# Supplementary material for: A biocompatible electrolyte enables highly reversible Zn anode for zinc ion battery
Source: Nat Commun. 2023 Oct 16;14:6526. doi: 10.1038/s41467-023-42333-z (PMC10579325; doi:10.1038/s41467-023-42333-z)
Supplement: Supplementary file 4 — Supplementary Data 1 [file 41467_2023_42333_MOESM4_ESM.zip]

Archive with 8 entries (7 files):
- Supplementary data/
- Supplementary data/DFT_Zn-6H2O.pdb
- Supplementary data/DFT_Zn-HYLA-4H2O.pdb
- Supplementary data/DFT_Zn-SO4-HYLA-4H2O.pdb
- Supplementary data/MD_ZnSO4_0ns.cif
- Supplementary data/MD_ZnSO4_70ns.cif
- Supplementary data/MD_ZnSO4_HYLA_0ns.cif
- Supplementary data/MD_ZnSO4_HYLA_70ns.cif
