# Supplementary material for: A biocompatible electrolyte enables highly reversible Zn anode for zinc ion battery
Source: Nat Commun. 2023 Oct 16;14:6526. doi: 10.1038/s41467-023-42333-z (PMC10579325; doi:10.1038/s41467-023-42333-z)
Supplement: Supplementary file 4 — Supplementary Data 1 [file 41467_2023_42333_MOESM4_ESM.zip › Supplementary data/DFT_Zn-6H2O.pdb]

COMPND   1Created by Y
HETATM    1 H1                   7.263  14.817  18.674  1.00  0.00           H
HETATM    2 H2                   8.613  16.907  17.954  1.00  0.00           H
HETATM    3 H3                   5.733  15.357  18.894  1.00  0.00           H
HETATM    4 H4                   9.903  15.147  19.824  1.00  0.00           H
HETATM    5 H5                   8.163  18.437  18.324  1.00  0.00           H
HETATM    6 H6                   6.033  18.707  19.424  1.00  0.00           H
HETATM    7 H7                   9.643  15.557  21.384  1.00  0.00           H
HETATM    8 H8                   6.663  15.207  22.334  1.00  0.00           H
HETATM    9 H9                   5.593  18.177  20.904  1.00  0.00           H
HETATM   10 H10                  9.533  17.897  22.014  1.00  0.00           H
HETATM   11 H11                  6.743  16.817  22.634  1.00  0.00           H
HETATM   12 H12                  8.413  18.947  21.464  1.00  0.00           H
HETATM   13 O1                   6.693  15.497  19.144  1.00  0.00           O
HETATM   14 O2                   8.423  17.547  18.704  1.00  0.00           O
HETATM   15 O3                   9.223  15.487  20.484  1.00  0.00           O
HETATM   16 O4                   6.253  18.067  20.164  1.00  0.00           O
HETATM   17 O5                   6.883  16.107  21.944  1.00  0.00           O
HETATM   18 O6                   8.773  18.017  21.374  1.00  0.00           O
HETATM   19 Zn1                  7.693  16.787  20.274  1.00  0.00          Zn
END
