# Supplementary material for: A biocompatible electrolyte enables highly reversible Zn anode for zinc ion battery
Source: Nat Commun. 2023 Oct 16;14:6526. doi: 10.1038/s41467-023-42333-z (PMC10579325; doi:10.1038/s41467-023-42333-z)
Supplement: Supplementary file 4 — Supplementary Data 1 [file 41467_2023_42333_MOESM4_ESM.zip › Supplementary data/DFT_Zn-HYLA-4H2O.pdb]

COMPND   1Created by Y
HETATM    1 H1                  10.690  30.169  20.858  1.00  0.00           H
HETATM    2 H2                   9.110  29.939  15.918  1.00  0.00           H
HETATM    3 H3                   9.250  29.179  20.848  1.00  0.00           H
HETATM    4 H4                  11.830  28.949  19.218  1.00  0.00           H
HETATM    5 H5                  16.280  28.689  14.428  1.00  0.00           H
HETATM    6 H6                  13.040  28.489  14.958  1.00  0.00           H
HETATM    7 H7                   9.260  28.419  17.928  1.00  0.00           H
HETATM    8 H8                  15.670  28.409  16.738  1.00  0.00           H
HETATM    9 H9                  15.750  28.349  12.928  1.00  0.00           H
HETATM   10 H10                 11.620  28.249  16.408  1.00  0.00           H
HETATM   11 H11                 10.650  28.049  14.318  1.00  0.00           H
HETATM   12 H12                 12.830  27.119  24.528  1.00  0.00           H
HETATM   13 H13                 16.650  27.149  17.118  1.00  0.00           H
HETATM   14 H14                 10.790  26.899  24.258  1.00  0.00           H
HETATM   15 H15                  9.690  26.889  22.088  1.00  0.00           H
HETATM   16 H16                 14.500  26.709  12.138  1.00  0.00           H
HETATM   17 H17                  9.770  26.599  19.448  1.00  0.00           H
HETATM   18 H18                 12.460  26.479  20.678  1.00  0.00           H
HETATM   19 H19                  9.610  26.479  17.208  1.00  0.00           H
HETATM   20 H20                 13.460  26.239  17.058  1.00  0.00           H
HETATM   21 H21                 12.130  26.179  14.378  1.00  0.00           H
HETATM   22 H22                 17.410  25.569  15.508  1.00  0.00           H
HETATM   23 H23                 11.310  25.359  23.428  1.00  0.00           H
HETATM   24 H24                 14.510  25.089  12.348  1.00  0.00           H
HETATM   25 H25                 17.300  24.969  13.998  1.00  0.00           H
HETATM   26 H26                 11.410  24.539  19.908  1.00  0.00           H
HETATM   27 H27                 12.370  23.709  15.808  1.00  0.00           H
HETATM   28 H28                 12.630  22.519  19.148  1.00  0.00           H
HETATM   29 H29                  9.280  31.732  16.418  1.00  0.00           H
HETATM   30 H30                  8.017  30.619  17.078  1.00  0.00           H
HETATM   31 O1                  11.020  28.449  21.918  1.00  0.00           O
HETATM   32 O2                  16.050  27.959  13.798  1.00  0.00           O
HETATM   33 O3                  13.490  27.589  14.818  1.00  0.00           O
HETATM   34 O4                  10.220  27.519  15.098  1.00  0.00           O
HETATM   35 O5                  15.880  27.449  16.548  1.00  0.00           O
HETATM   36 O6                  12.810  26.709  23.618  1.00  0.00           O
HETATM   37 O7                  11.420  26.529  18.308  1.00  0.00           O
HETATM   38 O8                  14.650  25.969  12.798  1.00  0.00           O
HETATM   39 O9                  16.850  25.539  14.688  1.00  0.00           O
HETATM   40 O10                 14.330  25.249  15.478  1.00  0.00           O
HETATM   41 O11                 10.850  24.919  16.718  1.00  0.00           O
HETATM   42 O12                 10.980  24.869  20.748  1.00  0.00           O
HETATM   43 O13                 13.960  23.829  18.228  1.00  0.00           O
HETATM   44 O14                 11.940  23.139  18.618  1.00  0.00           O
HETATM   45 O15                 10.890  31.132  18.248  1.00  0.00           O
HETATM   46 Zn1                 15.140  26.509  14.588  1.00  0.00          Zn
HETATM   47 N1                   9.960  29.039  18.378  1.00  0.00           N
HETATM   48 C1                   9.040  30.689  16.738  1.00  0.00           C
HETATM   49 C2                  10.070  30.319  17.878  1.00  0.00           C
HETATM   50 C3                  10.340  29.119  20.798  1.00  0.00           C
HETATM   51 C4                  10.820  28.509  19.478  1.00  0.00           C
HETATM   52 C5                  11.310  27.269  16.018  1.00  0.00           C
HETATM   53 C6                  10.750  27.029  22.068  1.00  0.00           C
HETATM   54 C7                  10.760  26.989  19.478  1.00  0.00           C
HETATM   55 C8                  12.480  26.659  15.278  1.00  0.00           C
HETATM   56 C9                  11.410  26.459  23.408  1.00  0.00           C
HETATM   57 C10                 10.690  26.329  17.068  1.00  0.00           C
HETATM   58 C11                 11.350  26.309  20.738  1.00  0.00           C
HETATM   59 C12                 13.250  25.619  16.138  1.00  0.00           C
HETATM   60 C13                 12.270  24.499  16.568  1.00  0.00           C
HETATM   61 C14                 12.830  23.819  17.848  1.00  0.00           C
END
