# Supplementary material for: A biocompatible electrolyte enables highly reversible Zn anode for zinc ion battery
Source: Nat Commun. 2023 Oct 16;14:6526. doi: 10.1038/s41467-023-42333-z (PMC10579325; doi:10.1038/s41467-023-42333-z)
Supplement: Supplementary file 4 — Supplementary Data 1 [file 41467_2023_42333_MOESM4_ESM.zip › Supplementary data/DFT_Zn-SO4-HYLA-4H2O.pdb]

COMPND   1Created by Y
HETATM    1 H1                  12.721  19.366  36.590  1.00  0.00           H
HETATM    2 H2                  12.461  21.196  35.320  1.00  0.00           H
HETATM    3 H3                  14.721  19.736  35.090  1.00  0.00           H
HETATM    4 H4                  15.551  22.986  34.150  1.00  0.00           H
HETATM    5 H5                  12.811  26.796  33.960  1.00  0.00           H
HETATM    6 H6                  11.831  25.296  33.730  1.00  0.00           H
HETATM    7 H7                  18.161  22.016  33.490  1.00  0.00           H
HETATM    8 H8                   7.721  19.406  33.490  1.00  0.00           H
HETATM    9 H9                  17.361  24.276  33.170  1.00  0.00           H
HETATM   10 H10                 18.381  19.686  33.230  1.00  0.00           H
HETATM   11 H11                  7.291  20.906  33.010  1.00  0.00           H
HETATM   12 H12                 15.591  19.356  33.060  1.00  0.00           H
HETATM   13 H13                 12.931  26.136  32.460  1.00  0.00           H
HETATM   14 H14                 13.101  19.896  32.530  1.00  0.00           H
HETATM   15 H15                 19.411  23.446  32.330  1.00  0.00           H
HETATM   16 H16                 14.101  24.396  31.980  1.00  0.00           H
HETATM   17 H17                 16.701  23.846  31.590  1.00  0.00           H
HETATM   18 H18                 14.541  21.826  31.660  1.00  0.00           H
HETATM   19 H19                 19.031  20.156  31.620  1.00  0.00           H
HETATM   20 H20                 16.931  21.206  30.870  1.00  0.00           H
HETATM   21 H21                 11.531  20.716  30.600  1.00  0.00           H
HETATM   22 H22                 11.571  19.416  29.610  1.00  0.00           H
HETATM   23 H23                 11.231  18.196  37.480  1.00  0.00           H
HETATM   24 H24                 14.971  16.946  35.260  1.00  0.00           H
HETATM   25 H25                 12.891  17.236  34.410  1.00  0.00           H
HETATM   26 H26                  9.861  18.386  33.260  1.00  0.00           H
HETATM   27 H27                 10.741  17.736  32.050  1.00  0.00           H
HETATM   28 H28                 18.271  18.006  31.660  1.00  0.00           H
HETATM   29 H29                  7.481  18.826  30.160  1.00  0.00           H
HETATM   30 H30                  8.861  18.886  29.280  1.00  0.00           H
HETATM   31 O1                  14.171  24.786  35.080  1.00  0.00           O
HETATM   32 O2                  11.381  19.396  35.030  1.00  0.00           O
HETATM   33 O3                  10.951  22.616  33.730  1.00  0.00           O
HETATM   34 O4                  13.841  21.506  33.590  1.00  0.00           O
HETATM   35 O5                  15.991  20.856  32.780  1.00  0.00           O
HETATM   36 O6                   7.841  20.106  32.780  1.00  0.00           O
HETATM   37 O7                  10.491  20.826  32.660  1.00  0.00           O
HETATM   38 O8                  18.931  22.776  31.780  1.00  0.00           O
HETATM   39 O9                   9.071  21.886  30.800  1.00  0.00           O
HETATM   40 O10                  9.421  24.156  30.280  1.00  0.00           O
HETATM   41 O11                 11.041  19.886  30.320  1.00  0.00           O
HETATM   42 O12                  7.361  23.266  29.940  1.00  0.00           O
HETATM   43 O13                  8.971  22.646  28.510  1.00  0.00           O
HETATM   44 O14                 11.401  17.816  36.630  1.00  0.00           O
HETATM   45 O15                 14.321  17.356  35.910  1.00  0.00           O
HETATM   46 O16                 15.111  18.576  33.440  1.00  0.00           O
HETATM   47 O17                  9.891  18.206  32.280  1.00  0.00           O
HETATM   48 O18                 17.691  18.836  31.510  1.00  0.00           O
HETATM   49 O19                  8.431  19.156  30.140  1.00  0.00           O
HETATM   50 Zn1                  9.381  20.216  31.450  1.00  0.00          Zn
HETATM   51 N1                  14.521  24.306  32.930  1.00  0.00           N
HETATM   52 C1                  12.021  20.586  34.470  1.00  0.00           C
HETATM   53 C2                  14.111  19.116  34.360  1.00  0.00           C
HETATM   54 C3                  13.861  24.966  33.880  1.00  0.00           C
HETATM   55 C4                  12.731  25.846  33.480  1.00  0.00           C
HETATM   56 C5                  11.061  21.396  33.620  1.00  0.00           C
HETATM   57 C6                  13.271  20.166  33.610  1.00  0.00           C
HETATM   58 C7                  15.451  23.196  33.160  1.00  0.00           C
HETATM   59 C8                  14.941  21.796  32.700  1.00  0.00           C
HETATM   60 C9                  16.871  23.496  32.580  1.00  0.00           C
HETATM   61 C10                 17.811  22.336  32.550  1.00  0.00           C
HETATM   62 C11                 18.141  19.976  32.160  1.00  0.00           C
HETATM   63 C12                 17.131  21.116  32.000  1.00  0.00           C
HETATM   64 C13                 12.231  18.686  35.910  1.00  0.00           C
HETATM   65 C14                 13.331  17.986  35.100  1.00  0.00           C
HETATM   66 S1                   8.731  22.966  29.860  1.00  0.00           S
END
