# Supplementary material for: A biocompatible electrolyte enables highly reversible Zn anode for zinc ion battery
Source: Nat Commun. 2023 Oct 16;14:6526. doi: 10.1038/s41467-023-42333-z (PMC10579325; doi:10.1038/s41467-023-42333-z)
Supplement: Supplementary file 4 — Supplementary Data 1 [file 41467_2023_42333_MOESM4_ESM.zip › Supplementary data/MD_ZnSO4_0ns.cif]

#======================================================================
# CRYSTAL DATA
#----------------------------------------------------------------------
data_VESTA_phase_1

_chemical_name_common                  'EDL in water'
_cell_length_a                         38.120998
_cell_length_b                         38.120998
_cell_length_c                         38.120998
_cell_angle_alpha                      90.000000
_cell_angle_beta                       90.000000
_cell_angle_gamma                      90.000000
_cell_volume                           55397.835794
_space_group_name_H-M_alt              'P 1'
_space_group_IT_number                 1

loop_
_space_group_symop_operation_xyz
   'x, y, z'

loop_
   _atom_site_label
   _atom_site_occupancy
   _atom_site_fract_x
   _atom_site_fract_y
   _atom_site_fract_z
   _atom_site_adp_type
   _atom_site_U_iso_or_equiv
   _atom_site_type_symbol
   ZN         1.0     0.987907     0.932819     0.893471    Uiso  ? ZN
   ZN         1.0     0.022035     0.529629     0.750243    Uiso  ? ZN
   ZN         1.0     0.217728     0.560846     0.133260    Uiso  ? ZN
   ZN         1.0     0.749193     0.087616     0.789066    Uiso  ? ZN
   ZN         1.0     0.398993     0.709845     0.690171    Uiso  ? ZN
   ZN         1.0     0.923113     0.695417     0.562157    Uiso  ? ZN
   ZN         1.0     0.714042     0.580782     0.003148    Uiso  ? ZN
   ZN         1.0     0.510742     0.051940     0.642690    Uiso  ? ZN
   ZN         1.0     0.128013     0.462999     0.542221    Uiso  ? ZN
   ZN         1.0     0.993416     0.475066     0.534089    Uiso  ? ZN
   ZN         1.0     0.089977     0.642690     0.039348    Uiso  ? ZN
   ZN         1.0     0.096797     0.993416     0.789591    Uiso  ? ZN
   ZN         1.0     0.616983     0.971643     0.769655    Uiso  ? ZN
   ZN         1.0     0.746046     0.906325     0.638231    Uiso  ? ZN
   ZN         1.0     0.269405     0.033315     0.532253    Uiso  ? ZN
   ZN         1.0     0.751554     0.733716     0.709320    Uiso  ? ZN
   ZN         1.0     0.464836     0.026495     0.768081    Uiso  ? ZN
   ZN         1.0     0.222450     0.953543     0.307442    Uiso  ? ZN
   ZN         1.0     0.507070     0.857008     0.829202    Uiso  ? ZN
   ZN         1.0     0.404764     0.890585     0.641116    Uiso  ? ZN
   ZN         1.0     0.939640     0.435456     0.951444    Uiso  ? ZN
   ZN         1.0     0.030429     0.514939     0.079746    Uiso  ? ZN
   ZN         1.0     0.165001     0.772278     0.161066    Uiso  ? ZN
   ZN         1.0     0.747619     0.550353     0.833924    Uiso  ? ZN
   ZN         1.0     0.040398     0.109651     0.893471    Uiso  ? ZN
   ZN         1.0     0.817135     0.788542     0.136670    Uiso  ? ZN
   ZN         1.0     0.257338     0.645314     0.322132    Uiso  ? ZN
   ZN         1.0     0.640067     0.014165     0.612523    Uiso  ? ZN
   ZN         1.0     0.140605     0.561108     0.672333    Uiso  ? ZN
   ZN         1.0     0.180740     0.883240     0.603080    Uiso  ? ZN
   ZN         1.0     0.321083     0.046693     0.693843    Uiso  ? ZN
   ZN         1.0     0.807954     0.673382     0.946722    Uiso  ? ZN
   ZN         1.0     0.001836     0.861992     0.715354    Uiso  ? ZN
   ZN         1.0     0.624590     0.440177     0.774901    Uiso  ? ZN
   ZN         1.0     0.213268     0.211432     0.562682    Uiso  ? ZN
   ZN         1.0     0.093649     0.200677     0.267569    Uiso  ? ZN
   ZN         1.0     0.716141     0.489494     0.695680    Uiso  ? ZN
   ZN         1.0     0.726109     0.532777     0.498675    Uiso  ? ZN
   ZN         1.0     0.933344     0.683875     0.887175    Uiso  ? ZN
   ZN         1.0     0.321870     0.220876     0.674169    Uiso  ? ZN
   ZN         1.0     0.168411     0.358333     0.350725    Uiso  ? ZN
   ZN         1.0     0.198316     0.118570     0.365940    Uiso  ? ZN
   ZN         1.0     0.806380     0.773065     0.577372    Uiso  ? ZN
   ZN         1.0     0.913145     0.553763     0.659479    Uiso  ? ZN
   ZN         1.0     0.922589     0.216154     0.968233    Uiso  ? ZN
   ZN         1.0     0.935180     0.830251     0.551140    Uiso  ? ZN
   ZN         1.0     0.040135     0.969544     0.611999    Uiso  ? ZN
   ZN         1.0     0.992366     0.261798     0.758375    Uiso  ? ZN
   ZN         1.0     0.253666     0.589177     0.508644    Uiso  ? ZN
   ZN         1.0     0.221138     0.077910     0.943050    Uiso  ? ZN
   ZN         1.0     0.061383     0.157918     0.685711    Uiso  ? ZN
   ZN         1.0     0.066892     0.401616     0.889274    Uiso  ? ZN
   ZN         1.0     0.531728     0.684924     0.833399    Uiso  ? ZN
   ZN         1.0     0.236090     0.260749     0.768868    Uiso  ? ZN
   ZN         1.0     0.242911     0.216941     0.243960    Uiso  ? ZN
   ZN         1.0     0.156607     0.402141     0.024658    Uiso  ? ZN
   ZN         1.0     0.643477     0.999449     0.928884    Uiso  ? ZN
   ZN         1.0     0.098371     0.356759     0.697516    Uiso  ? ZN
   ZN         1.0     0.647412     0.711944     0.618557    Uiso  ? ZN
   ZN         1.0     0.163952     0.007870     0.050104    Uiso  ? ZN
   S4         1.0     0.273340     0.204874     0.770966    Uiso  ? S
   O1         1.0     0.271504     0.235303     0.748669    Uiso  ? O
   O2         1.0     0.247633     0.222187     0.791165    Uiso  ? O
   O3         1.0     0.308229     0.202775     0.786181    Uiso  ? O
   O4         1.0     0.262060     0.175232     0.750767    Uiso  ? O
   S4         1.0     0.003410     0.495527     0.863828    Uiso  ? S
   O1         1.0    -0.012854     0.462475     0.858320    Uiso  ? O
   O2         1.0     0.009706     0.497626     0.901341    Uiso  ? O
   O3         1.0    -0.017838     0.523596     0.848614    Uiso  ? O
   O4         1.0     0.039611     0.492380     0.847827    Uiso  ? O
   S4         1.0     0.154508     0.743947     0.043283    Uiso  ? S
   O1         1.0     0.140343     0.723486     0.073188    Uiso  ? O
   O2         1.0     0.168149     0.723486     0.014165    Uiso  ? O
   O3         1.0     0.182839     0.766769     0.057186    Uiso  ? O
   O4         1.0     0.126964     0.763359     0.028593    Uiso  ? O
   S4         1.0     0.243698     0.992104     0.379319    Uiso  ? S
   O1         1.0     0.212481     0.994990     0.400829    Uiso  ? O
   O2         1.0     0.259175     1.025419     0.372498    Uiso  ? O
   O3         1.0     0.235566     0.976365     0.346004    Uiso  ? O
   O4         1.0     0.267569     0.969544     0.397156    Uiso  ? O
   S4         1.0     0.739225     0.692269     0.990530    Uiso  ? S
   O1         1.0     0.735815     0.729257     0.992629    Uiso  ? O
   O2         1.0     0.736602     0.676268     1.024107    Uiso  ? O
   O3         1.0     0.773065     0.682563     0.977152    Uiso  ? O
   O4         1.0     0.710370     0.680990     0.971118    Uiso  ? O
   S4         1.0     0.905538     0.753653     0.534089    Uiso  ? S
   O1         1.0     0.922851     0.784869     0.543270    Uiso  ? O
   O2         1.0     0.929934     0.726109     0.527006    Uiso  ? O
   O3         1.0     0.884027     0.756801     0.504709    Uiso  ? O
   O4         1.0     0.891372     0.734503     0.562157    Uiso  ? O
   S4         1.0     0.465623     0.720338     0.801133    Uiso  ? S
   O1         1.0     0.435193     0.699614     0.806904    Uiso  ? O
   O2         1.0     0.475853     0.716665     0.765195    Uiso  ? O
   O3         1.0     0.492117     0.703025     0.823693    Uiso  ? O
   O4         1.0     0.460901     0.756014     0.809003    Uiso  ? O
   S4         1.0     0.709845     0.785394     0.707484    Uiso  ? S
   O1         1.0     0.748406     0.781984     0.712731    Uiso  ? O
   O2         1.0     0.700401     0.797723     0.672595    Uiso  ? O
   O3         1.0     0.695680     0.807167     0.735290    Uiso  ? O
   O4         1.0     0.705386     0.748144     0.709058    Uiso  ? O
   S4         1.0     0.589439     0.627213     0.757325    Uiso  ? S
   O1         1.0     0.554025     0.616196     0.753391    Uiso  ? O
   O2         1.0     0.586029     0.664988     0.757325    Uiso  ? O
   O3         1.0     0.606490     0.614360     0.726109    Uiso  ? O
   O4         1.0     0.601768     0.613835     0.789853    Uiso  ? O
   S4         1.0     0.938328     0.492642     0.664201    Uiso  ? S
   O1         1.0     0.903701     0.508119     0.661840    Uiso  ? O
   O2         1.0     0.952493     0.528055     0.664201    Uiso  ? O
   O3         1.0     0.948821     0.472968     0.634296    Uiso  ? O
   O4         1.0     0.945673     0.474804     0.696467    Uiso  ? O
   S4         1.0     0.016264     0.532515     0.506807    Uiso  ? S
   O1         1.0     0.025970     0.538024     0.471918    Uiso  ? O
   O2         1.0     0.030429     0.499725     0.519661    Uiso  ? O
   O3         1.0    -0.016789     0.515202     0.513890    Uiso  ? O
   O4         1.0     0.021248     0.560321     0.530941    Uiso  ? O
   S4         1.0     0.776475     0.562682     0.018100    Uiso  ? S
   O1         1.0     0.792477     0.579733     0.048005    Uiso  ? O
   O2         1.0     0.759949     0.588914    -0.003410    Uiso  ? O
   O3         1.0     0.740799     0.550878     0.027019    Uiso  ? O
   O4         1.0     0.798772     0.540385    -0.002361    Uiso  ? O
   S4         1.0     0.265470     0.125653     0.620393    Uiso  ? S
   O1         1.0     0.279636     0.093911     0.608326    Uiso  ? O
   O2         1.0     0.281997     0.154770     0.603604    Uiso  ? O
   O3         1.0     0.274389     0.128538     0.657118    Uiso  ? O
   O4         1.0     0.229532     0.124866     0.614622    Uiso  ? O
   S4         1.0     0.934393     0.153721     0.987907    Uiso  ? S
   O1         1.0     0.912620     0.169460     0.961412    Uiso  ? O
   O2         1.0     0.962986     0.138506     0.967446    Uiso  ? O
   O3         1.0     0.917867     0.129587     1.012565    Uiso  ? O
   O4         1.0     0.945935     0.186511     1.002335    Uiso  ? O
   S4         1.0     0.683875     0.761785     0.525432    Uiso  ? S
   O1         1.0     0.661315     0.778049     0.498675    Uiso  ? O
   O2         1.0     0.675743     0.724535     0.531466    Uiso  ? O
   O3         1.0     0.679416     0.780410     0.557960    Uiso  ? O
   O4         1.0     0.719026     0.765195     0.513628    Uiso  ? O
   S4         1.0     0.829464     0.801658     0.634034    Uiso  ? S
   O1         1.0     0.851499     0.785394     0.658954    Uiso  ? O
   O2         1.0     0.839957     0.796936     0.597833    Uiso  ? O
   O3         1.0     0.824218     0.837334     0.641116    Uiso  ? O
   O4         1.0     0.797723     0.782508     0.626164    Uiso  ? O
   S4         1.0     0.105716     0.436505     0.722436    Uiso  ? S
   O1         1.0     0.112274     0.455392     0.690433    Uiso  ? O
   O2         1.0     0.132473     0.440964     0.748931    Uiso  ? O
   O3         1.0     0.099945     0.399255     0.714304    Uiso  ? O
   O4         1.0     0.072926     0.449359     0.736602    Uiso  ? O
   S4         1.0     0.019150     0.890323     0.827103    Uiso  ? S
   O1         1.0     0.051415     0.874059     0.835760    Uiso  ? O
   O2         1.0     0.004722     0.908161     0.858582    Uiso  ? O
   O3         1.0    -0.009968     0.868813     0.815299    Uiso  ? O
   O4         1.0     0.022297     0.915506     0.799035    Uiso  ? O
   S4         1.0     0.341282     0.547730     0.453556    Uiso  ? S
   O1         1.0     0.321083     0.574486     0.437554    Uiso  ? O
   O2         1.0     0.375121     0.539335     0.436767    Uiso  ? O
   O3         1.0     0.320296     0.517563     0.456966    Uiso  ? O
   O4         1.0     0.347053     0.559009     0.488182    Uiso  ? O
   S4         1.0     0.283046     0.617770     0.206973    Uiso  ? S
   O1         1.0     0.301409     0.642428     0.227434    Uiso  ? O
   O2         1.0     0.293014     0.620655     0.170510    Uiso  ? O
   O3         1.0     0.246583     0.621705     0.211170    Uiso  ? O
   O4         1.0     0.293801     0.583143     0.219564    Uiso  ? O
   S4         1.0     0.014165     0.049054     0.883503    Uiso  ? S
   O1         1.0     0.023609     0.070040     0.913407    Uiso  ? O
   O2         1.0     0.039873     0.024396     0.875895    Uiso  ? O
   O3         1.0     0.021510     0.080533     0.863566    Uiso  ? O
   O4         1.0    -0.020986     0.036201     0.882191    Uiso  ? O
   S4         1.0     0.082369     0.592587     0.668136    Uiso  ? S
   O1         1.0     0.064269     0.590226     0.636132    Uiso  ? O
   O2         1.0     0.065056     0.609638     0.697254    Uiso  ? O
   O3         1.0     0.117783     0.601243     0.663939    Uiso  ? O
   O4         1.0     0.092338     0.557960     0.680465    Uiso  ? O
   S4         1.0     0.202775     0.142966     0.240812    Uiso  ? S
   O1         1.0     0.217728     0.178117     0.244222    Uiso  ? O
   O2         1.0     0.198054     0.133260     0.204874    Uiso  ? O
   O3         1.0     0.169460     0.143228     0.259699    Uiso  ? O
   O4         1.0     0.224548     0.121718     0.260749    Uiso  ? O
   S4         1.0     0.101519     0.109389     0.783558    Uiso  ? S
   O1         1.0     0.105716     0.091288     0.817135    Uiso  ? O
   O2         1.0     0.085517     0.140867     0.794313    Uiso  ? O
   O3         1.0     0.080271     0.088140     0.759949    Uiso  ? O
   O4         1.0     0.133522     0.117783     0.764670    Uiso  ? O
   S4         1.0     0.704599     0.125653     0.752341    Uiso  ? S
   O1         1.0     0.731355     0.100470     0.747095    Uiso  ? O
   O2         1.0     0.714304     0.161066     0.742635    Uiso  ? O
   O3         1.0     0.714567     0.119619     0.788017    Uiso  ? O
   O4         1.0     0.669972     0.115160     0.744472    Uiso  ? O
   S4         1.0     0.962462     0.706172     0.943312    Uiso  ? S
   O1         1.0     0.929409     0.711944     0.927048    Uiso  ? O
   O2         1.0     0.961412     0.687810     0.975578    Uiso  ? O
   O3         1.0     0.982923     0.736864     0.941214    Uiso  ? O
   O4         1.0     0.972692     0.682301     0.917080    Uiso  ? O
   S4         1.0     0.071614     0.340495     0.833924    Uiso  ? S
   O1         1.0     0.072401     0.307442     0.850975    Uiso  ? O
   O2         1.0     0.044333     0.344954     0.808741    Uiso  ? O
   O3         1.0     0.103355     0.342069     0.813987    Uiso  ? O
   O4         1.0     0.069253     0.366989     0.860681    Uiso  ? O
   S4         1.0     0.208809     0.551140     0.569240    Uiso  ? S
   O1         1.0     0.215105     0.514677     0.568191    Uiso  ? O
   O2         1.0     0.229008     0.566617     0.542746    Uiso  ? O
   O3         1.0     0.215891     0.568453     0.601768    Uiso  ? O
   O4         1.0     0.171821     0.555599     0.560846    Uiso  ? O
   S4         1.0     0.173133     0.266782     0.662627    Uiso  ? S
   O1         1.0     0.191233     0.233729     0.669185    Uiso  ? O
   O2         1.0     0.176543     0.277275     0.626689    Uiso  ? O
   O3         1.0     0.188348     0.293801     0.683875    Uiso  ? O
   O4         1.0     0.136670     0.261011     0.667086    Uiso  ? O
   S4         1.0     0.528318     0.997875     0.675743    Uiso  ? S
   O1         1.0     0.545893     1.004433     0.708271    Uiso  ? O
   O2         1.0     0.543532     1.019386     0.647937    Uiso  ? O
   O3         1.0     0.496314     1.016500     0.670497    Uiso  ? O
   O4         1.0     0.528842     0.961150     0.667086    Uiso  ? O
   S4         1.0     0.149262     0.519661     0.053776    Uiso  ? S
   O1         1.0     0.124341     0.509955     0.028331    Uiso  ? O
   O2         1.0     0.134834     0.515989     0.089452    Uiso  ? O
   O3         1.0     0.160017     0.557173     0.053251    Uiso  ? O
   O4         1.0     0.180478     0.499725     0.050104    Uiso  ? O
   S4         1.0     0.032266     0.422077     0.010755    Uiso  ? S
   O1         1.0     0.062170     0.419454     0.032528    Uiso  ? O
   O2         1.0     0.025708     0.391385    -0.009968    Uiso  ? O
   O3         1.0     0.036201     0.450933    -0.012067    Uiso  ? O
   O4         1.0     0.002361     0.430209     0.032528    Uiso  ? O
   S4         1.0     0.958264     0.862254     0.605703    Uiso  ? S
   O1         1.0     0.958002     0.825005     0.597309    Uiso  ? O
   O2         1.0     0.950395     0.870386     0.570289    Uiso  ? O
   O3         1.0     0.993153     0.871698     0.617245    Uiso  ? O
   O4         1.0     0.933606     0.876158     0.630886    Uiso  ? O
   S4         1.0     0.165526     0.042234     0.935442    Uiso  ? S
   O1         1.0     0.163952     0.005771     0.941476    Uiso  ? O
   O2         1.0     0.194381     0.051415     0.914719    Uiso  ? O
   O3         1.0     0.183101     0.057449     0.963511    Uiso  ? O
   O4         1.0     0.132473     0.057973     0.928884    Uiso  ? O
   S4         1.0     0.238714     0.230319     0.364628    Uiso  ? S
   O1         1.0     0.236090     0.221663     0.402141    Uiso  ? O
   O2         1.0     0.261011     0.207497     0.346528    Uiso  ? O
   O3         1.0     0.250518     0.265733     0.364104    Uiso  ? O
   O4         1.0     0.204612     0.229270     0.347315    Uiso  ? O
   S4         1.0     0.417355     0.924950     0.754178    Uiso  ? S
   O1         1.0     0.384827     0.926261     0.735815    Uiso  ? O
   O2         1.0     0.423651     0.888224     0.764670    Uiso  ? O
   O3         1.0     0.411322     0.946460     0.783820    Uiso  ? O
   O4         1.0     0.446473     0.935180     0.734503    Uiso  ? O
   S4         1.0     0.677842     0.438079     0.815561    Uiso  ? S
   O1         1.0     0.698565     0.408436     0.824742    Uiso  ? O
   O2         1.0     0.686761     0.470082     0.832874    Uiso  ? O
   O3         1.0     0.639805     0.434931     0.817922    Uiso  ? O
   O4         1.0     0.673644     0.445424     0.779885    Uiso  ? O
   S4         1.0     0.537499     0.985808     0.856483    Uiso  ? S
   O1         1.0     0.567666     0.969807     0.872223    Uiso  ? O
   O2         1.0     0.545631     1.022009     0.851762    Uiso  ? O
   O3         1.0     0.504971     0.980562     0.876944    Uiso  ? O
   O4         1.0     0.534089     0.967970     0.823168    Uiso  ? O
   S4         1.0     0.060859     0.970594     0.691482    Uiso  ? S
   O1         1.0     0.076074     0.941738     0.709058    Uiso  ? O
   O2         1.0     0.051940     0.962724     0.656331    Uiso  ? O
   O3         1.0     0.086042     0.997875     0.688072    Uiso  ? O
   O4         1.0     0.034102     0.984759     0.714042    Uiso  ? O
   S4         1.0     0.675743     0.035938     0.861467    Uiso  ? S
   O1         1.0     0.685711     0.008919     0.837596    Uiso  ? O
   O2         1.0     0.647937     0.055875     0.843367    Uiso  ? O
   O3         1.0     0.705910     0.059547     0.865927    Uiso  ? O
   O4         1.0     0.666299     0.022297     0.895307    Uiso  ? O
   S4         1.0     0.082894     0.920752     0.525957    Uiso  ? S
   O1         1.0     0.097059     0.905275     0.495527    Uiso  ? O
   O2         1.0     0.084730     0.896619     0.554812    Uiso  ? O
   O3         1.0     0.045906     0.925999     0.519399    Uiso  ? O
   O4         1.0     0.099420     0.954067     0.532777    Uiso  ? O
   S4         1.0     0.436242     0.086304     0.655544    Uiso  ? S
   O1         1.0     0.439390     0.121980     0.666562    Uiso  ? O
   O2         1.0     0.426012     0.063744     0.685187    Uiso  ? O
   O3         1.0     0.468771     0.073450     0.643477    Uiso  ? O
   O4         1.0     0.411322     0.078959     0.628787    Uiso  ? O
   S4         1.0     0.035151     0.607539     0.137195    Uiso  ? S
   O1         1.0     0.036463     0.636132     0.161591    Uiso  ? O
   O2         1.0     0.024134     0.577634     0.157656    Uiso  ? O
   O3         1.0     0.068991     0.600194     0.123554    Uiso  ? O
   O4         1.0     0.012854     0.611212     0.107815    Uiso  ? O
   S4         1.0     0.157131     0.300097     0.261011    Uiso  ? S
   O1         1.0     0.158968     0.271766     0.235041    Uiso  ? O
   O2         1.0     0.139031     0.285932     0.290653    Uiso  ? O
   O3         1.0     0.144540     0.332363     0.248420    Uiso  ? O
   O4         1.0     0.193594     0.305344     0.272553    Uiso  ? O
   S4         1.0     0.382991     0.779885     0.600981    Uiso  ? S
   O1         1.0     0.380368     0.807691     0.577110    Uiso  ? O
   O2         1.0     0.412109     0.783820     0.623803    Uiso  ? O
   O3         1.0     0.390861     0.749980     0.578159    Uiso  ? O
   O4         1.0     0.351250     0.777262     0.619344    Uiso  ? O
   S4         1.0     0.871960     0.657118     0.892684    Uiso  ? S
   O1         1.0     0.906325     0.649248     0.905800    Uiso  ? O
   O2         1.0     0.860943     0.631673     0.866452    Uiso  ? O
   O3         1.0     0.886913     0.687023     0.877469    Uiso  ? O
   O4         1.0     0.843892     0.666824     0.918916    Uiso  ? O
   S4         1.0     0.283833     0.075811     0.482149    Uiso  ? S
   O1         1.0     0.296687     0.072401     0.517825    Uiso  ? O
   O2         1.0     0.258650     0.047480     0.488969    Uiso  ? O
   O3         1.0     0.307704     0.064269     0.457228    Uiso  ? O
   O4         1.0     0.268094     0.107552     0.472181    Uiso  ? O
   S4         1.0     0.672595     0.958002     0.563469    Uiso  ? S
   O1         1.0     0.662365     0.923900     0.574486    Uiso  ? O
   O2         1.0     0.657380     0.981874     0.586553    Uiso  ? O
   O3         1.0     0.662102     0.964036     0.529367    Uiso  ? O
   O4         1.0     0.710107     0.961937     0.564518    Uiso  ? O
   S4         1.0     0.004984     0.265733     0.692269    Uiso  ? S
   O1         1.0    -0.022822     0.275176     0.713780    Uiso  ? O
   O2         1.0     0.021773     0.297736     0.682039    Uiso  ? O
   O3         1.0    -0.004197     0.241074     0.664988    Uiso  ? O
   O4         1.0     0.022297     0.253928     0.723486    Uiso  ? O
   S4         1.0     0.774901     0.660266     0.610949    Uiso  ? S
   O1         1.0     0.810052     0.668923     0.603604    Uiso  ? O
   O2         1.0     0.755227     0.693319     0.608589    Uiso  ? O
   O3         1.0     0.772802     0.649248     0.647412    Uiso  ? O
   O4         1.0     0.760736     0.633247     0.588390    Uiso  ? O
   S4         1.0     0.978201     0.247895     0.953543    Uiso  ? S
   O1         1.0     0.958789     0.217728     0.939377    Uiso  ? O
   O2         1.0     1.004958     0.239763     0.978201    Uiso  ? O
   O3         1.0     0.947772     0.254453     0.974004    Uiso  ? O
   O4         1.0     0.986333     0.275701     0.929147    Uiso  ? O
   S4         1.0     0.657905     0.589177     0.896094    Uiso  ? S
   O1         1.0     0.631148     0.578946     0.872485    Uiso  ? O
   O2         1.0     0.676530     0.617770     0.880355    Uiso  ? O
   O3         1.0     0.678629     0.557960     0.905013    Uiso  ? O
   O4         1.0     0.641641     0.601506     0.927835    Uiso  ? O
   S4         1.0     0.264946     0.962462     0.634034    Uiso  ? S
   O1         1.0     0.252617     0.976889     0.665513    Uiso  ? O
   O2         1.0     0.266782     0.925999     0.643477    Uiso  ? O
   O3         1.0     0.298261     0.978726     0.622492    Uiso  ? O
   O4         1.0     0.239763     0.968233     0.605965    Uiso  ? O
   S4         1.0     0.805068     0.522809     0.819496    Uiso  ? S
   O1         1.0     0.794313     0.555075     0.836022    Uiso  ? O
   O2         1.0     0.822906     0.499462     0.843105    Uiso  ? O
   O3         1.0     0.821594     0.526482     0.786443    Uiso  ? O
   O4         1.0     0.768868     0.514415     0.815561    Uiso  ? O
   S4         1.0     0.631411     0.401091     0.720076    Uiso  ? S
   O1         1.0     0.667086     0.394796     0.709058    Uiso  ? O
   O2         1.0     0.628525     0.397419     0.758637    Uiso  ? O
   O3         1.0     0.605965     0.389549     0.695680    Uiso  ? O
   O4         1.0     0.624852     0.438603     0.728208    Uiso  ? O
   S4         1.0     0.153983     0.855172     0.238976    Uiso  ? S
   O1         1.0     0.185987     0.836284     0.232680    Uiso  ? O
   O2         1.0     0.157394     0.872747     0.272815    Uiso  ? O
   O3         1.0     0.126964     0.829989     0.237664    Uiso  ? O
   O4         1.0     0.149524     0.879830     0.212219    Uiso  ? O
   S4         1.0     0.108602     0.389811     0.448834    Uiso  ? S
   O1         1.0     0.082369     0.400829     0.472181    Uiso  ? O
   O2         1.0     0.141392     0.406862     0.455392    Uiso  ? O
   O3         1.0     0.099420     0.401091     0.413945    Uiso  ? O
   O4         1.0     0.114110     0.352562     0.447785    Uiso  ? O
   S4         1.0     0.704599     0.514677     0.615409    Uiso  ? S
   O1         1.0     0.726896     0.494478     0.593898    Uiso  ? O
   O2         1.0     0.712468     0.549828     0.607539    Uiso  ? O
   O3         1.0     0.709058     0.505496     0.651609    Uiso  ? O
   O4         1.0     0.669972     0.507857     0.605965    Uiso  ? O
   S4         1.0     0.720600     0.989219     0.702238    Uiso  ? S
   O1         1.0     0.708796     1.016238     0.727421    Uiso  ? O
   O2         1.0     0.731880     1.001548     0.668136    Uiso  ? O
   O3         1.0     0.692794     0.966659     0.695155    Uiso  ? O
   O4         1.0     0.747095     0.965085     0.716141    Uiso  ? O
   S4         1.0     0.270979     0.050104     0.048267    Uiso  ? S
   O1         1.0     0.305606     0.065318     0.051940    Uiso  ? O
   O2         1.0     0.270717     0.028855     0.016526    Uiso  ? O
   O3         1.0     0.246059     0.078172     0.046169    Uiso  ? O
   O4         1.0     0.262060     0.031479     0.078959    Uiso  ? O
   OW         1.0     0.536187     0.023871     0.320296    Uiso  ? O
   HW1        1.0     0.533302     0.025970     0.346528    Uiso  ? HW
   HW2        1.0     0.513103     0.028855     0.308754    Uiso  ? HW
   OW         1.0     0.385352     0.988169     0.425225    Uiso  ? O
   HW1        1.0     0.364366     0.993678     0.439653    Uiso  ? HW
   HW2        1.0     0.395320     1.010204     0.415257    Uiso  ? HW
   OW         1.0     0.166050     0.094961     0.397943    Uiso  ? O
   HW1        1.0     0.177855     0.075024     0.410010    Uiso  ? HW
   HW2        1.0     0.140867     0.096010     0.405026    Uiso  ? HW
   OW         1.0     0.057449     0.151098     0.092075    Uiso  ? O
   HW1        1.0     0.053251     0.176543     0.095748    Uiso  ? HW
   HW2        1.0     0.073188     0.141917     0.111225    Uiso  ? HW
   OW         1.0     0.674431     0.301671     0.342593    Uiso  ? O
   HW1        1.0     0.696467     0.288293     0.346528    Uiso  ? HW
   HW2        1.0     0.674956     0.323968     0.356496    Uiso  ? HW
   OW         1.0     0.825529     0.893733     0.299572    Uiso  ? O
   HW1        1.0     0.839957     0.903964     0.280161    Uiso  ? HW
   HW2        1.0     0.807429     0.911046     0.307180    Uiso  ? HW
   OW         1.0     0.020723     0.776737     0.986071    Uiso  ? O
   HW1        1.0     0.023084     0.795887     0.968495    Uiso  ? HW
   HW2        1.0     0.005509     0.757588     0.976627    Uiso  ? HW
   OW         1.0     0.942001     0.728470     0.704336    Uiso  ? O
   HW1        1.0     0.961675     0.739487     0.717452    Uiso  ? HW
   HW2        1.0     0.941738     0.737389     0.679678    Uiso  ? HW
   OW         1.0     0.795362     0.367252     0.425750    Uiso  ? O
   HW1        1.0     0.793001     0.365153     0.451982    Uiso  ? HW
   HW2        1.0     0.805855     0.345217     0.416306    Uiso  ? HW
   OW         1.0     0.730568     0.414994     0.502085    Uiso  ? O
   HW1        1.0     0.719026     0.405813     0.523596    Uiso  ? HW
   HW2        1.0     0.733192     0.395845     0.484510    Uiso  ? HW
   OW         1.0     0.684400     1.003384     0.262060    Uiso  ? O
   HW1        1.0     0.702500     0.984497     0.259437    Uiso  ? HW
   HW2        1.0     0.660791     0.993940     0.255240    Uiso  ? HW
   OW         1.0     0.735553     0.455917     0.240025    Uiso  ? O
   HW1        1.0     0.724797     0.432308     0.243698    Uiso  ? HW
   HW2        1.0     0.739225     0.460114     0.214318    Uiso  ? HW
   OW         1.0     0.069778     0.291703     0.111749    Uiso  ? O
   HW1        1.0     0.048267     0.298523     0.098633    Uiso  ? HW
   HW2        1.0     0.068466     0.300884     0.136408    Uiso  ? HW
   OW         1.0     0.087091     0.641641     0.591537    Uiso  ? O
   HW1        1.0     0.072663     0.646101     0.570289    Uiso  ? HW
   HW2        1.0     0.076861     0.621705     0.605178    Uiso  ? HW
   OW         1.0     0.198578     0.930983     0.262847    Uiso  ? O
   HW1        1.0     0.187298     0.943050     0.242386    Uiso  ? HW
   HW2        1.0     0.190709     0.905800     0.263372    Uiso  ? HW
   OW         1.0     0.413683     0.635870     0.393222    Uiso  ? O
   HW1        1.0     0.430209     0.642690     0.412633    Uiso  ? HW
   HW2        1.0     0.414470     0.609900     0.389811    Uiso  ? HW
   OW         1.0     0.107290     0.243435     0.856746    Uiso  ? O
   HW1        1.0     0.089714     0.224024     0.858320    Uiso  ? HW
   HW2        1.0     0.094961     0.265995     0.851237    Uiso  ? HW
   OW         1.0     0.893733     0.159492     0.213268    Uiso  ? O
   HW1        1.0     0.901078     0.182839     0.222712    Uiso  ? HW
   HW2        1.0     0.897406     0.158968     0.187298    Uiso  ? HW
   OW         1.0     0.324493     0.146638     0.219302    Uiso  ? O
   HW1        1.0     0.317935     0.123292     0.229532    Uiso  ? HW
   HW2        1.0     0.336822     0.142966     0.196480    Uiso  ? HW
   OW         1.0     0.022560     0.799822     0.614622    Uiso  ? O
   HW1        1.0     0.042496     0.810577     0.601506    Uiso  ? HW
   HW2        1.0    -0.000000     0.809528     0.605703    Uiso  ? HW
   OW         1.0     0.913145     0.526744     0.287768    Uiso  ? O
   HW1        1.0     0.922064     0.520710     0.263634    Uiso  ? HW
   HW2        1.0     0.889011     0.537237     0.285932    Uiso  ? HW
   OW         1.0     0.213793     0.745521     0.889536    Uiso  ? O
   HW1        1.0     0.225335     0.723223     0.881929    Uiso  ? HW
   HW2        1.0     0.231369     0.764933     0.889274    Uiso  ? HW
   OW         1.0     0.255502     0.757325     0.235828    Uiso  ? O
   HW1        1.0     0.267831     0.734766     0.229795    Uiso  ? HW
   HW2        1.0     0.270979     0.771753     0.251043    Uiso  ? HW
   OW         1.0     0.255240     0.084730     0.905013    Uiso  ? O
   HW1        1.0     0.258912     0.105454     0.889536    Uiso  ? HW
   HW2        1.0     0.263110     0.062957     0.892684    Uiso  ? HW
   OW         1.0     0.221138     0.148212     0.691220    Uiso  ? O
   HW1        1.0     0.232418     0.162640     0.709845    Uiso  ? HW
   HW2        1.0     0.239501     0.139818     0.674431    Uiso  ? HW
   OW         1.0     0.172608     0.970856     0.314000    Uiso  ? O
   HW1        1.0     0.164739     0.985808     0.334199    Uiso  ? HW
   HW2        1.0     0.154246     0.953280     0.308491    Uiso  ? HW
   OW         1.0     0.262323     0.201201     0.556124    Uiso  ? O
   HW1        1.0     0.275701     0.196480     0.533827    Uiso  ? HW
   HW2        1.0     0.270717     0.184937     0.574749    Uiso  ? HW
   OW         1.0     0.554288     0.075287     0.900291    Uiso  ? O
   HW1        1.0     0.536974     0.093649     0.907899    Uiso  ? HW
   HW2        1.0     0.543795     0.060859     0.881142    Uiso  ? HW
   OW         1.0     0.343905     0.184413     0.841269    Uiso  ? O
   HW1        1.0     0.368301     0.185462     0.831563    Uiso  ? HW
   HW2        1.0     0.326592     0.187561     0.821857    Uiso  ? HW
   OW         1.0     0.243698     0.102568     0.978726    Uiso  ? O
   HW1        1.0     0.241599     0.091026     1.002335    Uiso  ? HW
   HW2        1.0     0.262060     0.121193     0.979775    Uiso  ? HW
   OW         1.0     0.158443     0.794838     0.965347    Uiso  ? O
   HW1        1.0     0.154246     0.784345     0.988956    Uiso  ? HW
   HW2        1.0     0.142179     0.783820     0.947772    Uiso  ? HW
   OW         1.0     0.928360     0.327379     0.639805    Uiso  ? O
   HW1        1.0     0.922064     0.310590     0.658692    Uiso  ? HW
   HW2        1.0     0.911833     0.347577     0.640067    Uiso  ? HW
   OW         1.0     0.386664     0.805068     0.339970    Uiso  ? O
   HW1        1.0     0.410273     0.815299     0.344954    Uiso  ? HW
   HW2        1.0     0.379056     0.811889     0.315836    Uiso  ? HW
   OW         1.0     0.597833     0.182052     0.288817    Uiso  ? O
   HW1        1.0     0.622229     0.186249     0.297736    Uiso  ? HW
   HW2        1.0     0.585766     0.164739     0.304294    Uiso  ? HW
   OW         1.0     0.199890     0.846777     0.427848    Uiso  ? O
   HW1        1.0     0.192282     0.863041     0.446735    Uiso  ? HW
   HW2        1.0     0.179166     0.841269     0.412633    Uiso  ? HW
   OW         1.0     0.362792     0.322657     0.684662    Uiso  ? O
   HW1        1.0     0.363841     0.345741     0.672333    Uiso  ? HW
   HW2        1.0     0.386664     0.316623     0.694106    Uiso  ? HW
   OW         1.0     0.232942     0.345741     0.532253    Uiso  ? O
   HW1        1.0     0.248944     0.360956     0.517825    Uiso  ? HW
   HW2        1.0     0.246583     0.335248     0.552189    Uiso  ? HW
   OW         1.0     0.232680     0.067417     0.551402    Uiso  ? O
   HW1        1.0     0.208022     0.071614     0.543270    Uiso  ? HW
   HW2        1.0     0.239501     0.086566     0.567928    Uiso  ? HW
   OW         1.0     0.754965     0.160279     0.399780    Uiso  ? O
   HW1        1.0     0.775163     0.155557     0.415781    Uiso  ? HW
   HW2        1.0     0.732667     0.155295     0.412109    Uiso  ? HW
   OW         1.0     0.279898     0.036987     0.305344    Uiso  ? O
   HW1        1.0     0.271766     0.036201     0.330264    Uiso  ? HW
   HW2        1.0     0.305606     0.032266     0.304294    Uiso  ? HW
   OW         1.0     0.169985     0.984234     1.005220    Uiso  ? O
   HW1        1.0     0.169723     0.992104     0.980037    Uiso  ? HW
   HW2        1.0     0.188872     0.966134     1.008368    Uiso  ? HW
   OW         1.0     0.306393     0.024658     0.735028    Uiso  ? O
   HW1        1.0     0.285407     0.027544     0.750505    Uiso  ? HW
   HW2        1.0     0.318460     0.001836     0.740799    Uiso  ? HW
   OW         1.0     0.250256     0.034889     0.951969    Uiso  ? O
   HW1        1.0     0.257601     0.028331     0.976102    Uiso  ? HW
   HW2        1.0     0.246059     0.013116     0.937803    Uiso  ? HW
   OW         1.0     0.417880     0.477165     0.053251    Uiso  ? O
   HW1        1.0     0.413683     0.451195     0.054038    Uiso  ? HW
   HW2        1.0     0.442276     0.482149     0.061383    Uiso  ? HW
   OW         1.0     0.162378     0.168149     0.661840    Uiso  ? O
   HW1        1.0     0.181527     0.155557     0.674431    Uiso  ? HW
   HW2        1.0     0.166050     0.194119     0.663676    Uiso  ? HW
   OW         1.0     0.498413     0.835498     0.145327    Uiso  ? O
   HW1        1.0     0.513103     0.827103     0.165526    Uiso  ? HW
   HW2        1.0     0.473492     0.828152     0.148999    Uiso  ? HW
   OW         1.0     0.333150     0.712731     0.309803    Uiso  ? O
   HW1        1.0     0.352824     0.701975     0.323444    Uiso  ? HW
   HW2        1.0     0.342331     0.733979     0.297212    Uiso  ? HW
   OW         1.0     0.819496     0.237402     0.413945    Uiso  ? O
   HW1        1.0     0.818447     0.263372     0.411060    Uiso  ? HW
   HW2        1.0     0.815299     0.225860     0.390598    Uiso  ? HW
   OW         1.0     0.994203     0.584455     0.432832    Uiso  ? O
   HW1        1.0     1.010204     0.570289     0.448047    Uiso  ? HW
   HW2        1.0     0.971643     0.571601     0.429160    Uiso  ? HW
   OW         1.0     0.585504     0.929147     0.674431    Uiso  ? O
   HW1        1.0     0.562682     0.939640     0.666824    Uiso  ? HW
   HW2        1.0     0.590751     0.908161     0.659479    Uiso  ? HW
   OW         1.0     0.853335     0.761785     0.017576    Uiso  ? O
   HW1        1.0     0.850188     0.785919     0.027282    Uiso  ? HW
   HW2        1.0     0.831825     0.747357     0.022560    Uiso  ? HW
   OW         1.0     0.129587     0.322919     0.092075    Uiso  ? O
   HW1        1.0     0.140080     0.307967     0.073188    Uiso  ? HW
   HW2        1.0     0.105454     0.314525     0.097322    Uiso  ? HW
   OW         1.0     0.050891     0.368826     0.929671    Uiso  ? O
   HW1        1.0     0.051940     0.342593     0.927310    Uiso  ? HW
   HW2        1.0     0.040398     0.375121     0.952756    Uiso  ? HW
   OW         1.0     0.171297     0.721650     0.168411    Uiso  ? O
   HW1        1.0     0.178904     0.712206     0.191496    Uiso  ? HW
   HW2        1.0     0.171559     0.702238     0.150573    Uiso  ? HW
   OW         1.0     0.992891     0.932819     0.413683    Uiso  ? O
   HW1        1.0     1.001285     0.946722     0.434144    Uiso  ? HW
   HW2        1.0     0.980037     0.911571     0.421815    Uiso  ? HW
   OW         1.0     0.649248     0.253404     0.151098    Uiso  ? O
   HW1        1.0     0.627476     0.242911     0.140605    Uiso  ? HW
   HW2        1.0     0.643477     0.276488     0.161853    Uiso  ? HW
   OW         1.0     0.237140     0.011280     0.203562    Uiso  ? O
   HW1        1.0     0.251043    -0.004459     0.187823    Uiso  ? HW
   HW2        1.0     0.231106     0.033315     0.190709    Uiso  ? HW
   OW         1.0     0.438866     0.760211     0.136932    Uiso  ? O
   HW1        1.0     0.417880     0.774376     0.144015    Uiso  ? HW
   HW2        1.0     0.440702     0.759949     0.110700    Uiso  ? HW
   OW         1.0     0.170772     0.360431     0.927048    Uiso  ? O
   HW1        1.0     0.168149     0.345741     0.905538    Uiso  ? HW
   HW2        1.0     0.195430     0.358333     0.936229    Uiso  ? HW
   OW         1.0     0.678891     0.482411     0.900291    Uiso  ? O
   HW1        1.0     0.673907     0.508119     0.902127    Uiso  ? HW
   HW2        1.0     0.683613     0.476378     0.875108    Uiso  ? HW
   OW         1.0     0.774114    -0.003673     0.202513    Uiso  ? O
   HW1        1.0     0.753653    -0.001574     0.186249    Uiso  ? HW
   HW2        1.0     0.785656     0.019674     0.205399    Uiso  ? HW
   OW         1.0     0.563207     0.163952     0.068204    Uiso  ? O
   HW1        1.0     0.578159     0.146114     0.080008    Uiso  ? HW
   HW2        1.0     0.575011     0.187298     0.068991    Uiso  ? HW
   OW         1.0     0.803494     0.528580     0.162115    Uiso  ? O
   HW1        1.0     0.791952     0.523858     0.139031    Uiso  ? HW
   HW2        1.0     0.812413     0.506020     0.172084    Uiso  ? HW
   OW         1.0     0.182052     0.730306     0.316886    Uiso  ? O
   HW1        1.0     0.184675     0.753653     0.305081    Uiso  ? HW
   HW2        1.0     0.157918     0.728470     0.327116    Uiso  ? HW
   OW         1.0     0.563731     0.360431     0.285145    Uiso  ? O
   HW1        1.0     0.580520     0.343643     0.274127    Uiso  ? HW
   HW2        1.0     0.547992     0.370400     0.266520    Uiso  ? HW
   OW         1.0     0.174182     0.076074     0.500249    Uiso  ? O
   HW1        1.0     0.168149     0.056399     0.483985    Uiso  ? HW
   HW2        1.0     0.152147     0.086566     0.509955    Uiso  ? HW
   OW         1.0     0.889274     0.140343     0.077385    Uiso  ? O
   HW1        1.0     0.889011     0.116996     0.089452    Uiso  ? HW
   HW2        1.0     0.902914     0.138506     0.055350    Uiso  ? HW
   OW         1.0     0.839432     0.317148     0.663939    Uiso  ? O
   HW1        1.0     0.847302     0.313213     0.688597    Uiso  ? HW
   HW2        1.0     0.813987     0.311115     0.661840    Uiso  ? HW
   OW         1.0     0.207497     0.913932     0.334986    Uiso  ? O
   HW1        1.0     0.223761     0.908161     0.354660    Uiso  ? HW
   HW2        1.0     0.184413     0.901865     0.338921    Uiso  ? HW
   OW         1.0     0.325018     0.125128     0.555075    Uiso  ? O
   HW1        1.0     0.313738     0.105978     0.540909    Uiso  ? HW
   HW2        1.0     0.307442     0.136145     0.570814    Uiso  ? HW
   OW         1.0     0.399517     0.449359     0.723486    Uiso  ? O
   HW1        1.0     0.405551     0.433619     0.743685    Uiso  ? HW
   HW2        1.0     0.408699     0.438603     0.701188    Uiso  ? HW
   OW         1.0     0.285145     0.658954     0.364366    Uiso  ? O
   HW1        1.0     0.277275     0.676268     0.382466    Uiso  ? HW
   HW2        1.0     0.305344     0.645314     0.373547    Uiso  ? HW
   OW         1.0     0.896356     0.837858     0.677842    Uiso  ? O
   HW1        1.0     0.873272     0.826841     0.672595    Uiso  ? HW
   HW2        1.0     0.907899     0.845466     0.655544    Uiso  ? HW
   OW         1.0     0.229270     0.534876     0.174445    Uiso  ? O
   HW1        1.0     0.241861     0.546156     0.194643    Uiso  ? HW
   HW2        1.0     0.228745     0.508906     0.177855    Uiso  ? HW
   OW         1.0     0.161066     0.221663     0.567404    Uiso  ? O
   HW1        1.0     0.152409     0.240025     0.583930    Uiso  ? HW
   HW2        1.0     0.141392     0.214580     0.551140    Uiso  ? HW
   OW         1.0     0.567928     0.987907     0.183626    Uiso  ? O
   HW1        1.0     0.570552     0.988956     0.157656    Uiso  ? HW
   HW2        1.0     0.570027     0.962986     0.191758    Uiso  ? HW
   OW         1.0     0.910522     0.172871     0.647412    Uiso  ? O
   HW1        1.0     0.906587     0.188872     0.667611    Uiso  ? HW
   HW2        1.0     0.911571     0.187036     0.625115    Uiso  ? HW
   OW         1.0     0.016526     0.403190     0.879305    Uiso  ? O
   HW1        1.0     0.001574     0.382991     0.871960    Uiso  ? HW
   HW2        1.0     0.003148     0.425487     0.876420    Uiso  ? HW
   OW         1.0     0.687548     0.980562     0.016526    Uiso  ? O
   HW1        1.0     0.707484     0.997613     0.014165    Uiso  ? HW
   HW2        1.0     0.675743     0.983972     0.039873    Uiso  ? HW
   OW         1.0     0.585504     0.311115     0.107028    Uiso  ? O
   HW1        1.0     0.610949     0.316623     0.103880    Uiso  ? HW
   HW2        1.0     0.578159     0.293801     0.088665    Uiso  ? HW
   OW         1.0     0.141654     0.961150     0.070565    Uiso  ? O
   HW1        1.0     0.135096     0.938328     0.059547    Uiso  ? HW
   HW2        1.0     0.142966     0.958264     0.096535    Uiso  ? HW
   OW         1.0     0.435193     0.495527     0.570814    Uiso  ? O
   HW1        1.0     0.423126     0.509955     0.552451    Uiso  ? HW
   HW2        1.0     0.455654     0.483198     0.560059    Uiso  ? HW
   OW         1.0     0.664201     0.389287     0.640067    Uiso  ? O
   HW1        1.0     0.639805     0.379843     0.637182    Uiso  ? HW
   HW2        1.0     0.671284     0.387188     0.665250    Uiso  ? HW
   OW         1.0     0.431258     0.498413     0.454605    Uiso  ? O
   HW1        1.0     0.426012     0.488182     0.478214    Uiso  ? HW
   HW2        1.0     0.409486     0.508906     0.444375    Uiso  ? HW
   OW         1.0     0.203038     0.163427     0.547467    Uiso  ? O
   HW1        1.0     0.201464     0.156344     0.522284    Uiso  ? HW
   HW2        1.0     0.190709     0.145851     0.562420    Uiso  ? HW
   OW         1.0     0.221138     0.257863     0.579471    Uiso  ? O
   HW1        1.0     0.241861     0.273602     0.576585    Uiso  ? HW
   HW2        1.0     0.206186     0.265995     0.599407    Uiso  ? HW
   OW         1.0     0.370924     0.662889     0.216154    Uiso  ? O
   HW1        1.0     0.380892     0.662102     0.240550    Uiso  ? HW
   HW2        1.0     0.347053     0.652134     0.215891    Uiso  ? HW
   OW         1.0     0.966397     0.370924     0.491068    Uiso  ? O
   HW1        1.0     0.965610     0.370662     0.464836    Uiso  ? HW
   HW2        1.0     0.988694     0.359907     0.499200    Uiso  ? HW
   OW         1.0     0.135621     0.482149     0.260486    Uiso  ? O
   HW1        1.0     0.145851     0.462737     0.246321    Uiso  ? HW
   HW2        1.0     0.116996     0.494478     0.246583    Uiso  ? HW
   OW         1.0     0.215629     0.374072     0.368039    Uiso  ? O
   HW1        1.0     0.214842     0.380630     0.393484    Uiso  ? HW
   HW2        1.0     0.239501     0.365415     0.362005    Uiso  ? HW
   OW         1.0     0.339445     0.876158     0.743422    Uiso  ? O
   HW1        1.0     0.357546     0.894258     0.738438    Uiso  ? HW
   HW2        1.0     0.329215     0.867501     0.720863    Uiso  ? HW
   OW         1.0     0.852548     0.981087     0.669710    Uiso  ? O
   HW1        1.0     0.834448     0.991055     0.653446    Uiso  ? HW
   HW2        1.0     0.860418     0.957478     0.660791    Uiso  ? HW
   OW         1.0     0.954330     0.126440     0.692007    Uiso  ? O
   HW1        1.0     0.948296     0.104142     0.679416    Uiso  ? HW
   HW2        1.0     0.940164     0.146114     0.682301    Uiso  ? HW
   OW         1.0     0.898455     0.284882     0.895045    Uiso  ? O
   HW1        1.0     0.919178     0.300622     0.898717    Uiso  ? HW
   HW2        1.0     0.881929     0.296162     0.878518    Uiso  ? HW
   OW         1.0     0.871173     0.202513     0.793001    Uiso  ? O
   HW1        1.0     0.855696     0.211957     0.774114    Uiso  ? HW
   HW2        1.0     0.883503     0.181003     0.784082    Uiso  ? HW
   OW         1.0     0.203562     0.293801     0.416568    Uiso  ? O
   HW1        1.0     0.186511     0.274389     0.422077    Uiso  ? HW
   HW2        1.0     0.221400     0.284882     0.399517    Uiso  ? HW
   OW         1.0     0.970856     0.354923     0.266520    Uiso  ? O
   HW1        1.0     0.966134     0.332100     0.254453    Uiso  ? HW
   HW2        1.0     0.952756     0.372236     0.259699    Uiso  ? HW
   OW         1.0     0.230057     0.632984     0.281734    Uiso  ? O
   HW1        1.0     0.205136     0.625639     0.283571    Uiso  ? HW
   HW2        1.0     0.237402     0.632722     0.256552    Uiso  ? HW
   OW         1.0     0.750243     0.359120     0.827366    Uiso  ? O
   HW1        1.0     0.732667     0.378007     0.822644    Uiso  ? HW
   HW2        1.0     0.753653     0.356496     0.853335    Uiso  ? HW
   OW         1.0     0.783820     0.387451     0.195955    Uiso  ? O
   HW1        1.0     0.777787     0.371449     0.215891    Uiso  ? HW
   HW2        1.0     0.762572     0.391910     0.181527    Uiso  ? HW
   OW         1.0     0.948559     0.587078     0.111225    Uiso  ? O
   HW1        1.0     0.971643     0.598620     0.106765    Uiso  ? HW
   HW2        1.0     0.929409     0.602555     0.102044    Uiso  ? HW
   OW         1.0     0.986858     0.496052     0.422339    Uiso  ? O
   HW1        1.0     1.004696     0.511004     0.434144    Uiso  ? HW
   HW2        1.0     0.992104     0.495003     0.396632    Uiso  ? HW
   OW         1.0     0.854385     0.896094     0.560583    Uiso  ? O
   HW1        1.0     0.864353     0.916293     0.573962    Uiso  ? HW
   HW2        1.0     0.853335     0.902127     0.535138    Uiso  ? HW
   OW         1.0     0.275701     0.243960     0.668923    Uiso  ? O
   HW1        1.0     0.267831     0.268094     0.661840    Uiso  ? HW
   HW2        1.0     0.254978     0.227696     0.668660    Uiso  ? HW
   OW         1.0     0.470869     0.562944     0.811102    Uiso  ? O
   HW1        1.0     0.490019     0.556124     0.794313    Uiso  ? HW
   HW2        1.0     0.467984     0.588914     0.810577    Uiso  ? HW
   OW         1.0     0.996301     0.111487     0.581569    Uiso  ? O
   HW1        1.0     1.014139     0.102306     0.598358    Uiso  ? HW
   HW2        1.0     0.974791     0.118570     0.594423    Uiso  ? HW
   OW         1.0     0.145589     0.459852     0.127226    Uiso  ? O
   HW1        1.0     0.138769     0.477427     0.108864    Uiso  ? HW
   HW2        1.0     0.168411     0.448834     0.120668    Uiso  ? HW
   OW         1.0     0.975578     0.854647     0.071614    Uiso  ? O
   HW1        1.0     0.991317     0.841006     0.055612    Uiso  ? HW
   HW2        1.0     0.990006     0.870386     0.086566    Uiso  ? HW
   OW         1.0     0.969282     0.793264     0.897143    Uiso  ? O
   HW1        1.0     0.945673     0.792214     0.885601    Uiso  ? HW
   HW2        1.0     0.974791     0.770179     0.908161    Uiso  ? HW
   OW         1.0     0.838121     0.152672     0.655544    Uiso  ? O
   HW1        1.0     0.825267     0.172871     0.645314    Uiso  ? HW
   HW2        1.0     0.861205     0.149524     0.643477    Uiso  ? HW
   OW         1.0     0.855696     0.438341     0.817660    Uiso  ? O
   HW1        1.0     0.858320     0.446998     0.793001    Uiso  ? HW
   HW2        1.0     0.848876     0.458015     0.833399    Uiso  ? HW
   OW         1.0     0.531466     0.562420     0.980300    Uiso  ? O
   HW1        1.0     0.549828     0.555337     0.997613    Uiso  ? HW
   HW2        1.0     0.519136     0.541172     0.971381    Uiso  ? HW
   OW         1.0     0.096535     0.235828     0.460376    Uiso  ? O
   HW1        1.0     0.119357     0.237140     0.447260    Uiso  ? HW
   HW2        1.0     0.078697     0.251043     0.448572    Uiso  ? HW
   OW         1.0     0.299572     0.709845     0.033840    Uiso  ? O
   HW1        1.0     0.296425     0.735815     0.032266    Uiso  ? HW
   HW2        1.0     0.278849     0.697778     0.022560    Uiso  ? HW
   OW         1.0     0.569765     0.533302     0.471918    Uiso  ? O
   HW1        1.0     0.546418     0.521497     0.469033    Uiso  ? HW
   HW2        1.0     0.570814     0.544844     0.495265    Uiso  ? HW
   OW         1.0     0.236615     0.990006     0.278062    Uiso  ? O
   HW1        1.0     0.253404     1.009417     0.283571    Uiso  ? HW
   HW2        1.0     0.233729     0.988432     0.252092    Uiso  ? HW
   OW         1.0     0.937541     0.344692     0.780672    Uiso  ? O
   HW1        1.0     0.956166     0.351775     0.763359    Uiso  ? HW
   HW2        1.0     0.916031     0.359120     0.776475    Uiso  ? HW
   OW         1.0     0.518612     0.903701     0.146376    Uiso  ? O
   HW1        1.0     0.511529     0.878518     0.144540    Uiso  ? HW
   HW2        1.0     0.543270     0.905275     0.155557    Uiso  ? HW
   OW         1.0     0.515989     0.644264     0.141130    Uiso  ? O
   HW1        1.0     0.510742     0.619344     0.147163    Uiso  ? HW
   HW2        1.0     0.498151     0.652921     0.124079    Uiso  ? HW
   OW         1.0     0.288030     0.771753     0.916555    Uiso  ? O
   HW1        1.0     0.309016     0.756276     0.918916    Uiso  ? HW
   HW2        1.0     0.279374     0.778574     0.940427    Uiso  ? HW
   OW         1.0     0.374334     0.072401     0.443850    Uiso  ? O
   HW1        1.0     0.348364     0.070302     0.446473    Uiso  ? HW
   HW2        1.0     0.380892     0.097584     0.441751    Uiso  ? HW
   OW         1.0     0.334724     0.617245     0.767818    Uiso  ? O
   HW1        1.0     0.323181     0.602293     0.785919    Uiso  ? HW
   HW2        1.0     0.348102     0.636657     0.779623    Uiso  ? HW
   OW         1.0     0.882191     0.822906     0.374859    Uiso  ? O
   HW1        1.0     0.874846     0.801658     0.388237    Uiso  ? HW
   HW2        1.0     0.866714     0.825792     0.353873    Uiso  ? HW
   OW         1.0     0.735290     0.025970     0.556649    Uiso  ? O
   HW1        1.0     0.738701     0.024134     0.530679    Uiso  ? HW
   HW2        1.0     0.719551     0.006558     0.564781    Uiso  ? HW
   OW         1.0     0.808478     0.307442     0.911833    Uiso  ? O
   HW1        1.0     0.825792     0.311902     0.892422    Uiso  ? HW
   HW2        1.0     0.808478     0.281997     0.917605    Uiso  ? HW
   OW         1.0     0.383778     0.542746     0.656331    Uiso  ? O
   HW1        1.0     0.361481     0.546156     0.669972    Uiso  ? HW
   HW2        1.0     0.391648     0.517825     0.658167    Uiso  ? HW
   OW         1.0     0.404501     0.553763     0.074762    Uiso  ? O
   HW1        1.0     0.402665     0.527793     0.078697    Uiso  ? HW
   HW2        1.0     0.412896     0.565568     0.096797    Uiso  ? HW
   OW         1.0     0.181527     0.371711     0.304032    Uiso  ? O
   HW1        1.0     0.198578     0.391123     0.299572    Uiso  ? HW
   HW2        1.0     0.177855     0.358070     0.281997    Uiso  ? HW
   OW         1.0     0.212744     0.229795     0.514677    Uiso  ? O
   HW1        1.0     0.211432     0.255240     0.508119    Uiso  ? HW
   HW2        1.0     0.211170     0.215105     0.493167    Uiso  ? HW
   OW         1.0     0.072401     0.827366     0.568715    Uiso  ? O
   HW1        1.0     0.075811     0.852811     0.562682    Uiso  ? HW
   HW2        1.0     0.095748     0.815561     0.569502    Uiso  ? HW
   OW         1.0     0.866714     0.523596     0.062433    Uiso  ? O
   HW1        1.0     0.854122     0.509431     0.044595    Uiso  ? HW
   HW2        1.0     0.851762     0.543795     0.070040    Uiso  ? HW
   OW         1.0     0.755489     0.356496     0.900816    Uiso  ? O
   HW1        1.0     0.756801     0.377745     0.916555    Uiso  ? HW
   HW2        1.0     0.774114     0.339445     0.907636    Uiso  ? HW
   OW         1.0     0.396369     0.702762     0.864878    Uiso  ? O
   HW1        1.0     0.412371     0.709320     0.845204    Uiso  ? HW
   HW2        1.0     0.380892     0.723223     0.870649    Uiso  ? HW
   OW         1.0     0.133522     0.775950     0.198316    Uiso  ? O
   HW1        1.0     0.130899     0.795887     0.214842    Uiso  ? HW
   HW2        1.0     0.118308     0.756014     0.205923    Uiso  ? HW
   OW         1.0     0.039611     0.112536     0.518349    Uiso  ? O
   HW1        1.0     0.063220     0.105191     0.527268    Uiso  ? HW
   HW2        1.0     0.024396     0.119094     0.538548    Uiso  ? HW
   OW         1.0     0.096797     0.031479     0.280423    Uiso  ? O
   HW1        1.0     0.108602     0.030167     0.303770    Uiso  ? HW
   HW2        1.0     0.084206     0.054301     0.278324    Uiso  ? HW
   OW         1.0     0.769655     0.865140     0.271504    Uiso  ? O
   HW1        1.0     0.772540     0.875371     0.247370    Uiso  ? HW
   HW2        1.0     0.789591     0.872747     0.286456    Uiso  ? HW
   OW         1.0     0.980824     0.253141     0.325805    Uiso  ? O
   HW1        1.0     0.956166     0.248682     0.317935    Uiso  ? HW
   HW2        1.0     0.994990     0.262060     0.305606    Uiso  ? HW
   OW         1.0     0.249731     0.778049     0.046956    Uiso  ? O
   HW1        1.0     0.224548     0.771491     0.050366    Uiso  ? HW
   HW2        1.0     0.258388     0.790903     0.067942    Uiso  ? HW
   OW         1.0     0.522547     0.849138     0.717977    Uiso  ? O
   HW1        1.0     0.534351     0.872485     0.718764    Uiso  ? HW
   HW2        1.0     0.539598     0.831038     0.709845    Uiso  ? HW
   OW         1.0     0.717190     0.480575     0.325280    Uiso  ? O
   HW1        1.0     0.704861     0.459852     0.315049    Uiso  ? HW
   HW2        1.0     0.732929     0.491330     0.307180    Uiso  ? HW
   OW         1.0     0.679416     0.820020     0.246846    Uiso  ? O
   HW1        1.0     0.674169     0.825529     0.271766    Uiso  ? HW
   HW2        1.0     0.687285     0.795100     0.244747    Uiso  ? HW
   OW         1.0     0.894258     0.464573     0.354398    Uiso  ? O
   HW1        1.0     0.906062     0.471918     0.376695    Uiso  ? HW
   HW2        1.0     0.895307     0.484248     0.337085    Uiso  ? HW
   OW         1.0     0.924687     0.877731     0.826316    Uiso  ? O
   HW1        1.0     0.915244     0.892422     0.806642    Uiso  ? HW
   HW2        1.0     0.950133     0.873272     0.822644    Uiso  ? HW
   OW         1.0     0.365678     0.705123     0.158181    Uiso  ? O
   HW1        1.0     0.363579     0.692794     0.181265    Uiso  ? HW
   HW2        1.0     0.352824     0.727945     0.159230    Uiso  ? HW
   OW         1.0     0.214055     0.195430     0.610425    Uiso  ? O
   HW1        1.0     0.225597     0.172084     0.613835    Uiso  ? HW
   HW2        1.0     0.200939     0.201988     0.632197    Uiso  ? HW
   OW         1.0     0.557698     0.584979     0.421815    Uiso  ? O
   HW1        1.0     0.565305     0.562944     0.434144    Uiso  ? HW
   HW2        1.0     0.531728     0.584455     0.418405    Uiso  ? HW
   OW         1.0     0.663939     0.353873     0.220089    Uiso  ? O
   HW1        1.0     0.656594     0.331051     0.230319    Uiso  ? HW
   HW2        1.0     0.644002     0.364366     0.206448    Uiso  ? HW
   OW         1.0     0.447260     0.508381     0.736602    Uiso  ? O
   HW1        1.0     0.460114     0.528580     0.746832    Uiso  ? HW
   HW2        1.0     0.422339     0.515202     0.732142    Uiso  ? HW
   OW         1.0     0.392697     0.075287     0.199103    Uiso  ? O
   HW1        1.0     0.366727     0.074237     0.195693    Uiso  ? HW
   HW2        1.0     0.403977     0.054825     0.186774    Uiso  ? HW
   OW         1.0     0.215629     0.636657     0.350988    Uiso  ? O
   HW1        1.0     0.200152     0.615409     0.351775    Uiso  ? HW
   HW2        1.0     0.208546     0.653183     0.369875    Uiso  ? HW
   OW         1.0     0.936492     0.409748     0.600719    Uiso  ? O
   HW1        1.0     0.918391     0.395582     0.613573    Uiso  ? HW
   HW2        1.0     0.942525     0.430734     0.615147    Uiso  ? HW
   OW         1.0     0.557960     0.012854     0.520186    Uiso  ? O
   HW1        1.0     0.571076    -0.007607     0.529892    Uiso  ? HW
   HW2        1.0     0.572650     0.024921     0.502085    Uiso  ? HW
   OW         1.0     0.985546     0.042496     0.452507    Uiso  ? O
   HW1        1.0     0.962462     0.036463     0.463262    Uiso  ? HW
   HW2        1.0     0.983710     0.065581     0.440177    Uiso  ? HW
   OW         1.0     0.043546     0.306917     0.176805    Uiso  ? O
   HW1        1.0     0.022560     0.316886     0.164476    Uiso  ? HW
   HW2        1.0     0.054563     0.325542     0.191758    Uiso  ? HW
   OW         1.0     0.738701     0.587078     0.660791    Uiso  ? O
   HW1        1.0     0.726371     0.578421     0.639280    Uiso  ? HW
   HW2        1.0     0.751292     0.609375     0.655282    Uiso  ? HW
   OW         1.0     0.656069     0.754178     0.080795    Uiso  ? O
   HW1        1.0     0.667611     0.768081     0.099683    Uiso  ? HW
   HW2        1.0     0.630886     0.761523     0.078697    Uiso  ? HW
   OW         1.0     0.233992     0.953543     0.473755    Uiso  ? O
   HW1        1.0     0.208022     0.954330     0.469557    Uiso  ? HW
   HW2        1.0     0.246583     0.957215     0.451195    Uiso  ? HW
   OW         1.0     0.141130     0.250780     0.347053    Uiso  ? O
   HW1        1.0     0.165788     0.242648     0.349414    Uiso  ? HW
   HW2        1.0     0.138506     0.264684     0.325018    Uiso  ? HW
   OW         1.0     0.772278     0.514677     0.941214    Uiso  ? O
   HW1        1.0     0.790116     0.499987     0.928884    Uiso  ? HW
   HW2        1.0     0.784082     0.527793     0.960888    Uiso  ? HW
   OW         1.0     0.820545     0.742635     0.431521    Uiso  ? O
   HW1        1.0     0.834711     0.727158     0.447260    Uiso  ? HW
   HW2        1.0     0.801658     0.754440     0.445686    Uiso  ? HW
   OW         1.0     0.495265     0.666037     0.408961    Uiso  ? O
   HW1        1.0     0.479263     0.679153     0.425225    Uiso  ? HW
   HW2        1.0     0.490019     0.673382     0.384303    Uiso  ? HW
   OW         1.0     0.264159     0.787493     0.513628    Uiso  ? O
   HW1        1.0     0.255502     0.806117     0.497364    Uiso  ? HW
   HW2        1.0     0.286719     0.795362     0.524645    Uiso  ? HW
   OW         1.0     0.304557     0.094436     0.709320    Uiso  ? O
   HW1        1.0     0.290916     0.107552     0.690958    Uiso  ? HW
   HW2        1.0     0.312951     0.111225     0.727421    Uiso  ? HW
   OW         1.0     0.181790     0.922589     0.748931    Uiso  ? O
   HW1        1.0     0.188348     0.942263     0.732929    Uiso  ? HW
   HW2        1.0     0.192020     0.927048     0.772540    Uiso  ? HW
   OW         1.0     0.603080     0.183101     0.796936    Uiso  ? O
   HW1        1.0     0.605703     0.160804     0.783295    Uiso  ? HW
   HW2        1.0     0.599145     0.177330     0.822119    Uiso  ? HW
   OW         1.0     0.567404     0.404239     0.335248    Uiso  ? O
   HW1        1.0     0.559534     0.386926     0.317148    Uiso  ? HW
   HW2        1.0     0.560846     0.428373     0.327116    Uiso  ? HW
   OW         1.0     0.582881     0.612261     0.967970    Uiso  ? O
   HW1        1.0     0.561895     0.596522     0.965085    Uiso  ? HW
   HW2        1.0     0.600981     0.606228     0.950133    Uiso  ? HW
   OW         1.0     0.663414     0.126440     0.403977    Uiso  ? O
   HW1        1.0     0.658692     0.104142     0.391123    Uiso  ? HW
   HW2        1.0     0.649511     0.145851     0.393484    Uiso  ? HW
   OW         1.0     0.328953     0.959051     0.745783    Uiso  ? O
   HW1        1.0     0.312426     0.946198     0.730044    Uiso  ? HW
   HW2        1.0     0.352824     0.947772     0.744734    Uiso  ? HW
   OW         1.0     0.562682     0.453556     0.205923    Uiso  ? O
   HW1        1.0     0.550878     0.430209     0.203300    Uiso  ? HW
   HW2        1.0     0.586553     0.450146     0.216154    Uiso  ? HW
   OW         1.0     0.268094     0.931245     0.297212    Uiso  ? O
   HW1        1.0     0.277800     0.923900     0.274127    Uiso  ? HW
   HW2        1.0     0.285932     0.927310     0.316099    Uiso  ? HW
   OW         1.0     0.561633     0.093649     0.738701    Uiso  ? O
   HW1        1.0     0.580258     0.111749     0.735290    Uiso  ? HW
   HW2        1.0     0.562420     0.084730     0.763359    Uiso  ? HW
   OW         1.0     0.079746     0.716141     0.520973    Uiso  ? O
   HW1        1.0     0.075549     0.741061     0.513890    Uiso  ? HW
   HW2        1.0     0.059810     0.701188     0.512841    Uiso  ? HW
   OW         1.0     0.787493     0.413683     0.546943    Uiso  ? O
   HW1        1.0     0.769392     0.419192     0.528580    Uiso  ? HW
   HW2        1.0     0.782508     0.390074     0.556911    Uiso  ? HW
   OW         1.0     0.491593     0.143490     0.246583    Uiso  ? O
   HW1        1.0     0.493691     0.143490     0.272815    Uiso  ? HW
   HW2        1.0     0.509955     0.158968     0.236353    Uiso  ? HW
   OW         1.0     0.105978     0.397156     0.139031    Uiso  ? O
   HW1        1.0     0.121455     0.381155     0.152672    Uiso  ? HW
   HW2        1.0     0.107290     0.421290     0.149262    Uiso  ? HW
   OW         1.0     0.363317     0.044857     0.530154    Uiso  ? O
   HW1        1.0     0.344167     0.058498     0.518612    Uiso  ? HW
   HW2        1.0     0.384827     0.045644     0.515464    Uiso  ? HW
   OW         1.0     0.569502     0.207235     0.425225    Uiso  ? O
   HW1        1.0     0.580520     0.223761     0.442538    Uiso  ? HW
   HW2        1.0     0.588127     0.192545     0.413945    Uiso  ? HW
   OW         1.0     0.679678     0.460901     0.997088    Uiso  ? O
   HW1        1.0     0.694893     0.439915     1.001548    Uiso  ? HW
   HW2        1.0     0.694106     0.482674     0.999449    Uiso  ? HW
   OW         1.0     0.420241     0.051940     0.571076    Uiso  ? O
   HW1        1.0     0.394533     0.050628     0.566355    Uiso  ? HW
   HW2        1.0     0.424438     0.065843     0.592849    Uiso  ? HW
   OW         1.0     0.851237     0.306130     0.329215    Uiso  ? O
   HW1        1.0     0.871960     0.316361     0.316886    Uiso  ? HW
   HW2        1.0     0.850975     0.280161     0.326329    Uiso  ? HW
   OW         1.0     0.286456     0.872747     0.046693    Uiso  ? O
   HW1        1.0     0.302458     0.892684     0.052465    Uiso  ? HW
   HW2        1.0     0.285932     0.869337     0.020723    Uiso  ? HW
   OW         1.0     0.537237     0.864091     0.476903    Uiso  ? O
   HW1        1.0     0.560321     0.874846     0.471131    Uiso  ? HW
   HW2        1.0     0.522809     0.880879     0.491068    Uiso  ? HW
   OW         1.0     0.733979     0.168673     0.927048    Uiso  ? O
   HW1        1.0     0.717190     0.151360     0.916293    Uiso  ? HW
   HW2        1.0     0.755227     0.170510     0.912096    Uiso  ? HW
   OW         1.0     0.736602     0.325805     0.610162    Uiso  ? O
   HW1        1.0     0.734503     0.328690     0.636132    Uiso  ? HW
   HW2        1.0     0.761260     0.331313     0.602817    Uiso  ? HW
   OW         1.0     0.725584     0.229008     0.024658    Uiso  ? O
   HW1        1.0     0.720863     0.248420     0.007870    Uiso  ? HW
   HW2        1.0     0.703287     0.222974     0.037512    Uiso  ? HW
   OW         1.0     0.296949     0.198841     0.494216    Uiso  ? O
   HW1        1.0     0.288030     0.219039     0.480313    Uiso  ? HW
   HW2        1.0     0.309803     0.182314     0.478476    Uiso  ? HW
   OW         1.0     0.328166     0.242648     0.717715    Uiso  ? O
   HW1        1.0     0.311115     0.238714     0.736864    Uiso  ? HW
   HW2        1.0     0.350725     0.251830     0.727683    Uiso  ? HW
   OW         1.0     0.299048     0.579471     0.823955    Uiso  ? O
   HW1        1.0     0.289604     0.555075     0.825005    Uiso  ? HW
   HW2        1.0     0.324493     0.579471     0.829464    Uiso  ? HW
   OW         1.0     0.380368     0.263110     0.883765    Uiso  ? O
   HW1        1.0     0.392959     0.240288     0.882191    Uiso  ? HW
   HW2        1.0     0.359907     0.262847     0.867239    Uiso  ? HW
   OW         1.0     0.588127     0.201988     0.160804    Uiso  ? O
   HW1        1.0     0.565830     0.192545     0.170247    Uiso  ? HW
   HW2        1.0     0.604129     0.208809     0.180478    Uiso  ? HW
   OW         1.0     0.481887     0.270717     0.071089    Uiso  ? O
   HW1        1.0     0.471394     0.292490     0.080795    Uiso  ? HW
   HW2        1.0     0.465885     0.250256     0.076074    Uiso  ? HW
   OW         1.0     0.885863     0.938853     0.240288    Uiso  ? O
   HW1        1.0     0.893209     0.913932     0.242911    Uiso  ? HW
   HW2        1.0     0.906062     0.954592     0.245796    Uiso  ? HW
   OW         1.0    -0.001574     0.624590     0.701713    Uiso  ? O
   HW1        1.0     0.023609     0.624590     0.709058    Uiso  ? HW
   HW2        1.0    -0.003673     0.632722     0.676792    Uiso  ? HW
   OW         1.0     0.580520     0.916818     0.174707    Uiso  ? O
   HW1        1.0     0.600194     0.921539     0.157656    Uiso  ? HW
   HW2        1.0     0.589439     0.902127     0.194381    Uiso  ? HW
   OW         1.0     0.556124     0.928884     0.032790    Uiso  ? O
   HW1        1.0     0.541172     0.940689     0.050891    Uiso  ? HW
   HW2        1.0     0.552714     0.902914     0.033840    Uiso  ? HW
   OW         1.0     0.068729     0.204612     0.703549    Uiso  ? O
   HW1        1.0     0.050891     0.223499     0.707746    Uiso  ? HW
   HW2        1.0     0.092600     0.214318     0.708533    Uiso  ? HW
   OW         1.0     0.854122     0.461425     0.668136    Uiso  ? O
   HW1        1.0     0.844154     0.459327     0.692269    Uiso  ? HW
   HW2        1.0     0.872485     0.480050     0.667873    Uiso  ? HW
   OW         1.0     0.033840     0.193594     0.432832    Uiso  ? O
   HW1        1.0     0.014165     0.203825     0.446735    Uiso  ? HW
   HW2        1.0     0.033840     0.204349     0.408699    Uiso  ? HW
   OW         1.0     0.074237     0.171297     0.641641    Uiso  ? O
   HW1        1.0     0.079221     0.155295     0.621442    Uiso  ? HW
   HW2        1.0     0.080533     0.195955     0.634821    Uiso  ? HW
   OW         1.0     0.796149     0.638493     0.714567    Uiso  ? O
   HW1        1.0     0.794838     0.612786     0.720338    Uiso  ? HW
   HW2        1.0     0.793264     0.641903     0.688859    Uiso  ? HW
   OW         1.0     0.742373     0.098371     0.488445    Uiso  ? O
   HW1        1.0     0.734766     0.103880     0.513103    Uiso  ? HW
   HW2        1.0     0.722174     0.088403     0.475066    Uiso  ? HW
   OW         1.0     0.281472     0.556911     0.623541    Uiso  ? O
   HW1        1.0     0.255765     0.560321     0.621180    Uiso  ? HW
   HW2        1.0     0.293801     0.578946     0.616196    Uiso  ? HW
   OW         1.0     0.382204     0.979775     0.343905    Uiso  ? O
   HW1        1.0     0.364366     0.960888     0.340232    Uiso  ? HW
   HW2        1.0     0.377745     0.991317     0.367252    Uiso  ? HW
   OW         1.0     0.051678     0.221400     0.090764    Uiso  ? O
   HW1        1.0     0.037512     0.233467     0.072401    Uiso  ? HW
   HW2        1.0     0.069515     0.238189     0.100470    Uiso  ? HW
   OW         1.0     0.173658     0.344430     0.610162    Uiso  ? O
   HW1        1.0     0.174445     0.319509     0.618557    Uiso  ? HW
   HW2        1.0     0.163165     0.344954     0.586291    Uiso  ? HW
   OW         1.0     0.689908     0.879830     0.374072    Uiso  ? O
   HW1        1.0     0.694106     0.879568     0.400042    Uiso  ? HW
   HW2        1.0     0.666562     0.869337     0.369088    Uiso  ? HW
   OW         1.0     0.009706     0.636657     0.636132    Uiso  ? O
   HW1        1.0     0.030429     0.621180     0.631673    Uiso  ? HW
   HW2        1.0     0.017838     0.661053     0.640592    Uiso  ? HW
   OW         1.0     0.045119     0.145064     0.730831    Uiso  ? O
   HW1        1.0     0.021248     0.143228     0.741324    Uiso  ? HW
   HW2        1.0     0.061121     0.127751     0.742635    Uiso  ? HW
   OW         1.0     0.318722     0.204349     0.625902    Uiso  ? O
   HW1        1.0     0.332887     0.216154     0.607277    Uiso  ? HW
   HW2        1.0     0.307442     0.182839     0.616196    Uiso  ? HW
   OW         1.0     0.647412     0.445424     0.589439    Uiso  ? O
   HW1        1.0     0.657380     0.469820     0.589439    Uiso  ? HW
   HW2        1.0     0.657643     0.431783     0.609375    Uiso  ? HW
   OW         1.0     0.373810     0.288555     0.451457    Uiso  ? O
   HW1        1.0     0.362530     0.293801     0.428373    Uiso  ? HW
   HW2        1.0     0.397681     0.278062     0.447260    Uiso  ? HW
   OW         1.0     0.222187     0.465885     0.437554    Uiso  ? O
   HW1        1.0     0.244747     0.473755     0.426799    Uiso  ? HW
   HW2        1.0     0.221663     0.472705     0.462737    Uiso  ? HW
   OW         1.0     0.758899     0.198578     0.780934    Uiso  ? O
   HW1        1.0     0.750243     0.213006     0.801133    Uiso  ? HW
   HW2        1.0     0.738701     0.187298     0.768868    Uiso  ? HW
   OW         1.0     0.723223     0.080795     0.682826    Uiso  ? O
   HW1        1.0     0.730306     0.056137     0.677317    Uiso  ? HW
   HW2        1.0     0.722699     0.084206     0.709058    Uiso  ? HW
   OW         1.0     0.200939     0.236353     0.739750    Uiso  ? O
   HW1        1.0     0.198841     0.238189     0.713518    Uiso  ? HW
   HW2        1.0     0.193069     0.212744     0.747619    Uiso  ? HW
   OW         1.0     0.911046     0.381679     0.535663    Uiso  ? O
   HW1        1.0     0.925212     0.385352     0.557436    Uiso  ? HW
   HW2        1.0     0.927310     0.375121     0.515989    Uiso  ? HW
   OW         1.0     0.211694     0.072926     0.662365    Uiso  ? O
   HW1        1.0     0.217465     0.094698     0.648724    Uiso  ? HW
   HW2        1.0     0.189659     0.076861     0.676005    Uiso  ? HW
   OW         1.0     0.300884     0.944624     0.928622    Uiso  ? O
   HW1        1.0     0.276226     0.953018     0.923900    Uiso  ? HW
   HW2        1.0     0.300622     0.926786     0.947772    Uiso  ? HW
   OW         1.0     0.963773     0.289604     0.214318    Uiso  ? O
   HW1        1.0     0.938590     0.282259     0.216154    Uiso  ? HW
   HW2        1.0     0.966397     0.307704     0.195693    Uiso  ? HW
   OW         1.0     0.545369     0.670497     0.987120    Uiso  ? O
   HW1        1.0     0.542221     0.689384     0.969020    Uiso  ? HW
   HW2        1.0     0.559534     0.650822     0.976627    Uiso  ? HW
   OW         1.0     0.146114     0.639280     0.415781    Uiso  ? O
   HW1        1.0     0.142704     0.649773     0.391910    Uiso  ? HW
   HW2        1.0     0.161853     0.618294     0.413683    Uiso  ? HW
   OW         1.0     0.011280     0.173395     0.674431    Uiso  ? O
   HW1        1.0     0.003935     0.198316     0.670759    Uiso  ? HW
   HW2        1.0    -0.009968     0.157918     0.675218    Uiso  ? HW
   OW         1.0     0.818709     0.231106     0.745783    Uiso  ? O
   HW1        1.0     0.807429     0.231631     0.722174    Uiso  ? HW
   HW2        1.0     0.804806     0.215629     0.761785    Uiso  ? HW
   OW         1.0     0.676005     0.673907     0.486871    Uiso  ? O
   HW1        1.0     0.672858     0.693319     0.504446    Uiso  ? HW
   HW2        1.0     0.658167     0.676792     0.467721    Uiso  ? HW
   OW         1.0     0.570814     0.132735     0.335248    Uiso  ? O
   HW1        1.0     0.571339     0.112799     0.318460    Uiso  ? HW
   HW2        1.0     0.552714     0.128276     0.353611    Uiso  ? HW
   OW         1.0     0.669447     0.217203     0.754965    Uiso  ? O
   HW1        1.0     0.683350     0.197529     0.744996    Uiso  ? HW
   HW2        1.0     0.651609     0.207760     0.771753    Uiso  ? HW
   OW         1.0     0.869600     0.024134     0.174445    Uiso  ? O
   HW1        1.0     0.865140     0.000525     0.163689    Uiso  ? HW
   HW2        1.0     0.891635     0.023084     0.188610    Uiso  ? HW
   OW         1.0     0.160804     0.356759     0.536712    Uiso  ? O
   HW1        1.0     0.148212     0.337872     0.523334    Uiso  ? HW
   HW2        1.0     0.186511     0.351775     0.536450    Uiso  ? HW
   OW         1.0     0.847564     0.305868     0.844679    Uiso  ? O
   HW1        1.0     0.832350     0.291703     0.828677    Uiso  ? HW
   HW2        1.0     0.843367     0.331313     0.840482    Uiso  ? HW
   OW         1.0     0.826579     0.430209     0.413158    Uiso  ? O
   HW1        1.0     0.814249     0.407649     0.418667    Uiso  ? HW
   HW2        1.0     0.842843     0.426274     0.392959    Uiso  ? HW
   OW         1.0     0.016789     0.243435     0.796936    Uiso  ? O
   HW1        1.0     0.014690     0.253928     0.821070    Uiso  ? HW
   HW2        1.0     0.038561     0.229270     0.795362    Uiso  ? HW
   OW         1.0     0.908948     0.022035     0.687023    Uiso  ? O
   HW1        1.0     0.888487     0.009444     0.676530    Uiso  ? HW
   HW2        1.0     0.902127     0.031741     0.710370    Uiso  ? HW
   OW         1.0     0.666299     0.819496     0.820020    Uiso  ? O
   HW1        1.0     0.680203     0.831300     0.838908    Uiso  ? HW
   HW2        1.0     0.672858     0.829464     0.796674    Uiso  ? HW
   OW         1.0     0.508119     0.850450     0.400829    Uiso  ? O
   HW1        1.0     0.496839     0.868288     0.416044    Uiso  ? HW
   HW2        1.0     0.518874     0.831563     0.415519    Uiso  ? HW
   OW         1.0     0.297998     0.097584     0.824742    Uiso  ? O
   HW1        1.0     0.278062     0.108077     0.837596    Uiso  ? HW
   HW2        1.0     0.301671     0.110175     0.801920    Uiso  ? HW
   OW         1.0     0.484772     0.498675     0.283046    Uiso  ? O
   HW1        1.0     0.462212     0.507332     0.272815    Uiso  ? HW
   HW2        1.0     0.503922     0.515464     0.277013    Uiso  ? HW
   OW         1.0     0.495527     0.357546     0.771491    Uiso  ? O
   HW1        1.0     0.521235     0.359382     0.766769    Uiso  ? HW
   HW2        1.0     0.490543     0.335248     0.784345    Uiso  ? HW
   OW         1.0     0.779360     0.332363     0.494740    Uiso  ? O
   HW1        1.0     0.784345     0.308229     0.503922    Uiso  ? HW
   HW2        1.0     0.756538     0.332363     0.481887    Uiso  ? HW
   OW         1.0     0.052465     0.297212     0.923638    Uiso  ? O
   HW1        1.0     0.028069     0.289342     0.928622    Uiso  ? HW
   HW2        1.0     0.056399     0.297736     0.897668    Uiso  ? HW
   OW         1.0     0.608851     0.480575     0.315574    Uiso  ? O
   HW1        1.0     0.582881     0.478214     0.316361    Uiso  ? HW
   HW2        1.0     0.619344     0.469557     0.337085    Uiso  ? HW
   OW         1.0     0.155557     0.369875     0.191496    Uiso  ? O
   HW1        1.0     0.177855     0.358595     0.183363    Uiso  ? HW
   HW2        1.0     0.145327     0.355709     0.211170    Uiso  ? HW
   OW         1.0     0.191496     0.972955     0.699877    Uiso  ? O
   HW1        1.0     0.174182     0.971643     0.680203    Uiso  ? HW
   HW2        1.0     0.215629     0.976102     0.690171    Uiso  ? HW
   OW         1.0     0.847564     0.389549     0.007870    Uiso  ? O
   HW1        1.0     0.843367     0.385614     0.033577    Uiso  ? HW
   HW2        1.0     0.832350     0.373285    -0.006033    Uiso  ? HW
   OW         1.0     0.701451     0.174969     0.226122    Uiso  ? O
   HW1        1.0     0.698040     0.187561     0.203562    Uiso  ? HW
   HW2        1.0     0.716141     0.153459     0.222187    Uiso  ? HW
   OW         1.0     0.589964     0.177855     0.534613    Uiso  ? O
   HW1        1.0     0.576847     0.168411     0.555075    Uiso  ? HW
   HW2        1.0     0.594161     0.158705     0.517038    Uiso  ? HW
   OW         1.0     0.678891     0.190446     0.548254    Uiso  ? O
   HW1        1.0     0.659217     0.199628     0.533564    Uiso  ? HW
   HW2        1.0     0.675481     0.198316     0.573175    Uiso  ? HW
   OW         1.0     0.363841     0.446211     0.597833    Uiso  ? O
   HW1        1.0     0.350725     0.468771     0.601506    Uiso  ? HW
   HW2        1.0     0.377745     0.440702     0.619344    Uiso  ? HW
   OW         1.0     0.647150     0.874584     0.528055    Uiso  ? O
   HW1        1.0     0.632197     0.884552     0.508906    Uiso  ? HW
   HW2        1.0     0.652659     0.893209     0.545631    Uiso  ? HW
   OW         1.0     0.770179     0.807691     0.227958    Uiso  ? O
   HW1        1.0     0.764933     0.830513     0.239763    Uiso  ? HW
   HW2        1.0     0.789066     0.795362     0.241074    Uiso  ? HW
   OW         1.0     0.268094     0.256027     0.455130    Uiso  ? O
   HW1        1.0     0.251043     0.271242     0.467984    Uiso  ? HW
   HW2        1.0     0.255240     0.242386     0.436505    Uiso  ? HW
   OW         1.0     0.007345     0.703549     0.025445    Uiso  ? O
   HW1        1.0    -0.002099     0.696467     0.001836    Uiso  ? HW
   HW2        1.0    -0.004722     0.689908     0.044070    Uiso  ? HW
   OW         1.0     0.502085     0.139818     0.099158    Uiso  ? O
   HW1        1.0     0.511004     0.135358     0.123554    Uiso  ? HW
   HW2        1.0     0.522284     0.145064     0.083419    Uiso  ? HW
   OW         1.0     0.168673     0.175756     0.774376    Uiso  ? O
   HW1        1.0     0.155295     0.153196     0.775426    Uiso  ? HW
   HW2        1.0     0.173658     0.183888     0.798772    Uiso  ? HW
   OW         1.0     0.499987     0.737651     0.701451    Uiso  ? O
   HW1        1.0     0.520448     0.724273     0.692007    Uiso  ? HW
   HW2        1.0     0.494740     0.729782     0.725847    Uiso  ? HW
   OW         1.0     0.033053     0.329215     0.562157    Uiso  ? O
   HW1        1.0     0.051415     0.310590     0.560846    Uiso  ? HW
   HW2        1.0     0.013378     0.321083     0.577634    Uiso  ? HW
   OW         1.0     0.358595     0.189659     0.057973    Uiso  ? O
   HW1        1.0     0.377745     0.173133     0.050891    Uiso  ? HW
   HW2        1.0     0.366989     0.205136     0.077385    Uiso  ? HW
   OW         1.0     0.296425     0.177592     0.695155    Uiso  ? O
   HW1        1.0     0.290653     0.157918     0.678891    Uiso  ? HW
   HW2        1.0     0.285145     0.173658     0.718502    Uiso  ? HW
   OW         1.0     0.565043     0.584192     0.843105    Uiso  ? O
   HW1        1.0     0.584455     0.587078     0.860418    Uiso  ? HW
   HW2        1.0     0.572388     0.593636     0.819758    Uiso  ? HW
   OW         1.0     0.341282     0.264946     0.650035    Uiso  ? O
   HW1        1.0     0.340495     0.273078     0.625115    Uiso  ? HW
   HW2        1.0     0.351250     0.283833     0.664988    Uiso  ? HW
   OW         1.0     0.544319     0.808478     0.319247    Uiso  ? O
   HW1        1.0     0.539860     0.797198     0.295900    Uiso  ? HW
   HW2        1.0     0.555599     0.831825     0.315836    Uiso  ? HW
   OW         1.0     0.042496     0.702500     0.646888    Uiso  ? O
   HW1        1.0     0.027282     0.720600     0.658430    Uiso  ? HW
   HW2        1.0     0.059023     0.714304     0.630361    Uiso  ? HW
   OW         1.0     0.907636     0.628000     0.224810    Uiso  ? O
   HW1        1.0     0.918391     0.605441     0.216416    Uiso  ? HW
   HW2        1.0     0.924950     0.641116     0.239501    Uiso  ? HW
   OW         1.0     0.051940     0.679153     0.432045    Uiso  ? O
   HW1        1.0     0.028069     0.670759     0.438603    Uiso  ? HW
   HW2        1.0     0.058236     0.669972     0.408174    Uiso  ? HW
   OW         1.0     0.482149     0.778836     0.980300    Uiso  ? O
   HW1        1.0     0.482674     0.804806     0.984759    Uiso  ? HW
   HW2        1.0     0.462737     0.768081     0.994203    Uiso  ? HW
   OW         1.0     0.657643     0.700926     0.309803    Uiso  ? O
   HW1        1.0     0.672858     0.683350     0.322132    Uiso  ? HW
   HW2        1.0     0.670759     0.723223     0.306130    Uiso  ? HW
   OW         1.0     0.143490     0.978726     0.646625    Uiso  ? O
   HW1        1.0     0.120668     0.985546     0.657643    Uiso  ? HW
   HW2        1.0     0.156344     1.000236     0.638756    Uiso  ? HW
   OW         1.0     0.115160     0.527006     0.821857    Uiso  ? O
   HW1        1.0     0.105716     0.502872     0.825792    Uiso  ? HW
   HW2        1.0     0.128013     0.527531     0.798772    Uiso  ? HW
   OW         1.0     0.232942     0.367514     0.759424    Uiso  ? O
   HW1        1.0     0.241599     0.378269     0.781459    Uiso  ? HW
   HW2        1.0     0.211432     0.380105     0.751292    Uiso  ? HW
   OW         1.0     0.368826     0.871173     0.931770    Uiso  ? O
   HW1        1.0     0.386401     0.852024     0.927573    Uiso  ? HW
   HW2        1.0     0.349414     0.869075     0.914457    Uiso  ? HW
   OW         1.0     0.814249     0.908423     0.795100    Uiso  ? O
   HW1        1.0     0.830776     0.891897     0.806380    Uiso  ? HW
   HW2        1.0     0.825529     0.932032     0.792477    Uiso  ? HW
   OW         1.0     0.755751     0.511529     0.273340    Uiso  ? O
   HW1        1.0     0.754440     0.488707     0.260749    Uiso  ? HW
   HW2        1.0     0.769392     0.528842     0.258912    Uiso  ? HW
   OW         1.0     0.072663     0.241599     0.980300    Uiso  ? O
   HW1        1.0     0.066630     0.221138     0.995777    Uiso  ? HW
   HW2        1.0     0.050628     0.253141     0.971905    Uiso  ? HW
   OW         1.0     0.354136     0.106765     0.352562    Uiso  ? O
   HW1        1.0     0.334199     0.091288     0.359120    Uiso  ? HW
   HW2        1.0     0.366202     0.115422     0.374072    Uiso  ? HW
   OW         1.0     0.363055     0.192545     0.679678    Uiso  ? O
   HW1        1.0     0.380105     0.192020     0.660004    Uiso  ? HW
   HW2        1.0     0.372760     0.179691     0.700401    Uiso  ? HW
   OW         1.0     0.976627     0.206973     0.752341    Uiso  ? O
   HW1        1.0     0.980037     0.183888     0.764408    Uiso  ? HW
   HW2        1.0     0.959576     0.203825     0.732405    Uiso  ? HW
   OW         1.0     0.447260     0.727421     0.325805    Uiso  ? O
   HW1        1.0     0.435193     0.737913     0.305081    Uiso  ? HW
   HW2        1.0     0.432832     0.731618     0.347315    Uiso  ? HW
   OW         1.0     0.153721     0.380105     0.780934    Uiso  ? O
   HW1        1.0     0.135883     0.363055     0.789853    Uiso  ? HW
   HW2        1.0     0.141654     0.401878     0.772540    Uiso  ? HW
   OW         1.0     0.919178     0.222712     0.456179    Uiso  ? O
   HW1        1.0     0.897406     0.236877     0.458540    Uiso  ? HW
   HW2        1.0     0.913670     0.197267     0.460376    Uiso  ? HW
   OW         1.0     0.913407     0.096272     0.256289    Uiso  ? O
   HW1        1.0     0.901865     0.110175     0.237402    Uiso  ? HW
   HW2        1.0     0.937541     0.089190     0.248682    Uiso  ? HW
   OW         1.0     0.427324     0.849401     0.060597    Uiso  ? O
   HW1        1.0     0.408436     0.859631     0.075811    Uiso  ? HW
   HW2        1.0     0.445424     0.867763     0.055875    Uiso  ? HW
   OW         1.0     0.301409     0.999974     0.518349    Uiso  ? O
   HW1        1.0     0.327379     0.998400     0.521235    Uiso  ? HW
   HW2        1.0     0.293277     0.981611     0.501561    Uiso  ? HW
   OW         1.0     0.931245     0.073188     0.642166    Uiso  ? O
   HW1        1.0     0.913407     0.077647     0.623541    Uiso  ? HW
   HW2        1.0     0.922851     0.053514     0.657643    Uiso  ? HW
   OW         1.0     0.477165     0.334461     0.913932    Uiso  ? O
   HW1        1.0     0.491593     0.318460     0.928622    Uiso  ? HW
   HW2        1.0     0.475066     0.357808     0.925999    Uiso  ? HW
   OW         1.0     0.644264     0.007083     0.320821    Uiso  ? O
   HW1        1.0     0.622229     0.019674     0.313738    Uiso  ? HW
   HW2        1.0     0.663414     0.012591     0.303770    Uiso  ? HW
   OW         1.0     0.477165     0.470607     0.397681    Uiso  ? O
   HW1        1.0     0.487920     0.449621     0.408961    Uiso  ? HW
   HW2        1.0     0.465623     0.485559     0.416044    Uiso  ? HW
   OW         1.0     0.757325     0.075024     0.112536    Uiso  ? O
   HW1        1.0     0.752079     0.066892     0.088403    Uiso  ? HW
   HW2        1.0     0.770442     0.097846     0.111487    Uiso  ? HW
   OW         1.0     0.586816     0.159492     0.861205    Uiso  ? O
   HW1        1.0     0.590488     0.179691     0.877469    Uiso  ? HW
   HW2        1.0     0.594948     0.137195     0.872747    Uiso  ? HW
   OW         1.0     0.375121     0.886650     0.468508    Uiso  ? O
   HW1        1.0     0.369088     0.860943     0.468246    Uiso  ? HW
   HW2        1.0     0.401091     0.889536     0.467721    Uiso  ? HW
   OW         1.0     0.602030     0.306917     0.426012    Uiso  ? O
   HW1        1.0     0.583143     0.313213     0.443063    Uiso  ? HW
   HW2        1.0     0.622754     0.297212     0.439128    Uiso  ? HW
   OW         1.0     0.332100     0.662365     0.889536    Uiso  ? O
   HW1        1.0     0.358070     0.664201     0.887437    Uiso  ? HW
   HW2        1.0     0.321345     0.664463     0.865927    Uiso  ? HW
   OW         1.0     0.110175     0.144540     0.698040    Uiso  ? O
   HW1        1.0     0.119881     0.142441     0.722174    Uiso  ? HW
   HW2        1.0     0.129587     0.150573     0.681252    Uiso  ? HW
   OW         1.0     0.053251     0.109913     0.671546    Uiso  ? O
   HW1        1.0     0.073188     0.092862     0.672071    Uiso  ? HW
   HW2        1.0     0.030954     0.097322     0.665775    Uiso  ? HW
   OW         1.0     0.498413     0.090501     0.941738    Uiso  ? O
   HW1        1.0     0.490543     0.084468     0.965872    Uiso  ? HW
   HW2        1.0     0.488969     0.114110     0.935180    Uiso  ? HW
   OW         1.0     0.410797     0.992891     0.653970    Uiso  ? O
   HW1        1.0     0.436242     0.986595     0.655282    Uiso  ? HW
   HW2        1.0     0.408436     1.019123     0.655807    Uiso  ? HW
   OW         1.0     0.364891     0.582356     0.843105    Uiso  ? O
   HW1        1.0     0.375121     0.559272     0.850450    Uiso  ? HW
   HW2        1.0     0.379581     0.601768     0.852811    Uiso  ? HW
   OW         1.0     0.525957     0.821332     0.572650    Uiso  ? O
   HW1        1.0     0.508119     0.824218     0.553501    Uiso  ? HW
   HW2        1.0     0.543008     0.802445     0.565830    Uiso  ? HW
   OW         1.0     0.552976     0.568978     0.349414    Uiso  ? O
   HW1        1.0     0.530941     0.581307     0.341806    Uiso  ? HW
   HW2        1.0     0.559272     0.576585     0.373547    Uiso  ? HW
   OW         1.0     0.741324     0.250256     0.505496    Uiso  ? O
   HW1        1.0     0.715091     0.251043     0.506283    Uiso  ? HW
   HW2        1.0     0.751030     0.252879     0.529629    Uiso  ? HW
   OW         1.0     0.366989     0.929934     0.893471    Uiso  ? O
   HW1        1.0     0.379581     0.912358     0.908686    Uiso  ? HW
   HW2        1.0     0.342856     0.934131     0.903177    Uiso  ? HW
   OW         1.0     0.265208     0.591800     0.993940    Uiso  ? O
   HW1        1.0     0.249993     0.613048     0.991317    Uiso  ? HW
   HW2        1.0     0.288293     0.598620     1.004433    Uiso  ? HW
   OW         1.0     0.160804     0.896094     0.471918    Uiso  ? O
   HW1        1.0     0.137982     0.899767     0.484510    Uiso  ? HW
   HW2        1.0     0.163689     0.914719     0.453818    Uiso  ? HW
   OW         1.0     0.304032     0.126702     0.096010    Uiso  ? O
   HW1        1.0     0.304032     0.108339     0.077123    Uiso  ? HW
   HW2        1.0     0.294326     0.148999     0.086304    Uiso  ? HW
   OW         1.0     0.051678     0.368563     0.680465    Uiso  ? O
   HW1        1.0     0.040398     0.390598     0.689122    Uiso  ? HW
   HW2        1.0     0.033315     0.352562     0.670759    Uiso  ? HW
   OW         1.0     0.581307     0.415781     0.573175    Uiso  ? O
   HW1        1.0     0.607277     0.416831     0.568715    Uiso  ? HW
   HW2        1.0     0.576847     0.403452     0.595997    Uiso  ? HW
   OW         1.0     0.145851     0.343380     0.712206    Uiso  ? O
   HW1        1.0     0.162378     0.353349     0.730044    Uiso  ? HW
   HW2        1.0     0.157131     0.323181     0.700139    Uiso  ? HW
   OW         1.0     0.590226     0.498938     0.018625    Uiso  ? O
   HW1        1.0     0.588914     0.525170     0.020723    Uiso  ? HW
   HW2        1.0     0.597046     0.492642    -0.006033    Uiso  ? HW
   OW         1.0     0.010493     0.309803     0.767294    Uiso  ? O
   HW1        1.0     0.010493     0.322132     0.743947    Uiso  ? HW
   HW2        1.0     0.021248     0.325280     0.785394    Uiso  ? HW
   OW         1.0     0.296949     0.735553     0.609113    Uiso  ? O
   HW1        1.0     0.317148     0.751292     0.614622    Uiso  ? HW
   HW2        1.0     0.276488     0.749980     0.601243    Uiso  ? HW
   OW         1.0     0.948296     0.849401     0.373547    Uiso  ? O
   HW1        1.0     0.924687     0.838121     0.375646    Uiso  ? HW
   HW2        1.0     0.956953     0.855959     0.397419    Uiso  ? HW
   OW         1.0     0.396894     0.842318     0.277800    Uiso  ? O
   HW1        1.0     0.393746     0.844941     0.251830    Uiso  ? HW
   HW2        1.0     0.406600     0.864615     0.287768    Uiso  ? HW
   OW         1.0     0.508906     0.169985     0.432045    Uiso  ? O
   HW1        1.0     0.528580     0.186774     0.426799    Uiso  ? HW
   HW2        1.0     0.490281     0.182314     0.445686    Uiso  ? HW
   OW         1.0     0.079221     0.340757     0.744209    Uiso  ? O
   HW1        1.0     0.084730     0.345217     0.769392    Uiso  ? HW
   HW2        1.0     0.059547     0.323181     0.742635    Uiso  ? HW
   OW         1.0     0.094698     0.724273     0.597046    Uiso  ? O
   HW1        1.0     0.113586     0.707484     0.589701    Uiso  ? HW
   HW2        1.0     0.080795     0.731355     0.576060    Uiso  ? HW
   OW         1.0     0.418929     0.344430     0.306655    Uiso  ? O
   HW1        1.0     0.415257     0.353086     0.282259    Uiso  ? HW
   HW2        1.0     0.443850     0.348364     0.313738    Uiso  ? HW
   OW         1.0     0.670234     0.298785     0.592062    Uiso  ? O
   HW1        1.0     0.693319     0.307967     0.600456    Uiso  ? HW
   HW2        1.0     0.661578     0.280161     0.608326    Uiso  ? HW
   OW         1.0     0.278849     0.915768     0.535400    Uiso  ? O
   HW1        1.0     0.254453     0.916031     0.525695    Uiso  ? HW
   HW2        1.0     0.296162     0.917080     0.515726    Uiso  ? HW
   OW         1.0     0.613310     0.397681     0.188610    Uiso  ? O
   HW1        1.0     0.600456     0.408699     0.168673    Uiso  ? HW
   HW2        1.0     0.626951     0.415781     0.201726    Uiso  ? HW
   OW         1.0     0.555075     0.323968     0.475591    Uiso  ? O
   HW1        1.0     0.547730     0.348102     0.482149    Uiso  ? HW
   HW2        1.0     0.534089     0.309541     0.469820    Uiso  ? HW
   OW         1.0     0.052727     0.231631     0.169723    Uiso  ? O
   HW1        1.0     0.053776     0.257601     0.174182    Uiso  ? HW
   HW2        1.0     0.053251     0.227434     0.143753    Uiso  ? HW
   OW         1.0     0.271242     0.288030     0.795887    Uiso  ? O
   HW1        1.0     0.289604     0.298523     0.780410    Uiso  ? HW
   HW2        1.0     0.274127     0.297212     0.820283    Uiso  ? HW
   OW         1.0     0.854909     0.935705     0.985021    Uiso  ? O
   HW1        1.0     0.874846     0.931245     1.001548    Uiso  ? HW
   HW2        1.0     0.839432     0.914719     0.984234    Uiso  ? HW
   OW         1.0     0.866452     0.996564     0.832350    Uiso  ? O
   HW1        1.0     0.887962     1.011516     0.832350    Uiso  ? HW
   HW2        1.0     0.866452     0.981087     0.853598    Uiso  ? HW
   OW         1.0     0.897143     0.261011     0.224548    Uiso  ? O
   HW1        1.0     0.888487     0.249469     0.202775    Uiso  ? HW
   HW2        1.0     0.878781     0.277013     0.233992    Uiso  ? HW
   OW         1.0     0.233729     0.997351     0.541959    Uiso  ? O
   HW1        1.0     0.227434     0.980037     0.523334    Uiso  ? HW
   HW2        1.0     0.229270     0.986595     0.565568    Uiso  ? HW
   OW         1.0     0.215367     0.636132     0.593898    Uiso  ? O
   HW1        1.0     0.219564     0.610425     0.597046    Uiso  ? HW
   HW2        1.0     0.196742     0.644002     0.610687    Uiso  ? HW
   OW         1.0     0.273340     0.070565     0.136932    Uiso  ? O
   HW1        1.0     0.267831     0.052989     0.118308    Uiso  ? HW
   HW2        1.0     0.278587     0.093911     0.125915    Uiso  ? HW
   OW         1.0     0.132211     0.630624     0.225073    Uiso  ? O
   HW1        1.0     0.145064     0.647937     0.240025    Uiso  ? HW
   HW2        1.0     0.106765     0.630886     0.230844    Uiso  ? HW
   OW         1.0     0.190971     0.023871     0.748669    Uiso  ? O
   HW1        1.0     0.193594     0.003148     0.732929    Uiso  ? HW
   HW2        1.0     0.214580     0.032003     0.757063    Uiso  ? HW
   OW         1.0     0.348364     0.526219     0.354398    Uiso  ? O
   HW1        1.0     0.336822     0.519923     0.376958    Uiso  ? HW
   HW2        1.0     0.367252     0.543795     0.358857    Uiso  ? HW
   OW         1.0     0.041447     0.349938     0.286719    Uiso  ? O
   HW1        1.0     0.019674     0.363317     0.280948    Uiso  ? HW
   HW2        1.0     0.048792     0.355972     0.311115    Uiso  ? HW
   OW         1.0     0.579208     0.774901     0.789066    Uiso  ? O
   HW1        1.0     0.600456     0.773065     0.773852    Uiso  ? HW
   HW2        1.0     0.585766     0.787493     0.811364    Uiso  ? HW
   OW         1.0     0.948821     0.274127     0.782246    Uiso  ? O
   HW1        1.0     0.940164     0.298523     0.783295    Uiso  ? HW
   HW2        1.0     0.935967     0.259175     0.799559    Uiso  ? HW
   OW         1.0     0.141654     0.906325     0.626426    Uiso  ? O
   HW1        1.0     0.125390     0.894258     0.643215    Uiso  ? HW
   HW2        1.0     0.140343     0.932295     0.630361    Uiso  ? HW
   OW         1.0     0.635608     0.818184     0.122767    Uiso  ? O
   HW1        1.0     0.616458     0.807954     0.108077    Uiso  ? HW
   HW2        1.0     0.640854     0.842318     0.114635    Uiso  ? HW
   OW         1.0     0.382991     0.767294     0.946985    Uiso  ? O
   HW1        1.0     0.403190     0.756276     0.960101    Uiso  ? HW
   HW2        1.0     0.364104     0.773852     0.964036    Uiso  ? HW
   OW         1.0     0.767294     0.183888     0.573437    Uiso  ? O
   HW1        1.0     0.753915     0.171297     0.592324    Uiso  ? HW
   HW2        1.0     0.760473     0.174182     0.550090    Uiso  ? HW
   OW         1.0     0.775426     0.030692     0.370137    Uiso  ? O
   HW1        1.0     0.775688     0.041447     0.346266    Uiso  ? HW
   HW2        1.0     0.792477     0.043283     0.385877    Uiso  ? HW
   OW         1.0     0.656594     0.054825     0.183101    Uiso  ? O
   HW1        1.0     0.681514     0.061121     0.177330    Uiso  ? HW
   HW2        1.0     0.646363     0.072926     0.198841    Uiso  ? HW
   OW         1.0     0.012591     0.047218     0.715354    Uiso  ? O
   HW1        1.0     0.018625     0.022035     0.711944    Uiso  ? HW
   HW2        1.0     0.017576     0.054301     0.740012    Uiso  ? HW
   OW         1.0     0.420241     0.689646     0.589439    Uiso  ? O
   HW1        1.0     0.408699     0.712468     0.583668    Uiso  ? HW
   HW2        1.0     0.442014     0.686761     0.575011    Uiso  ? HW
   OW         1.0     0.428898     0.581045     0.306393    Uiso  ? O
   HW1        1.0     0.408174     0.596259     0.311115    Uiso  ? HW
   HW2        1.0     0.422077     0.561633     0.290129    Uiso  ? HW
   OW         1.0     0.092075     0.236353     0.619081    Uiso  ? O
   HW1        1.0     0.110438     0.247108     0.634558    Uiso  ? HW
   HW2        1.0     0.088927     0.251305     0.597833    Uiso  ? HW
   OW         1.0     0.007083     0.411322     0.626426    Uiso  ? O
   HW1        1.0    -0.002623     0.386926     0.623803    Uiso  ? HW
   HW2        1.0    -0.001574     0.421815     0.648986    Uiso  ? HW
   OW         1.0     0.765982     0.179691     0.497626    Uiso  ? O
   HW1        1.0     0.748931     0.199103     0.502085    Uiso  ? HW
   HW2        1.0     0.755227     0.162115     0.481624    Uiso  ? HW
   OW         1.0     0.642166     0.393222     0.308229    Uiso  ? O
   HW1        1.0     0.656069     0.400829     0.329215    Uiso  ? HW
   HW2        1.0     0.616720     0.392435     0.314525    Uiso  ? HW
   OW         1.0     0.646101     0.229532     0.837596    Uiso  ? O
   HW1        1.0     0.645051     0.204087     0.830776    Uiso  ? HW
   HW2        1.0     0.629312     0.243173     0.822906    Uiso  ? HW
   OW         1.0     0.696467     0.435193     0.093125    Uiso  ? O
   HW1        1.0     0.689908     0.438079     0.118570    Uiso  ? HW
   HW2        1.0     0.703549     0.458540     0.083419    Uiso  ? HW
   OW         1.0     0.414470     0.045906     0.386926    Uiso  ? O
   HW1        1.0     0.396107     0.058498     0.401091    Uiso  ? HW
   HW2        1.0     0.420765     0.060334     0.365940    Uiso  ? HW
   OW         1.0     0.890848     0.743947     0.217203    Uiso  ? O
   HW1        1.0     0.889011     0.720338     0.205923    Uiso  ? HW
   HW2        1.0     0.906587     0.742635     0.237927    Uiso  ? HW
   OW         1.0     0.286456     0.033315     0.580258    Uiso  ? O
   HW1        1.0     0.293014     0.013116     0.595735    Uiso  ? HW
   HW2        1.0     0.285669     0.055350     0.594423    Uiso  ? HW
   OW         1.0     0.582094     0.653183     0.151885    Uiso  ? O
   HW1        1.0     0.557173     0.655807     0.144015    Uiso  ? HW
   HW2        1.0     0.596259     0.673120     0.142966    Uiso  ? HW
   OW         1.0     0.744472     0.430734     0.617507    Uiso  ? O
   HW1        1.0     0.729782     0.411060     0.608326    Uiso  ? HW
   HW2        1.0     0.735028     0.453556     0.608589    Uiso  ? HW
   OW         1.0     0.863828     0.620918     0.724010    Uiso  ? O
   HW1        1.0     0.861992     0.619344     0.750243    Uiso  ? HW
   HW2        1.0     0.842056     0.632197     0.714304    Uiso  ? HW
   OW         1.0     0.089714     0.309016     0.682039    Uiso  ? O
   HW1        1.0     0.065581     0.299048     0.683088    Uiso  ? HW
   HW2        1.0     0.107028     0.289604     0.678891    Uiso  ? HW
   OW         1.0     0.554812     0.070565     0.808216    Uiso  ? O
   HW1        1.0     0.551927     0.051678     0.826054    Uiso  ? HW
   HW2        1.0     0.580258     0.076336     0.805855    Uiso  ? HW
   OW         1.0     0.856746     0.234779     0.317935    Uiso  ? O
   HW1        1.0     0.867763     0.216678     0.333412    Uiso  ? HW
   HW2        1.0     0.845990     0.222974     0.296949    Uiso  ? HW
   OW         1.0     0.265995     0.435718     0.151622    Uiso  ? O
   HW1        1.0     0.281997     0.415257     0.155820    Uiso  ? HW
   HW2        1.0     0.279111     0.454605     0.138769    Uiso  ? HW
   OW         1.0     0.172346     0.676792     0.111487    Uiso  ? O
   HW1        1.0     0.154508     0.658954     0.118832    Uiso  ? HW
   HW2        1.0     0.162115     0.692532     0.093125    Uiso  ? HW
   OW         1.0     0.232680     0.301409     0.738701    Uiso  ? O
   HW1        1.0     0.223761     0.299572     0.714042    Uiso  ? HW
   HW2        1.0     0.231893     0.326592     0.746570    Uiso  ? HW
   OW         1.0     0.953280     0.585504     0.181003    Uiso  ? O
   HW1        1.0     0.979250     0.582094     0.179166    Uiso  ? HW
   HW2        1.0     0.942787     0.587340     0.157131    Uiso  ? HW
   OW         1.0     0.117521     0.366465     0.649511    Uiso  ? O
   HW1        1.0     0.097584     0.370137     0.632722    Uiso  ? HW
   HW2        1.0     0.139818     0.363841     0.636132    Uiso  ? HW
   OW         1.0     0.533302     0.374859     0.223499    Uiso  ? O
   HW1        1.0     0.556911     0.371186     0.212219    Uiso  ? HW
   HW2        1.0     0.514677     0.373023     0.205399    Uiso  ? HW
   OW         1.0     0.539073     0.446211     0.020461    Uiso  ? O
   HW1        1.0     0.558485     0.459327     0.032266    Uiso  ? HW
   HW2        1.0     0.546943     0.438603    -0.003410    Uiso  ? HW
   OW         1.0     0.047743     0.033315     0.421815    Uiso  ? O
   HW1        1.0     0.050104     0.043546     0.397681    Uiso  ? HW
   HW2        1.0     0.024396     0.039611     0.432045    Uiso  ? HW
   OW         1.0     0.859631     0.543795     0.966397    Uiso  ? O
   HW1        1.0     0.836547     0.539860     0.977939    Uiso  ? HW
   HW2        1.0     0.878781     0.542483     0.984234    Uiso  ? HW
   OW         1.0     0.492904     0.673120     0.338396    Uiso  ? O
   HW1        1.0     0.501823     0.667086     0.314525    Uiso  ? HW
   HW2        1.0     0.477689     0.694106     0.337085    Uiso  ? HW
   OW         1.0     0.057973     0.440702     0.922326    Uiso  ? O
   HW1        1.0     0.045906     0.461688     0.912358    Uiso  ? HW
   HW2        1.0     0.057711     0.442014     0.948559    Uiso  ? HW
   OW         1.0     0.707746     0.396369     0.968233    Uiso  ? O
   HW1        1.0     0.723748     0.377482     0.976889    Uiso  ? HW
   HW2        1.0     0.718502     0.407912     0.946985    Uiso  ? HW
   OW         1.0     0.074500     0.437029     0.854385    Uiso  ? O
   HW1        1.0     0.057973     0.456966     0.849401    Uiso  ? HW
   HW2        1.0     0.096535     0.440440     0.840482    Uiso  ? HW
   OW         1.0     0.889536     0.665775     0.805593    Uiso  ? O
   HW1        1.0     0.908161     0.651347     0.794838    Uiso  ? HW
   HW2        1.0     0.883503     0.656069     0.829464    Uiso  ? HW
   OW         1.0     0.309803     0.504446     0.916293    Uiso  ? O
   HW1        1.0     0.308754     0.528318     0.927310    Uiso  ? HW
   HW2        1.0     0.332625     0.501561     0.903701    Uiso  ? HW
   OW         1.0     0.185200     0.051940     0.030954    Uiso  ? O
   HW1        1.0     0.183888     0.058498     0.005509    Uiso  ? HW
   HW2        1.0     0.204612     0.065318     0.042496    Uiso  ? HW
   OW         1.0     0.828152     0.884290     0.888749    Uiso  ? O
   HW1        1.0     0.836809     0.871960     0.866976    Uiso  ? HW
   HW2        1.0     0.840744     0.875108     0.909472    Uiso  ? HW
   OW         1.0     0.012854     0.122242     0.397943    Uiso  ? O
   HW1        1.0    -0.012329     0.126964     0.392959    Uiso  ? HW
   HW2        1.0     0.021248     0.138769     0.416568    Uiso  ? HW
   OW         1.0     0.072139     0.751817     0.805855    Uiso  ? O
   HW1        1.0     0.094961     0.744734     0.816348    Uiso  ? HW
   HW2        1.0     0.061121     0.731355     0.793526    Uiso  ? HW
   OW         1.0     0.840482     0.603342     0.792477    Uiso  ? O
   HW1        1.0     0.850188     0.619606     0.810839    Uiso  ? HW
   HW2        1.0     0.829202     0.582881     0.804019    Uiso  ? HW
   OW         1.0     0.151622     0.027544     0.094174    Uiso  ? O
   HW1        1.0     0.158181     0.022035     0.119094    Uiso  ? HW
   HW2        1.0     0.144015     0.052727     0.092600    Uiso  ? HW
   OW         1.0     0.185462     0.167624     0.049317    Uiso  ? O
   HW1        1.0     0.200414     0.150573     0.062433    Uiso  ? HW
   HW2        1.0     0.169723     0.154508     0.032790    Uiso  ? HW
   OW         1.0     0.360169     0.059285     0.792739    Uiso  ? O
   HW1        1.0     0.346266     0.052727     0.813987    Uiso  ? HW
   HW2        1.0     0.354398     0.083943     0.785919    Uiso  ? HW
   OW         1.0     0.482149     0.198316     0.536450    Uiso  ? O
   HW1        1.0     0.459852     0.189397     0.547205    Uiso  ? HW
   HW2        1.0     0.501561     0.181790     0.541434    Uiso  ? HW
   OW         1.0     0.592587     0.067942     0.157394    Uiso  ? O
   HW1        1.0     0.588652     0.045644     0.144277    Uiso  ? HW
   HW2        1.0     0.617507     0.068466     0.166050    Uiso  ? HW
   OW         1.0     0.407649     0.000787     0.924425    Uiso  ? O
   HW1        1.0     0.381679    -0.000787     0.925737    Uiso  ? HW
   HW2        1.0     0.417618     0.003410     0.948559    Uiso  ? HW
   OW         1.0     0.903964     0.464573     0.243435    Uiso  ? O
   HW1        1.0     0.882191     0.469033     0.257076    Uiso  ? HW
   HW2        1.0     0.907899     0.484248     0.226384    Uiso  ? HW
   OW         1.0     0.421552     0.264159     0.308754    Uiso  ? O
   HW1        1.0     0.420241     0.290391     0.310328    Uiso  ? HW
   HW2        1.0     0.397419     0.254453     0.304032    Uiso  ? HW
   OW         1.0     0.167362     0.603604     0.295113    Uiso  ? O
   HW1        1.0     0.152672     0.623016     0.304819    Uiso  ? HW
   HW2        1.0     0.155557     0.580782     0.299572    Uiso  ? HW
   OW         1.0     0.371186     0.194381     0.254453    Uiso  ? O
   HW1        1.0     0.349414     0.180216     0.250518    Uiso  ? HW
   HW2        1.0     0.392172     0.179429     0.250518    Uiso  ? HW
   OW         1.0     0.208022     0.994465     0.069515    Uiso  ? O
   HW1        1.0     0.211957     0.972430     0.083419    Uiso  ? HW
   HW2        1.0     0.229270     1.009942     0.071614    Uiso  ? HW
   OW         1.0     0.930721     0.176805     0.151360    Uiso  ? O
   HW1        1.0     0.949083     0.192020     0.161853    Uiso  ? HW
   HW2        1.0     0.940951     0.163427     0.131424    Uiso  ? HW
   OW         1.0     0.507857     0.505496     0.621442    Uiso  ? O
   HW1        1.0     0.495527     0.488969     0.637706    Uiso  ? HW
   HW2        1.0     0.493429     0.527006     0.618294    Uiso  ? HW
   OW         1.0     0.027544     0.725847     0.105716    Uiso  ? O
   HW1        1.0     0.020461     0.701975     0.097584    Uiso  ? HW
   HW2        1.0     0.029905     0.741848     0.084993    Uiso  ? HW
   OW         1.0     0.193332     0.431783     0.726896    Uiso  ? O
   HW1        1.0     0.167624     0.433357     0.732929    Uiso  ? HW
   HW2        1.0     0.195955     0.422602     0.702500    Uiso  ? HW
   OW         1.0     0.774901     0.841269     0.442014    Uiso  ? O
   HW1        1.0     0.782771     0.851499     0.419192    Uiso  ? HW
   HW2        1.0     0.776737     0.859631     0.460901    Uiso  ? HW
   OW         1.0     0.809003     0.401878     0.763621    Uiso  ? O
   HW1        1.0     0.789066     0.408436     0.779360    Uiso  ? HW
   HW2        1.0     0.799559     0.392697     0.741061    Uiso  ? HW
   OW         1.0     0.313738     0.951444     0.180740    Uiso  ? O
   HW1        1.0     0.306393     0.962724     0.158443    Uiso  ? HW
   HW2        1.0     0.321870     0.969807     0.197791    Uiso  ? HW
   OW         1.0     0.723486     0.835760     0.313738    Uiso  ? O
   HW1        1.0     0.710894     0.851762     0.330527    Uiso  ? HW
   HW2        1.0     0.736077     0.850188     0.295900    Uiso  ? HW
   OW         1.0     0.368563     0.269405     0.239501    Uiso  ? O
   HW1        1.0     0.368039     0.262847     0.264684    Uiso  ? HW
   HW2        1.0     0.362792     0.248420     0.224810    Uiso  ? HW
   OW         1.0     0.164476     0.330002     0.851762    Uiso  ? O
   HW1        1.0     0.140867     0.329740     0.839957    Uiso  ? HW
   HW2        1.0     0.174445     0.354136     0.850450    Uiso  ? HW
   OW         1.0     0.897143     0.185724     0.577634    Uiso  ? O
   HW1        1.0     0.873797     0.178117     0.567928    Uiso  ? HW
   HW2        1.0     0.907112     0.204612     0.562157    Uiso  ? HW
   OW         1.0     0.068204     0.673120     0.865927    Uiso  ? O
   HW1        1.0     0.063220     0.688072     0.886650    Uiso  ? HW
   HW2        1.0     0.074237     0.648724     0.873534    Uiso  ? HW
   OW         1.0     0.856221     0.086566     0.767818    Uiso  ? O
   HW1        1.0     0.869862     0.106241     0.778311    Uiso  ? HW
   HW2        1.0     0.870124     0.064269     0.769655    Uiso  ? HW
   OW         1.0     0.171821     0.221138     0.090764    Uiso  ? O
   HW1        1.0     0.174182     0.198316     0.077647    Uiso  ? HW
   HW2        1.0     0.166575     0.240288     0.073975    Uiso  ? HW
   OW         1.0     0.404501     0.346266     0.480313    Uiso  ? O
   HW1        1.0     0.395845     0.355185     0.503397    Uiso  ? HW
   HW2        1.0     0.387188     0.329215     0.470344    Uiso  ? HW
   OW         1.0     0.824742     0.483461     0.019937    Uiso  ? O
   HW1        1.0     0.836284     0.474017    -0.001836    Uiso  ? HW
   HW2        1.0     0.813462     0.506545     0.014428    Uiso  ? HW
   OW         1.0     0.509431     0.662102     0.878781    Uiso  ? O
   HW1        1.0     0.491068     0.676792     0.890323    Uiso  ? HW
   HW2        1.0     0.516251     0.642428     0.894520    Uiso  ? HW
   OW         1.0     0.616983     0.744472     0.869600    Uiso  ? O
   HW1        1.0     0.635870     0.741586     0.887437    Uiso  ? HW
   HW2        1.0     0.622492     0.729519     0.848614    Uiso  ? HW
   OW         1.0     0.765195     0.306393     0.679153    Uiso  ? O
   HW1        1.0     0.768868     0.280685     0.676005    Uiso  ? HW
   HW2        1.0     0.741061     0.310590     0.688597    Uiso  ? HW
   OW         1.0     0.351250     0.240025     0.309016    Uiso  ? O
   HW1        1.0     0.347840     0.239501     0.334986    Uiso  ? HW
   HW2        1.0     0.353611     0.215367     0.300097    Uiso  ? HW
   OW         1.0     0.927573     0.629050     0.495265    Uiso  ? O
   HW1        1.0     0.932819     0.604391     0.502610    Uiso  ? HW
   HW2        1.0     0.945411     0.636657     0.477165    Uiso  ? HW
   OW         1.0     0.336298     0.635870     0.958002    Uiso  ? O
   HW1        1.0     0.332887     0.643215     0.933082    Uiso  ? HW
   HW2        1.0     0.359120     0.645314     0.966921    Uiso  ? HW
   OW         1.0     0.642690     0.338658     0.068991    Uiso  ? O
   HW1        1.0     0.636919     0.363841     0.073450    Uiso  ? HW
   HW2        1.0     0.640592     0.333674     0.043283    Uiso  ? HW
   OW         1.0     0.009968     0.519399     0.125128    Uiso  ? O
   HW1        1.0     0.013903     0.541959     0.137982    Uiso  ? HW
   HW2        1.0     0.001312     0.501299     0.142179    Uiso  ? HW
   OW         1.0     0.456966     0.804281     0.292227    Uiso  ? O
   HW1        1.0     0.438603     0.815036     0.276750    Uiso  ? HW
   HW2        1.0     0.479788     0.803494     0.279636    Uiso  ? HW
   OW         1.0     0.733716     0.880617     0.155820    Uiso  ? O
   HW1        1.0     0.716928     0.882191     0.176018    Uiso  ? HW
   HW2        1.0     0.721125     0.872223     0.134309    Uiso  ? HW
   OW         1.0     0.365153     0.375121     0.800609    Uiso  ? O
   HW1        1.0     0.365678     0.397943     0.787755    Uiso  ? HW
   HW2        1.0     0.387451     0.362005     0.795887    Uiso  ? HW
   OW         1.0     0.337872     0.619344     0.394271    Uiso  ? O
   HW1        1.0     0.363317     0.624066     0.391385    Uiso  ? HW
   HW2        1.0     0.334199     0.597833     0.408961    Uiso  ? HW
   OW         1.0     0.762572     0.699614     0.392697    Uiso  ? O
   HW1        1.0     0.776475     0.694368     0.414470    Uiso  ? HW
   HW2        1.0     0.777262     0.714304     0.376433    Uiso  ? HW
   OW         1.0     0.975316     0.921539     0.530941    Uiso  ? O
   HW1        1.0     1.000498     0.920490     0.523858    Uiso  ? HW
   HW2        1.0     0.970856     0.903439     0.549566    Uiso  ? HW
   OW         1.0     0.550090     0.763621     0.967446    Uiso  ? O
   HW1        1.0     0.562682     0.746570     0.982660    Uiso  ? HW
   HW2        1.0     0.524908     0.764670     0.974266    Uiso  ? HW
   OW         1.0     0.322919     0.712993     0.417618    Uiso  ? O
   HW1        1.0     0.344692     0.716403     0.431783    Uiso  ? HW
   HW2        1.0     0.325805     0.725060     0.394533    Uiso  ? HW
   OW         1.0     0.224548     0.748931     0.582881    Uiso  ? O
   HW1        1.0     0.225335     0.744472     0.557173    Uiso  ? HW
   HW2        1.0     0.236877     0.771228     0.588652    Uiso  ? HW
   OW         1.0     0.887175     0.148737     0.899242    Uiso  ? O
   HW1        1.0     0.898193     0.155820     0.922064    Uiso  ? HW
   HW2        1.0     0.905800     0.141392     0.882453    Uiso  ? HW
   OW         1.0     0.153983     0.132211     0.868288    Uiso  ? O
   HW1        1.0     0.145064     0.118570     0.847564    Uiso  ? HW
   HW2        1.0     0.158443     0.157131     0.861205    Uiso  ? HW
   OW         1.0     0.850712     0.566355     0.200414    Uiso  ? O
   HW1        1.0     0.832612     0.554288     0.185724    Uiso  ? HW
   HW2        1.0     0.873272     0.552976     0.199103    Uiso  ? HW
   OW         1.0     0.294588     0.484248     0.406075    Uiso  ? O
   HW1        1.0     0.301671     0.459065     0.406600    Uiso  ? HW
   HW2        1.0     0.303245     0.496052     0.427848    Uiso  ? HW
   OW         1.0     0.053514     0.018887     0.067417    Uiso  ? O
   HW1        1.0     0.052989     0.045119     0.067155    Uiso  ? HW
   HW2        1.0     0.067155     0.010755     0.088403    Uiso  ? HW
   OW         1.0     0.806380     0.356759     0.321083    Uiso  ? O
   HW1        1.0     0.824218     0.374334     0.329215    Uiso  ? HW
   HW2        1.0     0.818184     0.333937     0.315574    Uiso  ? HW
   OW         1.0     0.291703     0.706172     0.199890    Uiso  ? O
   HW1        1.0     0.289080     0.696729     0.175494    Uiso  ? HW
   HW2        1.0     0.296949     0.686498     0.216416    Uiso  ? HW
   OW         1.0     0.793264     0.786181     0.094961    Uiso  ? O
   HW1        1.0     0.777262     0.804806     0.086042    Uiso  ? HW
   HW2        1.0     0.792214     0.765195     0.078959    Uiso  ? HW
   OW         1.0     0.942525     0.706959     0.776737    Uiso  ? O
   HW1        1.0     0.943050     0.680990     0.772802    Uiso  ? HW
   HW2        1.0     0.951706     0.719289     0.755489    Uiso  ? HW
   OW         1.0     0.346790     0.414207     0.971643    Uiso  ? O
   HW1        1.0     0.366727     0.426799     0.982660    Uiso  ? HW
   HW2        1.0     0.355972     0.393484     0.958002    Uiso  ? HW
   OW         1.0     0.786968     0.199365     0.877469    Uiso  ? O
   HW1        1.0     0.764933     0.210120     0.868288    Uiso  ? HW
   HW2        1.0     0.798772     0.185987     0.858320    Uiso  ? HW
   OW         1.0     0.102830     0.068991     0.986333    Uiso  ? O
   HW1        1.0     0.077647     0.062957     0.981349    Uiso  ? HW
   HW2        1.0     0.117258     0.065056     0.964823    Uiso  ? HW
   OW         1.0     0.828415     0.309016     0.398993    Uiso  ? O
   HW1        1.0     0.841006     0.326592     0.413683    Uiso  ? HW
   HW2        1.0     0.838908     0.309016     0.374859    Uiso  ? HW
   OW         1.0     0.856483     0.669447     0.097059    Uiso  ? O
   HW1        1.0     0.858057     0.653183     0.117521    Uiso  ? HW
   HW2        1.0     0.833924     0.665513     0.084468    Uiso  ? HW
   OW         1.0     0.027544     0.212481     0.365940    Uiso  ? O
   HW1        1.0     0.005509     0.222974     0.356759    Uiso  ? HW
   HW2        1.0     0.047743     0.228483     0.360431    Uiso  ? HW
   OW         1.0     0.706697     0.321870     0.710632    Uiso  ? O
   HW1        1.0     0.697778     0.343905     0.721387    Uiso  ? HW
   HW2        1.0     0.711944     0.304557     0.729782    Uiso  ? HW
   OW         1.0     0.319509     0.610162     0.600719    Uiso  ? O
   HW1        1.0     0.313213     0.632984     0.611999    Uiso  ? HW
   HW2        1.0     0.342593     0.612523     0.588652    Uiso  ? HW
   OW         1.0     0.570289     0.006033     0.424438    Uiso  ? O
   HW1        1.0     0.551140     0.020199     0.413683    Uiso  ? HW
   HW2        1.0     0.582881     0.020723     0.442538    Uiso  ? HW
   OW         1.0     0.124341     0.441751     0.030954    Uiso  ? O
   HW1        1.0     0.124079     0.467984     0.028593    Uiso  ? HW
   HW2        1.0     0.099683     0.432832     0.032003    Uiso  ? HW
   OW         1.0     0.070040     0.538286     0.196217    Uiso  ? O
   HW1        1.0     0.051940     0.550878     0.182314    Uiso  ? HW
   HW2        1.0     0.059023     0.528055     0.217728    Uiso  ? HW
   OW         1.0     0.819496     0.130112     0.858582    Uiso  ? O
   HW1        1.0     0.841531     0.141654     0.866452    Uiso  ? HW
   HW2        1.0     0.819234     0.105191     0.866452    Uiso  ? HW
   OW         1.0     0.012591     0.831825     0.282521    Uiso  ? O
   HW1        1.0    -0.000787     0.853860     0.287243    Uiso  ? HW
   HW2        1.0    -0.001049     0.816348     0.266520    Uiso  ? HW
   OW         1.0     0.843367     0.143490     0.143228    Uiso  ? O
   HW1        1.0     0.861730     0.135358     0.126440    Uiso  ? HW
   HW2        1.0     0.821070     0.147950     0.130112    Uiso  ? HW
   OW         1.0     0.051678     0.512054     0.033577    Uiso  ? O
   HW1        1.0     0.077123     0.515202     0.028855    Uiso  ? HW
   HW2        1.0     0.040398     0.499462     0.013378    Uiso  ? HW
   OW         1.0     0.617245     0.525170     0.647150    Uiso  ? O
   HW1        1.0     0.638231     0.519923     0.632197    Uiso  ? HW
   HW2        1.0     0.604654     0.502872     0.652659    Uiso  ? HW
   OW         1.0     0.747619     0.352037     0.011542    Uiso  ? O
   HW1        1.0     0.738963     0.327379     0.014165    Uiso  ? HW
   HW2        1.0     0.753391     0.362005     0.034889    Uiso  ? HW
   OW         1.0     0.703812     0.554812     0.539335    Uiso  ? O
   HW1        1.0     0.684662     0.572388     0.534351    Uiso  ? HW
   HW2        1.0     0.705648     0.551140     0.565043    Uiso  ? HW
   OW         1.0     0.555337     0.992366     0.991055    Uiso  ? O
   HW1        1.0     0.536712     1.002597     0.975840    Uiso  ? HW
   HW2        1.0     0.545631     0.971643     1.003909    Uiso  ? HW
   OW         1.0     0.613573     0.607015     0.097322    Uiso  ? O
   HW1        1.0     0.615671     0.623016     0.118045    Uiso  ? HW
   HW2        1.0     0.618819     0.620393     0.075549    Uiso  ? HW
   OW         1.0     0.163165     0.686236     0.257601    Uiso  ? O
   HW1        1.0     0.165526     0.703287     0.277275    Uiso  ? HW
   HW2        1.0     0.185724     0.684924     0.244222    Uiso  ? HW
   OW         1.0     0.604391     0.810315     0.487658    Uiso  ? O
   HW1        1.0     0.625902     0.797461     0.495265    Uiso  ? HW
   HW2        1.0     0.610949     0.830251     0.472181    Uiso  ? HW
   OW         1.0     0.139293     0.951182     0.222974    Uiso  ? O
   HW1        1.0     0.114897     0.959051     0.228221    Uiso  ? HW
   HW2        1.0     0.139031     0.925737     0.216416    Uiso  ? HW
   OW         1.0     0.940689     0.783558     0.983972    Uiso  ? O
   HW1        1.0     0.956428     0.769917     0.968233    Uiso  ? HW
   HW2        1.0     0.917342     0.786705     0.972430    Uiso  ? HW
   OW         1.0     0.028069     0.967446     0.466410    Uiso  ? O
   HW1        1.0     0.042234     0.960625     0.487395    Uiso  ? HW
   HW2        1.0     0.027282     0.993678     0.464573    Uiso  ? HW
   OW         1.0     0.600981     0.465360     0.866452    Uiso  ? O
   HW1        1.0     0.577897     0.460376     0.854909    Uiso  ? HW
   HW2        1.0     0.620393     0.455654     0.852024    Uiso  ? HW
   OW         1.0     0.800871     0.648461     0.355709    Uiso  ? O
   HW1        1.0     0.788804     0.664988     0.372236    Uiso  ? HW
   HW2        1.0     0.786181     0.645314     0.334461    Uiso  ? HW
   OW         1.0     0.269143     0.575011     0.126702    Uiso  ? O
   HW1        1.0     0.287506     0.566355     0.109651    Uiso  ? HW
   HW2        1.0     0.279636     0.593374     0.141917    Uiso  ? HW
   OW         1.0     0.476116     0.158181     0.920752    Uiso  ? O
   HW1        1.0     0.476640     0.174182     0.941476    Uiso  ? HW
   HW2        1.0     0.487133     0.170247     0.900029    Uiso  ? HW
   OW         1.0     0.331576     0.008657     0.844416    Uiso  ? O
   HW1        1.0     0.342593    -0.011018     0.830776    Uiso  ? HW
   HW2        1.0     0.345741     0.012854     0.866189    Uiso  ? HW
   OW         1.0     0.806117     0.591013     0.453031    Uiso  ? O
   HW1        1.0     0.793001     0.611212     0.442538    Uiso  ? HW
   HW2        1.0     0.831825     0.596259     0.451982    Uiso  ? HW
   OW         1.0     0.424438     0.779623     0.069253    Uiso  ? O
   HW1        1.0     0.424963     0.804806     0.062695    Uiso  ? HW
   HW2        1.0     0.400042     0.770179     0.066630    Uiso  ? HW
   OW         1.0     0.471918     0.848089     0.984497    Uiso  ? O
   HW1        1.0     0.454867     0.846253     0.964560    Uiso  ? HW
   HW2        1.0     0.472181     0.872747     0.993416    Uiso  ? HW
   OW         1.0     0.622754     0.610162     0.429160    Uiso  ? O
   HW1        1.0     0.600981     0.598096     0.420503    Uiso  ? HW
   HW2        1.0     0.621967     0.635345     0.422339    Uiso  ? HW
   OW         1.0     0.838121     0.446211     0.578159    Uiso  ? O
   HW1        1.0     0.836809     0.437816     0.603080    Uiso  ? HW
   HW2        1.0     0.819496     0.434144     0.564256    Uiso  ? HW
   OW         1.0     0.169723     0.485297     0.973479    Uiso  ? O
   HW1        1.0     0.154508     0.497101     0.991317    Uiso  ? HW
   HW2        1.0     0.194906     0.492117     0.977414    Uiso  ? HW
   OW         1.0     0.188610     0.630099     0.856221    Uiso  ? O
   HW1        1.0     0.177855     0.645576     0.837858    Uiso  ? HW
   HW2        1.0     0.171297     0.611999     0.863566    Uiso  ? HW
   OW         1.0     0.151098     0.439915     0.205136    Uiso  ? O
   HW1        1.0     0.155295     0.413945     0.205399    Uiso  ? HW
   HW2        1.0     0.143753     0.446998     0.181003    Uiso  ? HW
   OW         1.0     0.609113     0.205399     0.917080    Uiso  ? O
   HW1        1.0     0.594423     0.192545     0.934655    Uiso  ? HW
   HW2        1.0     0.632722     0.210120     0.927310    Uiso  ? HW
   OW         1.0     0.954330     0.326067     0.899242    Uiso  ? O
   HW1        1.0     0.967970     0.306393     0.909735    Uiso  ? HW
   HW2        1.0     0.964823     0.332625     0.876158    Uiso  ? HW
   OW         1.0     0.207235     0.585504     0.089452    Uiso  ? O
   HW1        1.0     0.217203     0.608326     0.081320    Uiso  ? HW
   HW2        1.0     0.188348     0.577634     0.072926    Uiso  ? HW
   OW         1.0     0.344692     0.800346     0.721650    Uiso  ? O
   HW1        1.0     0.367252     0.813462     0.724273    Uiso  ? HW
   HW2        1.0     0.328690     0.806380     0.741848    Uiso  ? HW
   OW         1.0     0.993153     0.489756     0.058498    Uiso  ? O
   HW1        1.0     0.995252     0.464049     0.052989    Uiso  ? HW
   HW2        1.0     0.969020     0.494740     0.067679    Uiso  ? HW
   OW         1.0     0.756538     0.125915     0.218252    Uiso  ? O
   HW1        1.0     0.757325     0.110962     0.239763    Uiso  ? HW
   HW2        1.0     0.780934     0.129587     0.209333    Uiso  ? HW
   OW         1.0     0.735290     0.081320     0.608064    Uiso  ? O
   HW1        1.0     0.754965     0.093911     0.620131    Uiso  ? HW
   HW2        1.0     0.743160     0.057186     0.601506    Uiso  ? HW
   OW         1.0     0.517825     0.622754     0.561633    Uiso  ? O
   HW1        1.0     0.542221     0.613573     0.565043    Uiso  ? HW
   HW2        1.0     0.504446     0.606490     0.545893    Uiso  ? HW
   OW         1.0     0.915244     0.636132     0.074237    Uiso  ? O
   HW1        1.0     0.908423     0.627213     0.050366    Uiso  ? HW
   HW2        1.0     0.897668     0.653708     0.082369    Uiso  ? HW
   OW         1.0     0.318984     0.465623     0.214318    Uiso  ? O
   HW1        1.0     0.301409     0.481100     0.225860    Uiso  ? HW
   HW2        1.0     0.318197     0.469033     0.188348    Uiso  ? HW
   OW         1.0     0.211694     0.116471     0.096797    Uiso  ? O
   HW1        1.0     0.227696     0.104142     0.080008    Uiso  ? HW
   HW2        1.0     0.191496     0.100994     0.102830    Uiso  ? HW
   OW         1.0     0.389811     0.362005     0.947247    Uiso  ? O
   HW1        1.0     0.390861     0.353086     0.922589    Uiso  ? HW
   HW2        1.0     0.408174     0.350201     0.961675    Uiso  ? HW
   OW         1.0     0.578684     0.660791     0.847040    Uiso  ? O
   HW1        1.0     0.591275     0.649511     0.827103    Uiso  ? HW
   HW2        1.0     0.594685     0.663152     0.867501    Uiso  ? HW
   OW         1.0     0.943312     0.398993     0.686498    Uiso  ? O
   HW1        1.0     0.921539     0.391910     0.673907    Uiso  ? HW
   HW2        1.0     0.944099     0.424963     0.689122    Uiso  ? HW
   OW         1.0     0.352562     0.764408     0.255502    Uiso  ? O
   HW1        1.0     0.344954     0.756801     0.231631    Uiso  ? HW
   HW2        1.0     0.378532     0.768343     0.255502    Uiso  ? HW
   OW         1.0     0.414207     0.636132     0.866189    Uiso  ? O
   HW1        1.0     0.426799     0.629837     0.843892    Uiso  ? HW
   HW2        1.0     0.406862     0.661315     0.864878    Uiso  ? HW
   OW         1.0     0.632460     0.264421     0.642690    Uiso  ? O
   HW1        1.0     0.608326     0.254453     0.641379    Uiso  ? HW
   HW2        1.0     0.633247     0.282521     0.661578    Uiso  ? HW
   OW         1.0     0.678366     0.520710     0.481362    Uiso  ? O
   HW1        1.0     0.656594     0.511529     0.492642    Uiso  ? HW
   HW2        1.0     0.676530     0.517563     0.455392    Uiso  ? HW
   OW         1.0     0.537499     0.297474     0.352037    Uiso  ? O
   HW1        1.0     0.531990     0.309803     0.329477    Uiso  ? HW
   HW2        1.0     0.562420     0.288817     0.351250    Uiso  ? HW
   OW         1.0     0.512578     0.941214     0.088140    Uiso  ? O
   HW1        1.0     0.504971     0.965347     0.095485    Uiso  ? HW
   HW2        1.0     0.515202     0.926261     0.109389    Uiso  ? HW
   OW         1.0     0.591275     0.234254     0.494216    Uiso  ? O
   HW1        1.0     0.567928     0.246059     0.495527    Uiso  ? HW
   HW2        1.0     0.590488     0.211957     0.507857    Uiso  ? HW
   OW         1.0     0.503922     0.403715     0.933868    Uiso  ? O
   HW1        1.0     0.481624     0.411060     0.945935    Uiso  ? HW
   HW2        1.0     0.523596     0.418667     0.942787    Uiso  ? HW
   OW         1.0     0.398730     0.780672     0.791690    Uiso  ? O
   HW1        1.0     0.421552     0.772802     0.802183    Uiso  ? HW
   HW2        1.0     0.396894     0.806904     0.793526    Uiso  ? HW
   OW         1.0     0.245796     0.133785     0.849925    Uiso  ? O
   HW1        1.0     0.245272     0.159754     0.853598    Uiso  ? HW
   HW2        1.0     0.225335     0.126702     0.835235    Uiso  ? HW
   OW         1.0     0.113848     0.370137     0.013641    Uiso  ? O
   HW1        1.0     0.090501     0.380105     0.019674    Uiso  ? HW
   HW2        1.0     0.111225     0.344954     0.006820    Uiso  ? HW
   OW         1.0     0.056662     0.378794     0.096797    Uiso  ? O
   HW1        1.0     0.057711     0.394009     0.075549    Uiso  ? HW
   HW2        1.0     0.077647     0.383778     0.112012    Uiso  ? HW
   OW         1.0     0.149262     0.645051     0.621967    Uiso  ? O
   HW1        1.0     0.129063     0.647675     0.605441    Uiso  ? HW
   HW2        1.0     0.141130     0.633247     0.644002    Uiso  ? HW
   OW         1.0     0.079746     0.347315     0.225073    Uiso  ? O
   HW1        1.0     0.065581     0.353611     0.246321    Uiso  ? HW
   HW2        1.0     0.105191     0.345741     0.231893    Uiso  ? HW
   OW         1.0     0.117258     0.712731     0.840744    Uiso  ? O
   HW1        1.0     0.102830     0.691220     0.844941    Uiso  ? HW
   HW2        1.0     0.118308     0.727158     0.862517    Uiso  ? HW
   OW         1.0     0.730306     0.729519     0.144802    Uiso  ? O
   HW1        1.0     0.710370     0.745259     0.151360    Uiso  ? HW
   HW2        1.0     0.725584     0.717977     0.121980    Uiso  ? HW
   OW         1.0     0.041972     0.694630     0.772540    Uiso  ? O
   HW1        1.0     0.055088     0.682563     0.753128    Uiso  ? HW
   HW2        1.0     0.031741     0.676792     0.788542    Uiso  ? HW
   OW         1.0     0.541434     0.298261     0.706435    Uiso  ? O
   HW1        1.0     0.559796     0.286194     0.720863    Uiso  ? HW
   HW2        1.0     0.547467     0.296425     0.680990    Uiso  ? HW
   OW         1.0     0.241337     0.523858     0.013641    Uiso  ? O
   HW1        1.0     0.220351     0.520186     0.028855    Uiso  ? HW
   HW2        1.0     0.243960     0.549566     0.008132    Uiso  ? HW
   OW         1.0     0.680203     0.352562     0.778836    Uiso  ? O
   HW1        1.0     0.694893     0.369875     0.791952    Uiso  ? HW
   HW2        1.0     0.659741     0.364891     0.767818    Uiso  ? HW
   OW         1.0     0.261273     0.913145     0.220876    Uiso  ? O
   HW1        1.0     0.268094     0.887962     0.224024    Uiso  ? HW
   HW2        1.0     0.283046     0.927573     0.216941    Uiso  ? HW
   OW         1.0     0.563731     0.079746     0.290653    Uiso  ? O
   HW1        1.0     0.552976     0.056399     0.296949    Uiso  ? HW
   HW2        1.0     0.565568     0.081845     0.264684    Uiso  ? HW
   OW         1.0     0.007345     0.557960     0.065318    Uiso  ? O
   HW1        1.0    -0.013116     0.561108     0.049317    Uiso  ? HW
   HW2        1.0     0.008919     0.578421     0.081582    Uiso  ? HW
   OW         1.0     0.930196     0.773065     0.641116    Uiso  ? O
   HW1        1.0     0.905013     0.777000     0.646625    Uiso  ? HW
   HW2        1.0     0.938853     0.792477     0.625639    Uiso  ? HW
   OW         1.0     0.277275     0.558747     0.386139    Uiso  ? O
   HW1        1.0     0.278849     0.533040     0.390074    Uiso  ? HW
   HW2        1.0     0.293539     0.571339     0.402403    Uiso  ? HW
   OW         1.0     0.132211     0.225860     0.152934    Uiso  ? O
   HW1        1.0     0.144540     0.226384     0.129850    Uiso  ? HW
   HW2        1.0     0.129325     0.250256     0.161853    Uiso  ? HW
   OW         1.0     0.265995     0.808216     0.351250    Uiso  ? O
   HW1        1.0     0.270979     0.833399     0.356496    Uiso  ? HW
   HW2        1.0     0.240288     0.803756     0.352824    Uiso  ? HW
   OW         1.0     0.852811     0.762572     0.112012    Uiso  ? O
   HW1        1.0     0.848351     0.742898     0.094961    Uiso  ? HW
   HW2        1.0     0.878518     0.767031     0.113586    Uiso  ? HW
   OW         1.0     0.623541     0.938328     0.053776    Uiso  ? O
   HW1        1.0     0.644002     0.932032     0.038561    Uiso  ? HW
   HW2        1.0     0.601243     0.934655     0.040135    Uiso  ? HW
   OW         1.0     0.225597     0.227958     0.135621    Uiso  ? O
   HW1        1.0     0.207497     0.236353     0.118570    Uiso  ? HW
   HW2        1.0     0.224286     0.201988     0.137457    Uiso  ? HW
   OW         1.0     0.547205     0.723748     0.865140    Uiso  ? O
   HW1        1.0     0.534351     0.742635     0.877994    Uiso  ? HW
   HW2        1.0     0.572913     0.728208     0.866976    Uiso  ? HW
   OW         1.0     0.901341     0.700139     0.017838    Uiso  ? O
   HW1        1.0     0.907374     0.725322     0.022035    Uiso  ? HW
   HW2        1.0     0.922064     0.687810     0.007345    Uiso  ? HW
   OW         1.0     0.766769     0.074500     0.307704    Uiso  ? O
   HW1        1.0     0.754702     0.091551     0.323706    Uiso  ? HW
   HW2        1.0     0.750505     0.067942     0.288293    Uiso  ? HW
   OW         1.0     0.469820     0.901078     0.043546    Uiso  ? O
   HW1        1.0     0.485559     0.906325     0.063744    Uiso  ? HW
   HW2        1.0     0.469295     0.921802     0.027282    Uiso  ? HW
   OW         1.0     0.071352     0.539335     0.097059    Uiso  ? O
   HW1        1.0     0.095748     0.529892     0.095223    Uiso  ? HW
   HW2        1.0     0.071876     0.563207     0.107815    Uiso  ? HW
   OW         1.0     0.824218     0.198054     0.262585    Uiso  ? O
   HW1        1.0     0.807954     0.178904     0.269405    Uiso  ? HW
   HW2        1.0     0.816348     0.208546     0.239763    Uiso  ? HW
   OW         1.0     0.336035     0.316099     0.770704    Uiso  ? O
   HW1        1.0     0.338658     0.320034     0.744996    Uiso  ? HW
   HW2        1.0     0.341282     0.338658     0.783558    Uiso  ? HW
   OW         1.0     0.099683     0.299310     0.013116    Uiso  ? O
   HW1        1.0     0.090239     0.278062     0.001049    Uiso  ? HW
   HW2        1.0     0.118832     0.292227     0.029380    Uiso  ? HW
   OW         1.0     0.001049     0.602030     0.253928    Uiso  ? O
   HW1        1.0     0.009444     0.578421     0.246583    Uiso  ? HW
   HW2        1.0    -0.002886     0.602030     0.279898    Uiso  ? HW
   OW         1.0     0.156082     0.384303     0.072663    Uiso  ? O
   HW1        1.0     0.164214     0.400042     0.092075    Uiso  ? HW
   HW2        1.0     0.145327     0.362792     0.082894    Uiso  ? HW
   OW         1.0     0.227958     0.684137     0.030167    Uiso  ? O
   HW1        1.0     0.206186     0.698827     0.032528    Uiso  ? HW
   HW2        1.0     0.234254     0.682039     0.004722    Uiso  ? HW
   OW         1.0     0.348627     0.945411     0.811364    Uiso  ? O
   HW1        1.0     0.374072     0.945148     0.804806    Uiso  ? HW
   HW2        1.0     0.333937     0.947509     0.789591    Uiso  ? HW
   OW         1.0     0.988956     0.444637     0.493691    Uiso  ? O
   HW1        1.0     0.986595     0.418667     0.490543    Uiso  ? HW
   HW2        1.0     1.002859     0.454343     0.473492    Uiso  ? HW
   OW         1.0     0.533302     0.193594     0.713255    Uiso  ? O
   HW1        1.0     0.531466     0.184937     0.738176    Uiso  ? HW
   HW2        1.0     0.558223     0.192807     0.705648    Uiso  ? HW
   OW         1.0     0.821070     0.536974     0.335248    Uiso  ? O
   HW1        1.0     0.820808     0.510742     0.334986    Uiso  ? HW
   HW2        1.0     0.806380     0.545631     0.355185    Uiso  ? HW
   OW         1.0     0.522022     0.804281     0.072926    Uiso  ? O
   HW1        1.0     0.514677     0.779098     0.072401    Uiso  ? HW
   HW2        1.0     0.521235     0.812938     0.097584    Uiso  ? HW
   OW         1.0     0.108339     0.721912     0.316623    Uiso  ? O
   HW1        1.0     0.108602     0.742373     0.300097    Uiso  ? HW
   HW2        1.0     0.083681     0.714829     0.321083    Uiso  ? HW
   OW         1.0     0.055612     0.469820     0.089452    Uiso  ? O
   HW1        1.0     0.071876     0.470869     0.109913    Uiso  ? HW
   HW2        1.0     0.056662     0.445948     0.078697    Uiso  ? HW
   OW         1.0     0.798510     0.744472     0.157656    Uiso  ? O
   HW1        1.0     0.773589     0.737389     0.154246    Uiso  ? HW
   HW2        1.0     0.810315     0.727421     0.173658    Uiso  ? HW
   OW         1.0     0.294588     0.695680     0.764408    Uiso  ? O
   HW1        1.0     0.288817     0.703025     0.739750    Uiso  ? HW
   HW2        1.0     0.310065     0.713780     0.775426    Uiso  ? HW
   OW         1.0     0.962462     0.756014     0.048005    Uiso  ? O
   HW1        1.0     0.981349     0.738963     0.041447    Uiso  ? HW
   HW2        1.0     0.954067     0.768605     0.026495    Uiso  ? HW
   OW         1.0     0.982660     0.786181     0.237664    Uiso  ? O
   HW1        1.0     0.967708     0.792477     0.217203    Uiso  ? HW
   HW2        1.0     1.001023     0.769130     0.230057    Uiso  ? HW
   OW         1.0     0.611474     0.113323     0.565830    Uiso  ? O
   HW1        1.0     0.626689     0.119094     0.545369    Uiso  ? HW
   HW2        1.0     0.611212     0.133785     0.582356    Uiso  ? HW
   OW         1.0     0.978201     0.383778     0.422339    Uiso  ? O
   HW1        1.0     0.992366     0.405813     0.418929    Uiso  ? HW
   HW2        1.0     0.956691     0.384827     0.407125    Uiso  ? HW
   OW         1.0     0.929147     0.683613     0.399780    Uiso  ? O
   HW1        1.0     0.920228     0.708271     0.398730    Uiso  ? HW
   HW2        1.0     0.911833     0.667611     0.388237    Uiso  ? HW
   OW         1.0     0.863566     0.694893     0.468508    Uiso  ? O
   HW1        1.0     0.885077     0.686236     0.455917    Uiso  ? HW
   HW2        1.0     0.870386     0.715354     0.483723    Uiso  ? HW
   OW         1.0     0.840482     0.834973     0.117258    Uiso  ? O
   HW1        1.0     0.849138     0.831563     0.092600    Uiso  ? HW
   HW2        1.0     0.852024     0.855959     0.127489    Uiso  ? HW
   OW         1.0     0.251305     0.043808     0.779360    Uiso  ? O
   HW1        1.0     0.251567     0.035151     0.804281    Uiso  ? HW
   HW2        1.0     0.251567     0.070040     0.779360    Uiso  ? HW
   OW         1.0     0.623803     0.498151     0.533302    Uiso  ? O
   HW1        1.0     0.623016     0.518874     0.549304    Uiso  ? HW
   HW2        1.0     0.631935     0.476903     0.546680    Uiso  ? HW
   OW         1.0     0.324755     0.927310     0.076336    Uiso  ? O
   HW1        1.0     0.310852     0.942525     0.092600    Uiso  ? HW
   HW2        1.0     0.336822     0.942263     0.058498    Uiso  ? HW
   OW         1.0     0.685449     0.585242     0.748931    Uiso  ? O
   HW1        1.0     0.689646     0.610949     0.746570    Uiso  ? HW
   HW2        1.0     0.660004     0.579995     0.745783    Uiso  ? HW
   OW         1.0     0.344430     0.252092     0.514152    Uiso  ? O
   HW1        1.0     0.333150     0.229008     0.508119    Uiso  ? HW
   HW2        1.0     0.352824     0.263634     0.492380    Uiso  ? HW
   OW         1.0     0.433095     0.253928     0.428111    Uiso  ? O
   HW1        1.0     0.453818     0.256027     0.412109    Uiso  ? HW
   HW2        1.0     0.434931     0.231631     0.442014    Uiso  ? HW
   OW         1.0     0.750767     0.174445     0.274652    Uiso  ? O
   HW1        1.0     0.735290     0.177855     0.253666    Uiso  ? HW
   HW2        1.0     0.762309     0.197267     0.280685    Uiso  ? HW
   OW         1.0     0.198841     0.192807     0.453031    Uiso  ? O
   HW1        1.0     0.213793     0.197791     0.432308    Uiso  ? HW
   HW2        1.0     0.201988     0.167886     0.460376    Uiso  ? HW
   OW         1.0     0.523858     0.056662     0.387188    Uiso  ? O
   HW1        1.0     0.503659     0.047743     0.401354    Uiso  ? HW
   HW2        1.0     0.521760     0.082894     0.384827    Uiso  ? HW
   OW         1.0     0.152409     0.045119     0.576323    Uiso  ? O
   HW1        1.0     0.170510     0.039873     0.594423    Uiso  ? HW
   HW2        1.0     0.155295     0.028855     0.555862    Uiso  ? HW
   OW         1.0     0.479263     0.590488     0.258388    Uiso  ? O
   HW1        1.0     0.463262     0.589964     0.279111    Uiso  ? HW
   HW2        1.0     0.499725     0.574486     0.262585    Uiso  ? HW
   OW         1.0     0.334199     0.401091     0.674956    Uiso  ? O
   HW1        1.0     0.359120     0.403190     0.667086    Uiso  ? HW
   HW2        1.0     0.332625     0.406862     0.700664    Uiso  ? HW
   OW         1.0     0.746832     0.510217     0.456441    Uiso  ? O
   HW1        1.0     0.772802     0.508381     0.454867    Uiso  ? HW
   HW2        1.0     0.735815     0.499200     0.435456    Uiso  ? HW
   OW         1.0     0.225860     0.862779     0.823955    Uiso  ? O
   HW1        1.0     0.240550     0.850188     0.841531    Uiso  ? HW
   HW2        1.0     0.240288     0.881404     0.812413    Uiso  ? HW
   OW         1.0     0.651872     0.718502     0.954592    Uiso  ? O
   HW1        1.0     0.660791     0.738963     0.940951    Uiso  ? HW
   HW2        1.0     0.672333     0.704599     0.963511    Uiso  ? HW
   OW         1.0     0.687285     0.394796     0.890061    Uiso  ? O
   HW1        1.0     0.693319     0.405288     0.866714    Uiso  ? HW
   HW2        1.0     0.709320     0.389024     0.902914    Uiso  ? HW
   OW         1.0     0.393222     0.104929     0.923113    Uiso  ? O
   HW1        1.0     0.411322     0.105191     0.904226    Uiso  ? HW
   HW2        1.0     0.369613     0.100994     0.912620    Uiso  ? HW
   OW         1.0     0.188085     0.363841     0.014165    Uiso  ? O
   HW1        1.0     0.195168     0.354923    -0.009444    Uiso  ? HW
   HW2        1.0     0.197529     0.347840     0.032790    Uiso  ? HW
   OW         1.0     0.501561     0.747357     0.388762    Uiso  ? O
   HW1        1.0     0.519399     0.749718     0.407649    Uiso  ? HW
   HW2        1.0     0.510217     0.759686     0.366989    Uiso  ? HW
   OW         1.0     0.146638     0.468771     0.906849    Uiso  ? O
   HW1        1.0     0.127226     0.483461     0.896619    Uiso  ? HW
   HW2        1.0     0.148212     0.473492     0.932557    Uiso  ? HW
   OW         1.0     0.479263     0.800609     0.516776    Uiso  ? O
   HW1        1.0     0.463524     0.779885     0.518349    Uiso  ? HW
   HW2        1.0     0.491593     0.800609     0.493429    Uiso  ? HW
   OW         1.0     0.509955     0.674956     0.618032    Uiso  ? O
   HW1        1.0     0.503659     0.696467     0.604391    Uiso  ? HW
   HW2        1.0     0.524121     0.658954     0.602817    Uiso  ? HW
   OW         1.0     0.365940     0.403452     0.131686    Uiso  ? O
   HW1        1.0     0.380892     0.386401     0.118308    Uiso  ? HW
   HW2        1.0     0.380892     0.417093     0.148475    Uiso  ? HW
   OW         1.0     0.130112     0.464573     0.328953    Uiso  ? O
   HW1        1.0     0.150835     0.479263     0.335773    Uiso  ? HW
   HW2        1.0     0.124341     0.468771     0.303770    Uiso  ? HW
   OW         1.0     0.075811     0.453556     0.373810    Uiso  ? O
   HW1        1.0     0.089977     0.457491     0.352299    Uiso  ? HW
   HW2        1.0     0.084468     0.432045     0.386139    Uiso  ? HW
   OW         1.0     0.852811     0.293801     0.126440    Uiso  ? O
   HW1        1.0     0.854122     0.289604     0.100732    Uiso  ? HW
   HW2        1.0     0.827890     0.291965     0.134309    Uiso  ? HW
   OW         1.0     0.714042     0.102044     0.165001    Uiso  ? O
   HW1        1.0     0.727945     0.113323     0.184150    Uiso  ? HW
   HW2        1.0     0.730044     0.095748     0.145064    Uiso  ? HW
   OW         1.0     0.470082     0.981611     0.353349    Uiso  ? O
   HW1        1.0     0.493167     0.975316     0.364104    Uiso  ? HW
   HW2        1.0     0.451720     0.965085     0.361743    Uiso  ? HW
   OW         1.0     0.156869     0.948559     0.902127    Uiso  ? O
   HW1        1.0     0.152409     0.971905     0.912883    Uiso  ? HW
   HW2        1.0     0.134309     0.937279     0.895569    Uiso  ? HW
   OW         1.0     0.721912     0.577634     0.474279    Uiso  ? O
   HW1        1.0     0.712993     0.580520     0.449621    Uiso  ? HW
   HW2        1.0     0.728732     0.601243     0.483723    Uiso  ? HW
   OW         1.0     0.988956     0.916293     0.168149    Uiso  ? O
   HW1        1.0     0.998662     0.940427     0.164476    Uiso  ? HW
   HW2        1.0     0.997088     0.900554     0.148737    Uiso  ? HW
   OW         1.0     0.292490     0.294588     0.172084    Uiso  ? O
   HW1        1.0     0.267307     0.301409     0.170510    Uiso  ? HW
   HW2        1.0     0.307442     0.315836     0.170510    Uiso  ? HW
   OW         1.0     0.824480     0.145327     0.728995    Uiso  ? O
   HW1        1.0     0.834711     0.146114     0.704861    Uiso  ? HW
   HW2        1.0     0.837071     0.127226     0.743160    Uiso  ? HW
   OW         1.0     0.025708     0.882978     0.118308    Uiso  ? O
   HW1        1.0     0.037250     0.898980     0.100994    Uiso  ? HW
   HW2        1.0     0.043546     0.874059     0.135096    Uiso  ? HW
   OW         1.0     0.584979     0.418142     0.460638    Uiso  ? O
   HW1        1.0     0.599932     0.437292     0.451195    Uiso  ? HW
   HW2        1.0     0.585242     0.397681     0.443850    Uiso  ? HW
   OW         1.0     0.354660     0.358070     0.335248    Uiso  ? O
   HW1        1.0     0.358595     0.362005     0.360956    Uiso  ? HW
   HW2        1.0     0.377482     0.353086     0.323444    Uiso  ? HW
   OW         1.0     0.104404     0.877994     0.687285    Uiso  ? O
   HW1        1.0     0.118045     0.866189     0.706435    Uiso  ? HW
   HW2        1.0     0.096010     0.901341     0.695417    Uiso  ? HW
   OW         1.0     0.964036     0.879830     0.441227    Uiso  ? O
   HW1        1.0     0.978201     0.866452     0.458802    Uiso  ? HW
   HW2        1.0     0.944361     0.892159     0.453556    Uiso  ? HW
   OW         1.0     0.149786     0.738438     0.464311    Uiso  ? O
   HW1        1.0     0.156607     0.712993     0.465623    Uiso  ? HW
   HW2        1.0     0.163689     0.749980     0.445424    Uiso  ? HW
   OW         1.0     0.195430     0.434406     0.033053    Uiso  ? O
   HW1        1.0     0.217728     0.430471     0.046693    Uiso  ? HW
   HW2        1.0     0.188348     0.459589     0.035414    Uiso  ? HW
   OW         1.0     0.845466     0.793001     0.178379    Uiso  ? O
   HW1        1.0     0.857533     0.772540     0.189659    Uiso  ? HW
   HW2        1.0     0.842318     0.812151     0.195955    Uiso  ? HW
   OW         1.0     0.787230     0.603604     0.258388    Uiso  ? O
   HW1        1.0     0.806904     0.620918     0.257076    Uiso  ? HW
   HW2        1.0     0.770442     0.610425     0.277275    Uiso  ? HW
   OW         1.0     0.326854     0.565568     0.080008    Uiso  ? O
   HW1        1.0     0.346004     0.547730     0.081058    Uiso  ? HW
   HW2        1.0     0.325542     0.575274     0.055612    Uiso  ? HW
   OW         1.0     0.724010     0.488445     0.524645    Uiso  ? O
   HW1        1.0     0.718764     0.486346     0.550353    Uiso  ? HW
   HW2        1.0     0.727421     0.464836     0.514415    Uiso  ? HW
   OW         1.0     0.736077     0.972430     0.375646    Uiso  ? O
   HW1        1.0     0.748144     0.960101     0.395582    Uiso  ? HW
   HW2        1.0     0.750505     0.992629     0.367776    Uiso  ? HW
   OW         1.0     0.422077     0.161853     0.550090    Uiso  ? O
   HW1        1.0     0.402141     0.155557     0.565830    Uiso  ? HW
   HW2        1.0     0.416306     0.154508     0.525432    Uiso  ? HW
   OW         1.0     0.291965     0.286456     0.303770    Uiso  ? O
   HW1        1.0     0.274389     0.284358     0.323181    Uiso  ? HW
   HW2        1.0     0.313213     0.272553     0.310065    Uiso  ? HW
   OW         1.0     0.567928     0.678366     0.370662    Uiso  ? O
   HW1        1.0     0.542483     0.673382     0.366989    Uiso  ? HW
   HW2        1.0     0.572388     0.683088     0.396107    Uiso  ? HW
   OW         1.0     0.622229     0.482149     0.448834    Uiso  ? O
   HW1        1.0     0.629312     0.493691     0.426537    Uiso  ? HW
   HW2        1.0     0.601768     0.495003     0.459327    Uiso  ? HW
   OW         1.0     0.978988     0.558223     0.943837    Uiso  ? O
   HW1        1.0     0.954854     0.556124     0.933344    Uiso  ? HW
   HW2        1.0     0.994727     0.540122     0.933344    Uiso  ? HW
   OW         1.0     0.123029     0.290653     0.176543    Uiso  ? O
   HW1        1.0     0.103093     0.305868     0.183888    Uiso  ? HW
   HW2        1.0     0.136932     0.283571     0.197529    Uiso  ? HW
   OW         1.0     0.987382     0.364104     0.730306    Uiso  ? O
   HW1        1.0     0.969282     0.373285     0.713518    Uiso  ? HW
   HW2        1.0     1.002335     0.384040     0.738701    Uiso  ? HW
   OW         1.0     0.524121     0.130374     0.827890    Uiso  ? O
   HW1        1.0     0.533302     0.107815     0.818184    Uiso  ? HW
   HW2        1.0     0.543008     0.142441     0.841531    Uiso  ? HW
   OW         1.0     0.399517     0.577634     0.008657    Uiso  ? O
   HW1        1.0     0.398993     0.571339     0.034102    Uiso  ? HW
   HW2        1.0     0.392172     0.602817     0.005771    Uiso  ? HW
   OW         1.0     0.945673     0.461425     0.549304    Uiso  ? O
   HW1        1.0     0.924687     0.477165     0.549304    Uiso  ? HW
   HW2        1.0     0.938590     0.437554     0.557698    Uiso  ? HW
   OW         1.0     0.503397     0.407125     0.437029    Uiso  ? O
   HW1        1.0     0.490806     0.385877     0.445686    Uiso  ? HW
   HW2        1.0     0.523858     0.399780     0.422602    Uiso  ? HW
   OW         1.0     0.088140     0.607277     0.444637    Uiso  ? O
   HW1        1.0     0.062433     0.609113     0.439390    Uiso  ? HW
   HW2        1.0     0.101781     0.619081     0.425487    Uiso  ? HW
   OW         1.0     0.940427     0.985284     0.243698    Uiso  ? O
   HW1        1.0     0.961412     0.969807     0.245009    Uiso  ? HW
   HW2        1.0     0.939902     1.001023     0.264946    Uiso  ? HW
   OW         1.0     0.508381     0.289604     0.270717    Uiso  ? O
   HW1        1.0     0.485559     0.278587     0.264421    Uiso  ? HW
   HW2        1.0     0.526482     0.283308     0.252879    Uiso  ? HW
   OW         1.0     0.096010     0.115422     0.141392    Uiso  ? O
   HW1        1.0     0.088403     0.093649     0.153983    Uiso  ? HW
   HW2        1.0     0.108339     0.131424     0.158181    Uiso  ? HW
   OW         1.0     0.013116     0.674694     0.508381    Uiso  ? O
   HW1        1.0     0.002099     0.670234     0.485034    Uiso  ? HW
   HW2        1.0     0.029642     0.655020     0.514152    Uiso  ? HW
   OW         1.0     0.664201     0.003148     0.079484    Uiso  ? O
   HW1        1.0     0.640592    -0.000525     0.068729    Uiso  ? HW
   HW2        1.0     0.662102     0.002361     0.105454    Uiso  ? HW
   OW         1.0     0.101519     0.983972     0.434931    Uiso  ? O
   HW1        1.0     0.083156     1.001285     0.428373    Uiso  ? HW
   HW2        1.0     0.094698     0.960101     0.426274    Uiso  ? HW
   OW         1.0     0.924163     0.586291     0.792477    Uiso  ? O
   HW1        1.0     0.905800     0.567928     0.789329    Uiso  ? HW
   HW2        1.0     0.929409     0.589439     0.817922    Uiso  ? HW
   OW         1.0     0.834711     0.033053     0.519399    Uiso  ? O
   HW1        1.0     0.813987     0.039873     0.504709    Uiso  ? HW
   HW2        1.0     0.826316     0.020986     0.541172    Uiso  ? HW
   OW         1.0     0.367776     0.868813     0.606228    Uiso  ? O
   HW1        1.0     0.344430     0.879830     0.602293    Uiso  ? HW
   HW2        1.0     0.369088     0.845728     0.593636    Uiso  ? HW
   OW         1.0     0.055350     0.568715     0.755227    Uiso  ? O
   HW1        1.0     0.060859     0.581045     0.777524    Uiso  ? HW
   HW2        1.0     0.066368     0.581569     0.735028    Uiso  ? HW
   OW         1.0     0.411322     0.845728     0.660791    Uiso  ? O
   HW1        1.0     0.412371     0.840219     0.686498    Uiso  ? HW
   HW2        1.0     0.412633     0.823693     0.646888    Uiso  ? HW
   OW         1.0     0.959838     0.658692     0.552976    Uiso  ? O
   HW1        1.0     0.964298     0.633509     0.558223    Uiso  ? HW
   HW2        1.0     0.975840     0.666562     0.533827    Uiso  ? HW
   OW         1.0     0.385877     0.627738     0.568191    Uiso  ? O
   HW1        1.0     0.404764     0.613310     0.579208    Uiso  ? HW
   HW2        1.0     0.393484     0.652921     0.567928    Uiso  ? HW
   OW         1.0     0.218777     0.857533     0.574486    Uiso  ? O
   HW1        1.0     0.231369     0.835760     0.581569    Uiso  ? HW
   HW2        1.0     0.224548     0.863304     0.549566    Uiso  ? HW
   OW         1.0     0.321870     0.550878     0.685974    Uiso  ? O
   HW1        1.0     0.312426     0.528842     0.696729    Uiso  ? HW
   HW2        1.0     0.307967     0.556649     0.664463    Uiso  ? HW
   OW         1.0     0.587603     0.955117     0.545369    Uiso  ? O
   HW1        1.0     0.578421     0.932032     0.554288    Uiso  ? HW
   HW2        1.0     0.612786     0.952493     0.539335    Uiso  ? HW
   OW         1.0     0.029380     0.600719     0.374334    Uiso  ? O
   HW1        1.0     0.015739     0.592062     0.395058    Uiso  ? HW
   HW2        1.0     0.045906     0.581832     0.366202    Uiso  ? HW
   OW         1.0     0.918391     0.252617     0.292490    Uiso  ? O
   HW1        1.0     0.918129     0.254978     0.266257    Uiso  ? HW
   HW2        1.0     0.895307     0.243435     0.300622    Uiso  ? HW
   OW         1.0     0.700401     0.163689     0.452769    Uiso  ? O
   HW1        1.0     0.685974     0.178117     0.469033    Uiso  ? HW
   HW2        1.0     0.685187     0.155033     0.433095    Uiso  ? HW
   OW         1.0     0.340757     0.476378     0.522284    Uiso  ? O
   HW1        1.0     0.335773     0.499462     0.511004    Uiso  ? HW
   HW2        1.0     0.346004     0.479788     0.547730    Uiso  ? HW
   OW         1.0     0.152934     0.439915     0.633509    Uiso  ? O
   HW1        1.0     0.137719     0.443063     0.654757    Uiso  ? HW
   HW2        1.0     0.171297     0.422077     0.638756    Uiso  ? HW
   OW         1.0     0.362530     0.502610     0.749980    Uiso  ? O
   HW1        1.0     0.342069     0.506545     0.733979    Uiso  ? HW
   HW2        1.0     0.377220     0.483198     0.740799    Uiso  ? HW
   OW         1.0     0.441751     0.914194     0.670759    Uiso  ? O
   HW1        1.0     0.465885     0.919178     0.661578    Uiso  ? HW
   HW2        1.0     0.441489     0.918654     0.696729    Uiso  ? HW
   OW         1.0     0.164739     0.471918     0.575798    Uiso  ? O
   HW1        1.0     0.164214     0.459852     0.599145    Uiso  ? HW
   HW2        1.0     0.182314     0.491593     0.576585    Uiso  ? HW
   OW         1.0     0.587865     0.906062     0.857270    Uiso  ? O
   HW1        1.0     0.575536     0.927573     0.865927    Uiso  ? HW
   HW2        1.0     0.600981     0.894782     0.876944    Uiso  ? HW
   OW         1.0     0.061908     0.353873     0.368039    Uiso  ? O
   HW1        1.0     0.071614     0.370924     0.385352    Uiso  ? HW
   HW2        1.0     0.039086     0.344430     0.376958    Uiso  ? HW
   OW         1.0     0.468771     0.525432     0.354398    Uiso  ? O
   HW1        1.0     0.462999     0.513628     0.331838    Uiso  ? HW
   HW2        1.0     0.474542     0.507594     0.372498    Uiso  ? HW
   OW         1.0     0.075287     0.079484     0.599932    Uiso  ? O
   HW1        1.0     0.083419     0.078172     0.624852    Uiso  ? HW
   HW2        1.0     0.089452     0.097584     0.587340    Uiso  ? HW
   OW         1.0     0.692794     0.584192     0.107028    Uiso  ? O
   HW1        1.0     0.666562     0.586816     0.107552    Uiso  ? HW
   HW2        1.0     0.700926     0.572913     0.129325    Uiso  ? HW
   OW         1.0     0.666037     0.827103     0.964823    Uiso  ? O
   HW1        1.0     0.640067     0.828415     0.969020    Uiso  ? HW
   HW2        1.0     0.676268     0.808478     0.980300    Uiso  ? HW
   OW         1.0     0.918916     0.876420     0.240025    Uiso  ? O
   HW1        1.0     0.923376     0.853073     0.228483    Uiso  ? HW
   HW2        1.0     0.937541     0.880879     0.258125    Uiso  ? HW
   OW         1.0     0.150049     0.563994     0.723748    Uiso  ? O
   HW1        1.0     0.146638     0.582094     0.742111    Uiso  ? HW
   HW2        1.0     0.166575     0.545631     0.732405    Uiso  ? HW
   OW         1.0     0.287506     0.194643     0.068466    Uiso  ? O
   HW1        1.0     0.289867     0.209858     0.089714    Uiso  ? HW
   HW2        1.0     0.311377     0.188348     0.059547    Uiso  ? HW
   OW         1.0     0.101519     0.715091     0.219039    Uiso  ? O
   HW1        1.0     0.091026     0.704074     0.197791    Uiso  ? HW
   HW2        1.0     0.119619     0.698827     0.229270    Uiso  ? HW
   OW         1.0     0.089714     0.455654     0.509693    Uiso  ? O
   HW1        1.0     0.088665     0.434144     0.494740    Uiso  ? HW
   HW2        1.0     0.068729     0.470607     0.504971    Uiso  ? HW
   OW         1.0     0.464573     0.309803     0.608326    Uiso  ? O
   HW1        1.0     0.457491     0.289604     0.623279    Uiso  ? HW
   HW2        1.0     0.443850     0.317935     0.594161    Uiso  ? HW
   OW         1.0     0.120406     0.411584     0.553238    Uiso  ? O
   HW1        1.0     0.098896     0.402403     0.565568    Uiso  ? HW
   HW2        1.0     0.135096     0.391385     0.545631    Uiso  ? HW
   OW         1.0     0.860156     0.317148     0.515726    Uiso  ? O
   HW1        1.0     0.849663     0.339970     0.508119    Uiso  ? HW
   HW2        1.0     0.842843     0.304032     0.530416    Uiso  ? HW
   OW         1.0     0.457228     0.943050     0.913145    Uiso  ? O
   HW1        1.0     0.434406     0.956166     0.913407    Uiso  ? HW
   HW2        1.0     0.474279     0.955904     0.897668    Uiso  ? HW
   OW         1.0     0.504184     0.529629     0.448047    Uiso  ? O
   HW1        1.0     0.480313     0.518874     0.451457    Uiso  ? HW
   HW2        1.0     0.501299     0.554812     0.441227    Uiso  ? HW
   OW         1.0     0.499462     0.628787     0.674431    Uiso  ? O
   HW1        1.0     0.498151     0.643215     0.696204    Uiso  ? HW
   HW2        1.0     0.507070     0.643740     0.654233    Uiso  ? HW
   OW         1.0     0.244485     0.634296     0.529629    Uiso  ? O
   HW1        1.0     0.254715     0.658167     0.526219    Uiso  ? HW
   HW2        1.0     0.232156     0.633247     0.552451    Uiso  ? HW
   OW         1.0     0.199628     0.019150     0.620655    Uiso  ? O
   HW1        1.0     0.209596     0.036987     0.637182    Uiso  ? HW
   HW2        1.0     0.217728     0.000525     0.616458    Uiso  ? HW
   OW         1.0     0.048792     0.501299     0.782771    Uiso  ? O
   HW1        1.0     0.045644     0.495003     0.808216    Uiso  ? HW
   HW2        1.0     0.062695     0.482411     0.770966    Uiso  ? HW
   OW         1.0     0.864091     0.354136     0.445161    Uiso  ? O
   HW1        1.0     0.858320     0.368039     0.466672    Uiso  ? HW
   HW2        1.0     0.887962     0.343905     0.447260    Uiso  ? HW
   OW         1.0     0.596259     0.226647     0.093387    Uiso  ? O
   HW1        1.0     0.576060     0.240550     0.084206    Uiso  ? HW
   HW2        1.0     0.589964     0.216941     0.116996    Uiso  ? HW
   OW         1.0     0.380368     0.749193     0.385090    Uiso  ? O
   HW1        1.0     0.394533     0.759162     0.404764    Uiso  ? HW
   HW2        1.0     0.379843     0.766244     0.365153    Uiso  ? HW
   OW         1.0     0.136145     0.125390     0.017838    Uiso  ? O
   HW1        1.0     0.121193     0.146901     0.014165    Uiso  ? HW
   HW2        1.0     0.125390     0.105191     0.004984    Uiso  ? HW
   OW         1.0     0.983185     0.182577     0.543795    Uiso  ? O
   HW1        1.0     0.962462     0.196742     0.551927    Uiso  ? HW
   HW2        1.0     1.002597     0.184675     0.561370    Uiso  ? HW
   OW         1.0     0.630886     0.555862     0.577110    Uiso  ? O
   HW1        1.0     0.610949     0.557173     0.594161    Uiso  ? HW
   HW2        1.0     0.648724     0.538548     0.585766    Uiso  ? HW
   OW         1.0     0.011280     0.645838     0.983972    Uiso  ? O
   HW1        1.0    -0.011805     0.658167     0.982136    Uiso  ? HW
   HW2        1.0     0.018363     0.637182     0.960363    Uiso  ? HW
   OW         1.0     0.149524     0.513628     0.676530    Uiso  ? O
   HW1        1.0     0.171034     0.503397     0.665513    Uiso  ? HW
   HW2        1.0     0.135621     0.494478     0.687810    Uiso  ? HW
   OW         1.0     0.102044     0.004459     0.895045    Uiso  ? O
   HW1        1.0     0.112799     0.023871     0.908948    Uiso  ? HW
   HW2        1.0     0.080533     0.013116     0.882716    Uiso  ? HW
   OW         1.0     0.115684     0.524908     0.414207    Uiso  ? O
   HW1        1.0     0.102568     0.523596     0.437029    Uiso  ? HW
   HW2        1.0     0.131686     0.504184     0.412109    Uiso  ? HW
   OW         1.0     0.023871     0.500774     0.359907    Uiso  ? O
   HW1        1.0     0.043546     0.483198     0.359120    Uiso  ? HW
   HW2        1.0     0.033840     0.524908     0.360694    Uiso  ? HW
   OW         1.0     0.193594     0.059810     0.285669    Uiso  ? O
   HW1        1.0     0.183626     0.042496     0.268356    Uiso  ? HW
   HW2        1.0     0.204349     0.079746     0.272553    Uiso  ? HW
   OW         1.0     0.943837     1.007581     0.178642    Uiso  ? O
   HW1        1.0     0.936492     0.987907     0.163165    Uiso  ? HW
   HW2        1.0     0.948821     0.998400     0.202775    Uiso  ? HW
   OW         1.0     0.301933     0.624590     0.706959    Uiso  ? O
   HW1        1.0     0.305344     0.602293     0.693581    Uiso  ? HW
   HW2        1.0     0.314787     0.623279     0.729782    Uiso  ? HW
   OW         1.0     0.220351     0.690958     0.218252    Uiso  ? O
   HW1        1.0     0.229008     0.666037     0.215891    Uiso  ? HW
   HW2        1.0     0.236353     0.706697     0.204874    Uiso  ? HW
   OW         1.0     0.158968     0.448572     0.508119    Uiso  ? O
   HW1        1.0     0.153983     0.432308     0.487920    Uiso  ? HW
   HW2        1.0     0.182577     0.459327     0.504709    Uiso  ? HW
   OW         1.0    -0.007083     0.942787     0.244485    Uiso  ? O
   HW1        1.0     0.014952     0.943312     0.258650    Uiso  ? HW
   HW2        1.0    -0.001574     0.934918     0.220089    Uiso  ? HW
   OW         1.0     0.351250     0.328953     0.016526    Uiso  ? O
   HW1        1.0     0.360956     0.308491     0.029905    Uiso  ? HW
   HW2        1.0     0.370662     0.341544     0.004459    Uiso  ? HW
   OW         1.0     0.397681     0.085779     0.991317    Uiso  ? O
   HW1        1.0     0.382991     0.064794     0.996039    Uiso  ? HW
   HW2        1.0     0.396632     0.091551     0.965610    Uiso  ? HW
   OW         1.0     0.344167     0.827103     0.866189    Uiso  ? O
   HW1        1.0     0.366465     0.833924     0.853860    Uiso  ? HW
   HW2        1.0     0.325018     0.843630     0.859631    Uiso  ? HW
   OW         1.0     0.993678     0.555599     0.712206    Uiso  ? O
   HW1        1.0     0.990006     0.581307     0.708009    Uiso  ? HW
   HW2        1.0     0.981874     0.541959     0.693319    Uiso  ? HW
   OW         1.0     0.130637     0.509431     0.528055    Uiso  ? O
   HW1        1.0     0.116471     0.522284     0.509955    Uiso  ? HW
   HW2        1.0     0.146376     0.525957     0.540385    Uiso  ? HW
   OW         1.0     0.267831     0.419716     0.966659    Uiso  ? O
   HW1        1.0     0.258650     0.442538     0.957740    Uiso  ? HW
   HW2        1.0     0.293539     0.421552     0.970594    Uiso  ? HW
   OW         1.0     0.518874     0.929147     0.726109    Uiso  ? O
   HW1        1.0     0.527531     0.936229     0.702238    Uiso  ? HW
   HW2        1.0     0.493167     0.934131     0.727683    Uiso  ? HW
   OW         1.0     0.299310     0.586291     0.531990    Uiso  ? O
   HW1        1.0     0.305606     0.593374     0.556386    Uiso  ? HW
   HW2        1.0     0.320296     0.576585     0.519661    Uiso  ? HW
   OW         1.0     0.500249     0.295900     0.975578    Uiso  ? O
   HW1        1.0     0.505233     0.270192     0.974529    Uiso  ? HW
   HW2        1.0     0.519923     0.308229     0.988169    Uiso  ? HW
   OW         1.0     0.067679     0.500774     0.277013    Uiso  ? O
   HW1        1.0     0.057449     0.477165     0.282784    Uiso  ? HW
   HW2        1.0     0.050104     0.519399     0.282521    Uiso  ? HW
   OW         1.0     0.092600     0.474804     0.580520    Uiso  ? O
   HW1        1.0     0.079221     0.497101     0.577897    Uiso  ? HW
   HW2        1.0     0.082369     0.460376     0.600194    Uiso  ? HW
   OW         1.0     0.369613     0.902652     0.674431    Uiso  ? O
   HW1        1.0     0.375384     0.908686     0.699352    Uiso  ? HW
   HW2        1.0     0.343905     0.898455     0.672071    Uiso  ? HW
   OW         1.0     0.442801     0.884814     0.606490    Uiso  ? O
   HW1        1.0     0.447785     0.862779     0.593374    Uiso  ? HW
   HW2        1.0     0.461425     0.902390     0.601243    Uiso  ? HW
   OW         1.0     0.212481     0.836809     0.952231    Uiso  ? O
   HW1        1.0     0.200152     0.859894     0.955379    Uiso  ? HW
   HW2        1.0     0.195168     0.817135     0.955904    Uiso  ? HW
   OW         1.0     0.246583     0.314787     0.653708    Uiso  ? O
   HW1        1.0     0.222450     0.309016     0.662365    Uiso  ? HW
   HW2        1.0     0.253928     0.337872     0.663152    Uiso  ? HW
   OW         1.0     0.516251     0.039611     0.051940    Uiso  ? O
   HW1        1.0     0.498675     0.059285     0.052465    Uiso  ? HW
   HW2        1.0     0.529367     0.039873     0.029118    Uiso  ? HW
   OW         1.0     0.261273     0.464573     0.589439    Uiso  ? O
   HW1        1.0     0.270455     0.448834     0.570552    Uiso  ? HW
   HW2        1.0     0.244222     0.481624     0.578946    Uiso  ? HW
   OW         1.0     0.739225     0.696729     0.499462    Uiso  ? O
   HW1        1.0     0.718502     0.683088     0.490806    Uiso  ? HW
   HW2        1.0     0.732405     0.721912     0.502872    Uiso  ? HW
   OW         1.0     0.107552     0.833661     0.020723    Uiso  ? O
   HW1        1.0     0.107028     0.840219     0.046169    Uiso  ? HW
   HW2        1.0     0.106765     0.807691     0.018363    Uiso  ? HW
   OW         1.0     0.847040     0.731880     0.850975    Uiso  ? O
   HW1        1.0     0.858582     0.711157     0.862254    Uiso  ? HW
   HW2        1.0     0.847302     0.728995     0.825005    Uiso  ? HW
   OW         1.0     0.317935     0.937541     0.354660    Uiso  ? O
   HW1        1.0     0.336298     0.926261     0.369875    Uiso  ? HW
   HW2        1.0     0.297736     0.945148     0.369350    Uiso  ? HW
   OW         1.0     0.208284     0.133260     0.482411    Uiso  ? O
   HW1        1.0     0.232680     0.125653     0.476378    Uiso  ? HW
   HW2        1.0     0.193332     0.112012     0.486084    Uiso  ? HW
   OW         1.0     0.029642     0.735815     0.220351    Uiso  ? O
   HW1        1.0     0.054038     0.725847     0.220876    Uiso  ? HW
   HW2        1.0     0.013903     0.719289     0.207760    Uiso  ? HW
   OW         1.0     0.057449     0.763359     0.046169    Uiso  ? O
   HW1        1.0     0.082894     0.760473     0.040398    Uiso  ? HW
   HW2        1.0     0.043808     0.765457     0.024134    Uiso  ? HW
   OW         1.0     0.438866     0.421552     0.952756    Uiso  ? O
   HW1        1.0     0.421552     0.403452     0.944624    Uiso  ? HW
   HW2        1.0     0.427324     0.437292     0.970331    Uiso  ? HW
   OW         1.0     0.132473     0.547730     0.619606    Uiso  ? O
   HW1        1.0     0.108077     0.544319     0.610949    Uiso  ? HW
   HW2        1.0     0.148212     0.553763     0.599407    Uiso  ? HW
   OW         1.0     0.690695     0.938066     0.324493    Uiso  ? O
   HW1        1.0     0.694893     0.922326     0.345217    Uiso  ? HW
   HW2        1.0     0.678891     0.960101     0.332887    Uiso  ? HW
   OW         1.0     0.435718     0.378007     0.383778    Uiso  ? O
   HW1        1.0     0.449359     0.370662     0.362530    Uiso  ? HW
   HW2        1.0     0.447260     0.368826     0.405288    Uiso  ? HW
   OW         1.0     0.364366     0.776475     0.484248    Uiso  ? O
   HW1        1.0     0.350201     0.767556     0.504184    Uiso  ? HW
   HW2        1.0     0.388500     0.765720     0.485034    Uiso  ? HW
   OW         1.0     0.070040     0.539860     0.587078    Uiso  ? O
   HW1        1.0     0.067679     0.558747     0.604916    Uiso  ? HW
   HW2        1.0     0.057973     0.547205     0.565043    Uiso  ? HW
   OW         1.0     0.674956     0.292227     0.519399    Uiso  ? O
   HW1        1.0     0.673120     0.288030     0.545369    Uiso  ? HW
   HW2        1.0     0.656594     0.309278     0.511791    Uiso  ? HW
   OW         1.0     0.245272     0.487920     0.954330    Uiso  ? O
   HW1        1.0     0.264421     0.492904     0.937279    Uiso  ? HW
   HW2        1.0     0.252092     0.496577     0.978201    Uiso  ? HW
   OW         1.0     0.333674     0.139293     0.763359    Uiso  ? O
   HW1        1.0     0.356496     0.141654     0.750505    Uiso  ? HW
   HW2        1.0     0.327379     0.161853     0.774639    Uiso  ? HW
   OW         1.0     0.030429     0.833137     0.896881    Uiso  ? O
   HW1        1.0     0.012067     0.814774     0.898193    Uiso  ? HW
   HW2        1.0     0.034364     0.839957     0.871698    Uiso  ? HW
   OW         1.0     0.392172     0.131686     0.406600    Uiso  ? O
   HW1        1.0     0.387188     0.157394     0.408699    Uiso  ? HW
   HW2        1.0     0.411846     0.125128     0.422602    Uiso  ? HW
   OW         1.0     0.770179     0.033840     0.482674    Uiso  ? O
   HW1        1.0     0.762572     0.058760     0.479001    Uiso  ? HW
   HW2        1.0     0.749718     0.017838     0.480050    Uiso  ? HW
   OW         1.0     0.723486     0.681514     0.092338    Uiso  ? O
   HW1        1.0     0.722174     0.680990     0.066105    Uiso  ? HW
   HW2        1.0     0.740274     0.662889     0.100470    Uiso  ? HW
   OW         1.0     0.571863     0.018625     0.109389    Uiso  ? O
   HW1        1.0     0.582356     0.019150     0.085517    Uiso  ? HW
   HW2        1.0     0.546943     0.027019     0.108602    Uiso  ? HW
   OW         1.0     0.116734     0.863566     0.092075    Uiso  ? O
   HW1        1.0     0.120144     0.876682     0.114373    Uiso  ? HW
   HW2        1.0     0.097322     0.845990     0.095223    Uiso  ? HW
   OW         1.0     0.077123     0.063220     0.178117    Uiso  ? O
   HW1        1.0     0.095223     0.071614     0.194906    Uiso  ? HW
   HW2        1.0     0.063744     0.043546     0.188610    Uiso  ? HW
   OW         1.0     0.988694     0.014952     0.103355    Uiso  ? O
   HW1        1.0     0.984759     0.035414     0.119094    Uiso  ? HW
   HW2        1.0     1.007056     0.020986     0.085517    Uiso  ? HW
   OW         1.0     0.714042     0.845990     0.524645    Uiso  ? O
   HW1        1.0     0.710370     0.820020     0.525957    Uiso  ? HW
   HW2        1.0     0.690695     0.857795     0.523334    Uiso  ? HW
   OW         1.0     0.569765     0.727683     0.224548    Uiso  ? O
   HW1        1.0     0.547730     0.713780     0.221400    Uiso  ? HW
   HW2        1.0     0.577110     0.726634     0.249731    Uiso  ? HW
   OW         1.0     0.184413     0.580782     0.662365    Uiso  ? O
   HW1        1.0     0.198578     0.575274     0.640854    Uiso  ? HW
   HW2        1.0     0.199365     0.594685     0.679153    Uiso  ? HW
   OW         1.0     0.221138     0.558485     0.748406    Uiso  ? O
   HW1        1.0     0.218515     0.569765     0.772015    Uiso  ? HW
   HW2        1.0     0.220876     0.532515     0.750767    Uiso  ? HW
   OW         1.0     0.789066     0.730306     0.052465    Uiso  ? O
   HW1        1.0     0.766769     0.731618     0.038824    Uiso  ? HW
   HW2        1.0     0.794575     0.705123     0.057449    Uiso  ? HW
   OW         1.0     0.371973     0.214318     0.572650    Uiso  ? O
   HW1        1.0     0.361218     0.227958     0.552976    Uiso  ? HW
   HW2        1.0     0.396369     0.207497     0.566092    Uiso  ? HW
   OW         1.0     0.534089     0.548517     0.274652    Uiso  ? O
   HW1        1.0     0.552714     0.544844     0.256552    Uiso  ? HW
   HW2        1.0     0.545369     0.553501     0.297998    Uiso  ? HW
   OW         1.0     0.196480     0.740537     0.715091    Uiso  ? O
   HW1        1.0     0.174969     0.732929     0.727945    Uiso  ? HW
   HW2        1.0     0.205661     0.720600     0.700926    Uiso  ? HW
   OW         1.0     0.049579     0.508906     0.713518    Uiso  ? O
   HW1        1.0     0.060334     0.525957     0.696467    Uiso  ? HW
   HW2        1.0     0.065318     0.487920     0.715878    Uiso  ? HW
   OW         1.0     0.570552     0.230582     0.631673    Uiso  ? O
   HW1        1.0     0.552714     0.248944     0.636395    Uiso  ? HW
   HW2        1.0     0.559009     0.210383     0.619081    Uiso  ? HW
   OW         1.0     0.361481     0.029380     0.018100    Uiso  ? O
   HW1        1.0     0.347053     0.040135     0.037250    Uiso  ? HW
   HW2        1.0     0.346004     0.024134    -0.002361    Uiso  ? HW
   OW         1.0     0.808741     0.342856     0.974791    Uiso  ? O
   HW1        1.0     0.804281     0.328166     0.953543    Uiso  ? HW
   HW2        1.0     0.786181     0.346266     0.987907    Uiso  ? HW
   OW         1.0     0.110175     0.716141     0.960101    Uiso  ? O
   HW1        1.0     0.124603     0.727683     0.978463    Uiso  ? HW
   HW2        1.0     0.123029     0.716665     0.937279    Uiso  ? HW
   OW         1.0     0.494478     0.405026     0.556649    Uiso  ? O
   HW1        1.0     0.476116     0.420503     0.546418    Uiso  ? HW
   HW2        1.0     0.507070     0.392435     0.537499    Uiso  ? HW
   OW         1.0     0.889274     0.108077     0.596522    Uiso  ? O
   HW1        1.0     0.876944     0.105454     0.573437    Uiso  ? HW
   HW2        1.0     0.892422     0.133522     0.602030    Uiso  ? HW
   OW         1.0     0.391910     0.935180     0.618294    Uiso  ? O
   HW1        1.0     0.377482     0.938590     0.596522    Uiso  ? HW
   HW2        1.0     0.398993     0.958789     0.627738    Uiso  ? HW
   OW         1.0     0.505233     0.536974     0.116471    Uiso  ? O
   HW1        1.0     0.487920     0.555599     0.123292    Uiso  ? HW
   HW2        1.0     0.493691     0.520448     0.099420    Uiso  ? HW
   OW         1.0     0.106503     0.062170     0.669447    Uiso  ? O
   HW1        1.0     0.098896     0.037250     0.673382    Uiso  ? HW
   HW2        1.0     0.124341     0.068466     0.687810    Uiso  ? HW
   OW         1.0     0.597309     0.862779     0.754702    Uiso  ? O
   HW1        1.0     0.623279     0.866452     0.756538    Uiso  ? HW
   HW2        1.0     0.592587     0.843105     0.738176    Uiso  ? HW
   OW         1.0     0.173920     0.571601     0.423389    Uiso  ? O
   HW1        1.0     0.150835     0.559272     0.425487    Uiso  ? HW
   HW2        1.0     0.187823     0.560846     0.403977    Uiso  ? HW
   OW         1.0     0.158705     0.501561     0.763097    Uiso  ? O
   HW1        1.0     0.183888     0.497101     0.757063    Uiso  ? HW
   HW2        1.0     0.144015     0.481362     0.754965    Uiso  ? HW
   OW         1.0     0.766244     0.551927     0.212219    Uiso  ? O
   HW1        1.0     0.783033     0.547205     0.192807    Uiso  ? HW
   HW2        1.0     0.772540     0.574486     0.224024    Uiso  ? HW
   OW         1.0     0.123816     0.647937     0.323968    Uiso  ? O
   HW1        1.0     0.121193     0.674169     0.322132    Uiso  ? HW
   HW2        1.0     0.103880     0.638231     0.338134    Uiso  ? HW
   OW         1.0     0.100470     0.962462     0.827628    Uiso  ? O
   HW1        1.0     0.099945     0.969807     0.852811    Uiso  ? HW
   HW2        1.0     0.100732     0.936229     0.826054    Uiso  ? HW
   OW         1.0     0.205923     0.499725     0.265995    Uiso  ? O
   HW1        1.0     0.181527     0.503659     0.257338    Uiso  ? HW
   HW2        1.0     0.222974     0.505496     0.246846    Uiso  ? HW
   OW         1.0     0.114373     0.891110     0.842580    Uiso  ? O
   HW1        1.0     0.088403     0.889274     0.840744    Uiso  ? HW
   HW2        1.0     0.125653     0.871960     0.828677    Uiso  ? HW
   OW         1.0     0.257863     0.403977     0.047480    Uiso  ? O
   HW1        1.0     0.262585     0.404239     0.021510    Uiso  ? HW
   HW2        1.0     0.280423     0.401616     0.060597    Uiso  ? HW
   OW         1.0     0.084468     0.138506     0.351250    Uiso  ? O
   HW1        1.0     0.089977     0.113061     0.347315    Uiso  ? HW
   HW2        1.0     0.058760     0.142441     0.348364    Uiso  ? HW
   OW         1.0     0.358857     0.950657     0.012854    Uiso  ? O
   HW1        1.0     0.369088     0.974529     0.017838    Uiso  ? HW
   HW2        1.0     0.378532     0.933344     0.009968    Uiso  ? HW
   OW         1.0     0.995514     0.497101     0.585766    Uiso  ? O
   HW1        1.0     1.009680     0.517300     0.594948    Uiso  ? HW
   HW2        1.0     0.981087     0.487133     0.605441    Uiso  ? HW
   OW         1.0     0.754178     0.359120     0.369350    Uiso  ? O
   HW1        1.0     0.767556     0.362530     0.391648    Uiso  ? HW
   HW2        1.0     0.770966     0.354660     0.349676    Uiso  ? HW
   OW         1.0     0.978726     0.131161     0.758899    Uiso  ? O
   HW1        1.0     0.970594     0.124603     0.734766    Uiso  ? HW
   HW2        1.0     0.986595     0.109389     0.771491    Uiso  ? HW
   OW         1.0     0.609638     0.640854     0.029642    Uiso  ? O
   HW1        1.0     0.603867     0.631935     0.005509    Uiso  ? HW
   HW2        1.0     0.628787     0.658430     0.028069    Uiso  ? HW
   OW         1.0     0.644002     0.119094     0.501036    Uiso  ? O
   HW1        1.0     0.660791     0.101257     0.509955    Uiso  ? HW
   HW2        1.0     0.655020     0.132735     0.481624    Uiso  ? HW
   OW         1.0     0.239501     0.653446     0.091288    Uiso  ? O
   HW1        1.0     0.237927     0.663676     0.067155    Uiso  ? HW
   HW2        1.0     0.218252     0.660266     0.104929    Uiso  ? HW
   OW         1.0     0.181790     0.835760     0.084206    Uiso  ? O
   HW1        1.0     0.157131     0.843367     0.080008    Uiso  ? HW
   HW2        1.0     0.185200     0.811626     0.073975    Uiso  ? HW
   OW         1.0     0.007870     0.755489     0.553238    Uiso  ? O
   HW1        1.0     0.015215     0.767031     0.575798    Uiso  ? HW
   HW2        1.0     0.028593     0.753391     0.537499    Uiso  ? HW
   OW         1.0     0.853335     0.855172     0.219826    Uiso  ? O
   HW1        1.0     0.833399     0.869337     0.209858    Uiso  ? HW
   HW2        1.0     0.872485     0.871436     0.227171    Uiso  ? HW
   OW         1.0     0.889536     0.667086     0.537237    Uiso  ? O
   HW1        1.0     0.863304     0.665775     0.536187    Uiso  ? HW
   HW2        1.0     0.899767     0.651347     0.518612    Uiso  ? HW
   OW         1.0     0.762834     0.886388     0.852286    Uiso  ? O
   HW1        1.0     0.775688     0.887700     0.875108    Uiso  ? HW
   HW2        1.0     0.779885     0.887175     0.832350    Uiso  ? HW
   OW         1.0     0.755751     0.358595     0.263897    Uiso  ? O
   HW1        1.0     0.737127     0.376433     0.269405    Uiso  ? HW
   HW2        1.0     0.775426     0.360956     0.281210    Uiso  ? HW
   OW         1.0     0.760998     0.258650     0.574224    Uiso  ? O
   HW1        1.0     0.759686     0.233467     0.581832    Uiso  ? HW
   HW2        1.0     0.742898     0.272553     0.586816    Uiso  ? HW
   OW         1.0     0.024658     0.327379     0.010755    Uiso  ? O
   HW1        1.0     0.049841     0.320296     0.012591    Uiso  ? HW
   HW2        1.0     0.023084     0.352037     0.001574    Uiso  ? HW
   OW         1.0     0.412109     0.192545     0.865402    Uiso  ? O
   HW1        1.0     0.397156     0.186511     0.886126    Uiso  ? HW
   HW2        1.0     0.436505     0.197267     0.873534    Uiso  ? HW
   OW         1.0     0.200414     0.907636     0.177592    Uiso  ? O
   HW1        1.0     0.217728     0.913932     0.195955    Uiso  ? HW
   HW2        1.0     0.179166     0.896881     0.188872    Uiso  ? HW
   OW         1.0     0.515726     0.367252     0.616720    Uiso  ? O
   HW1        1.0     0.512841     0.381942     0.595210    Uiso  ? HW
   HW2        1.0     0.500774     0.376433     0.636132    Uiso  ? HW
   OW         1.0     0.634821     0.414207     0.061908    Uiso  ? O
   HW1        1.0     0.634296     0.421290     0.036725    Uiso  ? HW
   HW2        1.0     0.656856     0.422602     0.073188    Uiso  ? HW
   OW         1.0     0.112012     0.774114     0.374072    Uiso  ? O
   HW1        1.0     0.098633     0.770179     0.351775    Uiso  ? HW
   HW2        1.0     0.099420     0.762309     0.393746    Uiso  ? HW
   OW         1.0     0.763883     0.644264     0.162902    Uiso  ? O
   HW1        1.0     0.738176     0.649511     0.162902    Uiso  ? HW
   HW2        1.0     0.768868     0.625377     0.145589    Uiso  ? HW
   OW         1.0     0.130374     0.239501     0.927310    Uiso  ? O
   HW1        1.0     0.121718     0.236090     0.902914    Uiso  ? HW
   HW2        1.0     0.110175     0.238189     0.944099    Uiso  ? HW
   OW         1.0     0.063744     0.659741     0.364628    Uiso  ? O
   HW1        1.0     0.055612     0.676005     0.345741    Uiso  ? HW
   HW2        1.0     0.051678     0.636395     0.361743    Uiso  ? HW
   OW         1.0     0.718764     0.054563     0.974004    Uiso  ? O
   HW1        1.0     0.723748     0.072663     0.992366    Uiso  ? HW
   HW2        1.0     0.734766     0.058236     0.953543    Uiso  ? HW
   OW         1.0     1.002859     0.087878     0.005771    Uiso  ? O
   HW1        1.0     0.991317     0.104404    -0.011018    Uiso  ? HW
   HW2        1.0     0.990006     0.088140     0.028593    Uiso  ? HW
   OW         1.0     0.436242     0.405288     0.779623    Uiso  ? O
   HW1        1.0     0.456441     0.388500     0.778049    Uiso  ? HW
   HW2        1.0     0.424963     0.403190     0.803232    Uiso  ? HW
   OW         1.0     0.917080     0.058760     0.368563    Uiso  ? O
   HW1        1.0     0.896619     0.072926     0.360169    Uiso  ? HW
   HW2        1.0     0.908161     0.037250     0.380892    Uiso  ? HW
   OW         1.0     0.980562     0.619081     0.320034    Uiso  ? O
   HW1        1.0     0.996564     0.608589     0.338134    Uiso  ? HW
   HW2        1.0     0.956166     0.610425     0.323968    Uiso  ? HW
   OW         1.0     0.220613     0.293014     0.485034    Uiso  ? O
   HW1        1.0     0.212481     0.302196     0.461950    Uiso  ? HW
   HW2        1.0     0.217203     0.311639     0.503397    Uiso  ? HW
   OW         1.0     0.887700     0.913670     0.375121    Uiso  ? O
   HW1        1.0     0.897406     0.898455     0.394009    Uiso  ? HW
   HW2        1.0     0.861730     0.916031     0.378007    Uiso  ? HW
   OW         1.0     0.954330     0.725322     0.591013    Uiso  ? O
   HW1        1.0     0.975053     0.735815     0.578946    Uiso  ? HW
   HW2        1.0     0.947509     0.740799     0.611212    Uiso  ? HW
   OW         1.0     0.841269     0.802445     0.895832    Uiso  ? O
   HW1        1.0     0.855959     0.782771     0.905013    Uiso  ? HW
   HW2        1.0     0.820283     0.792739     0.883503    Uiso  ? HW
   OW         1.0     0.396894     0.463524     0.984234    Uiso  ? O
   HW1        1.0     0.375646     0.476116     0.975053    Uiso  ? HW
   HW2        1.0     0.404764     0.475066     1.006270    Uiso  ? HW
   OW         1.0     0.431258     0.176543     0.030429    Uiso  ? O
   HW1        1.0     0.422339     0.152147     0.033840    Uiso  ? HW
   HW2        1.0     0.434669     0.187823     0.053776    Uiso  ? HW
   OW         1.0     0.012854     0.784607     0.422339    Uiso  ? O
   HW1        1.0    -0.004197     0.768081     0.433357    Uiso  ? HW
   HW2        1.0     0.036725     0.773327     0.421552    Uiso  ? HW
   OW         1.0     0.211957     0.563994     0.359120    Uiso  ? O
   HW1        1.0     0.235303     0.564781     0.371186    Uiso  ? HW
   HW2        1.0     0.206973     0.539598     0.351250    Uiso  ? HW
   OW         1.0     0.772802     0.877469     0.503922    Uiso  ? O
   HW1        1.0     0.751030     0.864353     0.510742    Uiso  ? HW
   HW2        1.0     0.775950     0.898193     0.519661    Uiso  ? HW
   OW         1.0     0.272553     0.706435     0.520186    Uiso  ? O
   HW1        1.0     0.247895     0.714042     0.514415    Uiso  ? HW
   HW2        1.0     0.282784     0.722699     0.538024    Uiso  ? HW
   OW         1.0     0.920490     0.941214     0.317148    Uiso  ? O
   HW1        1.0     0.908423     0.958264     0.301409    Uiso  ? HW
   HW2        1.0     0.904751     0.934918     0.337085    Uiso  ? HW
   OW         1.0     0.268356     0.027282     0.868813    Uiso  ? O
   HW1        1.0     0.292227     0.024921     0.858320    Uiso  ? HW
   HW2        1.0     0.255502     0.004459     0.866714    Uiso  ? HW
   OW         1.0     0.708533     0.120144     0.550353    Uiso  ? O
   HW1        1.0     0.710370     0.113323     0.575798    Uiso  ? HW
   HW2        1.0     0.692269     0.140605     0.547992    Uiso  ? HW
   OW         1.0     0.263634     0.546680     0.485821    Uiso  ? O
   HW1        1.0     0.247633     0.526482     0.491068    Uiso  ? HW
   HW2        1.0     0.285407     0.537499     0.474542    Uiso  ? HW
   OW         1.0     0.817397     0.056399     0.201201    Uiso  ? O
   HW1        1.0     0.823955     0.081845     0.201201    Uiso  ? HW
   HW2        1.0     0.835235     0.042759     0.187561    Uiso  ? HW
   OW         1.0     0.680203     0.497626     0.170510    Uiso  ? O
   HW1        1.0     0.687285     0.522809     0.173133    Uiso  ? HW
   HW2        1.0     0.701713     0.482674     0.170247    Uiso  ? HW
   OW         1.0     0.520186     0.645576     0.806117    Uiso  ? O
   HW1        1.0     0.534876     0.630624     0.790378    Uiso  ? HW
   HW2        1.0     0.494740     0.642428     0.799822    Uiso  ? HW
   OW         1.0     0.076074     0.680727     0.011542    Uiso  ? O
   HW1        1.0     0.087616     0.690171    -0.009968    Uiso  ? HW
   HW2        1.0     0.053514     0.693581     0.015739    Uiso  ? HW
   OW         1.0     0.839432     0.969282     0.389287    Uiso  ? O
   HW1        1.0     0.832350     0.979775     0.366202    Uiso  ? HW
   HW2        1.0     0.864091     0.976627     0.394796    Uiso  ? HW
   OW         1.0     0.288817     0.871173     0.975578    Uiso  ? O
   HW1        1.0     0.295113     0.845728     0.971905    Uiso  ? HW
   HW2        1.0     0.264159     0.875371     0.967183    Uiso  ? HW
   OW         1.0     0.433619     0.750243     0.525170    Uiso  ? O
   HW1        1.0     0.435980     0.724010     0.525432    Uiso  ? HW
   HW2        1.0     0.421815     0.758112     0.547205    Uiso  ? HW
   OW         1.0     0.206186     0.395845     0.438341    Uiso  ? O
   HW1        1.0     0.215367     0.420503     0.437816    Uiso  ? HW
   HW2        1.0     0.180478     0.396107     0.443850    Uiso  ? HW
   OW         1.0     0.468246     0.799822     0.721650    Uiso  ? O
   HW1        1.0     0.483723     0.819496     0.714042    Uiso  ? HW
   HW2        1.0     0.479263     0.777000     0.714567    Uiso  ? HW
   OW         1.0     0.213006     0.075024     0.178379    Uiso  ? O
   HW1        1.0     0.233992     0.077910     0.162902    Uiso  ? HW
   HW2        1.0     0.206448     0.098109     0.188610    Uiso  ? HW
   OW         1.0     0.287243     0.712468     0.695417    Uiso  ? O
   HW1        1.0     0.262323     0.706172     0.690958    Uiso  ? HW
   HW2        1.0     0.292490     0.735815     0.684400    Uiso  ? HW
   OW         1.0     0.530416     0.893471     0.924950    Uiso  ? O
   HW1        1.0     0.552976     0.901078     0.935967    Uiso  ? HW
   HW2        1.0     0.519661     0.913932     0.912358    Uiso  ? HW
   OW         1.0     0.848089     0.923376     0.082632    Uiso  ? O
   HW1        1.0     0.859107     0.909997     0.102044    Uiso  ? HW
   HW2        1.0     0.864615     0.923900     0.062170    Uiso  ? HW
   OW         1.0     0.395058     0.988694     0.110438    Uiso  ? O
   HW1        1.0     0.412633     0.993678     0.091551    Uiso  ? HW
   HW2        1.0     0.371711     0.998662     0.103617    Uiso  ? HW
   OW         1.0     0.874321     0.600719     0.445424    Uiso  ? O
   HW1        1.0     0.894520     0.610162     0.459065    Uiso  ? HW
   HW2        1.0     0.874059     0.611999     0.421552    Uiso  ? HW
   OW         1.0     0.356759     0.459327     0.314000    Uiso  ? O
   HW1        1.0     0.346266     0.475591     0.331576    Uiso  ? HW
   HW2        1.0     0.377220     0.446735     0.324493    Uiso  ? HW
   OW         1.0     0.114373     0.398730     0.903177    Uiso  ? O
   HW1        1.0     0.131686     0.416306     0.894258    Uiso  ? HW
   HW2        1.0     0.127226     0.378007     0.912358    Uiso  ? HW
   OW         1.0     0.666037     0.690958     0.036463    Uiso  ? O
   HW1        1.0     0.690433     0.689646     0.027544    Uiso  ? HW
   HW2        1.0     0.662889     0.712731     0.050628    Uiso  ? HW
   OW         1.0     0.522809     0.353873     0.109389    Uiso  ? O
   HW1        1.0     0.518087     0.370400     0.089714    Uiso  ? HW
   HW2        1.0     0.546156     0.342593     0.105978    Uiso  ? HW
   OW         1.0     0.281210     0.351775     0.358595    Uiso  ? O
   HW1        1.0     0.286981     0.332100     0.374597    Uiso  ? HW
   HW2        1.0     0.297212     0.350988     0.337609    Uiso  ? HW
   OW         1.0     0.556386     0.704861     0.795887    Uiso  ? O
   HW1        1.0     0.562682     0.730044     0.792739    Uiso  ? HW
   HW2        1.0     0.567404     0.690695     0.776737    Uiso  ? HW
   OW         1.0     0.552189     0.270717     0.065318    Uiso  ? O
   HW1        1.0     0.527268     0.264159     0.069778    Uiso  ? HW
   HW2        1.0     0.553238     0.290653     0.048267    Uiso  ? HW
   OW         1.0     0.928622     0.554550     0.506545    Uiso  ? O
   HW1        1.0     0.948821     0.539598     0.514677    Uiso  ? HW
   HW2        1.0     0.910784     0.539335     0.495003    Uiso  ? HW
   OW         1.0     0.410273     0.449359     0.161853    Uiso  ? O
   HW1        1.0     0.434144     0.449621     0.150835    Uiso  ? HW
   HW2        1.0     0.410535     0.463524     0.183626    Uiso  ? HW
   OW         1.0     0.291703     0.316886     0.968495    Uiso  ? O
   HW1        1.0     0.314787     0.326329     0.976365    Uiso  ? HW
   HW2        1.0     0.292227     0.290653     0.969282    Uiso  ? HW
   OW         1.0     0.838908     0.770704     0.264684    Uiso  ? O
   HW1        1.0     0.858582     0.760473     0.250780    Uiso  ? HW
   HW2        1.0     0.848876     0.785132     0.284358    Uiso  ? HW
   OW         1.0     0.959051     0.012067     0.984497    Uiso  ? O
   HW1        1.0     0.949608     0.029905     0.967708    Uiso  ? HW
   HW2        1.0     0.973217     0.024396     1.003122    Uiso  ? HW
   OW         1.0     0.546156     0.307704     0.634034    Uiso  ? O
   HW1        1.0     0.570027     0.318197     0.631935    Uiso  ? HW
   HW2        1.0     0.528580     0.323706     0.622754    Uiso  ? HW
   OW         1.0     0.437816     0.005509     0.057449    Uiso  ? O
   HW1        1.0     0.438603     0.009968     0.031479    Uiso  ? HW
   HW2        1.0     0.459327     0.015739     0.068466    Uiso  ? HW
   OW         1.0     0.900554     0.429684     0.062170    Uiso  ? O
   HW1        1.0     0.918654     0.421815     0.079484    Uiso  ? HW
   HW2        1.0     0.880355     0.413158     0.062957    Uiso  ? HW
   OW         1.0     0.313738     0.571076     0.948559    Uiso  ? O
   HW1        1.0     0.297736     0.579995     0.967183    Uiso  ? HW
   HW2        1.0     0.329740     0.590488     0.940951    Uiso  ? HW
   OW         1.0     0.223237     0.685974     0.683088    Uiso  ? O
   HW1        1.0     0.214580     0.692269     0.658954    Uiso  ? HW
   HW2        1.0     0.216941     0.661053     0.688072    Uiso  ? HW
   OW         1.0     0.827628     0.825792     0.321870    Uiso  ? O
   HW1        1.0     0.823955     0.850450     0.314000    Uiso  ? HW
   HW2        1.0     0.805068     0.816348     0.331576    Uiso  ? HW
   OW         1.0     0.331838     0.357546     0.860156    Uiso  ? O
   HW1        1.0     0.352562     0.347577     0.873010    Uiso  ? HW
   HW2        1.0     0.339708     0.366989     0.837071    Uiso  ? HW
   OW         1.0     0.621705     0.102306     0.798248    Uiso  ? O
   HW1        1.0     0.628263     0.080533     0.811364    Uiso  ? HW
   HW2        1.0     0.641116     0.108339     0.781721    Uiso  ? HW
   OW         1.0     0.300622     0.231369     0.129325    Uiso  ? O
   HW1        1.0     0.307704     0.254715     0.139556    Uiso  ? HW
   HW2        1.0     0.275701     0.226384     0.135621    Uiso  ? HW
   OW         1.0     0.386664     0.849138     0.809265    Uiso  ? O
   HW1        1.0     0.404239     0.859369     0.792739    Uiso  ? HW
   HW2        1.0     0.362530     0.853073     0.799822    Uiso  ? HW
   OW         1.0     0.243173     0.695155     0.319771    Uiso  ? O
   HW1        1.0     0.220351     0.708271     0.320821    Uiso  ? HW
   HW2        1.0     0.261798     0.709845     0.330789    Uiso  ? HW
   OW         1.0     0.870386     0.084993     0.918916    Uiso  ? O
   HW1        1.0     0.892422     0.071876     0.924950    Uiso  ? HW
   HW2        1.0     0.876158     0.105454     0.903439    Uiso  ? HW
   OW         1.0     0.400304     0.973479     0.538286    Uiso  ? O
   HW1        1.0     0.375384     0.968233     0.544582    Uiso  ? HW
   HW2        1.0     0.403452     0.999449     0.536187    Uiso  ? HW
   OW         1.0     0.664463     0.118832     0.985284    Uiso  ? O
   HW1        1.0     0.655807     0.143228     0.982398    Uiso  ? HW
   HW2        1.0     0.680727     0.113061     0.965347    Uiso  ? HW
   OW         1.0     0.193069     0.807691     0.343380    Uiso  ? O
   HW1        1.0     0.194643     0.797723     0.318984    Uiso  ? HW
   HW2        1.0     0.173658     0.825267     0.344430    Uiso  ? HW
   OW         1.0     0.195955     0.769917     0.124341    Uiso  ? O
   HW1        1.0     0.220351     0.760473     0.126964    Uiso  ? HW
   HW2        1.0     0.188872     0.768868     0.098896    Uiso  ? HW
   OW         1.0     0.256814     0.924687     0.801133    Uiso  ? O
   HW1        1.0     0.267307     0.939377     0.781984    Uiso  ? HW
   HW2        1.0     0.244222     0.940164     0.818184    Uiso  ? HW
   OW         1.0     0.117258     0.022560     0.033840    Uiso  ? O
   HW1        1.0     0.114373     0.044857     0.020199    Uiso  ? HW
   HW2        1.0     0.093911     0.011280     0.037250    Uiso  ? HW
   OW         1.0     0.277537     0.599145     0.325805    Uiso  ? O
   HW1        1.0     0.293277     0.591275     0.306393    Uiso  ? HW
   HW2        1.0     0.278324     0.581569     0.345217    Uiso  ? HW
   OW         1.0     0.316886     0.619081     0.027282    Uiso  ? O
   HW1        1.0     0.327379     0.630624     0.006296    Uiso  ? HW
   HW2        1.0     0.309541     0.637444     0.044595    Uiso  ? HW
   OW         1.0     0.876420     0.075549     0.448309    Uiso  ? O
   HW1        1.0     0.896619     0.059023     0.448834    Uiso  ? HW
   HW2        1.0     0.879043     0.093125     0.467459    Uiso  ? HW
   OW         1.0     0.229532     0.521497     0.104404    Uiso  ? O
   HW1        1.0     0.213006     0.510742     0.087091    Uiso  ? HW
   HW2        1.0     0.249993     0.505233     0.108077    Uiso  ? HW
   OW         1.0     0.780147     0.816610     0.156082    Uiso  ? O
   HW1        1.0     0.771491     0.838908     0.145064    Uiso  ? HW
   HW2        1.0     0.771491     0.815299     0.180740    Uiso  ? HW
   OW         1.0     0.285669     0.962199     0.006033    Uiso  ? O
   HW1        1.0     0.310852     0.955641     0.009181    Uiso  ? HW
   HW2        1.0     0.283571     0.988169     0.003673    Uiso  ? HW
   OW         1.0     0.297474     0.659741     0.294326    Uiso  ? O
   HW1        1.0     0.303245     0.651609     0.269930    Uiso  ? HW
   HW2        1.0     0.306130     0.684137     0.297736    Uiso  ? HW
   OW         1.0     0.685974     0.914457     0.872747    Uiso  ? O
   HW1        1.0     0.690695     0.888487     0.871960    Uiso  ? HW
   HW2        1.0     0.708796     0.927310     0.874584    Uiso  ? HW
   OW         1.0     0.126440     0.766769     0.129063    Uiso  ? O
   HW1        1.0     0.107290     0.783033     0.121455    Uiso  ? HW
   HW2        1.0     0.129325     0.747882     0.111225    Uiso  ? HW
   OW         1.0     0.948559     0.407125     0.117258    Uiso  ? O
   HW1        1.0     0.956953     0.407649     0.141917    Uiso  ? HW
   HW2        1.0     0.965610     0.393484     0.102568    Uiso  ? HW
   OW         1.0     0.699352     0.400304     0.263110    Uiso  ? O
   HW1        1.0     0.686761     0.383253     0.247895    Uiso  ? HW
   HW2        1.0     0.689122     0.399780     0.287243    Uiso  ? HW
   OW         1.0     0.201988     0.780147     0.194906    Uiso  ? O
   HW1        1.0     0.198578     0.803494     0.206186    Uiso  ? HW
   HW2        1.0     0.220089     0.766507     0.208022    Uiso  ? HW
   OW         1.0     0.621442     0.432045     0.246321    Uiso  ? O
   HW1        1.0     0.620131     0.408699     0.258125    Uiso  ? HW
   HW2        1.0     0.631935     0.449621     0.262847    Uiso  ? HW
   OW         1.0     0.803494     0.656069     0.048267    Uiso  ? O
   HW1        1.0     0.780672     0.662627     0.037250    Uiso  ? HW
   HW2        1.0     0.804543     0.630099     0.051678    Uiso  ? HW
   OW         1.0     0.142704     0.660528     0.024921    Uiso  ? O
   HW1        1.0     0.148999     0.685187     0.018625    Uiso  ? HW
   HW2        1.0     0.163952     0.645314     0.023084    Uiso  ? HW
   OW         1.0     0.172084     0.544057     0.136670    Uiso  ? O
   HW1        1.0     0.158443     0.528842     0.120668    Uiso  ? HW
   HW2        1.0     0.156869     0.551927     0.156607    Uiso  ? HW
   OW         1.0     0.556911     0.657118     0.441751    Uiso  ? O
   HW1        1.0     0.560583     0.631673     0.436767    Uiso  ? HW
   HW2        1.0     0.533827     0.664725     0.431783    Uiso  ? HW
   OW         1.0     0.844416     0.953805     0.898717    Uiso  ? O
   HW1        1.0     0.839695     0.928884     0.891635    Uiso  ? HW
   HW2        1.0     0.821857     0.967183     0.898980    Uiso  ? HW
   OW         1.0     0.178379     0.938066     0.422864    Uiso  ? O
   HW1        1.0     0.190184     0.959838     0.413945    Uiso  ? HW
   HW2        1.0     0.161328     0.929409     0.404764    Uiso  ? HW
   OW         1.0     0.854385     0.860156     0.825529    Uiso  ? O
   HW1        1.0     0.878781     0.866452     0.832350    Uiso  ? HW
   HW2        1.0     0.854909     0.838383     0.810839    Uiso  ? HW
   OW         1.0     0.427324     0.730568     0.000262    Uiso  ? O
   HW1        1.0     0.436505     0.708796    -0.011018    Uiso  ? HW
   HW2        1.0     0.406600     0.724535     0.015477    Uiso  ? HW
   OW         1.0     0.204612     0.602555     0.160541    Uiso  ? O
   HW1        1.0     0.180740     0.613310     0.161591    Uiso  ? HW
   HW2        1.0     0.217203     0.607015     0.182839    Uiso  ? HW
   OW         1.0     0.181265     0.925999     0.820808    Uiso  ? O
   HW1        1.0     0.193856     0.904226     0.813462    Uiso  ? HW
   HW2        1.0     0.166050     0.920752     0.841531    Uiso  ? HW
   OW         1.0     0.545631     0.170510     0.603604    Uiso  ? O
   HW1        1.0     0.537499     0.151622     0.587340    Uiso  ? HW
   HW2        1.0     0.534089     0.167886     0.626951    Uiso  ? HW
   OW         1.0     0.276750     0.039611     0.671284    Uiso  ? O
   HW1        1.0     0.267569     0.014952     0.670759    Uiso  ? HW
   HW2        1.0     0.256814     0.056399     0.668398    Uiso  ? HW
   OW         1.0     0.166313     0.838908     0.620918    Uiso  ? O
   HW1        1.0     0.170247     0.828939     0.644789    Uiso  ? HW
   HW2        1.0     0.155295     0.820545     0.605441    Uiso  ? HW
   OW         1.0     0.343905     0.738701     0.790378    Uiso  ? O
   HW1        1.0     0.366465     0.750505     0.784082    Uiso  ? HW
   HW2        1.0     0.328690     0.755489     0.804019    Uiso  ? HW
   OW         1.0     0.556911     0.694893     0.683875    Uiso  ? O
   HW1        1.0     0.551927     0.688335     0.708533    Uiso  ? HW
   HW2        1.0     0.558485     0.673382     0.669185    Uiso  ? HW
   OW         1.0     0.203300     0.278587     0.799822    Uiso  ? O
   HW1        1.0     0.209333     0.297998     0.816610    Uiso  ? HW
   HW2        1.0     0.177330     0.277275     0.797198    Uiso  ? HW
   OW         1.0     0.998925     0.070565     0.651085    Uiso  ? O
   HW1        1.0     0.974004     0.071614     0.642953    Uiso  ? HW
   HW2        1.0     0.999974     0.060859     0.675481    Uiso  ? HW
   OW         1.0     0.465885     0.348889     0.445424    Uiso  ? O
   HW1        1.0     0.442801     0.346266     0.457491    Uiso  ? HW
   HW2        1.0     0.479263     0.326329     0.446998    Uiso  ? HW
   OW         1.0     0.381679     0.684924     0.355972    Uiso  ? O
   HW1        1.0     0.388762     0.667086     0.374072    Uiso  ? HW
   HW2        1.0     0.384565     0.709058     0.365940    Uiso  ? HW
   OW         1.0     0.258650     0.848089     0.463524    Uiso  ? O
   HW1        1.0     0.244747     0.844154     0.441751    Uiso  ? HW
   HW2        1.0     0.284358     0.846777     0.457753    Uiso  ? HW
   OW         1.0     0.211694     0.888224     0.641116    Uiso  ? O
   HW1        1.0     0.210383     0.876682     0.664463    Uiso  ? HW
   HW2        1.0     0.234779     0.900554     0.638493    Uiso  ? HW
   OW         1.0     0.246059     0.894782     0.389287    Uiso  ? O
   HW1        1.0     0.249469     0.917605     0.401616    Uiso  ? HW
   HW2        1.0     0.235041     0.877469     0.405551    Uiso  ? HW
   OW         1.0     0.833924     0.198578     0.531728    Uiso  ? O
   HW1        1.0     0.811364     0.190446     0.521235    Uiso  ? HW
   HW2        1.0     0.842843     0.219302     0.518349    Uiso  ? HW
   OW         1.0     0.147950     0.876420     0.565305    Uiso  ? O
   HW1        1.0     0.151622     0.866189     0.541434    Uiso  ? HW
   HW2        1.0     0.122767     0.883503     0.568191    Uiso  ? HW
   OW         1.0     0.808741     0.436242     0.074762    Uiso  ? O
   HW1        1.0     0.816348     0.452507     0.055612    Uiso  ? HW
   HW2        1.0     0.829464     0.423913     0.084730    Uiso  ? HW
   OW         1.0     0.193069     0.930721     0.583143    Uiso  ? O
   HW1        1.0     0.211694     0.945673     0.593636    Uiso  ? HW
   HW2        1.0     0.186774     0.939902     0.559272    Uiso  ? HW
   OW         1.0     0.627476     0.965347     0.415257    Uiso  ? O
   HW1        1.0     0.603867     0.974529     0.422077    Uiso  ? HW
   HW2        1.0     0.625902     0.954592     0.391385    Uiso  ? HW
   OW         1.0     0.140605     0.011280     0.799559    Uiso  ? O
   HW1        1.0     0.158705     0.019937     0.782508    Uiso  ? HW
   HW2        1.0     0.149262     0.014952     0.823955    Uiso  ? HW
   OW         1.0     0.217203     0.892422     0.064794    Uiso  ? O
   HW1        1.0     0.240288     0.886388     0.053514    Uiso  ? HW
   HW2        1.0     0.205923     0.870386     0.073450    Uiso  ? HW
   OW         1.0     0.420765     0.017313     0.172346    Uiso  ? O
   HW1        1.0     0.409748     0.006558     0.151360    Uiso  ? HW
   HW2        1.0     0.443063     0.004722     0.178117    Uiso  ? HW
   OW         1.0     0.557698     0.965347     0.281210    Uiso  ? O
   HW1        1.0     0.549041     0.980300     0.301146    Uiso  ? HW
   HW2        1.0     0.544319     0.942787     0.280948    Uiso  ? HW
   OW         1.0     0.458540     0.426274     0.495527    Uiso  ? O
   HW1        1.0     0.472443     0.416306     0.475591    Uiso  ? HW
   HW2        1.0     0.432832     0.424176     0.490543    Uiso  ? HW
   OW         1.0     0.502348     0.918391     0.290916    Uiso  ? O
   HW1        1.0     0.508644     0.904751     0.269405    Uiso  ? HW
   HW2        1.0     0.477427     0.913932     0.297212    Uiso  ? HW
   OW         1.0     0.694106     0.295375     0.088665    Uiso  ? O
   HW1        1.0     0.688859     0.269668     0.086829    Uiso  ? HW
   HW2        1.0     0.674956     0.309278     0.077385    Uiso  ? HW
   OW         1.0     0.038561     0.258125     0.500512    Uiso  ? O
   HW1        1.0     0.023084     0.237664     0.495265    Uiso  ? HW
   HW2        1.0     0.050628     0.265733     0.478476    Uiso  ? HW
   OW         1.0     0.164739     0.115947     0.588914    Uiso  ? O
   HW1        1.0     0.186774     0.112012     0.602555    Uiso  ? HW
   HW2        1.0     0.154246     0.092862     0.582619    Uiso  ? HW
   OW         1.0     0.609375     0.942001     0.351775    Uiso  ? O
   HW1        1.0     0.620655     0.958527     0.334724    Uiso  ? HW
   HW2        1.0     0.607277     0.918391     0.340757    Uiso  ? HW
   OW         1.0     0.540122     0.236877     0.969020    Uiso  ? O
   HW1        1.0     0.553501     0.215105     0.974791    Uiso  ? HW
   HW2        1.0     0.556649     0.256289     0.963249    Uiso  ? HW
   OW         1.0     0.317410     0.417618     0.082632    Uiso  ? O
   HW1        1.0     0.325805     0.440964     0.073975    Uiso  ? HW
   HW2        1.0     0.330789     0.410797     0.104142    Uiso  ? HW
   OW         1.0     0.998662     0.161853     0.223499    Uiso  ? O
   HW1        1.0     1.003122     0.141917     0.207235    Uiso  ? HW
   HW2        1.0     0.988956     0.182314     0.210120    Uiso  ? HW
   OW         1.0     0.217203     0.878256     0.508644    Uiso  ? O
   HW1        1.0     0.194119     0.884027     0.497364    Uiso  ? HW
   HW2        1.0     0.234516     0.871698     0.490019    Uiso  ? HW
   OW         1.0     0.219826     0.186511     0.960101    Uiso  ? O
   HW1        1.0     0.226909     0.190446     0.985021    Uiso  ? HW
   HW2        1.0     0.239501     0.174969     0.947247    Uiso  ? HW
   OW         1.0     0.346790     0.707484     0.538548    Uiso  ? O
   HW1        1.0     0.360694     0.725847     0.551402    Uiso  ? HW
   HW2        1.0     0.337347     0.689908     0.555862    Uiso  ? HW
   OW         1.0     0.705648     0.209333     0.157131    Uiso  ? O
   HW1        1.0     0.687023     0.227434     0.152409    Uiso  ? HW
   HW2        1.0     0.700926     0.188085     0.142704    Uiso  ? HW
   OW         1.0     0.089452     0.514677     0.892684    Uiso  ? O
   HW1        1.0     0.071089     0.502085     0.878781    Uiso  ? HW
   HW2        1.0     0.093387     0.538548     0.882716    Uiso  ? HW
   OW         1.0     0.471918     0.684400     0.539860    Uiso  ? O
   HW1        1.0     0.491593     0.701713     0.542221    Uiso  ? HW
   HW2        1.0     0.481100     0.660266     0.544057    Uiso  ? HW
   OW         1.0     0.558747     0.233205     0.881404    Uiso  ? O
   HW1        1.0     0.577372     0.231893     0.899767    Uiso  ? HW
   HW2        1.0     0.543795     0.254453     0.885601    Uiso  ? HW
   OW         1.0     0.676530     0.881929     0.093911    Uiso  ? O
   HW1        1.0     0.673907     0.885077     0.067942    Uiso  ? HW
   HW2        1.0     0.664201     0.901341     0.106241    Uiso  ? HW
   OW         1.0     0.674431    -0.007870     0.153721    Uiso  ? O
   HW1        1.0     0.662889     0.012854     0.165001    Uiso  ? HW
   HW2        1.0     0.699352    -0.002099     0.148212    Uiso  ? HW
   OW         1.0     0.161591     0.825005     0.153196    Uiso  ? O
   HW1        1.0     0.171821     0.840744     0.171559    Uiso  ? HW
   HW2        1.0     0.170772     0.832087     0.129587    Uiso  ? HW
   OW         1.0     0.855696     0.833661     0.050891    Uiso  ? O
   HW1        1.0     0.880879     0.836022     0.044333    Uiso  ? HW
   HW2        1.0     0.841269     0.849401     0.035938    Uiso  ? HW
   OW         1.0     0.458802     0.698040     0.908423    Uiso  ? O
   HW1        1.0     0.433619     0.699352     0.901078    Uiso  ? HW
   HW2        1.0     0.460376     0.687810     0.932295    Uiso  ? HW
   OW         1.0     0.135621     0.851499     0.336298    Uiso  ? O
   HW1        1.0     0.110962     0.845204     0.330002    Uiso  ? HW
   HW2        1.0     0.148212     0.859894     0.314787    Uiso  ? HW
   OW         1.0     0.454867     0.839170     0.355185    Uiso  ? O
   HW1        1.0     0.473755     0.837596     0.373285    Uiso  ? HW
   HW2        1.0     0.462999     0.827366     0.333150    Uiso  ? HW
   OW         1.0     0.170510     0.717715     0.621705    Uiso  ? O
   HW1        1.0     0.186511     0.730568     0.605441    Uiso  ? HW
   HW2        1.0     0.165526     0.693843     0.611999    Uiso  ? HW
   OW         1.0     0.436505     0.907636     0.365940    Uiso  ? O
   HW1        1.0     0.439128     0.882453     0.359382    Uiso  ? HW
   HW2        1.0     0.411584     0.912883     0.371449    Uiso  ? HW
   OW         1.0     0.158705     0.241861     0.425225    Uiso  ? O
   HW1        1.0     0.166837     0.220613     0.438079    Uiso  ? HW
   HW2        1.0     0.149262     0.234516     0.401616    Uiso  ? HW
   OW         1.0     0.886126     0.680727     0.187561    Uiso  ? O
   HW1        1.0     0.897143     0.658167     0.195168    Uiso  ? HW
   HW2        1.0     0.865402     0.675481     0.172084    Uiso  ? HW
   OW         1.0     0.129850     0.627213     0.149524    Uiso  ? O
   HW1        1.0     0.107552     0.619344     0.138244    Uiso  ? HW
   HW2        1.0     0.126177     0.630099     0.175494    Uiso  ? HW
   OW         1.0     0.608064     0.288030     0.359907    Uiso  ? O
   HW1        1.0     0.603604     0.295375     0.384565    Uiso  ? HW
   HW2        1.0     0.632984     0.293539     0.353611    Uiso  ? HW
   OW         1.0     0.042496     0.036987     0.976627    Uiso  ? O
   HW1        1.0     0.038824     0.044070     0.951706    Uiso  ? HW
   HW2        1.0     0.024921     0.048792     0.992104    Uiso  ? HW
   OW         1.0     0.727945     0.226122     0.844154    Uiso  ? O
   HW1        1.0     0.717190     0.202251     0.846777    Uiso  ? HW
   HW2        1.0     0.709058     0.243960     0.841269    Uiso  ? HW
   OW         1.0     0.489756     0.482936     0.067417    Uiso  ? O
   HW1        1.0     0.490281     0.506020     0.054825    Uiso  ? HW
   HW2        1.0     0.507857     0.466934     0.056924    Uiso  ? HW
   OW         1.0     0.983972     0.069253     0.240550    Uiso  ? O
   HW1        1.0     0.993153     0.044857     0.242386    Uiso  ? HW
   HW2        1.0     0.987382     0.078172     0.216154    Uiso  ? HW
   OW         1.0     0.428373     0.519136     0.847040    Uiso  ? O
   HW1        1.0     0.443063     0.533564     0.830513    Uiso  ? HW
   HW2        1.0     0.443850     0.509693     0.865927    Uiso  ? HW
   OW         1.0     0.229008     0.145589     0.325805    Uiso  ? O
   HW1        1.0     0.227958     0.138506     0.300359    Uiso  ? HW
   HW2        1.0     0.243173     0.167624     0.328166    Uiso  ? HW
   OW         1.0     0.616196     0.610162     0.261273    Uiso  ? O
   HW1        1.0     0.609900     0.623016     0.283046    Uiso  ? HW
   HW2        1.0     0.621180     0.584979     0.266782    Uiso  ? HW
   OW         1.0     0.670759     0.764670     0.154770    Uiso  ? O
   HW1        1.0     0.653708     0.748931     0.167100    Uiso  ? HW
   HW2        1.0     0.658692     0.787230     0.148212    Uiso  ? HW
   OW         1.0     0.771228     0.753128     0.880092    Uiso  ? O
   HW1        1.0     0.756276     0.757850     0.859107    Uiso  ? HW
   HW2        1.0     0.791427     0.737913     0.873272    Uiso  ? HW
   OW         1.0     0.860418     0.314525     0.734241    Uiso  ? O
   HW1        1.0     0.866976     0.338134     0.743685    Uiso  ? HW
   HW2        1.0     0.838383     0.306393     0.745783    Uiso  ? HW
   OW         1.0     0.664725     0.493691     0.706697    Uiso  ? O
   HW1        1.0     0.649248     0.472968     0.710370    Uiso  ? HW
   HW2        1.0     0.651085     0.515726     0.710894    Uiso  ? HW
   OW         1.0     0.936229     0.518874     0.089714    Uiso  ? O
   HW1        1.0     0.943050     0.541959     0.099945    Uiso  ? HW
   HW2        1.0     0.910784     0.519136     0.083419    Uiso  ? HW
   OW         1.0     0.235828     0.358333     0.956428    Uiso  ? O
   HW1        1.0     0.255240     0.340757     0.957478    Uiso  ? HW
   HW2        1.0     0.245272     0.382204     0.961937    Uiso  ? HW
   OW         1.0     0.195693     0.122767     0.929934    Uiso  ? O
   HW1        1.0     0.202251     0.146638     0.938853    Uiso  ? HW
   HW2        1.0     0.178379     0.125128     0.910522    Uiso  ? HW
   OW         1.0     0.780410     0.142704     0.114635    Uiso  ? O
   HW1        1.0     0.757850     0.155557     0.112012    Uiso  ? HW
   HW2        1.0     0.794313     0.144802     0.092338    Uiso  ? HW
   OW         1.0     0.750505     0.393746     0.072401    Uiso  ? O
   HW1        1.0     0.770966     0.410010     0.074237    Uiso  ? HW
   HW2        1.0     0.728208     0.407387     0.076074    Uiso  ? HW
   OW         1.0     0.970069     0.337347     0.163165    Uiso  ? O
   HW1        1.0     0.981874     0.360169     0.158968    Uiso  ? HW
   HW2        1.0     0.956953     0.330264     0.141392    Uiso  ? HW
   OW         1.0     0.710370     0.304032     0.923113    Uiso  ? O
   HW1        1.0     0.690171     0.293801     0.909472    Uiso  ? HW
   HW2        1.0     0.722699     0.321870     0.908161    Uiso  ? HW
   OW         1.0     0.436767     0.840482     0.555599    Uiso  ? O
   HW1        1.0     0.414470     0.828152     0.562157    Uiso  ? HW
   HW2        1.0     0.451457     0.824742     0.540647    Uiso  ? HW
   OW         1.0     0.296949     0.298261     0.405288    Uiso  ? O
   HW1        1.0     0.289604     0.291965     0.429684    Uiso  ? HW
   HW2        1.0     0.278062     0.291703     0.388500    Uiso  ? HW
   OW         1.0     0.575274     0.566617     0.051940    Uiso  ? O
   HW1        1.0     0.578159     0.552976     0.074237    Uiso  ? HW
   HW2        1.0     0.582881     0.591275     0.055612    Uiso  ? HW
   OW         1.0     0.419192     0.182314     0.633509    Uiso  ? O
   HW1        1.0     0.403715     0.167886     0.618032    Uiso  ? HW
   HW2        1.0     0.439128     0.167624     0.642166    Uiso  ? HW
   OW         1.0     0.132735     0.160804     0.179953    Uiso  ? O
   HW1        1.0     0.158181     0.157918     0.185724    Uiso  ? HW
   HW2        1.0     0.129325     0.183363     0.166837    Uiso  ? HW
   OW         1.0     0.107028     0.012591     0.497888    Uiso  ? O
   HW1        1.0     0.103093    -0.007607     0.514152    Uiso  ? HW
   HW2        1.0     0.108602     0.003935     0.473230    Uiso  ? HW
   OW         1.0     0.795624     0.462999     0.892422    Uiso  ? O
   HW1        1.0     0.801658     0.478214     0.871960    Uiso  ? HW
   HW2        1.0     0.813462     0.443850     0.894782    Uiso  ? HW
   OW         1.0     0.336822     0.068204     0.650298    Uiso  ? O
   HW1        1.0     0.319509     0.080533     0.634821    Uiso  ? HW
   HW2        1.0     0.360956     0.073713     0.641903    Uiso  ? HW
   OW         1.0     0.489232     0.343380     0.317148    Uiso  ? O
   HW1        1.0     0.494478     0.325542     0.298523    Uiso  ? HW
   HW2        1.0     0.499462     0.335248     0.339970    Uiso  ? HW
   OW         1.0     0.673644     0.119881     0.658692    Uiso  ? O
   HW1        1.0     0.653708     0.121980     0.675743    Uiso  ? HW
   HW2        1.0     0.691482     0.103093     0.667873    Uiso  ? HW
   OW         1.0     0.209858     0.236090     0.208022    Uiso  ? O
   HW1        1.0     0.215105     0.240550     0.182839    Uiso  ? HW
   HW2        1.0     0.188085     0.249206     0.214842    Uiso  ? HW
   OW         1.0     0.754178     0.056662     0.914981    Uiso  ? O
   HW1        1.0     0.772540     0.038824     0.909735    Uiso  ? HW
   HW2        1.0     0.736077     0.056662     0.895832    Uiso  ? HW
   OW         1.0     0.748406     0.916555     0.011805    Uiso  ? O
   HW1        1.0     0.758112     0.913407     0.035938    Uiso  ? HW
   HW2        1.0     0.749193     0.942001     0.005246    Uiso  ? HW
   OW         1.0     0.402141     0.074500     0.117258    Uiso  ? O
   HW1        1.0     0.419716     0.065056     0.134309    Uiso  ? HW
   HW2        1.0     0.382466     0.057186     0.114635    Uiso  ? HW
   OW         1.0     0.326854     0.934655     0.486084    Uiso  ? O
   HW1        1.0     0.323181     0.950657     0.465623    Uiso  ? HW
   HW2        1.0     0.347053     0.918916     0.481624    Uiso  ? HW
   OW         1.0     0.832612     0.490281     0.274652    Uiso  ? O
   HW1        1.0     0.820020     0.484248     0.296687    Uiso  ? HW
   HW2        1.0     0.841006     0.515202     0.275701    Uiso  ? HW
   OW         1.0     0.936754     0.975053     0.073450    Uiso  ? O
   HW1        1.0     0.924163     0.991842     0.057711    Uiso  ? HW
   HW2        1.0     0.957478     0.987120     0.084206    Uiso  ? HW
   OW         1.0     0.465885     0.081582     0.075549    Uiso  ? O
   HW1        1.0     0.444112     0.082107     0.090239    Uiso  ? HW
   HW2        1.0     0.481362     0.101519     0.082107    Uiso  ? HW
   OW         1.0     0.400042     0.413158     0.653183    Uiso  ? O
   HW1        1.0     0.413420     0.434931     0.647675    Uiso  ? HW
   HW2        1.0     0.416831     0.393484     0.657118    Uiso  ? HW
   OW         1.0     0.847564     0.735815     0.369350    Uiso  ? O
   HW1        1.0     0.829464     0.740799     0.350988    Uiso  ? HW
   HW2        1.0     0.835760     0.734766     0.392959    Uiso  ? HW
   OW         1.0     0.398730     0.544319     0.536450    Uiso  ? O
   HW1        1.0     0.376958     0.546156     0.522284    Uiso  ? HW
   HW2        1.0     0.415519     0.563207     0.529105    Uiso  ? HW
   OW         1.0     0.826579     0.072401     0.399255    Uiso  ? O
   HW1        1.0     0.840482     0.073450     0.376958    Uiso  ? HW
   HW2        1.0     0.842580     0.067679     0.419454    Uiso  ? HW
   OW         1.0     0.737651     0.436767     0.919441    Uiso  ? O
   HW1        1.0     0.758899     0.450146     0.911833    Uiso  ? HW
   HW2        1.0     0.716141     0.449359     0.911571    Uiso  ? HW
   OW         1.0     0.426012     0.920228     0.848614    Uiso  ? O
   HW1        1.0     0.407125     0.929147     0.864615    Uiso  ? HW
   HW2        1.0     0.421290     0.928097     0.824218    Uiso  ? HW
   OW         1.0     0.381155     0.435456     0.482936    Uiso  ? O
   HW1        1.0     0.377482     0.442538     0.457753    Uiso  ? HW
   HW2        1.0     0.364366     0.448834     0.498151    Uiso  ? HW
   OW         1.0     0.451720     0.635608     0.798772    Uiso  ? O
   HW1        1.0     0.440177     0.628000     0.776475    Uiso  ? HW
   HW2        1.0     0.446998     0.661053     0.802707    Uiso  ? HW
   OW         1.0     0.778311     0.565305     0.580782    Uiso  ? O
   HW1        1.0     0.758899     0.550878     0.590751    Uiso  ? HW
   HW2        1.0     0.773589     0.590751     0.585242    Uiso  ? HW
   OW         1.0     0.827628     0.210645     0.186774    Uiso  ? O
   HW1        1.0     0.844941     0.224810     0.172871    Uiso  ? HW
   HW2        1.0     0.832612     0.185200     0.183626    Uiso  ? HW
   OW         1.0     0.474017     0.203825     0.972430    Uiso  ? O
   HW1        1.0     0.498675     0.211170     0.978201    Uiso  ? HW
   HW2        1.0     0.461688     0.197004     0.994465    Uiso  ? HW
   OW         1.0     0.557173     0.358595     0.941738    Uiso  ? O
   HW1        1.0     0.580782     0.366465     0.934131    Uiso  ? HW
   HW2        1.0     0.539335     0.376958     0.935967    Uiso  ? HW
   OW         1.0     0.685449     0.069515     0.455654    Uiso  ? O
   HW1        1.0     0.686236     0.044857     0.446998    Uiso  ? HW
   HW2        1.0     0.679940     0.085517     0.435456    Uiso  ? HW
   OW         1.0     0.655282     0.944624     0.202513    Uiso  ? O
   HW1        1.0     0.644789     0.960888     0.220351    Uiso  ? HW
   HW2        1.0     0.663939     0.958264     0.182052    Uiso  ? HW
   OW         1.0     0.224286     0.483985     0.509168    Uiso  ? O
   HW1        1.0     0.243698     0.466934     0.513628    Uiso  ? HW
   HW2        1.0     0.222450     0.500512     0.529629    Uiso  ? HW
   OW         1.0     0.374859     0.677579     0.783033    Uiso  ? O
   HW1        1.0     0.362530     0.699877     0.788542    Uiso  ? HW
   HW2        1.0     0.399517     0.678366     0.792214    Uiso  ? HW
   OW         1.0     0.686761     0.617770     0.602817    Uiso  ? O
   HW1        1.0     0.685711     0.591537     0.604391    Uiso  ? HW
   HW2        1.0     0.711681     0.625377     0.601243    Uiso  ? HW
   OW         1.0     0.985284     0.348102     0.839695    Uiso  ? O
   HW1        1.0     0.969282     0.350988     0.819234    Uiso  ? HW
   HW2        1.0     1.010204     0.349151     0.831825    Uiso  ? HW
   OW         1.0     0.934131     0.239501     0.549304    Uiso  ? O
   HW1        1.0     0.931770     0.259962     0.532777    Uiso  ? HW
   HW2        1.0     0.941738     0.248157     0.572913    Uiso  ? HW
   OW         1.0     0.442538     0.210645     0.353873    Uiso  ? O
   HW1        1.0     0.422339     0.206710     0.370400    Uiso  ? HW
   HW2        1.0     0.438079     0.232418     0.339708    Uiso  ? HW
   OW         1.0     0.789591     0.641116     0.843630    Uiso  ? O
   HW1        1.0     0.811889     0.636657     0.856483    Uiso  ? HW
   HW2        1.0     0.794838     0.645051     0.818184    Uiso  ? HW
   OW         1.0     0.852286     0.567142     0.275701    Uiso  ? O
   HW1        1.0     0.840219     0.573175     0.253141    Uiso  ? HW
   HW2        1.0     0.834711     0.565043     0.294851    Uiso  ? HW
   OW         1.0     0.452769     0.931245     0.981349    Uiso  ? O
   HW1        1.0     0.434144     0.913145     0.983710    Uiso  ? HW
   HW2        1.0     0.457491     0.935705     0.955904    Uiso  ? HW
   OW         1.0     0.965872     0.211694     0.066105    Uiso  ? O
   HW1        1.0     0.958789     0.199628     0.044070    Uiso  ? HW
   HW2        1.0     0.983710     0.230057     0.060859    Uiso  ? HW
   OW         1.0     0.384827     0.522284     0.144277    Uiso  ? O
   HW1        1.0     0.403190     0.539335     0.151885    Uiso  ? HW
   HW2        1.0     0.394533     0.497888     0.144802    Uiso  ? HW
   OW         1.0     0.697778     0.877469     0.442801    Uiso  ? O
   HW1        1.0     0.684662     0.888224     0.462737    Uiso  ? HW
   HW2        1.0     0.721912     0.887962     0.441751    Uiso  ? HW
   OW         1.0     0.564518     0.722174     0.108602    Uiso  ? O
   HW1        1.0     0.545369     0.735028     0.121455    Uiso  ? HW
   HW2        1.0     0.576847     0.738701     0.092600    Uiso  ? HW
   OW         1.0     0.792214     0.669710     0.775688    Uiso  ? O
   HW1        1.0     0.813725     0.684662     0.778836    Uiso  ? HW
   HW2        1.0     0.794575     0.655544     0.753915    Uiso  ? HW
   OW         1.0     0.466410     0.898455     0.433619    Uiso  ? O
   HW1        1.0     0.464573     0.920228     0.447785    Uiso  ? HW
   HW2        1.0     0.460376     0.903439     0.408699    Uiso  ? HW
   OW         1.0     0.214318     0.865665     0.711419    Uiso  ? O
   HW1        1.0     0.218252     0.842318     0.722436    Uiso  ? HW
   HW2        1.0     0.206710     0.882978     0.729782    Uiso  ? HW
   OW         1.0     0.604129     0.809265     0.855696    Uiso  ? O
   HW1        1.0     0.624852     0.812151     0.840219    Uiso  ? HW
   HW2        1.0     0.604654     0.785394     0.866714    Uiso  ? HW
   OW         1.0     0.194119     0.707484     0.955117    Uiso  ? O
   HW1        1.0     0.199365     0.724797     0.936229    Uiso  ? HW
   HW2        1.0     0.186511     0.720076     0.976627    Uiso  ? HW
   OW         1.0     0.975840     0.977152     0.362792    Uiso  ? O
   HW1        1.0     0.983185     0.957740     0.378794    Uiso  ? HW
   HW2        1.0     0.958264     0.967970     0.345479    Uiso  ? HW
   OW         1.0     0.271242     0.196217     0.205136    Uiso  ? O
   HW1        1.0     0.291965     0.181790     0.212219    Uiso  ? HW
   HW2        1.0     0.263372     0.189397     0.181265    Uiso  ? HW
   OW         1.0     0.052727     0.094436     0.276750    Uiso  ? O
   HW1        1.0     0.038299     0.090764     0.298261    Uiso  ? HW
   HW2        1.0     0.036987     0.093387     0.255765    Uiso  ? HW
   OW         1.0     0.642166     0.727945     0.210907    Uiso  ? O
   HW1        1.0     0.655282     0.706172     0.217203    Uiso  ? HW
   HW2        1.0     0.616983     0.725322     0.217990    Uiso  ? HW
   OW         1.0     0.805068     1.004958     0.726634    Uiso  ? O
   HW1        1.0     0.784082     0.989481     0.723748    Uiso  ? HW
   HW2        1.0     0.821594     1.001023     0.706697    Uiso  ? HW
   OW         1.0     0.760211     0.445161     0.804281    Uiso  ? O
   HW1        1.0     0.769130     0.467197     0.815561    Uiso  ? HW
   HW2        1.0     0.737651     0.438079     0.815823    Uiso  ? HW
   OW         1.0     0.134834     0.641379     0.944099    Uiso  ? O
   HW1        1.0     0.140343     0.665250     0.953280    Uiso  ? HW
   HW2        1.0     0.156869     0.626951     0.942787    Uiso  ? HW
   OW         1.0     0.655544     0.233467     0.053776    Uiso  ? O
   HW1        1.0     0.657643     0.258650     0.045906    Uiso  ? HW
   HW2        1.0     0.633771     0.230582     0.067942    Uiso  ? HW
   OW         1.0     0.898717     0.805855     0.455654    Uiso  ? O
   HW1        1.0     0.907112     0.793526     0.434144    Uiso  ? HW
   HW2        1.0     0.894520     0.788279     0.474542    Uiso  ? HW
   OW         1.0     0.795624     0.021248     0.639805    Uiso  ? O
   HW1        1.0     0.770704     0.012854     0.641641    Uiso  ? HW
   HW2        1.0     0.797461     0.045644     0.649248    Uiso  ? HW
   OW         1.0     0.532253     0.889011     0.232942    Uiso  ? O
   HW1        1.0     0.525432     0.906325     0.214318    Uiso  ? HW
   HW2        1.0     0.558485     0.886126     0.232942    Uiso  ? HW
   OW         1.0     0.812675     0.494216     0.441227    Uiso  ? O
   HW1        1.0     0.818184     0.509431     0.420765    Uiso  ? HW
   HW2        1.0     0.811889     0.469033     0.433619    Uiso  ? HW
   OW         1.0     0.236877     0.110438     0.760998    Uiso  ? O
   HW1        1.0     0.244747     0.135096     0.765720    Uiso  ? HW
   HW2        1.0     0.228745     0.108602     0.736077    Uiso  ? HW
   OW         1.0     0.921539     0.630886     0.988169    Uiso  ? O
   HW1        1.0     0.936229     0.647675     0.974529    Uiso  ? HW
   HW2        1.0     0.899504     0.625639     0.974791    Uiso  ? HW
   OW         1.0     0.420241     0.194643     0.165526    Uiso  ? O
   HW1        1.0     0.431521     0.215105     0.177592    Uiso  ? HW
   HW2        1.0     0.416568     0.175232     0.182577    Uiso  ? HW
   OW         1.0     0.273865     0.258388     0.239763    Uiso  ? O
   HW1        1.0     0.284095     0.264684     0.263110    Uiso  ? HW
   HW2        1.0     0.284358     0.273602     0.221138    Uiso  ? HW
   OW         1.0     0.582094     0.586029     0.526744    Uiso  ? O
   HW1        1.0     0.601768     0.576847     0.541172    Uiso  ? HW
   HW2        1.0     0.590751     0.592849     0.502872    Uiso  ? HW
   OW         1.0     0.086829     0.911046     0.907636    Uiso  ? O
   HW1        1.0     0.098896     0.898193     0.927048    Uiso  ? HW
   HW2        1.0     0.089714     0.897406     0.885339    Uiso  ? HW
   OW         1.0     0.942263     0.067679     0.935705    Uiso  ? O
   HW1        1.0     0.952493     0.091288     0.939640    Uiso  ? HW
   HW2        1.0     0.959051     0.052989     0.921539    Uiso  ? HW
   OW         1.0     0.458015     0.146376     0.318460    Uiso  ? O
   HW1        1.0     0.448834     0.167362     0.331576    Uiso  ? HW
   HW2        1.0     0.439128     0.128276     0.316886    Uiso  ? HW
   OW         1.0     0.476116     0.071089     0.149786    Uiso  ? O
   HW1        1.0     0.466934     0.069253     0.174445    Uiso  ? HW
   HW2        1.0     0.491593     0.092338     0.147688    Uiso  ? HW
   OW         1.0     0.348364     0.023871     0.301933    Uiso  ? O
   HW1        1.0     0.360169     0.009181     0.320296    Uiso  ? HW
   HW2        1.0     0.366465     0.038299     0.289604    Uiso  ? HW
   OW         1.0     0.015477     0.079484     0.791165    Uiso  ? O
   HW1        1.0     0.015477     0.082632     0.817135    Uiso  ? HW
   HW2        1.0     0.040135     0.080795     0.782246    Uiso  ? HW
   OW         1.0     0.932819     0.405288     0.232156    Uiso  ? O
   HW1        1.0     0.917080     0.396107     0.213268    Uiso  ? HW
   HW2        1.0     0.925737     0.429947     0.237927    Uiso  ? HW
   OW         1.0     0.421552     0.327641     0.560583    Uiso  ? O
   HW1        1.0     0.444899     0.329215     0.548517    Uiso  ? HW
   HW2        1.0     0.405288     0.345217     0.550353    Uiso  ? HW
   OW         1.0     0.684924     0.113586     0.906849    Uiso  ? O
   HW1        1.0     0.658692     0.114110     0.906062    Uiso  ? HW
   HW2        1.0     0.693581     0.092600     0.893733    Uiso  ? HW
   OW         1.0     0.889536     0.620393     0.316886    Uiso  ? O
   HW1        1.0     0.887700     0.643740     0.305081    Uiso  ? HW
   HW2        1.0     0.882453     0.601506     0.300359    Uiso  ? HW
   OW         1.0     0.199103     0.421290     0.119619    Uiso  ? O
   HW1        1.0     0.198578     0.406075     0.141130    Uiso  ? HW
   HW2        1.0     0.223499     0.430471     0.116209    Uiso  ? HW
   OW         1.0     0.007607     0.396632     0.159754    Uiso  ? O
   HW1        1.0     0.032790     0.396369     0.152934    Uiso  ? HW
   HW2        1.0     0.004984     0.405813     0.184150    Uiso  ? HW
   OW         1.0     0.588127     0.813987     0.704336    Uiso  ? O
   HW1        1.0     0.600456     0.796411     0.719551    Uiso  ? HW
   HW2        1.0     0.582881     0.803232     0.681252    Uiso  ? HW
   OW         1.0     0.544582     0.507070     0.384827    Uiso  ? O
   HW1        1.0     0.527006     0.506545     0.404239    Uiso  ? HW
   HW2        1.0     0.545106     0.531203     0.374334    Uiso  ? HW
   OW         1.0     0.795887     0.466672     0.338921    Uiso  ? O
   HW1        1.0     0.772015     0.474804     0.331576    Uiso  ? HW
   HW2        1.0     0.794051     0.453294     0.361481    Uiso  ? HW
   OW         1.0     0.158181     0.080795     0.713780    Uiso  ? O
   HW1        1.0     0.165001     0.058236     0.724797    Uiso  ? HW
   HW2        1.0     0.153721     0.098633     0.732405    Uiso  ? HW
   OW         1.0     0.910522     0.751030     0.390074    Uiso  ? O
   HW1        1.0     0.886126     0.749456     0.380368    Uiso  ? HW
   HW2        1.0     0.927310     0.757063     0.370924    Uiso  ? HW
   OW         1.0     0.578159     0.774114     0.545893    Uiso  ? O
   HW1        1.0     0.577372     0.780672     0.520448    Uiso  ? HW
   HW2        1.0     0.598883     0.785656     0.557173    Uiso  ? HW
   OW         1.0     0.886650     0.380892     0.177330    Uiso  ? O
   HW1        1.0     0.862517     0.371449     0.172871    Uiso  ? HW
   HW2        1.0     0.901341     0.378007     0.155820    Uiso  ? HW
   OW         1.0     0.474017     0.030954     0.430471    Uiso  ? O
   HW1        1.0     0.456441     0.032003     0.411060    Uiso  ? HW
   HW2        1.0     0.479526     0.006033     0.435718    Uiso  ? HW
   OW         1.0     0.792214     0.094174     0.651872    Uiso  ? O
   HW1        1.0     0.772015     0.099945     0.667611    Uiso  ? HW
   HW2        1.0     0.811626     0.111487     0.655544    Uiso  ? HW
   OW         1.0     0.652396     0.277537     0.893209    Uiso  ? O
   HW1        1.0     0.647412     0.255502     0.880092    Uiso  ? HW
   HW2        1.0     0.652396     0.297736     0.876682    Uiso  ? HW
   OW         1.0     0.447522     0.606490     0.922589    Uiso  ? O
   HW1        1.0     0.435980     0.617770     0.901865    Uiso  ? HW
   HW2        1.0     0.471656     0.599145     0.916031    Uiso  ? HW
   OW         1.0     0.518349     0.183363     0.781197    Uiso  ? O
   HW1        1.0     0.520710     0.207235     0.791690    Uiso  ? HW
   HW2        1.0     0.534089     0.166575     0.793788    Uiso  ? HW
   OW         1.0     0.490543     0.256814     0.382729    Uiso  ? O
   HW1        1.0     0.509693     0.271766     0.372760    Uiso  ? HW
   HW2        1.0     0.483198     0.238714     0.365153    Uiso  ? HW
   OW         1.0     0.528842     0.672071     0.063744    Uiso  ? O
   HW1        1.0     0.543270     0.670759     0.041709    Uiso  ? HW
   HW2        1.0     0.539335     0.689908     0.079746    Uiso  ? HW
   OW         1.0     0.513103     0.652134     0.270192    Uiso  ? O
   HW1        1.0     0.531990     0.653970     0.251830    Uiso  ? HW
   HW2        1.0     0.497101     0.632197     0.264159    Uiso  ? HW
   OW         1.0     0.742111     0.627476     0.520973    Uiso  ? O
   HW1        1.0     0.745783     0.629837     0.546680    Uiso  ? HW
   HW2        1.0     0.742373     0.651347     0.509693    Uiso  ? HW
   OW         1.0     0.338134     0.263372     0.823955    Uiso  ? O
   HW1        1.0     0.318460     0.247633     0.816610    Uiso  ? HW
   HW2        1.0     0.342856     0.280948     0.804806    Uiso  ? HW
   OW         1.0     0.366465     0.049841     0.714829    Uiso  ? O
   HW1        1.0     0.368826     0.057711     0.739750    Uiso  ? HW
   HW2        1.0     0.388762     0.055088     0.701975    Uiso  ? HW
   OW         1.0     0.305344     0.807691     0.660528    Uiso  ? O
   HW1        1.0     0.324493     0.802445     0.643215    Uiso  ? HW
   HW2        1.0     0.315049     0.805855     0.684924    Uiso  ? HW
   OW         1.0     0.599670     0.282521     0.942787    Uiso  ? O
   HW1        1.0     0.619344     0.280685     0.925737    Uiso  ? HW
   HW2        1.0     0.583405     0.301671     0.935180    Uiso  ? HW
   OW         1.0     0.276226     0.198841     0.279636    Uiso  ? O
   HW1        1.0     0.273078     0.208022     0.304032    Uiso  ? HW
   HW2        1.0     0.295113     0.180478     0.279636    Uiso  ? HW
   OW         1.0     0.819234     0.210645     0.620918    Uiso  ? O
   HW1        1.0     0.808741     0.202775     0.598096    Uiso  ? HW
   HW2        1.0     0.836284     0.230057     0.616196    Uiso  ? HW
   OW         1.0     0.399255     0.142704     0.721650    Uiso  ? O
   HW1        1.0     0.417355     0.146114     0.740274    Uiso  ? HW
   HW2        1.0     0.410535     0.132735     0.700139    Uiso  ? HW
   OW         1.0     0.652921     0.708271     0.821594    Uiso  ? O
   HW1        1.0     0.655020     0.682301     0.822119    Uiso  ? HW
   HW2        1.0     0.643740     0.715878     0.797985    Uiso  ? HW
   OW         1.0     0.693056     0.745783     0.895045    Uiso  ? O
   HW1        1.0     0.695155     0.719813     0.893733    Uiso  ? HW
   HW2        1.0     0.713780     0.757063     0.883765    Uiso  ? HW
   OW         1.0     0.637182     0.316361     1.001285    Uiso  ? O
   HW1        1.0     0.620131     0.302983     0.986595    Uiso  ? HW
   HW2        1.0     0.635608     0.342069     0.995514    Uiso  ? HW
   OW         1.0     0.035151     0.436767     0.439915    Uiso  ? O
   HW1        1.0     0.053251     0.420765     0.450146    Uiso  ? HW
   HW2        1.0     0.046169     0.452507     0.422077    Uiso  ? HW
   OW         1.0     0.850188     0.717977     0.775163    Uiso  ? O
   HW1        1.0     0.865927     0.701188     0.788017    Uiso  ? HW
   HW2        1.0     0.864615     0.731880     0.758112    Uiso  ? HW
   OW         1.0     0.579995     0.254453     0.749980    Uiso  ? O
   HW1        1.0     0.597571     0.271504     0.759424    Uiso  ? HW
   HW2        1.0     0.565568     0.244747     0.769917    Uiso  ? HW
   OW         1.0     0.557960     0.506545     0.722699    Uiso  ? O
   HW1        1.0     0.552714     0.530941     0.714042    Uiso  ? HW
   HW2        1.0     0.547992     0.489232     0.705648    Uiso  ? HW
   OW         1.0     0.724273     0.477165     0.746046    Uiso  ? O
   HW1        1.0     0.742635     0.477427     0.764670    Uiso  ? HW
   HW2        1.0     0.701713     0.467721     0.756014    Uiso  ? HW
   OW         1.0     0.185987     0.609900     0.014952    Uiso  ? O
   HW1        1.0     0.192807     0.609113    -0.010493    Uiso  ? HW
   HW2        1.0     0.178117     0.586029     0.022560    Uiso  ? HW
   OW         1.0     0.408961     0.612786     0.751030    Uiso  ? O
   HW1        1.0     0.385090     0.608851     0.761260    Uiso  ? HW
   HW2        1.0     0.414732     0.592849     0.734766    Uiso  ? HW
   OW         1.0     0.384565     0.210907     0.404501    Uiso  ? O
   HW1        1.0     0.398993     0.231369     0.413158    Uiso  ? HW
   HW2        1.0     0.359382     0.218252     0.402403    Uiso  ? HW
   OW         1.0     0.821594     0.364891     0.142179    Uiso  ? O
   HW1        1.0     0.813200     0.340495     0.138769    Uiso  ? HW
   HW2        1.0     0.807429     0.376695     0.160804    Uiso  ? HW
   OW         1.0     0.540909     0.470082     0.318984    Uiso  ? O
   HW1        1.0     0.538811     0.479526     0.343380    Uiso  ? HW
   HW2        1.0     0.524383     0.482936     0.303245    Uiso  ? HW
   OW         1.0     0.176805     0.766769     0.794051    Uiso  ? O
   HW1        1.0     0.156344     0.756801     0.780934    Uiso  ? HW
   HW2        1.0     0.196480     0.749718     0.793788    Uiso  ? HW
   OW         1.0     0.066105     0.908948     0.434669    Uiso  ? O
   HW1        1.0     0.077123     0.905538     0.458278    Uiso  ? HW
   HW2        1.0     0.046956     0.926786     0.436505    Uiso  ? HW
   OW         1.0     0.258650     0.513103     0.859631    Uiso  ? O
   HW1        1.0     0.270192     0.515464     0.882978    Uiso  ? HW
   HW2        1.0     0.269668     0.493167     0.846515    Uiso  ? HW
   OW         1.0     0.117783     0.756276     0.663414    Uiso  ? O
   HW1        1.0     0.136145     0.774901     0.665775    Uiso  ? HW
   HW2        1.0     0.122242     0.742373     0.641379    Uiso  ? HW
   OW         1.0     0.421552     0.919965     0.144277    Uiso  ? O
   HW1        1.0     0.446211     0.927573     0.148737    Uiso  ? HW
   HW2        1.0     0.406338     0.941214     0.141130    Uiso  ? HW
   OW         1.0     0.876944     0.509431     0.888749    Uiso  ? O
   HW1        1.0     0.872747     0.534613     0.893996    Uiso  ? HW
   HW2        1.0     0.857270     0.499987     0.874059    Uiso  ? HW
   OW         1.0     0.476116     0.574486     0.520973    Uiso  ? O
   HW1        1.0     0.493429     0.555337     0.516513    Uiso  ? HW
   HW2        1.0     0.459065     0.575798     0.501036    Uiso  ? HW
   OW         1.0     0.943050     0.133785     0.387188    Uiso  ? O
   HW1        1.0     0.931508     0.133785     0.410797    Uiso  ? HW
   HW2        1.0     0.933606     0.113848     0.372760    Uiso  ? HW
   OW         1.0     0.849138     0.390598     0.504184    Uiso  ? O
   HW1        1.0     0.871173     0.388500     0.518087    Uiso  ? HW
   HW2        1.0     0.828939     0.395582     0.520448    Uiso  ? HW
   OW         1.0     0.311902     0.375646     0.160804    Uiso  ? O
   HW1        1.0     0.325280     0.364104     0.180216    Uiso  ? HW
   HW2        1.0     0.327903     0.390861     0.146901    Uiso  ? HW
   OW         1.0     0.660791     0.421028     0.413683    Uiso  ? O
   HW1        1.0     0.637444     0.430734     0.406600    Uiso  ? HW
   HW2        1.0     0.658954     0.410535     0.437554    Uiso  ? HW
   OW         1.0     0.504446     0.124341     0.375646    Uiso  ? O
   HW1        1.0     0.506020     0.141130     0.395582    Uiso  ? HW
   HW2        1.0     0.493429     0.136145     0.354923    Uiso  ? HW
   OW         1.0     0.960625     0.091551     0.061646    Uiso  ? O
   HW1        1.0     0.970856     0.108339     0.078959    Uiso  ? HW
   HW2        1.0     0.940427     0.102830     0.049054    Uiso  ? HW
   OW         1.0     0.490019     0.600194     0.340232    Uiso  ? O
   HW1        1.0     0.480837     0.624590     0.344167    Uiso  ? HW
   HW2        1.0     0.470344     0.584455     0.333150    Uiso  ? HW
   OW         1.0     0.444112     0.359382     0.656331    Uiso  ? O
   HW1        1.0     0.452507     0.343118     0.637182    Uiso  ? HW
   HW2        1.0     0.462999     0.362005     0.674431    Uiso  ? HW
   OW         1.0     0.529629     0.129063     0.545106    Uiso  ? O
   HW1        1.0     0.511791     0.110175     0.547467    Uiso  ? HW
   HW2        1.0     0.540909     0.127751     0.521497    Uiso  ? HW
   OW         1.0     0.953018     0.321083     0.997613    Uiso  ? O
   HW1        1.0     0.946460     0.300359     0.983185    Uiso  ? HW
   HW2        1.0     0.977939     0.318984     1.005483    Uiso  ? HW
   OW         1.0     0.928884     0.305344     0.512578    Uiso  ? O
   HW1        1.0     0.939115     0.329215     0.507594    Uiso  ? HW
   HW2        1.0     0.904226     0.307967     0.520973    Uiso  ? HW
   OW         1.0     0.662365     0.062433     0.379056    Uiso  ? O
   HW1        1.0     0.644264     0.045119     0.371186    Uiso  ? HW
   HW2        1.0     0.685449     0.050628     0.381155    Uiso  ? HW
   OW         1.0     0.980824     0.819496     0.527531    Uiso  ? O
   HW1        1.0     0.992366     0.795887     0.530154    Uiso  ? HW
   HW2        1.0     0.998925     0.837596     0.522809    Uiso  ? HW
   OW         1.0     0.801396     0.550353     0.663939    Uiso  ? O
   HW1        1.0     0.800084     0.529367     0.648199    Uiso  ? HW
   HW2        1.0     0.780410     0.565568     0.660266    Uiso  ? HW
   OW         1.0     0.707746     0.440177     0.682301    Uiso  ? O
   HW1        1.0     0.688335     0.423389     0.687023    Uiso  ? HW
   HW2        1.0     0.720338     0.432832     0.660528    Uiso  ? HW
   OW         1.0     0.076861     0.746832     0.430996    Uiso  ? O
   HW1        1.0     0.092600     0.749456     0.451982    Uiso  ? HW
   HW2        1.0     0.071352     0.721387     0.427586    Uiso  ? HW
   OW         1.0     0.716403     0.754440     0.222712    Uiso  ? O
   HW1        1.0     0.695680     0.749980     0.207235    Uiso  ? HW
   HW2        1.0     0.732142     0.772278     0.211694    Uiso  ? HW
   OW         1.0     0.324493     0.817397     0.536187    Uiso  ? O
   HW1        1.0     0.331051     0.832350     0.515726    Uiso  ? HW
   HW2        1.0     0.346266     0.811102     0.549566    Uiso  ? HW
   OW         1.0     0.922326     0.527793     0.208546    Uiso  ? O
   HW1        1.0     0.928622     0.552189     0.201988    Uiso  ? HW
   HW2        1.0     0.926523     0.511791     0.188085    Uiso  ? HW
   OW         1.0     0.391385     0.258912     0.737913    Uiso  ? O
   HW1        1.0     0.401616     0.247108     0.758899    Uiso  ? HW
   HW2        1.0     0.410535     0.270192     0.724010    Uiso  ? HW
   OW         1.0     0.669710     0.560321     0.017051    Uiso  ? O
   HW1        1.0     0.654757     0.550615    -0.002361    Uiso  ? HW
   HW2        1.0     0.658430     0.555075     0.040135    Uiso  ? HW
   OW         1.0     0.723223     0.536712     0.711157    Uiso  ? O
   HW1        1.0     0.735815     0.553763     0.695417    Uiso  ? HW
   HW2        1.0     0.709058     0.550090     0.728732    Uiso  ? HW
   OW         1.0     0.946985     0.579471     0.860418    Uiso  ? O
   HW1        1.0     0.932557     0.575798     0.881929    Uiso  ? HW
   HW2        1.0     0.966134     0.561633     0.859631    Uiso  ? HW
   OW         1.0     0.619868     0.172084     0.619606    Uiso  ? O
   HW1        1.0     0.643740     0.182577     0.622229    Uiso  ? HW
   HW2        1.0     0.602293     0.190971     0.615671    Uiso  ? HW
   OW         1.0     0.653970     0.933082     0.471656    Uiso  ? O
   HW1        1.0     0.653708     0.947509     0.493429    Uiso  ? HW
   HW2        1.0     0.649511     0.948559     0.450933    Uiso  ? HW
   OW         1.0     0.023609     0.283571     0.257863    Uiso  ? O
   HW1        1.0     0.003673     0.286194     0.241337    Uiso  ? HW
   HW2        1.0     0.031479     0.307180     0.266520    Uiso  ? HW
   OW         1.0     0.082894     0.996301     0.126702    Uiso  ? O
   HW1        1.0     0.086304     1.019123     0.139293    Uiso  ? HW
   HW2        1.0     0.101519     0.979513     0.134047    Uiso  ? HW
   OW         1.0     0.826841     0.132211     0.206186    Uiso  ? O
   HW1        1.0     0.835498     0.132998     0.181527    Uiso  ? HW
   HW2        1.0     0.845728     0.140605     0.222450    Uiso  ? HW
   OW         1.0     0.079484     0.171559     0.021510    Uiso  ? O
   HW1        1.0     0.073188     0.162902     0.045382    Uiso  ? HW
   HW2        1.0     0.057973     0.172608     0.006558    Uiso  ? HW
   OW         1.0     0.183888     0.034627     0.847564    Uiso  ? O
   HW1        1.0     0.186774     0.038824     0.873272    Uiso  ? HW
   HW2        1.0     0.191758     0.055875     0.834186    Uiso  ? HW
   OW         1.0     0.343380     0.786443    -0.000262    Uiso  ? O
   HW1        1.0     0.346266     0.791165     0.025445    Uiso  ? HW
   HW2        1.0     0.318197     0.787755    -0.006820    Uiso  ? HW
   OW         1.0     0.639805     0.382466     0.988432    Uiso  ? O
   HW1        1.0     0.625115     0.399255     0.974791    Uiso  ? HW
   HW2        1.0     0.665250     0.387975     0.985021    Uiso  ? HW
   OW         1.0     0.740012     0.282259     0.367252    Uiso  ? O
   HW1        1.0     0.747619     0.307180     0.370662    Uiso  ? HW
   HW2        1.0     0.742635     0.269143     0.390074    Uiso  ? HW
   OW         1.0     0.220351     0.240550     0.280161    Uiso  ? O
   HW1        1.0     0.211957     0.264421     0.273602    Uiso  ? HW
   HW2        1.0     0.211957     0.234254     0.304032    Uiso  ? HW
   OW         1.0     0.412633     0.565043     0.381417    Uiso  ? O
   HW1        1.0     0.409748     0.548254     0.401354    Uiso  ? HW
   HW2        1.0     0.429160     0.555075     0.363579    Uiso  ? HW
   OW         1.0     0.765457     0.481100     0.686761    Uiso  ? O
   HW1        1.0     0.775688     0.477427     0.662889    Uiso  ? HW
   HW2        1.0     0.784082     0.477689     0.704861    Uiso  ? HW
   OW         1.0     0.344954     0.485297     0.060072    Uiso  ? O
   HW1        1.0     0.333937     0.497626     0.039611    Uiso  ? HW
   HW2        1.0     0.370924     0.482674     0.055612    Uiso  ? HW
   OW         1.0     0.778836     0.977939     0.905275    Uiso  ? O
   HW1        1.0     0.768868     0.971118     0.881929    Uiso  ? HW
   HW2        1.0     0.772802     0.959576     0.923113    Uiso  ? HW
   OW         1.0     0.282259     0.437816     0.527793    Uiso  ? O
   HW1        1.0     0.274652     0.419454     0.510480    Uiso  ? HW
   HW2        1.0     0.305868     0.446998     0.520973    Uiso  ? HW
   OW         1.0     0.337872     1.000498     0.673907    Uiso  ? O
   HW1        1.0     0.319247     0.992366     0.657380    Uiso  ? HW
   HW2        1.0     0.360169     0.987907     0.668660    Uiso  ? HW
   OW         1.0     0.066630     0.452769     0.640854    Uiso  ? O
   HW1        1.0     0.087353     0.455917     0.656331    Uiso  ? HW
   HW2        1.0     0.046956     0.441751     0.654495    Uiso  ? HW
   OW         1.0     0.710894     0.390861     0.164476    Uiso  ? O
   HW1        1.0     0.720600     0.374072     0.146638    Uiso  ? HW
   HW2        1.0     0.691482     0.379056     0.177855    Uiso  ? HW
   OW         1.0     0.204612     0.786705     0.278849    Uiso  ? O
   HW1        1.0     0.219564     0.775163     0.260749    Uiso  ? HW
   HW2        1.0     0.202251     0.812413     0.273078    Uiso  ? HW
   OW         1.0     0.008394     0.212481     0.601243    Uiso  ? O
   HW1        1.0    -0.001836     0.224286     0.622229    Uiso  ? HW
   HW2        1.0     0.025708     0.228483     0.589701    Uiso  ? HW
   OW         1.0     0.081058     0.606490     0.883765    Uiso  ? O
   HW1        1.0     0.068466     0.615933     0.904751    Uiso  ? HW
   HW2        1.0     0.106503     0.603867     0.889536    Uiso  ? HW
   OW         1.0     0.420765     0.479788     0.644264    Uiso  ? O
   HW1        1.0     0.422339     0.488445     0.619344    Uiso  ? HW
   HW2        1.0     0.445161     0.477689     0.653970    Uiso  ? HW
   OW         1.0     0.905800     0.661315     0.681776    Uiso  ? O
   HW1        1.0     0.886126     0.652659     0.696991    Uiso  ? HW
   HW2        1.0     0.920228     0.678629     0.695680    Uiso  ? HW
   OW         1.0     0.839695     0.614884     0.139818    Uiso  ? O
   HW1        1.0     0.844941     0.609113     0.164739    Uiso  ? HW
   HW2        1.0     0.819234     0.600981     0.131686    Uiso  ? HW
   OW         1.0     0.833399     0.291440     0.025708    Uiso  ? O
   HW1        1.0     0.817397     0.271242     0.031216    Uiso  ? HW
   HW2        1.0     0.821070     0.307967     0.009181    Uiso  ? HW
   OW         1.0     0.270455     0.798510     0.982398    Uiso  ? O
   HW1        1.0     0.266257     0.791952     1.007319    Uiso  ? HW
   HW2        1.0     0.248682     0.808741     0.972168    Uiso  ? HW
   OW         1.0     0.589701     0.120406     0.655544    Uiso  ? O
   HW1        1.0     0.602555     0.136145     0.639018    Uiso  ? HW
   HW2        1.0     0.592062     0.129587     0.679940    Uiso  ? HW
   OW         1.0     0.644527     0.542483     0.407125    Uiso  ? O
   HW1        1.0     0.651609     0.543270     0.381942    Uiso  ? HW
   HW2        1.0     0.642690     0.566879     0.416568    Uiso  ? HW
   OW         1.0     0.942525     0.260749     0.615147    Uiso  ? O
   HW1        1.0     0.938853     0.286719     0.616720    Uiso  ? HW
   HW2        1.0     0.954592     0.252092     0.636657    Uiso  ? HW
   OW         1.0     0.308229     0.067942     0.389287    Uiso  ? O
   HW1        1.0     0.291703     0.048267     0.382729    Uiso  ? HW
   HW2        1.0     0.309278     0.070040     0.415519    Uiso  ? HW
   OW         1.0     0.498151     0.016526     0.112274    Uiso  ? O
   HW1        1.0     0.505233     0.028331     0.090239    Uiso  ? HW
   HW2        1.0     0.490281     0.034364     0.129850    Uiso  ? HW
   OW         1.0     0.784082     0.297212     0.240550    Uiso  ? O
   HW1        1.0     0.774114     0.287768     0.218252    Uiso  ? HW
   HW2        1.0     0.768605     0.316623     0.249206    Uiso  ? HW
   OW         1.0     0.519136     0.728995     0.562682    Uiso  ? O
   HW1        1.0     0.504971     0.742111     0.580520    Uiso  ? HW
   HW2        1.0     0.536974     0.744734     0.551927    Uiso  ? HW
   OW         1.0     0.195430     0.607801     0.936754    Uiso  ? O
   HW1        1.0     0.200677     0.586553     0.922326    Uiso  ? HW
   HW2        1.0     0.214842     0.625115     0.934393    Uiso  ? HW
   OW         1.0     0.698827     0.533302     0.823693    Uiso  ? O
   HW1        1.0     0.679678     0.546418     0.811626    Uiso  ? HW
   HW2        1.0     0.693056     0.507857     0.823955    Uiso  ? HW
   OW         1.0     0.878256     0.756014     0.720600    Uiso  ? O
   HW1        1.0     0.903439     0.748931     0.717977    Uiso  ? HW
   HW2        1.0     0.870124     0.767031     0.698303    Uiso  ? HW
   OW         1.0     0.690433     0.769130     0.317410    Uiso  ? O
   HW1        1.0     0.703025     0.791427     0.312164    Uiso  ? HW
   HW2        1.0     0.700926     0.757850     0.338658    Uiso  ? HW
   OW         1.0     0.221925     0.315574     0.055088    Uiso  ? O
   HW1        1.0     0.212744     0.320296     0.079221    Uiso  ? HW
   HW2        1.0     0.243435     0.300884     0.056662    Uiso  ? HW
   OW         1.0     0.967970     0.368301     0.053776    Uiso  ? O
   HW1        1.0     0.956428     0.361743     0.031216    Uiso  ? HW
   HW2        1.0     0.979775     0.391385     0.051153    Uiso  ? HW
   OW         1.0     0.615147     0.991317     0.249731    Uiso  ? O
   HW1        1.0     0.602817     0.999449     0.227958    Uiso  ? HW
   HW2        1.0     0.597309     0.983448     0.267307    Uiso  ? HW
   OW         1.0     0.012591     0.149786     0.322919    Uiso  ? O
   HW1        1.0     0.006033     0.161853     0.345217    Uiso  ? HW
   HW2        1.0    -0.008394     0.147950     0.307442    Uiso  ? HW
   OW         1.0     0.305868     0.410535     0.405813    Uiso  ? O
   HW1        1.0     0.329477     0.406338     0.416306    Uiso  ? HW
   HW2        1.0     0.298523     0.389287     0.392172    Uiso  ? HW
   OW         1.0     0.983972     0.653183     0.450146    Uiso  ? O
   HW1        1.0     0.986858     0.627476     0.444899    Uiso  ? HW
   HW2        1.0     0.973742     0.665250     0.429160    Uiso  ? HW
   OW         1.0     0.652134     0.057186     0.712993    Uiso  ? O
   HW1        1.0     0.655282     0.080271     0.725322    Uiso  ? HW
   HW2        1.0     0.673120     0.042234     0.717452    Uiso  ? HW
   OW         1.0     0.445948     0.626164     0.098633    Uiso  ? O
   HW1        1.0     0.461163     0.627738     0.077123    Uiso  ? HW
   HW2        1.0     0.424700     0.641116     0.095485    Uiso  ? HW
   OW         1.0     0.263110     0.806904     0.597571    Uiso  ? O
   HW1        1.0     0.282521     0.814512     0.581832    Uiso  ? HW
   HW2        1.0     0.272029     0.805068     0.622229    Uiso  ? HW
   OW         1.0     0.065318     0.857270     0.242911    Uiso  ? O
   HW1        1.0     0.052465     0.840744     0.258650    Uiso  ? HW
   HW2        1.0     0.089977     0.849138     0.239763    Uiso  ? HW
   OW         1.0     0.788279     0.321608     0.775950    Uiso  ? O
   HW1        1.0     0.774114     0.333674     0.794575    Uiso  ? HW
   HW2        1.0     0.772015     0.311115     0.758112    Uiso  ? HW
   OW         1.0     0.990268     0.133522     0.902127    Uiso  ? O
   HW1        1.0     0.978201     0.152672     0.889011    Uiso  ? HW
   HW2        1.0     0.983710     0.134834     0.927573    Uiso  ? HW
   OW         1.0     0.719551     0.166050     0.631411    Uiso  ? O
   HW1        1.0     0.737651     0.170510     0.650035    Uiso  ? HW
   HW2        1.0     0.703549     0.146901     0.639280    Uiso  ? HW
   OW         1.0     0.596522     0.017313     0.916555    Uiso  ? O
   HW1        1.0     0.584455     0.040660     0.917605    Uiso  ? HW
   HW2        1.0     0.583930     0.001574     0.900291    Uiso  ? HW
   OW         1.0     0.882716     0.216941     0.079221    Uiso  ? O
   HW1        1.0     0.904226     0.229008     0.088140    Uiso  ? HW
   HW2        1.0     0.886913     0.190971     0.078959    Uiso  ? HW
   OW         1.0     0.515726     0.778049     0.901078    Uiso  ? O
   HW1        1.0     0.534876     0.773327     0.918654    Uiso  ? HW
   HW2        1.0     0.492380     0.774376     0.912358    Uiso  ? HW
   OW         1.0     0.501036     0.149262     0.662889    Uiso  ? O
   HW1        1.0     0.505233     0.165788     0.682563    Uiso  ? HW
   HW2        1.0     0.477952     0.137195     0.666299    Uiso  ? HW
   OW         1.0     0.361218     0.757850     0.886126    Uiso  ? O
   HW1        1.0     0.351250     0.780147     0.876158    Uiso  ? HW
   HW2        1.0     0.369875     0.762572     0.910522    Uiso  ? HW
   OW         1.0     0.810839     0.806117     0.717715    Uiso  ? O
   HW1        1.0     0.785132     0.801658     0.718764    Uiso  ? HW
   HW2        1.0     0.821594     0.790378     0.699352    Uiso  ? HW
   OW         1.0     0.074237     0.148475     0.466672    Uiso  ? O
   HW1        1.0     0.060072     0.167886     0.456441    Uiso  ? HW
   HW2        1.0     0.060334     0.136145     0.485034    Uiso  ? HW
   OW         1.0     0.023347     0.871698     0.488182    Uiso  ? O
   HW1        1.0     0.030167     0.896356     0.493167    Uiso  ? HW
   HW2        1.0     0.045119     0.857008     0.485821    Uiso  ? HW
   OW         1.0     0.870124     0.273602     0.612261    Uiso  ? O
   HW1        1.0     0.893209     0.260749     0.613573    Uiso  ? HW
   HW2        1.0     0.869600     0.292227     0.630624    Uiso  ? HW
   OW         1.0     0.825005     0.052465     0.270717    Uiso  ? O
   HW1        1.0     0.816873     0.052727     0.245796    Uiso  ? HW
   HW2        1.0     0.805593     0.061383     0.286194    Uiso  ? HW
   OW         1.0     0.603867     0.005771     0.810315    Uiso  ? O
   HW1        1.0     0.580782     0.013116     0.820808    Uiso  ? HW
   HW2        1.0     0.623279     0.019674     0.821332    Uiso  ? HW
   OW         1.0     0.612523     0.800609     0.219564    Uiso  ? O
   HW1        1.0     0.635870     0.802707     0.230844    Uiso  ? HW
   HW2        1.0     0.604654     0.775688     0.220089    Uiso  ? HW
   OW         1.0     0.451720     0.927573     0.523334    Uiso  ? O
   HW1        1.0     0.430734     0.941738     0.529892    Uiso  ? HW
   HW2        1.0     0.448309     0.902652     0.530941    Uiso  ? HW
   OW         1.0     0.753391     0.577110     0.787230    Uiso  ? O
   HW1        1.0     0.732142     0.583143     0.773065    Uiso  ? HW
   HW2        1.0     0.774114     0.574486     0.771228    Uiso  ? HW
   OW         1.0     0.617770     0.495790     0.134572    Uiso  ? O
   HW1        1.0     0.637444     0.490806     0.151360    Uiso  ? HW
   HW2        1.0     0.605965     0.518349     0.141392    Uiso  ? HW
   OW         1.0     0.344167     0.292490     0.582094    Uiso  ? O
   HW1        1.0     0.342593     0.278324     0.560059    Uiso  ? HW
   HW2        1.0     0.365940     0.306917     0.581569    Uiso  ? HW
   OW         1.0     0.675743     0.126702     0.286719    Uiso  ? O
   HW1        1.0     0.686761     0.130899     0.310065    Uiso  ? HW
   HW2        1.0     0.682039     0.146638     0.270717    Uiso  ? HW
   OW         1.0     0.167362     0.672071     0.801396    Uiso  ? O
   HW1        1.0     0.188610     0.687285     0.798772    Uiso  ? HW
   HW2        1.0     0.148212     0.685711     0.813200    Uiso  ? HW
   OW         1.0     0.814512     0.472443     0.208809    Uiso  ? O
   HW1        1.0     0.823431     0.473230     0.233467    Uiso  ? HW
   HW2        1.0     0.795887     0.454080     0.206710    Uiso  ? HW
   OW         1.0     0.119094     0.163952     0.406338    Uiso  ? O
   HW1        1.0     0.096535     0.161853     0.392959    Uiso  ? HW
   HW2        1.0     0.114110     0.161328     0.432045    Uiso  ? HW
   OW         1.0     0.619606     0.865140     0.901865    Uiso  ? O
   HW1        1.0     0.642166     0.863304     0.915244    Uiso  ? HW
   HW2        1.0     0.614097     0.842056     0.890585    Uiso  ? HW
   OW         1.0     0.489232     0.027806     0.599670    Uiso  ? O
   HW1        1.0     0.495527     0.004459     0.589177    Uiso  ? HW
   HW2        1.0     0.466147     0.035938     0.590226    Uiso  ? HW
   OW         1.0     1.001548     0.425487     0.230582    Uiso  ? O
   HW1        1.0     0.977939     0.419192     0.240550    Uiso  ? HW
   HW2        1.0     1.017025     0.434669     0.249731    Uiso  ? HW
   OW         1.0     0.573437     0.371711     0.405551    Uiso  ? O
   HW1        1.0     0.575536     0.378007     0.380105    Uiso  ? HW
   HW2        1.0     0.580258     0.346528     0.408699    Uiso  ? HW
   OW         1.0     0.524908     0.084993     0.677055    Uiso  ? O
   HW1        1.0     0.514415     0.108602     0.673120    Uiso  ? HW
   HW2        1.0     0.539860     0.085517     0.698565    Uiso  ? HW
   OW         1.0     0.619606     0.970594     0.961675    Uiso  ? O
   HW1        1.0     0.616983     0.944624     0.958002    Uiso  ? HW
   HW2        1.0     0.604129     0.977939     0.981611    Uiso  ? HW
   OW         1.0     0.839432     0.996301     0.314000    Uiso  ? O
   HW1        1.0     0.820020     0.980037     0.306655    Uiso  ? HW
   HW2        1.0     0.837858     1.018599     0.300359    Uiso  ? HW
   OW         1.0     0.854122     0.377482     0.078172    Uiso  ? O
   HW1        1.0     0.867239     0.357546     0.067417    Uiso  ? HW
   HW2        1.0     0.847040     0.370924     0.102568    Uiso  ? HW
   OW         1.0     0.451195     0.123292     0.450933    Uiso  ? O
   HW1        1.0     0.460638     0.100470     0.459589    Uiso  ? HW
   HW2        1.0     0.470869     0.137457     0.440964    Uiso  ? HW
   OW         1.0     0.729257     0.842318     0.936754    Uiso  ? O
   HW1        1.0     0.706172     0.836809     0.948034    Uiso  ? HW
   HW2        1.0     0.746046     0.822906     0.940951    Uiso  ? HW
   OW         1.0     0.589964     0.773065     0.063482    Uiso  ? O
   HW1        1.0     0.568715     0.785919     0.055088    Uiso  ? HW
   HW2        1.0     0.597571     0.755751     0.045119    Uiso  ? HW
   OW         1.0     0.436767     0.784082     0.866714    Uiso  ? O
   HW1        1.0     0.452507     0.770442     0.850975    Uiso  ? HW
   HW2        1.0     0.417093     0.768868     0.875108    Uiso  ? HW
   OW         1.0     0.682826     0.214842     0.939640    Uiso  ? O
   HW1        1.0     0.704074     0.201201     0.932819    Uiso  ? HW
   HW2        1.0     0.687810     0.240550     0.937279    Uiso  ? HW
   OW         1.0     0.900291     0.028069     0.756276    Uiso  ? O
   HW1        1.0     0.925212     0.029118     0.763883    Uiso  ? HW
   HW2        1.0     0.892684     0.002886     0.754965    Uiso  ? HW
   OW         1.0     0.730306     0.597833     0.849401    Uiso  ? O
   HW1        1.0     0.708533     0.606752     0.860943    Uiso  ? HW
   HW2        1.0     0.748144     0.616983     0.848089    Uiso  ? HW
   OW         1.0     0.022035     0.175232     0.983972    Uiso  ? O
   HW1        1.0     0.001049     0.160279     0.978988    Uiso  ? HW
   HW2        1.0     0.014952     0.200414     0.985546    Uiso  ? HW
   OW         1.0     0.648724     0.849138     0.664988    Uiso  ? O
   HW1        1.0     0.664988     0.829726     0.671546    Uiso  ? HW
   HW2        1.0     0.625902     0.846253     0.677579    Uiso  ? HW
   OW         1.0     0.489494     0.746046     0.057973    Uiso  ? O
   HW1        1.0     0.485297     0.722699     0.046956    Uiso  ? HW
   HW2        1.0     0.467197     0.759424     0.059023    Uiso  ? HW
   OW         1.0     0.809528     0.401616     0.638493    Uiso  ? O
   HW1        1.0     0.806380     0.394271     0.663414    Uiso  ? HW
   HW2        1.0     0.791165     0.418929     0.631673    Uiso  ? HW
   OW         1.0     0.452244     0.490806     0.931508    Uiso  ? O
   HW1        1.0     0.439653     0.509168     0.945148    Uiso  ? HW
   HW2        1.0     0.442014     0.467197     0.937016    Uiso  ? HW
   OW         1.0     0.353086     0.601768     0.142179    Uiso  ? O
   HW1        1.0     0.333412     0.609113     0.157656    Uiso  ? HW
   HW2        1.0     0.343643     0.590226     0.120668    Uiso  ? HW
   OW         1.0     0.027282     0.778049     0.158443    Uiso  ? O
   HW1        1.0     0.036463     0.765195     0.179429    Uiso  ? HW
   HW2        1.0     0.019412     0.760736     0.140343    Uiso  ? HW
   OW         1.0     0.445424     0.569502     0.142179    Uiso  ? O
   HW1        1.0     0.441751     0.592849     0.130374    Uiso  ? HW
   HW2        1.0     0.455917     0.573437     0.165788    Uiso  ? HW
   OW         1.0     0.956953     0.188348     0.876420    Uiso  ? O
   HW1        1.0     0.940951     0.202513     0.861205    Uiso  ? HW
   HW2        1.0     0.956691     0.198054     0.900816    Uiso  ? HW
   OW         1.0     0.970069     0.121455     0.496839    Uiso  ? O
   HW1        1.0     0.966397     0.138506     0.516251    Uiso  ? HW
   HW2        1.0     0.995514     0.114635     0.495790    Uiso  ? HW
   OW         1.0     0.760473     0.173133     0.992629    Uiso  ? O
   HW1        1.0     0.748406     0.192282     1.006007    Uiso  ? HW
   HW2        1.0     0.747357     0.167886     0.970594    Uiso  ? HW
   OW         1.0     0.968233     0.958527     0.788017    Uiso  ? O
   HW1        1.0     0.949346     0.946198     0.774639    Uiso  ? HW
   HW2        1.0     0.985808     0.941214     0.796411    Uiso  ? HW
   OW         1.0     0.373285     0.379581     0.549828    Uiso  ? O
   HW1        1.0     0.367776     0.394009     0.528580    Uiso  ? HW
   HW2        1.0     0.368301     0.393746     0.571601    Uiso  ? HW
   OW         1.0     0.322394     0.531203     0.178642    Uiso  ? O
   HW1        1.0     0.314262     0.552189     0.192282    Uiso  ? HW
   HW2        1.0     0.346790     0.535400     0.169985    Uiso  ? HW
   OW         1.0     0.137719     0.277275     0.785656    Uiso  ? O
   HW1        1.0     0.123292     0.298785     0.790378    Uiso  ? HW
   HW2        1.0     0.130112     0.266520     0.762834    Uiso  ? HW
   OW         1.0     0.623803     0.730568     0.466410    Uiso  ? O
   HW1        1.0     0.633771     0.752604     0.476378    Uiso  ? HW
   HW2        1.0     0.609375     0.718239     0.484772    Uiso  ? HW
   OW         1.0     0.706959     0.384827     0.560059    Uiso  ? O
   HW1        1.0     0.717715     0.361218     0.564518    Uiso  ? HW
   HW2        1.0     0.685449     0.387451     0.575274    Uiso  ? HW
   OW         1.0     0.195168     0.473230     0.855959    Uiso  ? O
   HW1        1.0     0.179953     0.479788     0.876420    Uiso  ? HW
   HW2        1.0     0.218252     0.485559     0.858057    Uiso  ? HW
   OW         1.0     0.585766     0.372760     0.634034    Uiso  ? O
   HW1        1.0     0.561370     0.364104     0.629574    Uiso  ? HW
   HW2        1.0     0.589439     0.375908     0.659741    Uiso  ? HW
   OW         1.0     0.205136     0.538548     0.899504    Uiso  ? O
   HW1        1.0     0.218252     0.530941     0.877994    Uiso  ? HW
   HW2        1.0     0.203825     0.518612     0.916555    Uiso  ? HW
   OW         1.0     0.661053     0.640854     0.814774    Uiso  ? O
   HW1        1.0     0.638231     0.628787     0.810052    Uiso  ? HW
   HW2        1.0     0.669447     0.634296     0.838645    Uiso  ? HW
   OW         1.0     0.285145     0.975840     0.118832    Uiso  ? O
   HW1        1.0     0.280685     0.997088     0.104667    Uiso  ? HW
   HW2        1.0     0.264159     0.960101     0.118045    Uiso  ? HW
   OW         1.0     0.482936     0.970594     0.165263    Uiso  ? O
   HW1        1.0     0.489756     0.986333     0.145327    Uiso  ? HW
   HW2        1.0     0.495265     0.947509     0.162640    Uiso  ? HW
   OW         1.0     0.048530     0.728470     0.908161    Uiso  ? O
   HW1        1.0     0.070827     0.727683     0.921539    Uiso  ? HW
   HW2        1.0     0.028331     0.727945     0.924687    Uiso  ? HW
   OW         1.0     0.915244     0.235041     0.835235    Uiso  ? O
   HW1        1.0     0.907636     0.248157     0.856746    Uiso  ? HW
   HW2        1.0     0.893996     0.224810     0.823431    Uiso  ? HW
   OW         1.0     0.788279     0.492380     0.618032    Uiso  ? O
   HW1        1.0     0.802445     0.484510     0.597309    Uiso  ? HW
   HW2        1.0     0.762834     0.493691     0.611474    Uiso  ? HW
   OW         1.0     0.189135     0.088403     0.806117    Uiso  ? O
   HW1        1.0     0.206710     0.095485     0.787755    Uiso  ? HW
   HW2        1.0     0.165001     0.089977     0.796411    Uiso  ? HW
   OW         1.0     0.774901     0.943050     0.543008    Uiso  ? O
   HW1        1.0     0.749456     0.948559     0.546943    Uiso  ? HW
   HW2        1.0     0.789066     0.964823     0.546418    Uiso  ? HW
   OW         1.0     0.877731     0.040660     0.065843    Uiso  ? O
   HW1        1.0     0.884814     0.039348     0.040398    Uiso  ? HW
   HW2        1.0     0.857795     0.024396     0.070040    Uiso  ? HW
   OW         1.0     0.291965     0.672595     0.131424    Uiso  ? O
   HW1        1.0     0.272291     0.664988     0.115684    Uiso  ? HW
   HW2        1.0     0.297998     0.652921     0.147688    Uiso  ? HW
   OW         1.0     0.388762     0.115947     0.055350    Uiso  ? O
   HW1        1.0     0.394796     0.099158     0.035938    Uiso  ? HW
   HW2        1.0     0.389811     0.103355     0.078172    Uiso  ? HW
   OW         1.0     0.874321     0.444899     0.471131    Uiso  ? O
   HW1        1.0     0.863566     0.438603     0.448047    Uiso  ? HW
   HW2        1.0     0.863041     0.430734     0.490019    Uiso  ? HW
   OW         1.0     0.737913     0.263372     0.753653    Uiso  ? O
   HW1        1.0     0.758899     0.247633     0.755227    Uiso  ? HW
   HW2        1.0     0.715878     0.249206     0.756014    Uiso  ? HW
   OW         1.0     0.588390     0.327116     0.177855    Uiso  ? O
   HW1        1.0     0.584192     0.313213     0.155820    Uiso  ? HW
   HW2        1.0     0.600456     0.349676     0.171821    Uiso  ? HW
   OW         1.0     0.345217     0.806117     0.075811    Uiso  ? O
   HW1        1.0     0.320558     0.814774     0.076336    Uiso  ? HW
   HW2        1.0     0.355709     0.807429     0.099945    Uiso  ? HW
   OW         1.0     0.884290     0.229532     0.934131    Uiso  ? O
   HW1        1.0     0.873272     0.214055     0.916031    Uiso  ? HW
   HW2        1.0     0.886126     0.253928     0.925212    Uiso  ? HW
   OW         1.0     0.541696     0.079746     0.610949    Uiso  ? O
   HW1        1.0     0.556649     0.097059     0.623803    Uiso  ? HW
   HW2        1.0     0.550878     0.077123     0.586291    Uiso  ? HW
   OW         1.0     0.676530     0.891110     0.019150    Uiso  ? O
   HW1        1.0     0.701713     0.898455     0.018625    Uiso  ? HW
   HW2        1.0     0.672858     0.870911     0.002886    Uiso  ? HW
   OW         1.0     0.338396     0.007345     0.930721    Uiso  ? O
   HW1        1.0     0.319509     0.025445     0.932295    Uiso  ? HW
   HW2        1.0     0.328428    -0.016526     0.935967    Uiso  ? HW
   OW         1.0     0.926523     0.844416     0.125390    Uiso  ? O
   HW1        1.0     0.922851     0.821070     0.114110    Uiso  ? HW
   HW2        1.0     0.948034     0.855696     0.115422    Uiso  ? HW
   OW         1.0     0.504446     0.013641     0.947509    Uiso  ? O
   HW1        1.0     0.499725     0.038037     0.939377    Uiso  ? HW
   HW2        1.0     0.511267    -0.001312     0.927048    Uiso  ? HW
   OW         1.0     0.619606     0.663939     0.906325    Uiso  ? O
   HW1        1.0     0.632197     0.640854     0.907374    Uiso  ? HW
   HW2        1.0     0.619868     0.674956     0.930196    Uiso  ? HW
   OW         1.0     0.763621     0.984759     0.987907    Uiso  ? O
   HW1        1.0     0.749456     1.004696     0.978988    Uiso  ? HW
   HW2        1.0     0.789066     0.991055     0.987645    Uiso  ? HW
   OW         1.0     0.897930     0.854385     0.744472    Uiso  ? O
   HW1        1.0     0.893209     0.853335     0.718764    Uiso  ? HW
   HW2        1.0     0.883240     0.836284     0.756801    Uiso  ? HW
   OW         1.0     0.687023     1.002597     0.423651    Uiso  ? O
   HW1        1.0     0.704861     0.991842     0.407912    Uiso  ? HW
   HW2        1.0     0.663414     0.992891     0.418142    Uiso  ? HW
   OW         1.0     0.294851     0.493167     0.115684    Uiso  ? O
   HW1        1.0     0.312951     0.490543     0.096797    Uiso  ? HW
   HW2        1.0     0.305081     0.506283     0.135883    Uiso  ? HW
   OW         1.0     0.034627     0.015739     0.207497    Uiso  ? O
   HW1        1.0     0.017576     0.000525     0.194381    Uiso  ? HW
   HW2        1.0     0.046956     0.001574     0.225597    Uiso  ? HW
   OW         1.0     0.270192     0.311902     0.588914    Uiso  ? O
   HW1        1.0     0.263110     0.317935     0.613573    Uiso  ? HW
   HW2        1.0     0.295900     0.307442     0.587865    Uiso  ? HW
   OW         1.0     0.865665     0.395058     0.355709    Uiso  ? O
   HW1        1.0     0.882978     0.381679     0.370137    Uiso  ? HW
   HW2        1.0     0.877207     0.416831     0.346528    Uiso  ? HW
   OW         1.0     0.098896     0.086566     0.439128    Uiso  ? O
   HW1        1.0     0.089452     0.108864     0.449096    Uiso  ? HW
   HW2        1.0     0.080533     0.067942     0.440964    Uiso  ? HW
   OW         1.0     0.415519     0.548779     0.945935    Uiso  ? O
   HW1        1.0     0.411322     0.553501     0.971381    Uiso  ? HW
   HW2        1.0     0.426274     0.570027     0.934655    Uiso  ? HW
   OW         1.0     0.939115     0.598620     0.657643    Uiso  ? O
   HW1        1.0     0.929671     0.620393     0.668923    Uiso  ? HW
   HW2        1.0     0.959314     0.604916     0.641903    Uiso  ? HW
   OW         1.0     0.981087     0.687810     0.345217    Uiso  ? O
   HW1        1.0     0.979775     0.663152     0.336560    Uiso  ? HW
   HW2        1.0     0.970856     0.689384     0.369350    Uiso  ? HW
   OW         1.0     0.329740     0.884552     0.165001    Uiso  ? O
   HW1        1.0     0.350988     0.881404     0.150049    Uiso  ? HW
   HW2        1.0     0.323706     0.909997     0.166575    Uiso  ? HW
   OW         1.0     0.905275     0.187036     0.347315    Uiso  ? O
   HW1        1.0     0.922851     0.180216     0.365678    Uiso  ? HW
   HW2        1.0     0.914194     0.179691     0.323706    Uiso  ? HW
   OW         1.0     0.614884     0.490019     0.773852    Uiso  ? O
   HW1        1.0     0.601506     0.504184     0.756276    Uiso  ? HW
   HW2        1.0     0.625639     0.505758     0.791690    Uiso  ? HW
   OW         1.0     0.314787     0.144802     0.297736    Uiso  ? O
   HW1        1.0     0.330789     0.128800     0.311115    Uiso  ? HW
   HW2        1.0     0.296687     0.130637     0.285145    Uiso  ? HW
   OW         1.0     0.222450     0.585766     0.815036    Uiso  ? O
   HW1        1.0     0.212744     0.602030     0.833399    Uiso  ? HW
   HW2        1.0     0.248157     0.582881     0.818709    Uiso  ? HW
   OW         1.0     0.603604     0.882191     0.455917    Uiso  ? O
   HW1        1.0     0.616720     0.905013     0.454605    Uiso  ? HW
   HW2        1.0     0.600719     0.872747     0.431521    Uiso  ? HW
   OW         1.0     0.636395     0.960101     0.892946    Uiso  ? O
   HW1        1.0     0.619344     0.964036     0.873534    Uiso  ? HW
   HW2        1.0     0.656594     0.945935     0.884027    Uiso  ? HW
   OW         1.0     0.317673     0.114110     0.006296    Uiso  ? O
   HW1        1.0     0.311639     0.094436     0.022560    Uiso  ? HW
   HW2        1.0     0.341019     0.123816     0.012329    Uiso  ? HW
   OW         1.0     0.705386     0.641379     0.404239    Uiso  ? O
   HW1        1.0     0.729257     0.652396     0.405813    Uiso  ? HW
   HW2        1.0     0.688335     0.656331     0.417355    Uiso  ? HW
   OW         1.0     0.910259     0.444375     0.751292    Uiso  ? O
   HW1        1.0     0.928622     0.443063     0.770179    Uiso  ? HW
   HW2        1.0     0.919441     0.458540     0.731093    Uiso  ? HW
   OW         1.0     0.130112     0.451457     0.817660    Uiso  ? O
   HW1        1.0     0.152934     0.461425     0.826841    Uiso  ? HW
   HW2        1.0     0.129587     0.453556     0.791690    Uiso  ? HW
   OW         1.0     0.075811     0.299310     0.428635    Uiso  ? O
   HW1        1.0     0.050891     0.306917     0.426537    Uiso  ? HW
   HW2        1.0     0.091288     0.320558     0.428373    Uiso  ? HW
   OW         1.0     0.649773     0.033315     0.508906    Uiso  ? O
   HW1        1.0     0.658692     0.009181     0.514939    Uiso  ? HW
   HW2        1.0     0.664463     0.043283     0.489756    Uiso  ? HW
   OW         1.0     0.896094     0.523858     0.769655    Uiso  ? O
   HW1        1.0     0.870124     0.524908     0.772278    Uiso  ? HW
   HW2        1.0     0.905013     0.501299     0.779623    Uiso  ? HW
   OW         1.0     0.581045     0.804806     0.624590    Uiso  ? O
   HW1        1.0     0.558485     0.814249     0.614884    Uiso  ? HW
   HW2        1.0     0.601243     0.816086     0.612523    Uiso  ? HW
   OW         1.0     0.552976     0.276226     0.213793    Uiso  ? O
   HW1        1.0     0.561108     0.298261     0.202513    Uiso  ? HW
   HW2        1.0     0.545369     0.259175     0.195430    Uiso  ? HW
   OW         1.0     0.120144     0.065318     0.346266    Uiso  ? O
   HW1        1.0     0.133785     0.046169     0.357808    Uiso  ? HW
   HW2        1.0     0.094436     0.061383     0.350463    Uiso  ? HW
   OW         1.0     0.513628     0.228745     0.174182    Uiso  ? O
   HW1        1.0     0.512841     0.235828     0.148999    Uiso  ? HW
   HW2        1.0     0.493167     0.238976     0.186774    Uiso  ? HW
   OW         1.0     0.658167     0.895569     0.277800    Uiso  ? O
   HW1        1.0     0.637182     0.890585     0.292752    Uiso  ? HW
   HW2        1.0     0.673120     0.913670     0.289342    Uiso  ? HW
   OW         1.0     0.711681     0.475853     0.407649    Uiso  ? O
   HW1        1.0     0.714304     0.479263     0.381679    Uiso  ? HW
   HW2        1.0     0.692532     0.458802     0.412371    Uiso  ? HW
   OW         1.0     0.326329     0.239501     0.378269    Uiso  ? O
   HW1        1.0     0.305081     0.225860     0.371186    Uiso  ? HW
   HW2        1.0     0.318984     0.261011     0.391385    Uiso  ? HW
   OW         1.0     0.577897     0.428373     0.787230    Uiso  ? O
   HW1        1.0     0.563469     0.435718     0.807691    Uiso  ? HW
   HW2        1.0     0.569765     0.404764     0.778836    Uiso  ? HW
   OW         1.0     0.482411     0.280685     0.874059    Uiso  ? O
   HW1        1.0     0.477427     0.304294     0.884552    Uiso  ? HW
   HW2        1.0     0.468246     0.262585     0.886650    Uiso  ? HW
   OW         1.0     0.570289     0.572650     0.624590    Uiso  ? O
   HW1        1.0     0.583143     0.555599     0.639280    Uiso  ? HW
   HW2        1.0     0.545369     0.564781     0.621705    Uiso  ? HW
   OW         1.0     0.738438     0.009968     0.138769    Uiso  ? O
   HW1        1.0     0.756801    -0.006820     0.130374    Uiso  ? HW
   HW2        1.0     0.744472     0.034102     0.130637    Uiso  ? HW
   OW         1.0     0.469295     0.097059     0.008132    Uiso  ? O
   HW1        1.0     0.465360     0.089977     0.033053    Uiso  ? HW
   HW2        1.0     0.446735     0.093911    -0.005246    Uiso  ? HW
   OW         1.0     0.442801     0.012067     0.864353    Uiso  ? O
   HW1        1.0     0.466934     0.003410     0.869862    Uiso  ? HW
   HW2        1.0     0.428373     0.012591     0.886388    Uiso  ? HW
   OW         1.0     0.979250     0.147425     0.103355    Uiso  ? O
   HW1        1.0     0.982660     0.169985     0.090239    Uiso  ? HW
   HW2        1.0     1.002597     0.139031     0.112012    Uiso  ? HW
   OW         1.0     0.782508     0.378007     0.703549    Uiso  ? O
   HW1        1.0     0.760473     0.384040     0.716141    Uiso  ? HW
   HW2        1.0     0.780672     0.353873     0.693581    Uiso  ? HW
   OW         1.0     0.447522     0.247633     0.211432    Uiso  ? O
   HW1        1.0     0.445161     0.236615     0.235041    Uiso  ? HW
   HW2        1.0     0.428635     0.265733     0.208284    Uiso  ? HW
   OW         1.0     0.912358     0.277013     0.693056    Uiso  ? O
   HW1        1.0     0.936229     0.274127     0.703812    Uiso  ? HW
   HW2        1.0     0.898193     0.293277     0.708009    Uiso  ? HW
   OW         1.0     0.228483     0.975578     0.929934    Uiso  ? O
   HW1        1.0     0.224024     0.969020     0.904751    Uiso  ? HW
   HW2        1.0     0.207760     0.988432     0.939377    Uiso  ? HW
   OW         1.0     0.650560     0.039086     0.961150    Uiso  ? O
   HW1        1.0     0.674169     0.047480     0.969282    Uiso  ? HW
   HW2        1.0     0.631935     0.048792     0.976889    Uiso  ? HW
   OW         1.0     0.721125     0.144802     0.332363    Uiso  ? O
   HW1        1.0     0.736864     0.153196     0.312951    Uiso  ? HW
   HW2        1.0     0.732142     0.150049     0.355447    Uiso  ? HW
   OW         1.0     0.606228     0.013116     0.738963    Uiso  ? O
   HW1        1.0     0.622229     0.030167     0.726896    Uiso  ? HW
   HW2        1.0     0.583405     0.012067     0.726109    Uiso  ? HW
   OW         1.0     0.831825     0.186774     0.982660    Uiso  ? O
   HW1        1.0     0.806117     0.187298     0.987120    Uiso  ? HW
   HW2        1.0     0.841006     0.162378     0.985021    Uiso  ? HW
   OW         1.0     0.590488     0.423389     0.122767    Uiso  ? O
   HW1        1.0     0.600719     0.412633     0.101257    Uiso  ? HW
   HW2        1.0     0.592324     0.449359     0.121193    Uiso  ? HW
   OW         1.0     0.797723     0.121980     0.448834    Uiso  ? O
   HW1        1.0     0.774901     0.115684     0.460114    Uiso  ? HW
   HW2        1.0     0.801920     0.105978     0.428373    Uiso  ? HW
   OW         1.0     0.373547     0.467459     0.417618    Uiso  ? O
   HW1        1.0     0.390336     0.463524     0.397943    Uiso  ? HW
   HW2        1.0     0.371186     0.493167     0.421815    Uiso  ? HW
   OW         1.0     0.258125     0.746046     0.136145    Uiso  ? O
   HW1        1.0     0.270717     0.766769     0.126177    Uiso  ? HW
   HW2        1.0     0.269668     0.723748     0.127751    Uiso  ? HW
   OW         1.0     0.388237     0.272291     0.960101    Uiso  ? O
   HW1        1.0     0.374072     0.256027     0.974791    Uiso  ? HW
   HW2        1.0     0.378007     0.273340     0.935967    Uiso  ? HW
   OW         1.0     0.466410     0.402403     0.247108    Uiso  ? O
   HW1        1.0     0.491855     0.396894     0.251043    Uiso  ? HW
   HW2        1.0     0.464311     0.426799     0.237664    Uiso  ? HW
   OW         1.0     0.282259     0.770179     0.815823    Uiso  ? O
   HW1        1.0     0.273865     0.782508     0.837334    Uiso  ? HW
   HW2        1.0     0.283833     0.787493     0.796149    Uiso  ? HW
   OW         1.0     0.704336     0.848876     0.867239    Uiso  ? O
   HW1        1.0     0.710894     0.842580     0.891897    Uiso  ? HW
   HW2        1.0     0.725584     0.858057     0.854909    Uiso  ? HW
   OW         1.0     0.887962     0.230582     0.003148    Uiso  ? O
   HW1        1.0     0.880617     0.251043     0.018100    Uiso  ? HW
   HW2        1.0     0.866714     0.217203    -0.004459    Uiso  ? HW
   OW         1.0     0.188348     0.273078     0.892684    Uiso  ? O
   HW1        1.0     0.176543     0.291440     0.877994    Uiso  ? HW
   HW2        1.0     0.170247     0.260224     0.906587    Uiso  ? HW
   OW         1.0     0.610162     0.391123     0.904226    Uiso  ? O
   HW1        1.0     0.603080     0.416306     0.906325    Uiso  ? HW
   HW2        1.0     0.635345     0.389811     0.897143    Uiso  ? HW
   OW         1.0     0.129063     0.736602     0.748144    Uiso  ? O
   HW1        1.0     0.113586     0.716141     0.753128    Uiso  ? HW
   HW2        1.0     0.118308     0.751554     0.729519    Uiso  ? HW
   OW         1.0     0.914194     0.765457     0.796936    Uiso  ? O
   HW1        1.0     0.915506     0.742111     0.785132    Uiso  ? HW
   HW2        1.0     0.938328     0.775426     0.799297    Uiso  ? HW
   OW         1.0     0.716141     0.354923     0.461425    Uiso  ? O
   HW1        1.0     0.694893     0.364366     0.473230    Uiso  ? HW
   HW2        1.0     0.714304     0.358857     0.435718    Uiso  ? HW
   OW         1.0     0.689122     0.772540     0.014165    Uiso  ? O
   HW1        1.0     0.708009     0.755227     0.007607    Uiso  ? HW
   HW2        1.0     0.673382     0.761785     0.032266    Uiso  ? HW
   OW         1.0     0.544582     0.116209     0.009181    Uiso  ? O
   HW1        1.0     0.519661     0.109389     0.005509    Uiso  ? HW
   HW2        1.0     0.545893     0.132735     0.029642    Uiso  ? HW
   OW         1.0     0.719813     0.065581     0.259175    Uiso  ? O
   HW1        1.0     0.704861     0.043808     0.259175    Uiso  ? HW
   HW2        1.0     0.705910     0.085779     0.268618    Uiso  ? HW
   OW         1.0     0.542483     0.437816     0.682826    Uiso  ? O
   HW1        1.0     0.555075     0.449096     0.662627    Uiso  ? HW
   HW2        1.0     0.559272     0.424176     0.697254    Uiso  ? HW
   OW         1.0     0.893209     0.316361     0.050366    Uiso  ? O
   HW1        1.0     0.870124     0.308229     0.040660    Uiso  ? HW
   HW2        1.0     0.911833     0.312951     0.032266    Uiso  ? HW
   OW         1.0     0.455654     0.195430     0.096010    Uiso  ? O
   HW1        1.0     0.474804     0.177855     0.094436    Uiso  ? HW
   HW2        1.0     0.444899     0.194906     0.119881    Uiso  ? HW
   OW         1.0     0.738963     0.964560     0.847564    Uiso  ? O
   HW1        1.0     0.744734     0.960363     0.822119    Uiso  ? HW
   HW2        1.0     0.720076     0.982660     0.849401    Uiso  ? HW
   OW         1.0     0.592324     0.826579     0.983185    Uiso  ? O
   HW1        1.0     0.573437     0.833399     0.999974    Uiso  ? HW
   HW2        1.0     0.583668     0.807691     0.967183    Uiso  ? HW
   OW         1.0     0.056137     0.136670     0.933868    Uiso  ? O
   HW1        1.0     0.081845     0.141654     0.930721    Uiso  ? HW
   HW2        1.0     0.046693     0.151885     0.953018    Uiso  ? HW
   OW         1.0     0.476640     0.769917     0.607277    Uiso  ? O
   HW1        1.0     0.488182     0.792477     0.600719    Uiso  ? HW
   HW2        1.0     0.451982     0.774901     0.615147    Uiso  ? HW
   OW         1.0     0.612261     0.140080     0.726371    Uiso  ? O
   HW1        1.0     0.636919     0.131686     0.729782    Uiso  ? HW
   HW2        1.0     0.612523     0.165788     0.720863    Uiso  ? HW
   OW         1.0     0.066892     0.698303     0.157656    Uiso  ? O
   HW1        1.0     0.053776     0.713780     0.141130    Uiso  ? HW
   HW2        1.0     0.052727     0.676792     0.162378    Uiso  ? HW
   OW         1.0     0.049579     0.853860     0.172608    Uiso  ? O
   HW1        1.0     0.051678     0.860156     0.198054    Uiso  ? HW
   HW2        1.0     0.029642     0.836809     0.169723    Uiso  ? HW
   OW         1.0     0.713518     0.616196     0.040398    Uiso  ? O
   HW1        1.0     0.703287     0.614360     0.064531    Uiso  ? HW
   HW2        1.0     0.722699     0.640592     0.036987    Uiso  ? HW
   OW         1.0     0.739487     0.534876     0.880092    Uiso  ? O
   HW1        1.0     0.754178     0.522809     0.898193    Uiso  ? HW
   HW2        1.0     0.715878     0.540122     0.890323    Uiso  ? HW
   OW         1.0     0.116996     0.911833     0.373810    Uiso  ? O
   HW1        1.0     0.119357     0.893733     0.354923    Uiso  ? HW
   HW2        1.0     0.091551     0.916555     0.378269    Uiso  ? HW
   OW         1.0     0.456966     0.199890     0.472968    Uiso  ? O
   HW1        1.0     0.440177     0.179691     0.474542    Uiso  ? HW
   HW2        1.0     0.468771     0.203300     0.496052    Uiso  ? HW
   OW         1.0     0.726109     0.572388     0.397681    Uiso  ? O
   HW1        1.0     0.712731     0.563207     0.376958    Uiso  ? HW
   HW2        1.0     0.718239     0.596784     0.403190    Uiso  ? HW
   OW         1.0     0.708009     0.545893     0.962462    Uiso  ? O
   HW1        1.0     0.727158     0.528318     0.960888    Uiso  ? HW
   HW2        1.0     0.696991     0.549566     0.938853    Uiso  ? HW
   OW         1.0     0.692532     0.616720     0.972955    Uiso  ? O
   HW1        1.0     0.697254     0.642166     0.976365    Uiso  ? HW
   HW2        1.0     0.669447     0.613835     0.960625    Uiso  ? HW
   OW         1.0     0.378007     0.515464     0.896356    Uiso  ? O
   HW1        1.0     0.385352     0.528318     0.917867    Uiso  ? HW
   HW2        1.0     0.397156     0.517038     0.878256    Uiso  ? HW
   OW         1.0     0.089714     0.090239     0.890848    Uiso  ? O
   HW1        1.0     0.108602     0.081845     0.906849    Uiso  ? HW
   HW2        1.0     0.098896     0.092075     0.866452    Uiso  ? HW
   OW         1.0     0.340232     0.408699     0.258125    Uiso  ? O
   HW1        1.0     0.331051     0.422602     0.237927    Uiso  ? HW
   HW2        1.0     0.344430     0.424438     0.278587    Uiso  ? HW
   OW         1.0     0.622754     0.836547     0.409486    Uiso  ? O
   HW1        1.0     0.644789     0.827628     0.421028    Uiso  ? HW
   HW2        1.0     0.612523     0.817660     0.394533    Uiso  ? HW
   OW         1.0     0.128013     0.624066     0.766507    Uiso  ? O
   HW1        1.0     0.150573     0.636132     0.772278    Uiso  ? HW
   HW2        1.0     0.113586     0.639280     0.751030    Uiso  ? HW
   OW         1.0     0.142966     0.208809     0.259437    Uiso  ? O
   HW1        1.0     0.153196     0.231631     0.251567    Uiso  ? HW
   HW2        1.0     0.161066     0.189922     0.258125    Uiso  ? HW
   OW         1.0     0.039086     0.709320     0.309541    Uiso  ? O
   HW1        1.0     0.014165     0.704074     0.315312    Uiso  ? HW
   HW2        1.0     0.041185     0.716665     0.284358    Uiso  ? HW
   OW         1.0     0.960888     0.066892     0.146901    Uiso  ? O
   HW1        1.0     0.940164     0.074237     0.132473    Uiso  ? HW
   HW2        1.0     0.955379     0.044333     0.159230    Uiso  ? HW
   OW         1.0     0.492380     0.378794     0.165526    Uiso  ? O
   HW1        1.0     0.480837     0.400304     0.155820    Uiso  ? HW
   HW2        1.0     0.507332     0.367776     0.146901    Uiso  ? HW
   OW         1.0     0.041185     0.966659     0.016002    Uiso  ? O
   HW1        1.0     0.036463     0.990268     0.025970    Uiso  ? HW
   HW2        1.0     0.057973     0.968757    -0.003935    Uiso  ? HW
   OW         1.0     0.997613     0.340495     0.631148    Uiso  ? O
   HW1        1.0     0.971381     0.338396     0.633771    Uiso  ? HW
   HW2        1.0     1.009417     0.323444     0.647150    Uiso  ? HW
   OW         1.0     0.626951     0.356759     0.581307    Uiso  ? O
   HW1        1.0     0.610162     0.363841     0.600194    Uiso  ? HW
   HW2        1.0     0.642953     0.337872     0.590488    Uiso  ? HW
   OW         1.0     0.064269     0.632984     0.233205    Uiso  ? O
   HW1        1.0     0.046169     0.620131     0.247370    Uiso  ? HW
   HW2        1.0     0.057973     0.631935     0.207760    Uiso  ? HW
   OW         1.0     0.200939     0.498413     0.336822    Uiso  ? O
   HW1        1.0     0.205136     0.500774     0.310852    Uiso  ? HW
   HW2        1.0     0.220351     0.484510     0.347577    Uiso  ? HW
   OW         1.0     0.914457     0.482674     0.945148    Uiso  ? O
   HW1        1.0     0.898717     0.494216     0.927310    Uiso  ? HW
   HW2        1.0     0.920490     0.500249     0.964036    Uiso  ? HW
   OW         1.0     0.209071     0.499987     0.648724    Uiso  ? O
   HW1        1.0     0.222187     0.477952     0.654233    Uiso  ? HW
   HW2        1.0     0.217728     0.510217     0.626164    Uiso  ? HW
   OW         1.0     0.950657     0.558223     0.350201    Uiso  ? O
   HW1        1.0     0.934918     0.548779     0.331313    Uiso  ? HW
   HW2        1.0     0.938066     0.557173     0.373023    Uiso  ? HW
   OW         1.0     0.338921     0.958789     0.566617    Uiso  ? O
   HW1        1.0     0.328690     0.970069     0.588127    Uiso  ? HW
   HW2        1.0     0.319509     0.951969     0.550090    Uiso  ? HW
   OW         1.0     0.621442     0.052989     0.645314    Uiso  ? O
   HW1        1.0     0.633509     0.050628     0.668398    Uiso  ? HW
   HW2        1.0     0.605703     0.074237     0.645838    Uiso  ? HW
   OW         1.0     0.630624     0.546943     0.283046    Uiso  ? O
   HW1        1.0     0.615147     0.530679     0.296425    Uiso  ? HW
   HW2        1.0     0.647412     0.533302     0.268618    Uiso  ? HW
   OW         1.0     0.962986     0.578421     0.013378    Uiso  ? O
   HW1        1.0     0.977939     0.569765    -0.006558    Uiso  ? HW
   HW2        1.0     0.947247     0.597571     0.004722    Uiso  ? HW
   OW         1.0     0.865140     0.580258     0.545106    Uiso  ? O
   HW1        1.0     0.848876     0.592849     0.528842    Uiso  ? HW
   HW2        1.0     0.884552     0.569240     0.531466    Uiso  ? HW
   OW         1.0     0.045644     0.626164     0.048792    Uiso  ? O
   HW1        1.0     0.032528     0.619606     0.070565    Uiso  ? HW
   HW2        1.0     0.029380     0.624852     0.028069    Uiso  ? HW
   OW         1.0     0.434669     0.348627     0.831563    Uiso  ? O
   HW1        1.0     0.449883     0.328428     0.825267    Uiso  ? HW
   HW2        1.0     0.449359     0.368301     0.841006    Uiso  ? HW
   OW         1.0     0.772278     0.919703     0.677842    Uiso  ? O
   HW1        1.0     0.796936     0.912096     0.682563    Uiso  ? HW
   HW2        1.0     0.765982     0.939377     0.693843    Uiso  ? HW
   OW         1.0     0.289342     0.290653     0.052727    Uiso  ? O
   HW1        1.0     0.299310     0.310590     0.039086    Uiso  ? HW
   HW2        1.0     0.308229     0.279111     0.066892    Uiso  ? HW
   OW         1.0     0.682826     0.634558     0.169985    Uiso  ? O
   HW1        1.0     0.669185     0.636132     0.192282    Uiso  ? HW
   HW2        1.0     0.673644     0.652134     0.152934    Uiso  ? HW
   OW         1.0     0.226122     0.713255     0.795362    Uiso  ? O
   HW1        1.0     0.235041     0.702238     0.817397    Uiso  ? HW
   HW2        1.0     0.245272     0.713518     0.777524    Uiso  ? HW
   OW         1.0     0.439653     0.301933     0.701451    Uiso  ? O
   HW1        1.0     0.458278     0.283571     0.700139    Uiso  ? HW
   HW2        1.0     0.445686     0.321870     0.685449    Uiso  ? HW
   OW         1.0     0.659217     0.393484     0.476903    Uiso  ? O
   HW1        1.0     0.646101     0.376171     0.491593    Uiso  ? HW
   HW2        1.0     0.665775     0.414207     0.491593    Uiso  ? HW
   OW         1.0     0.765457     0.246846     0.187036    Uiso  ? O
   HW1        1.0     0.745259     0.232942     0.177592    Uiso  ? HW
   HW2        1.0     0.786181     0.231106     0.190709    Uiso  ? HW
   OW         1.0     0.444899     1.003384     0.980037    Uiso  ? O
   HW1        1.0     0.468246     1.008368     0.969544    Uiso  ? HW
   HW2        1.0     0.442801     0.977676     0.985021    Uiso  ? HW
   OW         1.0     0.301671     0.879305     0.678629    Uiso  ? O
   HW1        1.0     0.300359     0.859107     0.661840    Uiso  ? HW
   HW2        1.0     0.283571     0.897143     0.671808    Uiso  ? HW
   OW         1.0     0.889536     0.241599     0.159492    Uiso  ? O
   HW1        1.0     0.893209     0.221138     0.143490    Uiso  ? HW
   HW2        1.0     0.881929     0.262323     0.145327    Uiso  ? HW
   OW         1.0     0.468508     0.092862     0.535925    Uiso  ? O
   HW1        1.0     0.452507     0.073188     0.542221    Uiso  ? HW
   HW2        1.0     0.456704     0.115684     0.541172    Uiso  ? HW
   OW         1.0     0.060334     0.919703     0.066892    Uiso  ? O
   HW1        1.0     0.084468     0.921802     0.056662    Uiso  ? HW
   HW2        1.0     0.043546     0.934655     0.053514    Uiso  ? HW
   OW         1.0     0.090764     0.840744     0.476116    Uiso  ? O
   HW1        1.0     0.100994     0.864353     0.481887    Uiso  ? HW
   HW2        1.0     0.102306     0.831300     0.454605    Uiso  ? HW
   OW         1.0     0.960101     0.877994     0.305868    Uiso  ? O
   HW1        1.0     0.958527     0.863566     0.327641    Uiso  ? HW
   HW2        1.0     0.948559     0.901341     0.310065    Uiso  ? HW
   OW         1.0     0.692269     0.883240     0.210645    Uiso  ? O
   HW1        1.0     0.676792     0.904226     0.212219    Uiso  ? HW
   HW2        1.0     0.686761     0.866714     0.230319    Uiso  ? HW
   OW         1.0     0.620131     0.338396     0.508381    Uiso  ? O
   HW1        1.0     0.596522     0.327116     0.505233    Uiso  ? HW
   HW2        1.0     0.622754     0.346528     0.533302    Uiso  ? HW
   OW         1.0     0.327116     0.763621     0.185987    Uiso  ? O
   HW1        1.0     0.312426     0.785132     0.188085    Uiso  ? HW
   HW2        1.0     0.312951     0.742898     0.193594    Uiso  ? HW
   OW         1.0     0.233729     0.481624     0.753653    Uiso  ? O
   HW1        1.0     0.222712     0.459327     0.745259    Uiso  ? HW
   HW2        1.0     0.248157     0.476640     0.774901    Uiso  ? HW
   OW         1.0     0.271242     0.523858     0.243698    Uiso  ? O
   HW1        1.0     0.288030     0.543270     0.237927    Uiso  ? HW
   HW2        1.0     0.272815     0.518087     0.269143    Uiso  ? HW
   OW         1.0     0.802183     0.244222     0.934131    Uiso  ? O
   HW1        1.0     0.820545     0.238189     0.951706    Uiso  ? HW
   HW2        1.0     0.796411     0.222974     0.919703    Uiso  ? HW
   OW         1.0     0.274127     0.314525     0.855434    Uiso  ? O
   HW1        1.0     0.271242     0.299835     0.876944    Uiso  ? HW
   HW2        1.0     0.295375     0.330002     0.858057    Uiso  ? HW
   OW         1.0     0.151885     0.008919     0.374334    Uiso  ? O
   HW1        1.0     0.136408    -0.001312     0.392959    Uiso  ? HW
   HW2        1.0     0.176805     0.008132     0.382466    Uiso  ? HW
   OW         1.0     0.521497     0.794051     0.251043    Uiso  ? O
   HW1        1.0     0.532777     0.797985     0.227696    Uiso  ? HW
   HW2        1.0     0.518874     0.768081     0.254978    Uiso  ? HW
   OW         1.0     0.713518     0.567142     0.169985    Uiso  ? O
   HW1        1.0     0.705910     0.592062     0.172608    Uiso  ? HW
   HW2        1.0     0.732405     0.561633     0.187036    Uiso  ? HW
   OW         1.0     0.319509     0.180740     0.910522    Uiso  ? O
   HW1        1.0     0.343905     0.182052     0.919441    Uiso  ? HW
   HW2        1.0     0.319509     0.182577     0.884290    Uiso  ? HW
   OW         1.0     0.913670     0.499200     0.832612    Uiso  ? O
   HW1        1.0     0.938853     0.506807     0.832874    Uiso  ? HW
   HW2        1.0     0.902127     0.506807     0.854909    Uiso  ? HW
   OW         1.0     0.932819     0.055612     0.549566    Uiso  ? O
   HW1        1.0     0.951706     0.067942     0.562682    Uiso  ? HW
   HW2        1.0     0.910259     0.068729     0.551927    Uiso  ? HW
   OW         1.0     0.790378     0.550090     0.397156    Uiso  ? O
   HW1        1.0     0.801658     0.567404     0.413158    Uiso  ? HW
   HW2        1.0     0.764670     0.554812     0.396107    Uiso  ? HW
   OW         1.0     0.963773     0.743422     0.458802    Uiso  ? O
   HW1        1.0     0.958002     0.741061     0.484248    Uiso  ? HW
   HW2        1.0     0.945935     0.730568     0.444637    Uiso  ? HW
   OW         1.0     0.229270     0.217990     0.031216    Uiso  ? O
   HW1        1.0     0.251305     0.209333     0.042234    Uiso  ? HW
   HW2        1.0     0.208546     0.206448     0.043021    Uiso  ? HW
   OW         1.0     0.635083     0.558223     0.806642    Uiso  ? O
   HW1        1.0     0.623541     0.579208     0.796149    Uiso  ? HW
   HW2        1.0     0.635083     0.560321     0.832874    Uiso  ? HW
   OW         1.0     0.072139     0.820545     0.792477    Uiso  ? O
   HW1        1.0     0.066105     0.837334     0.811889    Uiso  ? HW
   HW2        1.0     0.076861     0.796936     0.802707    Uiso  ? HW
   OW         1.0     0.154508     0.016526     0.241861    Uiso  ? O
   HW1        1.0     0.154508    -0.008657     0.234779    Uiso  ? HW
   HW2        1.0     0.132735     0.021510     0.255765    Uiso  ? HW
   OW         1.0     0.961675     0.389287     0.953805    Uiso  ? O
   HW1        1.0     0.979513     0.383253     0.971905    Uiso  ? HW
   HW2        1.0     0.954592     0.367252     0.941214    Uiso  ? HW
   OW         1.0     0.639805     0.981611     0.651872    Uiso  ? O
   HW1        1.0     0.662365     0.976627     0.664463    Uiso  ? HW
   HW2        1.0     0.620131     0.968495     0.663414    Uiso  ? HW
   OW         1.0     0.904751     0.141392     0.791165    Uiso  ? O
   HW1        1.0     0.906587     0.135358     0.816873    Uiso  ? HW
   HW2        1.0     0.927310     0.135358     0.779360    Uiso  ? HW
   OW         1.0     0.032266     0.034102     0.528580    Uiso  ? O
   HW1        1.0     0.012854     0.037774     0.511267    Uiso  ? HW
   HW2        1.0     0.046693     0.055875     0.530154    Uiso  ? HW
   OW         1.0     0.783820     0.234779     0.679153    Uiso  ? O
   HW1        1.0     0.802707     0.231106     0.661315    Uiso  ? HW
   HW2        1.0     0.773327     0.211694     0.685711    Uiso  ? HW
   OW         1.0     0.598883     0.450408     0.384565    Uiso  ? O
   HW1        1.0     0.586029     0.431258     0.371973    Uiso  ? HW
   HW2        1.0     0.582356     0.469820     0.390336    Uiso  ? HW
   OW         1.0     0.318197     0.509693     0.589439    Uiso  ? O
   HW1        1.0     0.296687     0.495265     0.593898    Uiso  ? HW
   HW2        1.0     0.317410     0.531203     0.604654    Uiso  ? HW
   OW         1.0     0.495265     0.508906     0.184413    Uiso  ? O
   HW1        1.0     0.504971     0.517825     0.161591    Uiso  ? HW
   HW2        1.0     0.511791     0.514939     0.203825    Uiso  ? HW
   OW         1.0     0.768868     0.796411     0.358595    Uiso  ? O
   HW1        1.0     0.758899     0.798772     0.382466    Uiso  ? HW
   HW2        1.0     0.754178     0.809790     0.341544    Uiso  ? HW
   OW         1.0     0.274914     0.740537     0.363841    Uiso  ? O
   HW1        1.0     0.270455     0.765195     0.355972    Uiso  ? HW
   HW2        1.0     0.268618     0.738176     0.389287    Uiso  ? HW
   OW         1.0     0.838383     0.909210     0.495003    Uiso  ? O
   HW1        1.0     0.814512     0.898455     0.497888    Uiso  ? HW
   HW2        1.0     0.849138     0.900554     0.472705    Uiso  ? HW
   OW         1.0     0.899504     0.956166     0.941214    Uiso  ? O
   HW1        1.0     0.883503     0.946985     0.960101    Uiso  ? HW
   HW2        1.0     0.885339     0.961937     0.919965    Uiso  ? HW
   OW         1.0     0.878518     0.382466     0.753391    Uiso  ? O
   HW1        1.0     0.853073     0.386926     0.757588    Uiso  ? HW
   HW2        1.0     0.890585     0.405288     0.748406    Uiso  ? HW
   OW         1.0     0.283308     0.499725     0.708009    Uiso  ? O
   HW1        1.0     0.281997     0.478739     0.692269    Uiso  ? HW
   HW2        1.0     0.263897     0.498675     0.725584    Uiso  ? HW
   OW         1.0     0.070040     0.807954     0.105716    Uiso  ? O
   HW1        1.0     0.061908     0.791165     0.087091    Uiso  ? HW
   HW2        1.0     0.053514     0.806904     0.126177    Uiso  ? HW
   OW         1.0     0.032266     0.836547     0.033053    Uiso  ? O
   HW1        1.0     0.041709     0.813725     0.024658    Uiso  ? HW
   HW2        1.0     0.051678     0.853860     0.035938    Uiso  ? HW
   OW         1.0     0.951969     0.155033     0.283571    Uiso  ? O
   HW1        1.0     0.964298     0.165788     0.262847    Uiso  ? HW
   HW2        1.0     0.933868     0.137982     0.274914    Uiso  ? HW
   OW         1.0     0.496314     0.992629     0.232680    Uiso  ? O
   HW1        1.0     0.494478     0.987120     0.206973    Uiso  ? HW
   HW2        1.0     0.520186     0.986071     0.241074    Uiso  ? HW
   OW         1.0     0.512841     0.975316     0.557173    Uiso  ? O
   HW1        1.0     0.498413     0.962199     0.539335    Uiso  ? HW
   HW2        1.0     0.526744     0.993940     0.545106    Uiso  ? HW
   OW         1.0     0.788542     0.897930     0.613835    Uiso  ? O
   HW1        1.0     0.805593     0.878518     0.618294    Uiso  ? HW
   HW2        1.0     0.796411     0.911571     0.592849    Uiso  ? HW
   OW         1.0     0.477689     0.467197     0.682301    Uiso  ? O
   HW1        1.0     0.472181     0.479263     0.705123    Uiso  ? HW
   HW2        1.0     0.500774     0.454867     0.684400    Uiso  ? HW
   OW         1.0     0.293539     0.355972     0.276226    Uiso  ? O
   HW1        1.0     0.299572     0.332887     0.287243    Uiso  ? HW
   HW2        1.0     0.315312     0.370662     0.274127    Uiso  ? HW
   OW         1.0     0.140605     0.950395     0.141654    Uiso  ? O
   HW1        1.0     0.128538     0.927573     0.146376    Uiso  ? HW
   HW2        1.0     0.161328     0.953018     0.157656    Uiso  ? HW
   OW         1.0     0.343905     0.507857     0.268094    Uiso  ? O
   HW1        1.0     0.332100     0.496052     0.247895    Uiso  ? HW
   HW2        1.0     0.347840     0.490281     0.287243    Uiso  ? HW
   OW         1.0     0.741586     0.462999     0.167886    Uiso  ? O
   HW1        1.0     0.758899     0.471918     0.150049    Uiso  ? HW
   HW2        1.0     0.737651     0.437554     0.163952    Uiso  ? HW
   OW         1.0     0.613573     0.171559     0.377482    Uiso  ? O
   HW1        1.0     0.620393     0.191496     0.361743    Uiso  ? HW
   HW2        1.0     0.601243     0.153196     0.363317    Uiso  ? HW
   OW         1.0     0.666037     0.119094     0.057711    Uiso  ? O
   HW1        1.0     0.660266     0.126702     0.033315    Uiso  ? HW
   HW2        1.0     0.680727     0.097322     0.056924    Uiso  ? HW
   OW         1.0     0.817660     0.876944     0.999449    Uiso  ? O
   HW1        1.0     0.794575     0.885077     0.990268    Uiso  ? HW
   HW2        1.0     0.830776     0.864615     0.980300    Uiso  ? HW
   OW         1.0     0.599407     0.018100     0.043283    Uiso  ? O
   HW1        1.0     0.608064     0.038824     0.029642    Uiso  ? HW
   HW2        1.0     0.579995     0.006558     0.030167    Uiso  ? HW
   OW         1.0     0.737389     0.952756     0.622229    Uiso  ? O
   HW1        1.0     0.727683     0.957740     0.598358    Uiso  ? HW
   HW2        1.0     0.734503     0.973742     0.637444    Uiso  ? HW
   OW         1.0     0.666824     0.758899     0.622229    Uiso  ? O
   HW1        1.0     0.673382     0.771491     0.599932    Uiso  ? HW
   HW2        1.0     0.677055     0.771753     0.642690    Uiso  ? HW
   OW         1.0     0.965347     0.664988     0.261273    Uiso  ? O
   HW1        1.0     0.981087     0.644002     0.263897    Uiso  ? HW
   HW2        1.0     0.962724     0.676792     0.284358    Uiso  ? HW
   OW         1.0     0.379843     0.883765     0.099945    Uiso  ? O
   HW1        1.0     0.364104     0.898980     0.085255    Uiso  ? HW
   HW2        1.0     0.397943     0.898717     0.111487    Uiso  ? HW
   OW         1.0     0.203038     0.396894     0.833661    Uiso  ? O
   HW1        1.0     0.183363     0.391385     0.817397    Uiso  ? HW
   HW2        1.0     0.203038     0.422339     0.839432    Uiso  ? HW
   OW         1.0     0.138506     0.693843     0.551402    Uiso  ? O
   HW1        1.0     0.159492     0.696204     0.535663    Uiso  ? HW
   HW2        1.0     0.118045     0.705648     0.540385    Uiso  ? HW
   OW         1.0     0.411060     0.839432     0.725584    Uiso  ? O
   HW1        1.0     0.413158     0.860681     0.740799    Uiso  ? HW
   HW2        1.0     0.431521     0.823693     0.729519    Uiso  ? HW
   OW         1.0     0.276226     0.390074     0.823693    Uiso  ? O
   HW1        1.0     0.295900     0.380105     0.838383    Uiso  ? HW
   HW2        1.0     0.253928     0.388237     0.837071    Uiso  ? HW
   OW         1.0     0.739225     0.956166     0.247108    Uiso  ? O
   HW1        1.0     0.752079     0.972955     0.231369    Uiso  ? HW
   HW2        1.0     0.737389     0.932819     0.235566    Uiso  ? HW
   OW         1.0     0.233467     0.158181     0.147425    Uiso  ? O
   HW1        1.0     0.224024     0.143490     0.128013    Uiso  ? HW
   HW2        1.0     0.222450     0.150835     0.169985    Uiso  ? HW
   OW         1.0     0.660266     0.613048     0.526482    Uiso  ? O
   HW1        1.0     0.667349     0.630624     0.508381    Uiso  ? HW
   HW2        1.0     0.657905     0.624852     0.549828    Uiso  ? HW
   OW         1.0     0.266257     0.386401     0.479263    Uiso  ? O
   HW1        1.0     0.242124     0.383778     0.469033    Uiso  ? HW
   HW2        1.0     0.283571     0.389811     0.459852    Uiso  ? HW
   OW         1.0     0.791427     0.115160     0.017576    Uiso  ? O
   HW1        1.0     0.813725     0.113323     0.003935    Uiso  ? HW
   HW2        1.0     0.778574     0.136932     0.010231    Uiso  ? HW
   OW         1.0     0.604391     0.730044     0.640329    Uiso  ? O
   HW1        1.0     0.599670     0.755751     0.639280    Uiso  ? HW
   HW2        1.0     0.586291     0.718502     0.655282    Uiso  ? HW
   OW         1.0     0.759424     0.949870     0.780934    Uiso  ? O
   HW1        1.0     0.778836     0.932032     0.782246    Uiso  ? HW
   HW2        1.0     0.756276     0.957478     0.756014    Uiso  ? HW
   OW         1.0     0.607277     0.631411     0.329215    Uiso  ? O
   HW1        1.0     0.594948     0.650035     0.342856    Uiso  ? HW
   HW2        1.0     0.600456     0.607801     0.338396    Uiso  ? HW
   OW         1.0     0.757588     0.853335     0.659741    Uiso  ? O
   HW1        1.0     0.778311     0.838121     0.655020    Uiso  ? HW
   HW2        1.0     0.739487     0.839432     0.672858    Uiso  ? HW
   OW         1.0     0.939377     0.432045     0.901341    Uiso  ? O
   HW1        1.0     0.954592     0.446998     0.886126    Uiso  ? HW
   HW2        1.0     0.919441     0.422864     0.887175    Uiso  ? HW
   OW         1.0     0.150835     0.573175     0.868813    Uiso  ? O
   HW1        1.0     0.139293     0.559272     0.849925    Uiso  ? HW
   HW2        1.0     0.170510     0.559009     0.879043    Uiso  ? HW
   OW         1.0     0.772278     0.546418     0.515989    Uiso  ? O
   HW1        1.0     0.776213     0.551927     0.541434    Uiso  ? HW
   HW2        1.0     0.786181     0.563207     0.501299    Uiso  ? HW
   OW         1.0     0.015477     0.976102     0.152409    Uiso  ? O
   HW1        1.0     0.040135     0.978201     0.143490    Uiso  ? HW
   HW2        1.0    -0.000262     0.991317     0.137982    Uiso  ? HW
   OW         1.0     0.391123     0.332100     0.880355    Uiso  ? O
   HW1        1.0     0.392172     0.306130     0.876944    Uiso  ? HW
   HW2        1.0     0.403452     0.344167     0.860681    Uiso  ? HW
   OW         1.0     0.160804     0.275701     0.043546    Uiso  ? O
   HW1        1.0     0.159230     0.254978     0.027282    Uiso  ? HW
   HW2        1.0     0.184937     0.285932     0.042496    Uiso  ? HW
   OW         1.0     0.984497     0.460901     0.948559    Uiso  ? O
   HW1        1.0     0.991842     0.477952     0.929934    Uiso  ? HW
   HW2        1.0     1.004696     0.455917     0.964298    Uiso  ? HW
   OW         1.0     0.099158     0.974266     0.966659    Uiso  ? O
   HW1        1.0     0.124866     0.978726     0.970331    Uiso  ? HW
   HW2        1.0     0.094174     0.972430     0.940951    Uiso  ? HW
   OW         1.0     0.445161     0.379581     0.035151    Uiso  ? O
   HW1        1.0     0.423126     0.392959     0.030692    Uiso  ? HW
   HW2        1.0     0.444899     0.357546     0.020723    Uiso  ? HW
   OW         1.0     0.334986     0.113586     0.878518    Uiso  ? O
   HW1        1.0     0.334461     0.139293     0.883240    Uiso  ? HW
   HW2        1.0     0.324493     0.108864     0.854909    Uiso  ? HW
   OW         1.0     0.280423     0.449621     0.655544    Uiso  ? O
   HW1        1.0     0.276226     0.456966     0.630886    Uiso  ? HW
   HW2        1.0     0.302983     0.436242     0.657118    Uiso  ? HW
   OW         1.0     0.921277     0.852024     0.031741    Uiso  ? O
   HW1        1.0     0.929147     0.849138     0.006820    Uiso  ? HW
   HW2        1.0     0.942001     0.848614     0.047743    Uiso  ? HW
   OW         1.0     0.160279     0.199628     0.853860    Uiso  ? O
   HW1        1.0     0.182839     0.211957     0.858844    Uiso  ? HW
   HW2        1.0     0.141130     0.217203     0.850712    Uiso  ? HW
   OW         1.0     0.400304     0.369088     0.238189    Uiso  ? O
   HW1        1.0     0.422339     0.383253     0.236090    Uiso  ? HW
   HW2        1.0     0.380892     0.384565     0.246321    Uiso  ? HW
   OW         1.0     0.779623     0.941738     0.427586    Uiso  ? O
   HW1        1.0     0.801920     0.951182     0.417880    Uiso  ? HW
   HW2        1.0     0.778049     0.947247     0.453294    Uiso  ? HW
   OW         1.0     0.689384     0.700664     0.592587    Uiso  ? O
   HW1        1.0     0.688335     0.710894     0.568453    Uiso  ? HW
   HW2        1.0     0.714304     0.697254     0.599670    Uiso  ? HW
   OW         1.0     0.623279     0.725847     0.575536    Uiso  ? O
   HW1        1.0     0.599407     0.732929     0.566879    Uiso  ? HW
   HW2        1.0     0.638493     0.720076     0.555075    Uiso  ? HW
   OW         1.0     0.575536     0.556386     0.143753    Uiso  ? O
   HW1        1.0     0.580258     0.581569     0.139031    Uiso  ? HW
   HW2        1.0     0.552189     0.549828     0.133522    Uiso  ? HW
   OW         1.0     0.204349     0.392697     0.652396    Uiso  ? O
   HW1        1.0     0.196217     0.370400     0.641116    Uiso  ? HW
   HW2        1.0     0.227958     0.389024     0.663414    Uiso  ? HW
   OW         1.0     0.873534     0.090764     0.528580    Uiso  ? O
   HW1        1.0     0.856483     0.071089     0.525695    Uiso  ? HW
   HW2        1.0     0.865927     0.111225     0.513890    Uiso  ? HW
   OW         1.0     0.186774     0.903177     0.946198    Uiso  ? O
   HW1        1.0     0.200152     0.912620     0.966921    Uiso  ? HW
   HW2        1.0     0.178904     0.923376     0.930983    Uiso  ? HW
   OW         1.0     0.961412     0.778836     0.344430    Uiso  ? O
   HW1        1.0     0.955904     0.804281     0.348364    Uiso  ? HW
   HW2        1.0     0.987120     0.774901     0.347577    Uiso  ? HW
   OW         1.0     0.428635     0.829464     0.927310    Uiso  ? O
   HW1        1.0     0.435718     0.823168     0.902652    Uiso  ? HW
   HW2        1.0     0.420503     0.807691     0.939640    Uiso  ? HW
   OW         1.0     0.927048     0.842056     0.932295    Uiso  ? O
   HW1        1.0     0.946985     0.848089     0.948296    Uiso  ? HW
   HW2        1.0     0.934918     0.824218     0.914981    Uiso  ? HW
   OW         1.0     0.796149     0.237140     0.036201    Uiso  ? O
   HW1        1.0     0.801658     0.214055     0.047480    Uiso  ? HW
   HW2        1.0     0.770704     0.238189     0.030429    Uiso  ? HW
   OW         1.0     0.359382     0.331576     0.196480    Uiso  ? O
   HW1        1.0     0.370137     0.348627     0.213531    Uiso  ? HW
   HW2        1.0     0.355447     0.308754     0.208546    Uiso  ? HW
   OW         1.0     0.383253     0.591275     0.211957    Uiso  ? O
   HW1        1.0     0.378794     0.615409     0.221138    Uiso  ? HW
   HW2        1.0     0.374859     0.589964     0.187036    Uiso  ? HW
   OW         1.0     0.276488     0.680203     0.455654    Uiso  ? O
   HW1        1.0     0.275701     0.691745     0.479001    Uiso  ? HW
   HW2        1.0     0.295375     0.690958     0.440964    Uiso  ? HW
   OW         1.0     0.880879     0.962986     0.591537    Uiso  ? O
   HW1        1.0     0.887437     0.948034     0.611999    Uiso  ? HW
   HW2        1.0     0.902390     0.974791     0.581832    Uiso  ? HW
   OW         1.0     0.961675     0.267569     0.396369    Uiso  ? O
   HW1        1.0     0.958002     0.243960     0.406862    Uiso  ? HW
   HW2        1.0     0.960363     0.265733     0.370137    Uiso  ? HW
   OW         1.0     0.720863     0.887437     0.600194    Uiso  ? O
   HW1        1.0     0.705648     0.902652     0.585504    Uiso  ? HW
   HW2        1.0     0.718764     0.862517     0.592324    Uiso  ? HW
   OW         1.0     0.292752     0.796411     0.283308    Uiso  ? O
   HW1        1.0     0.288817     0.796674     0.309278    Uiso  ? HW
   HW2        1.0     0.315049     0.783558     0.278062    Uiso  ? HW
   OW         1.0     0.044595     0.193332     0.273340    Uiso  ? O
   HW1        1.0     0.034627     0.189922     0.297212    Uiso  ? HW
   HW2        1.0     0.030954     0.178904     0.256027    Uiso  ? HW
   OW         1.0     0.715878     0.984759     0.487395    Uiso  ? O
   HW1        1.0     0.703812     0.970594     0.505758    Uiso  ? HW
   HW2        1.0     0.700926     0.985284     0.465885    Uiso  ? HW
   OW         1.0     0.679940     0.284882     0.439915    Uiso  ? O
   HW1        1.0     0.688072     0.295638     0.462475    Uiso  ? HW
   HW2        1.0     0.700139     0.283308     0.423389    Uiso  ? HW
   OW         1.0     0.639280     0.927835     0.123816    Uiso  ? O
   HW1        1.0     0.626689     0.929934     0.100994    Uiso  ? HW
   HW2        1.0     0.645314     0.951969     0.132735    Uiso  ? HW
   OW         1.0     0.942787     0.441489     0.001574    Uiso  ? O
   HW1        1.0     0.929147     0.436767     0.023609    Uiso  ? HW
   HW2        1.0     0.967446     0.447260     0.007607    Uiso  ? HW
   OW         1.0     0.868550     0.521497     0.480837    Uiso  ? O
   HW1        1.0     0.864353     0.497101     0.472443    Uiso  ? HW
   HW2        1.0     0.848876     0.536974     0.472968    Uiso  ? HW
   OW         1.0     0.674431     0.216941     0.610949    Uiso  ? O
   HW1        1.0     0.664463     0.231893     0.630099    Uiso  ? HW
   HW2        1.0     0.695155     0.204087     0.620131    Uiso  ? HW
   OW         1.0     0.921539     0.207235     0.711419    Uiso  ? O
   HW1        1.0     0.901603     0.199628     0.726634    Uiso  ? HW
   HW2        1.0     0.917080     0.231631     0.702762    Uiso  ? HW
   OW         1.0     0.512841     0.388500     0.051940    Uiso  ? O
   HW1        1.0     0.519923     0.407912     0.035938    Uiso  ? HW
   HW2        1.0     0.486608     0.385877     0.051415    Uiso  ? HW
   OW         1.0     0.132211     0.558223     0.191496    Uiso  ? O
   HW1        1.0     0.107290     0.550353     0.192020    Uiso  ? HW
   HW2        1.0     0.135096     0.578421     0.208022    Uiso  ? HW
   OW         1.0     0.099683     0.195430     0.320558    Uiso  ? O
   HW1        1.0     0.096272     0.171559     0.331051    Uiso  ? HW
   HW2        1.0     0.120406     0.206973     0.331313    Uiso  ? HW
   OW         1.0     0.818184     0.476116     0.733716    Uiso  ? O
   HW1        1.0     0.808216     0.455392     0.746308    Uiso  ? HW
   HW2        1.0     0.821857     0.495790     0.750767    Uiso  ? HW
   OW         1.0     0.620393     0.547730     0.967970    Uiso  ? O
   HW1        1.0     0.611212     0.531466     0.949346    Uiso  ? HW
   HW2        1.0     0.634296     0.566879     0.956428    Uiso  ? HW
   OW         1.0     0.668660     0.864091     0.757588    Uiso  ? O
   HW1        1.0     0.680990     0.843630     0.746832    Uiso  ? HW
   HW2        1.0     0.685974     0.879830     0.769130    Uiso  ? HW
   OW         1.0     0.699877     0.289604     0.989481    Uiso  ? O
   HW1        1.0     0.674694     0.295638     0.993678    Uiso  ? HW
   HW2        1.0     0.706172     0.294588     0.964560    Uiso  ? HW
   OW         1.0     0.082107     0.475853     0.152934    Uiso  ? O
   HW1        1.0     0.107815     0.480313     0.148999    Uiso  ? HW
   HW2        1.0     0.073188     0.491593     0.171821    Uiso  ? HW
   OW         1.0     0.897406     0.924163     0.037512    Uiso  ? O
   HW1        1.0     0.896094     0.898193     0.034889    Uiso  ? HW
   HW2        1.0     0.922589     0.931770     0.038299    Uiso  ? HW
   OW         1.0     0.970331     0.973217     0.698303    Uiso  ? O
   HW1        1.0     0.953805     0.990793     0.708796    Uiso  ? HW
   HW2        1.0     0.994727     0.978463     0.706435    Uiso  ? HW
   OW         1.0     0.121980     0.832612     0.414207    Uiso  ? O
   HW1        1.0     0.121980     0.810577     0.399517    Uiso  ? HW
   HW2        1.0     0.112274     0.852286     0.400042    Uiso  ? HW
   OW         1.0     0.763621     0.595472     0.108864    Uiso  ? O
   HW1        1.0     0.737651     0.591537     0.109913    Uiso  ? HW
   HW2        1.0     0.772278     0.588127     0.085255    Uiso  ? HW
   OW         1.0     0.382466     0.130637     0.601768    Uiso  ? O
   HW1        1.0     0.362005     0.126440     0.586029    Uiso  ? HW
   HW2        1.0     0.391910     0.107552     0.610425    Uiso  ? HW
   OW         1.0     0.753653     0.064007     0.044070    Uiso  ? O
   HW1        1.0     0.765982     0.086042     0.036725    Uiso  ? HW
   HW2        1.0     0.771228     0.046431     0.051940    Uiso  ? HW
   OW         1.0     0.783558     0.894782     0.206186    Uiso  ? O
   HW1        1.0     0.765457     0.891110     0.187561    Uiso  ? HW
   HW2        1.0     0.801658     0.911833     0.197529    Uiso  ? HW
   OW         1.0     0.555862     0.893209     0.571076    Uiso  ? O
   HW1        1.0     0.540647     0.872223     0.574486    Uiso  ? HW
   HW2        1.0     0.577110     0.890848     0.586029    Uiso  ? HW
   OW         1.0     0.502348     0.619868     0.031216    Uiso  ? O
   HW1        1.0     0.508381     0.638756     0.048267    Uiso  ? HW
   HW2        1.0     0.524645     0.609638     0.021248    Uiso  ? HW
   OW         1.0     0.747882     0.659217     0.297474    Uiso  ? O
   HW1        1.0     0.725584     0.654757     0.310328    Uiso  ? HW
   HW2        1.0     0.746832     0.682826     0.285669    Uiso  ? HW
   OW         1.0     0.924425     0.771491     0.112274    Uiso  ? O
   HW1        1.0     0.937541     0.768081     0.089714    Uiso  ? HW
   HW2        1.0     0.936492     0.757850     0.131161    Uiso  ? HW
   OW         1.0     0.397681     0.423126     0.850188    Uiso  ? O
   HW1        1.0     0.419192     0.435456     0.858844    Uiso  ? HW
   HW2        1.0     0.378269     0.426274     0.867501    Uiso  ? HW
   OW         1.0     0.100470     0.149786     0.266520    Uiso  ? O
   HW1        1.0     0.124079     0.142966     0.257863    Uiso  ? HW
   HW2        1.0     0.086829     0.128013     0.272553    Uiso  ? HW
   OW         1.0     0.930458     0.031216     0.295375    Uiso  ? O
   HW1        1.0     0.922064     0.039611     0.318722    Uiso  ? HW
   HW2        1.0     0.920228     0.046169     0.276488    Uiso  ? HW
   OW         1.0     0.065581     0.832350     0.328428    Uiso  ? O
   HW1        1.0     0.061121     0.831825     0.354136    Uiso  ? HW
   HW2        1.0     0.043021     0.834973     0.315574    Uiso  ? HW
   OW         1.0     0.501036     0.597571     0.194906    Uiso  ? O
   HW1        1.0     0.523596     0.610687     0.197267    Uiso  ? HW
   HW2        1.0     0.491068     0.592587     0.218515    Uiso  ? HW
   OW         1.0     0.704074     0.905800     0.665775    Uiso  ? O
   HW1        1.0     0.697778     0.928097     0.678104    Uiso  ? HW
   HW2        1.0     0.684400     0.888487     0.668136    Uiso  ? HW
   OW         1.0     0.645576     0.702762     0.744734    Uiso  ? O
   HW1        1.0     0.667086     0.687548     0.743422    Uiso  ? HW
   HW2        1.0     0.624328     0.687810     0.744209    Uiso  ? HW
   OW         1.0     0.590751     0.526744     0.900554    Uiso  ? O
   HW1        1.0     0.602817     0.547467     0.890061    Uiso  ? HW
   HW2        1.0     0.595735     0.505496     0.885863    Uiso  ? HW
   OW         1.0     0.631935     0.660791     0.615409    Uiso  ? O
   HW1        1.0     0.615147     0.650298     0.632722    Uiso  ? HW
   HW2        1.0     0.648724     0.642428     0.607015    Uiso  ? HW
   OW         1.0     0.048005     0.920228     0.285932    Uiso  ? O
   HW1        1.0     0.043546     0.914981     0.311377    Uiso  ? HW
   HW2        1.0     0.053776     0.898193     0.273340    Uiso  ? HW
   OW         1.0     0.941476     0.911046     0.886388    Uiso  ? O
   HW1        1.0     0.937279     0.898455     0.863828    Uiso  ? HW
   HW2        1.0     0.923113     0.903964     0.903701    Uiso  ? HW
   OW         1.0     0.640592     0.051153     0.574749    Uiso  ? O
   HW1        1.0     0.651609     0.047218     0.551402    Uiso  ? HW
   HW2        1.0     0.621705     0.068991     0.572650    Uiso  ? HW
   OW         1.0     0.819234     0.998138     0.575798    Uiso  ? O
   HW1        1.0     0.809003     1.009155     0.597309    Uiso  ? HW
   HW2        1.0     0.838645     0.982136     0.582881    Uiso  ? HW
   OW         1.0     0.688072     0.645838     0.336035    Uiso  ? O
   HW1        1.0     0.663152     0.637706     0.334986    Uiso  ? HW
   HW2        1.0     0.697516     0.641641     0.360169    Uiso  ? HW
   OW         1.0     0.660004     0.334986     0.857008    Uiso  ? O
   HW1        1.0     0.674169     0.333150     0.834973    Uiso  ? HW
   HW2        1.0     0.667611     0.355972     0.870649    Uiso  ? HW
   OW         1.0     0.984497     0.482936     0.184675    Uiso  ? O
   HW1        1.0     0.991579     0.464573     0.201726    Uiso  ? HW
   HW2        1.0     0.962986     0.474804     0.171821    Uiso  ? HW
   OW         1.0     0.774901     0.772278     0.474542    Uiso  ? O
   HW1        1.0     0.749980     0.772015     0.482674    Uiso  ? HW
   HW2        1.0     0.779623     0.794051     0.460901    Uiso  ? HW
   OW         1.0     0.456441     0.328690     0.109913    Uiso  ? O
   HW1        1.0     0.444112     0.324755     0.132735    Uiso  ? HW
   HW2        1.0     0.481624     0.333937     0.114373    Uiso  ? HW
   OW         1.0     0.929934     0.318460     0.440440    Uiso  ? O
   HW1        1.0     0.942001     0.299572     0.426799    Uiso  ? HW
   HW2        1.0     0.930196     0.312426     0.465885    Uiso  ? HW
   OW         1.0     0.085517     0.249731     0.272291    Uiso  ? O
   HW1        1.0     0.064269     0.265208     0.269668    Uiso  ? HW
   HW2        1.0     0.106241     0.264421     0.278849    Uiso  ? HW
   OW         1.0     0.026232     0.447522     0.294064    Uiso  ? O
   HW1        1.0     0.007083     0.464836     0.298785    Uiso  ? HW
   HW2        1.0     0.023347     0.426799     0.310065    Uiso  ? HW
   OW         1.0     0.683875     0.541434     0.345741    Uiso  ? O
   HW1        1.0     0.669447     0.546943     0.324493    Uiso  ? HW
   HW2        1.0     0.695680     0.518087     0.342331    Uiso  ? HW
   OW         1.0     0.316099     0.992104     0.443850    Uiso  ? O
   HW1        1.0     0.312426     1.017287     0.450408    Uiso  ? HW
   HW2        1.0     0.296949     0.984234     0.427848    Uiso  ? HW
   OW         1.0     0.866189     0.869337     0.435193    Uiso  ? O
   HW1        1.0     0.842843     0.868550     0.422864    Uiso  ? HW
   HW2        1.0     0.874321     0.844941     0.439915    Uiso  ? HW
   OW         1.0     0.126702     0.084993     0.221663    Uiso  ? O
   HW1        1.0     0.140867     0.106765     0.217465    Uiso  ? HW
   HW2        1.0     0.142704     0.065581     0.229270    Uiso  ? HW
   OW         1.0     0.687023     0.032266     0.628787    Uiso  ? O
   HW1        1.0     0.696467     0.055875     0.622492    Uiso  ? HW
   HW2        1.0     0.705648     0.017838     0.639805    Uiso  ? HW
   OW         1.0     0.522809     0.799822     0.460638    Uiso  ? O
   HW1        1.0     0.534613     0.822381     0.467197    Uiso  ? HW
   HW2        1.0     0.540909     0.781459     0.456179    Uiso  ? HW
   OW         1.0     0.016264     0.432308     0.696991    Uiso  ? O
   HW1        1.0    -0.003935     0.447260     0.704074    Uiso  ? HW
   HW2        1.0     0.037512     0.439128     0.710894    Uiso  ? HW
   OW         1.0     0.893733     0.410010     0.953018    Uiso  ? O
   HW1        1.0     0.872485     0.417880     0.939640    Uiso  ? HW
   HW2        1.0     0.886126     0.396369     0.974004    Uiso  ? HW
   OW         1.0     0.855696     0.848614     0.948034    Uiso  ? O
   HW1        1.0     0.881404     0.852548     0.944886    Uiso  ? HW
   HW2        1.0     0.848351     0.827628     0.934131    Uiso  ? HW
   OW         1.0     0.393746     0.647675     0.006033    Uiso  ? O
   HW1        1.0     0.414732     0.657643    -0.005771    Uiso  ? HW
   HW2        1.0     0.391910     0.656856     0.030429    Uiso  ? HW
   OW         1.0     0.252092     0.268618     0.909472    Uiso  ? O
   HW1        1.0     0.226647     0.268356     0.903964    Uiso  ? HW
   HW2        1.0     0.255765     0.275963     0.934393    Uiso  ? HW
   OW         1.0     0.922326     0.026495     0.482674    Uiso  ? O
   HW1        1.0     0.925474     0.040660     0.504446    Uiso  ? HW
   HW2        1.0     0.903701     0.008394     0.486608    Uiso  ? HW
   OW         1.0     0.206448     0.594423     0.481362    Uiso  ? O
   HW1        1.0     0.183626     0.597571     0.493953    Uiso  ? HW
   HW2        1.0     0.201726     0.585504     0.457228    Uiso  ? HW
   OW         1.0     0.487920     0.874321     0.782508    Uiso  ? O
   HW1        1.0     0.463524     0.883765     0.783033    Uiso  ? HW
   HW2        1.0     0.495527     0.870911     0.757588    Uiso  ? HW
   OW         1.0     0.028593     0.823955     0.731618    Uiso  ? O
   HW1        1.0     0.037250     0.804281     0.716403    Uiso  ? HW
   HW2        1.0     0.039611     0.822119     0.755227    Uiso  ? HW
   OW         1.0     0.919703     0.476903     0.158181    Uiso  ? O
   HW1        1.0     0.895569     0.469820     0.165526    Uiso  ? HW
   HW2        1.0     0.919441     0.482411     0.132473    Uiso  ? HW
   OW         1.0     0.765720     0.747619     0.566617    Uiso  ? O
   HW1        1.0     0.747882     0.754965     0.548779    Uiso  ? HW
   HW2        1.0     0.757850     0.725584     0.578421    Uiso  ? HW
   OW         1.0     0.553763     0.867239     0.812413    Uiso  ? O
   HW1        1.0     0.566617     0.866189     0.789329    Uiso  ? HW
   HW2        1.0     0.568191     0.880617     0.829726    Uiso  ? HW
   OW         1.0     0.949346     0.725322     0.861992    Uiso  ? O
   HW1        1.0     0.971643     0.737651     0.855172    Uiso  ? HW
   HW2        1.0     0.928884     0.740537     0.855696    Uiso  ? HW
   OW         1.0     0.378269     0.707222     0.049579    Uiso  ? O
   HW1        1.0     0.353086     0.706697     0.042496    Uiso  ? HW
   HW2        1.0     0.380892     0.697778     0.073713    Uiso  ? HW
   OW         1.0     0.043808     0.848089     0.396632    Uiso  ? O
   HW1        1.0     0.050628     0.868550     0.412109    Uiso  ? HW
   HW2        1.0     0.029380     0.831300     0.410535    Uiso  ? HW
   OW         1.0     0.222450     0.432308     0.297998    Uiso  ? O
   HW1        1.0     0.244747     0.424176     0.286981    Uiso  ? HW
   HW2        1.0     0.215629     0.455392     0.287506    Uiso  ? HW
   OW         1.0     0.805330     0.621180     0.953018    Uiso  ? O
   HW1        1.0     0.815299     0.604129     0.935705    Uiso  ? HW
   HW2        1.0     0.790903     0.608326     0.970594    Uiso  ? HW
   OW         1.0     0.031479     0.379319     0.512316    Uiso  ? O
   HW1        1.0     0.036201     0.356496     0.524121    Uiso  ? HW
   HW2        1.0     0.052465     0.386664     0.498413    Uiso  ? HW
   OW         1.0     0.969544     0.959576     0.930196    Uiso  ? O
   HW1        1.0     0.944361     0.955379     0.935705    Uiso  ? HW
   HW2        1.0     0.980824     0.972955     0.949870    Uiso  ? HW
   OW         1.0     0.538811     0.239238     0.811626    Uiso  ? O
   HW1        1.0     0.553763     0.233467     0.832087    Uiso  ? HW
   HW2        1.0     0.538811     0.265208     0.807691    Uiso  ? HW
   OW         1.0     0.306917     0.888487     0.843892    Uiso  ? O
   HW1        1.0     0.286719     0.901865     0.833399    Uiso  ? HW
   HW2        1.0     0.328953     0.902390     0.841269    Uiso  ? HW
   OW         1.0     0.624328     0.825792     0.571863    Uiso  ? O
   HW1        1.0     0.645051     0.810315     0.567142    Uiso  ? HW
   HW2        1.0     0.624590     0.846253     0.555599    Uiso  ? HW
   OW         1.0     0.501823     0.189397     0.863304    Uiso  ? O
   HW1        1.0     0.524645     0.201201     0.867501    Uiso  ? HW
   HW2        1.0     0.503922     0.173133     0.842843    Uiso  ? HW
   OW         1.0     0.027019     0.410273     0.773852    Uiso  ? O
   HW1        1.0     0.046693     0.423389     0.762309    Uiso  ? HW
   HW2        1.0     0.036201     0.388237     0.784869    Uiso  ? HW
   OW         1.0     0.539598     0.962986     0.374334    Uiso  ? O
   HW1        1.0     0.558223     0.951444     0.359907    Uiso  ? HW
   HW2        1.0     0.550615     0.975053     0.394796    Uiso  ? HW
   OW         1.0     0.653446     0.190709     0.995514    Uiso  ? O
   HW1        1.0     0.668660     0.201726     0.977152    Uiso  ? HW
   HW2        1.0     0.656069     0.204349     1.017812    Uiso  ? HW
   OW         1.0     0.247895     0.676268     0.872747    Uiso  ? O
   HW1        1.0     0.229795     0.657380     0.871436    Uiso  ? HW
   HW2        1.0     0.268356     0.669972     0.857533    Uiso  ? HW
   OW         1.0     0.921539     0.853860     0.507070    Uiso  ? O
   HW1        1.0     0.919965     0.839957     0.484772    Uiso  ? HW
   HW2        1.0     0.919441     0.879305     0.501561    Uiso  ? HW
   OW         1.0     0.568715     0.469033     0.624590    Uiso  ? O
   HW1        1.0     0.549041     0.486084     0.621180    Uiso  ? HW
   HW2        1.0     0.575536     0.458540     0.601506    Uiso  ? HW
   OW         1.0     1.003122     0.031216     0.320558    Uiso  ? O
   HW1        1.0     0.979513     0.038824     0.311902    Uiso  ? HW
   HW2        1.0     1.000498     0.009444     0.334986    Uiso  ? HW
   OW         1.0     0.074762     0.267044     0.356496    Uiso  ? O
   HW1        1.0     0.100207     0.260486     0.355972    Uiso  ? HW
   HW2        1.0     0.069253     0.279111     0.379056    Uiso  ? HW
   OW         1.0     0.284882     0.158968     0.966134    Uiso  ? O
   HW1        1.0     0.302983     0.144015     0.977414    Uiso  ? HW
   HW2        1.0     0.293801     0.167624     0.942787    Uiso  ? HW
   OW         1.0     0.512054     0.808741     0.812413    Uiso  ? O
   HW1        1.0     0.493691     0.790116     0.810052    Uiso  ? HW
   HW2        1.0     0.534876     0.799822     0.802970    Uiso  ? HW
   OW         1.0     0.849401     0.967970     0.768605    Uiso  ? O
   HW1        1.0     0.828677     0.977414     0.755751    Uiso  ? HW
   HW2        1.0     0.855434     0.983972     0.788279    Uiso  ? HW
   OW         1.0     0.072401     0.973217     0.250256    Uiso  ? O
   HW1        1.0     0.062170     0.953280     0.263897    Uiso  ? HW
   HW2        1.0     0.079221     0.992629     0.266520    Uiso  ? HW
   OW         1.0     0.985546     0.879043     0.986333    Uiso  ? O
   HW1        1.0     0.982660     0.902127     0.998138    Uiso  ? HW
   HW2        1.0     0.998925     0.862779     1.002072    Uiso  ? HW
   OW         1.0     0.907112     0.795887     0.865927    Uiso  ? O
   HW1        1.0     0.881404     0.801133     0.864091    Uiso  ? HW
   HW2        1.0     0.916555     0.789591     0.842318    Uiso  ? HW
   OW         1.0     0.219826     0.689122     0.405288    Uiso  ? O
   HW1        1.0     0.235303     0.691220     0.426274    Uiso  ? HW
   HW2        1.0     0.209333     0.712468     0.400042    Uiso  ? HW
   OW         1.0     0.751817     0.726371     0.758375    Uiso  ? O
   HW1        1.0     0.762572     0.704336     0.767556    Uiso  ? HW
   HW2        1.0     0.738438     0.738176     0.777524    Uiso  ? HW
   OW         1.0     0.948821     0.733192     0.165526    Uiso  ? O
   HW1        1.0     0.925737     0.721650     0.161591    Uiso  ? HW
   HW2        1.0     0.964823     0.716403     0.178117    Uiso  ? HW
   OW         1.0     0.813200     0.724535     0.945935    Uiso  ? O
   HW1        1.0     0.799559     0.741324     0.960625    Uiso  ? HW
   HW2        1.0     0.836284     0.735028     0.939640    Uiso  ? HW
   OW         1.0     0.818184     0.581832     0.892946    Uiso  ? O
   HW1        1.0     0.807167     0.570552     0.871960    Uiso  ? HW
   HW2        1.0     0.837596     0.597309     0.885339    Uiso  ? HW
   OW         1.0     0.954854     0.652396     0.856483    Uiso  ? O
   HW1        1.0     0.950657     0.627213     0.861730    Uiso  ? HW
   HW2        1.0     0.976365     0.655020     0.841531    Uiso  ? HW
   OW         1.0     0.434406     0.718764     0.191758    Uiso  ? O
   HW1        1.0     0.435718     0.730831     0.168673    Uiso  ? HW
   HW2        1.0     0.415519     0.700664     0.190971    Uiso  ? HW
   OW         1.0     0.412109     0.453031     0.359120    Uiso  ? O
   HW1        1.0     0.428898     0.460638     0.340495    Uiso  ? HW
   HW2        1.0     0.420241     0.429947     0.369088    Uiso  ? HW
   OW         1.0     0.579733     0.687285     0.501299    Uiso  ? O
   HW1        1.0     0.570552     0.675481     0.479788    Uiso  ? HW
   HW2        1.0     0.566879     0.678366     0.522284    Uiso  ? HW
   OW         1.0     0.669185     0.703025     0.662627    Uiso  ? O
   HW1        1.0     0.680727     0.719813     0.678891    Uiso  ? HW
   HW2        1.0     0.664463     0.680465     0.675218    Uiso  ? HW
   OW         1.0     0.162902     0.230319     0.987120    Uiso  ? O
   HW1        1.0     0.183888     0.215629     0.982398    Uiso  ? HW
   HW2        1.0     0.149786     0.234254     0.964823    Uiso  ? HW
   OW         1.0     0.930196     0.114635     0.855959    Uiso  ? O
   HW1        1.0     0.915768     0.092600     0.856221    Uiso  ? HW
   HW2        1.0     0.951706     0.111487     0.870386    Uiso  ? HW
   OW         1.0     0.930458     0.947247     0.137719    Uiso  ? O
   HW1        1.0     0.948821     0.929934     0.145589    Uiso  ? HW
   HW2        1.0     0.932557     0.950657     0.111749    Uiso  ? HW
   OW         1.0     0.388500     0.804019     0.162115    Uiso  ? O
   HW1        1.0     0.365678     0.794575     0.170772    Uiso  ? HW
   HW2        1.0     0.394271     0.826316     0.174707    Uiso  ? HW
   OW         1.0     0.033315     0.957215     0.902390    Uiso  ? O
   HW1        1.0     0.055875     0.944886     0.907374    Uiso  ? HW
   HW2        1.0     0.038299     0.982660     0.897668    Uiso  ? HW
   OW         1.0     0.127489     0.836547     0.741848    Uiso  ? O
   HW1        1.0     0.141917     0.834973     0.763621    Uiso  ? HW
   HW2        1.0     0.102044     0.835760     0.748144    Uiso  ? HW
   OW         1.0     0.093649     0.544844     0.481362    Uiso  ? O
   HW1        1.0     0.101519     0.567142     0.470082    Uiso  ? HW
   HW2        1.0     0.067679     0.541959     0.477689    Uiso  ? HW
   OW         1.0     0.509955     0.747619     0.151885    Uiso  ? O
   HW1        1.0     0.486346     0.756801     0.145851    Uiso  ? HW
   HW2        1.0     0.508644     0.733192     0.173920    Uiso  ? HW
   OW         1.0     0.986333     0.216154     0.479788    Uiso  ? O
   HW1        1.0     0.962986     0.227696     0.475329    Uiso  ? HW
   HW2        1.0     0.983448     0.197791     0.498413    Uiso  ? HW
   OW         1.0     0.746308     0.914194     0.939377    Uiso  ? O
   HW1        1.0     0.741586     0.890323     0.929934    Uiso  ? HW
   HW2        1.0     0.748144     0.913407     0.965610    Uiso  ? HW
   OW         1.0     0.653446     0.681776     0.123292    Uiso  ? O
   HW1        1.0     0.644002     0.705386     0.117258    Uiso  ? HW
   HW2        1.0     0.675743     0.677579     0.110438    Uiso  ? HW
   OW         1.0     0.477165     0.982136     0.790116    Uiso  ? O
   HW1        1.0     0.499462     0.976627     0.802970    Uiso  ? HW
   HW2        1.0     0.461163     0.961412     0.791165    Uiso  ? HW
   OW         1.0     0.739487     0.685449     0.699352    Uiso  ? O
   HW1        1.0     0.749980     0.671546     0.679940    Uiso  ? HW
   HW2        1.0     0.726896     0.669447     0.715878    Uiso  ? HW
   OW         1.0     0.609375     0.890061     0.614097    Uiso  ? O
   HW1        1.0     0.626689     0.905013     0.601506    Uiso  ? HW
   HW2        1.0     0.620918     0.867501     0.620918    Uiso  ? HW
   OW         1.0     0.219564     0.800871     0.746046    Uiso  ? O
   HW1        1.0     0.216678     0.798510     0.772015    Uiso  ? HW
   HW2        1.0     0.213793     0.778049     0.734503    Uiso  ? HW
   OW         1.0     0.398206     0.869862     0.192545    Uiso  ? O
   HW1        1.0     0.408436     0.887175     0.175756    Uiso  ? HW
   HW2        1.0     0.374072     0.877469     0.199628    Uiso  ? HW
   OW         1.0     0.281997     0.462212     0.814512    Uiso  ? O
   HW1        1.0     0.307180     0.457491     0.809265    Uiso  ? HW
   HW2        1.0     0.268356     0.439653     0.814249    Uiso  ? HW
   OW         1.0     0.325280     0.827366     0.453031    Uiso  ? O
   HW1        1.0     0.336560     0.806904     0.464836    Uiso  ? HW
   HW2        1.0     0.338921     0.833924     0.431783    Uiso  ? HW
   OW         1.0     0.501561     0.070827     0.478214    Uiso  ? O
   HW1        1.0     0.486084     0.070827     0.499462    Uiso  ? HW
   HW2        1.0     0.493167     0.052465     0.461425    Uiso  ? HW
   OW         1.0     0.499200     0.907112     0.847040    Uiso  ? O
   HW1        1.0     0.512316     0.928360     0.839170    Uiso  ? HW
   HW2        1.0     0.474279     0.913670     0.852024    Uiso  ? HW
   OW         1.0     0.778311     0.954330     0.311115    Uiso  ? O
   HW1        1.0     0.761523     0.948559     0.291965    Uiso  ? HW
   HW2        1.0     0.765195     0.956166     0.333937    Uiso  ? HW
   OW         1.0     0.864091     0.637444     0.385614    Uiso  ? O
   HW1        1.0     0.875371     0.631411     0.362792    Uiso  ? HW
   HW2        1.0     0.839957     0.647150     0.381417    Uiso  ? HW
   OW         1.0    -0.002361     0.747095     0.747095    Uiso  ? O
   HW1        1.0     0.013641     0.727683     0.754702    Uiso  ? HW
   HW2        1.0    -0.000525     0.767031     0.764146    Uiso  ? HW
   OW         1.0     0.286194     0.827890     0.171297    Uiso  ? O
   HW1        1.0     0.300359     0.849663     0.166837    Uiso  ? HW
   HW2        1.0     0.272029     0.831038     0.193069    Uiso  ? HW
   OW         1.0     0.319771     0.519399     0.005771    Uiso  ? O
   HW1        1.0     0.324231     0.535925    -0.014165    Uiso  ? HW
   HW2        1.0     0.296949     0.525432     0.017313    Uiso  ? HW
   OW         1.0     0.030692     0.897143     0.733192    Uiso  ? O
   HW1        1.0     0.028069     0.905538     0.757850    Uiso  ? HW
   HW2        1.0     0.047480     0.912358     0.720338    Uiso  ? HW
   OW         1.0     0.921539     0.149262     0.460376    Uiso  ? O
   HW1        1.0     0.939377     0.135883     0.474279    Uiso  ? HW
   HW2        1.0     0.897406     0.141917     0.468246    Uiso  ? HW
   OW         1.0     0.351250     0.220613    -0.003410    Uiso  ? O
   HW1        1.0     0.355709     0.205399     0.017576    Uiso  ? HW
   HW2        1.0     0.325805     0.227171    -0.004197    Uiso  ? HW
   OW         1.0     0.443325     0.761785     0.424700    Uiso  ? O
   HW1        1.0     0.446473     0.747882     0.446473    Uiso  ? HW
   HW2        1.0     0.461950     0.754965     0.407387    Uiso  ? HW
   OW         1.0     0.286981     0.248682     0.981087    Uiso  ? O
   HW1        1.0     0.276226     0.231369     0.964560    Uiso  ? HW
   HW2        1.0     0.273340     0.249206     1.003384    Uiso  ? HW
   OW         1.0     0.969544     0.823955     0.690695    Uiso  ? O
   HW1        1.0     0.976627     0.804019     0.675218    Uiso  ? HW
   HW2        1.0     0.944624     0.830513     0.685974    Uiso  ? HW
   OW         1.0     0.481362     0.449883     0.142966    Uiso  ? O
   HW1        1.0     0.480313     0.463262     0.120406    Uiso  ? HW
   HW2        1.0     0.500774     0.459589     0.157918    Uiso  ? HW
   OW         1.0     0.828939     0.730044     0.589701    Uiso  ? O
   HW1        1.0     0.821332     0.707222     0.599670    Uiso  ? HW
   HW2        1.0     0.852811     0.727421     0.578684    Uiso  ? HW
   OW         1.0     0.830513     0.950657     0.198054    Uiso  ? O
   HW1        1.0     0.815036     0.967708     0.210645    Uiso  ? HW
   HW2        1.0     0.853335     0.948559     0.210907    Uiso  ? HW
   OW         1.0     0.821857     0.772278     0.527793    Uiso  ? O
   HW1        1.0     0.844679     0.766507     0.516513    Uiso  ? HW
   HW2        1.0     0.803232     0.774114     0.509431    Uiso  ? HW
   OW         1.0     1.009680     0.317673     0.408436    Uiso  ? O
   HW1        1.0     0.995252     0.337609     0.417618    Uiso  ? HW
   HW2        1.0     0.993940     0.298261     0.400829    Uiso  ? HW
   OW         1.0     0.017838     0.645314     0.825529    Uiso  ? O
   HW1        1.0     0.029380     0.622754     0.818709    Uiso  ? HW
   HW2        1.0     0.033840     0.658692     0.841531    Uiso  ? HW
   OW         1.0     0.441751     0.329477     0.178379    Uiso  ? O
   HW1        1.0     0.462737     0.344692     0.181003    Uiso  ? HW
   HW2        1.0     0.424176     0.335511     0.197004    Uiso  ? HW
   OW         1.0     0.970331     0.896619     0.691482    Uiso  ? O
   HW1        1.0     0.957740     0.895832     0.668660    Uiso  ? HW
   HW2        1.0     0.968495     0.920752     0.701713    Uiso  ? HW
   OW         1.0     0.203562     0.719289     0.513103    Uiso  ? O
   HW1        1.0     0.194381     0.741061     0.501561    Uiso  ? HW
   HW2        1.0     0.194643     0.698303     0.499987    Uiso  ? HW
   OW         1.0     0.456179     0.098109     0.878256    Uiso  ? O
   HW1        1.0     0.457228     0.073713     0.887437    Uiso  ? HW
   HW2        1.0     0.467197     0.114373     0.895569    Uiso  ? HW
   OW         1.0     0.233729     0.350988     0.241074    Uiso  ? O
   HW1        1.0     0.257601     0.351250     0.252092    Uiso  ? HW
   HW2        1.0     0.219826     0.330789     0.250780    Uiso  ? HW
   OW         1.0     0.751030     0.843367     0.082632    Uiso  ? O
   HW1        1.0     0.759424     0.868288     0.082107    Uiso  ? HW
   HW2        1.0     0.725847     0.842580     0.076074    Uiso  ? HW
   OW         1.0     0.923376     0.813200     0.196742    Uiso  ? O
   HW1        1.0     0.921802     0.821857     0.171821    Uiso  ? HW
   HW2        1.0     0.911309     0.790116     0.198578    Uiso  ? HW
   OW         1.0     0.978726     0.596784     0.579471    Uiso  ? O
   HW1        1.0     0.994990     0.611999     0.593636    Uiso  ? HW
   HW2        1.0     0.992891     0.582356     0.562944    Uiso  ? HW
   OW         1.0     0.698040     0.912620     0.800346    Uiso  ? O
   HW1        1.0     0.699877     0.912883     0.826579    Uiso  ? HW
   HW2        1.0     0.718502     0.925737     0.790116    Uiso  ? HW
   OW         1.0     0.221663     0.939640     0.116734    Uiso  ? O
   HW1        1.0     0.213268     0.933868     0.140867    Uiso  ? HW
   HW2        1.0     0.223237     0.917867     0.102306    Uiso  ? HW
   OW         1.0     0.969544     0.862254     0.751817    Uiso  ? O
   HW1        1.0     0.973479     0.867763     0.777262    Uiso  ? HW
   HW2        1.0     0.944361     0.855696     0.748406    Uiso  ? HW
   OW         1.0     0.700664     0.747619     0.390861    Uiso  ? O
   HW1        1.0     0.718764     0.729519     0.396107    Uiso  ? HW
   HW2        1.0     0.700401     0.765457     0.410273    Uiso  ? HW
   OW         1.0     0.843892     0.673382     0.990268    Uiso  ? O
   HW1        1.0     0.864615     0.685449     1.000498    Uiso  ? HW
   HW2        1.0     0.832874     0.657643     1.008368    Uiso  ? HW
   OW         1.0     0.575274     0.169723     0.974266    Uiso  ? O
   HW1        1.0     0.563469     0.146638     0.977152    Uiso  ? HW
   HW2        1.0     0.598358     0.169460     0.987120    Uiso  ? HW
   OW         1.0     0.831038     0.998138     1.004433    Uiso  ? O
   HW1        1.0     0.836284     0.973217     0.998138    Uiso  ? HW
   HW2        1.0     0.851237     1.013615     0.997351    Uiso  ? HW
   OW         1.0     0.497888     0.358333     0.700664    Uiso  ? O
   HW1        1.0     0.517038     0.340495     0.697254    Uiso  ? HW
   HW2        1.0     0.495265     0.363317     0.726371    Uiso  ? HW
   OW         1.0     0.312951     0.673382     0.635870    Uiso  ? O
   HW1        1.0     0.301409     0.694893     0.626426    Uiso  ? HW
   HW2        1.0     0.302196     0.667086     0.658954    Uiso  ? HW
   OW         1.0     0.155033     0.611736     0.530416    Uiso  ? O
   HW1        1.0     0.145589     0.630361     0.546156    Uiso  ? HW
   HW2        1.0     0.158968     0.589701     0.544057    Uiso  ? HW
   OW         1.0     0.779623     0.818184     0.568191    Uiso  ? O
   HW1        1.0     0.777787     0.838383     0.551664    Uiso  ? HW
   HW2        1.0     0.759162     0.818184     0.584455    Uiso  ? HW
   OW         1.0     0.885863     0.385090     0.653446    Uiso  ? O
   HW1        1.0     0.871436     0.406862     0.656594    Uiso  ? HW
   HW2        1.0     0.870124     0.364104     0.654495    Uiso  ? HW
   OW         1.0     0.072401     0.207497     0.796149    Uiso  ? O
   HW1        1.0     0.096535     0.217465     0.798510    Uiso  ? HW
   HW2        1.0     0.073975     0.181527     0.792214    Uiso  ? HW
   OW         1.0     0.702500     0.677055     0.901341    Uiso  ? O
   HW1        1.0     0.688597     0.656069     0.895045    Uiso  ? HW
   HW2        1.0     0.704861     0.678629     0.927573    Uiso  ? HW
   OW         1.0     0.091288     0.540122     0.965610    Uiso  ? O
   HW1        1.0     0.089977     0.527268     0.942787    Uiso  ? HW
   HW2        1.0     0.098896     0.523596     0.984497    Uiso  ? HW
   OW         1.0     0.268356     0.933344     0.718764    Uiso  ? O
   HW1        1.0     0.261798     0.945148     0.696204    Uiso  ? HW
   HW2        1.0     0.261273     0.908161     0.717977    Uiso  ? HW
   OW         1.0     0.084468     0.278587     0.546943    Uiso  ? O
   HW1        1.0     0.064531     0.269143     0.532777    Uiso  ? HW
   HW2        1.0     0.102306     0.289342     0.530941    Uiso  ? HW
   OW         1.0     0.003935     0.895569     0.924425    Uiso  ? O
   HW1        1.0     0.001574     0.888224     0.949346    Uiso  ? HW
   HW2        1.0     0.019150     0.878518     0.911571    Uiso  ? HW
   OW         1.0     0.603604     0.075287     0.999974    Uiso  ? O
   HW1        1.0     0.579471     0.085517     1.002335    Uiso  ? HW
   HW2        1.0     0.620131     0.093911     0.991579    Uiso  ? HW
   OW         1.0     0.727945     0.396632     0.738963    Uiso  ? O
   HW1        1.0     0.703812     0.397419     0.729257    Uiso  ? HW
   HW2        1.0     0.729782     0.413683     0.758899    Uiso  ? HW
   OW         1.0     0.964036     0.030692     0.787493    Uiso  ? O
   HW1        1.0     0.985546     0.045119     0.791165    Uiso  ? HW
   HW2        1.0     0.970594     0.005246     0.787493    Uiso  ? HW
   OW         1.0     0.030954     0.862254     0.672071    Uiso  ? O
   HW1        1.0     0.056662     0.859631     0.667873    Uiso  ? HW
   HW2        1.0     0.018625     0.864878     0.648986    Uiso  ? HW
   OW         1.0     0.406862     0.540122     0.249206    Uiso  ? O
   HW1        1.0     0.384303     0.534089     0.261536    Uiso  ? HW
   HW2        1.0     0.403715     0.562157     0.235566    Uiso  ? HW
   OW         1.0     0.116734     0.913670     0.018363    Uiso  ? O
   HW1        1.0     0.123292     0.924425    -0.004722    Uiso  ? HW
   HW2        1.0     0.113848     0.887700     0.015739    Uiso  ? HW
   OW         1.0     0.286719     0.089714     0.253666    Uiso  ? O
   HW1        1.0     0.283046     0.069515     0.270455    Uiso  ? HW
   HW2        1.0     0.263897     0.101781     0.249469    Uiso  ? HW
   OW         1.0     0.543270     0.879830     0.344692    Uiso  ? O
   HW1        1.0     0.531466     0.872485     0.366727    Uiso  ? HW
   HW2        1.0     0.526219     0.892946     0.329740    Uiso  ? HW
   OW         1.0     0.621180     0.102306     0.886388    Uiso  ? O
   HW1        1.0     0.598096     0.091026     0.892159    Uiso  ? HW
   HW2        1.0     0.632197     0.089452     0.866189    Uiso  ? HW
   OW         1.0     0.299835     0.655020     0.826579    Uiso  ? O
   HW1        1.0     0.300097     0.629050     0.824480    Uiso  ? HW
   HW2        1.0     0.292752     0.665775     0.803494    Uiso  ? HW
   OW         1.0     0.125128     0.306917     0.497364    Uiso  ? O
   HW1        1.0     0.130637     0.283833     0.485821    Uiso  ? HW
   HW2        1.0     0.121455     0.325280     0.479001    Uiso  ? HW
   OW         1.0     0.277800     0.612261     0.472181    Uiso  ? O
   HW1        1.0     0.276226     0.636657     0.462475    Uiso  ? HW
   HW2        1.0     0.294588     0.598358     0.457753    Uiso  ? HW
   OW         1.0     0.415519     0.565043     0.600981    Uiso  ? O
   HW1        1.0     0.405026     0.552451     0.580520    Uiso  ? HW
   HW2        1.0     0.402928     0.558223     0.623016    Uiso  ? HW
   OW         1.0     0.129063     0.545369     0.310852    Uiso  ? O
   HW1        1.0     0.123292     0.527793     0.291965    Uiso  ? HW
   HW2        1.0     0.144015     0.533827     0.328953    Uiso  ? HW
   OW         1.0     0.375121     0.381942     0.422077    Uiso  ? O
   HW1        1.0     0.378007     0.376433     0.447522    Uiso  ? HW
   HW2        1.0     0.398468     0.383778     0.410797    Uiso  ? HW
   OW         1.0     0.600194     0.726109     0.008394    Uiso  ? O
   HW1        1.0     0.590751     0.702762     0.016264    Uiso  ? HW
   HW2        1.0     0.620918     0.722174    -0.007083    Uiso  ? HW
   OW         1.0     0.437029     0.731618     0.669185    Uiso  ? O
   HW1        1.0     0.430996     0.748931     0.650560    Uiso  ? HW
   HW2        1.0     0.461425     0.736077     0.677842    Uiso  ? HW
   OW         1.0     0.859107     0.808478     0.778836    Uiso  ? O
   HW1        1.0     0.878781     0.791690     0.775163    Uiso  ? HW
   HW2        1.0     0.841269     0.805593     0.759949    Uiso  ? HW
   OW         1.0     0.154770     0.467197     0.413683    Uiso  ? O
   HW1        1.0     0.144540     0.445948     0.425225    Uiso  ? HW
   HW2        1.0     0.180740     0.467459     0.417093    Uiso  ? HW
   OW         1.0     0.643740     0.291440     0.763097    Uiso  ? O
   HW1        1.0     0.660004     0.311115     0.769392    Uiso  ? HW
   HW2        1.0     0.657118     0.268881     0.761785    Uiso  ? HW
   OW         1.0     0.073450     0.601506     0.812938    Uiso  ? O
   HW1        1.0     0.075549     0.599145     0.838908    Uiso  ? HW
   HW2        1.0     0.094436     0.613835     0.803494    Uiso  ? HW
   OW         1.0     0.848351     0.251830     0.477427    Uiso  ? O
   HW1        1.0     0.845466     0.277537     0.482411    Uiso  ? HW
   HW2        1.0     0.842056     0.246846     0.452507    Uiso  ? HW
   OW         1.0     0.806117     0.960363     0.128800    Uiso  ? O
   HW1        1.0     0.810315     0.954854     0.153983    Uiso  ? HW
   HW2        1.0     0.824480     0.948559     0.114110    Uiso  ? HW
   OW         1.0     0.852548     0.116996     0.982660    Uiso  ? O
   HW1        1.0     0.876944     0.124341     0.988956    Uiso  ? HW
   HW2        1.0     0.851499     0.110700     0.957215    Uiso  ? HW
   OW         1.0     0.888749     0.079221     0.119619    Uiso  ? O
   HW1        1.0     0.887175     0.062433     0.139818    Uiso  ? HW
   HW2        1.0     0.881666     0.066630     0.097584    Uiso  ? HW
   OW         1.0     0.109389     0.892159     0.157918    Uiso  ? O
   HW1        1.0     0.084468     0.884552     0.160541    Uiso  ? HW
   HW2        1.0     0.123292     0.884027     0.178379    Uiso  ? HW
   OW         1.0     0.556386     0.450146     0.952231    Uiso  ? O
   HW1        1.0     0.543795     0.472968     0.949083    Uiso  ? HW
   HW2        1.0     0.581045     0.452507     0.944099    Uiso  ? HW
   OW         1.0     0.832874     0.889274     0.691482    Uiso  ? O
   HW1        1.0     0.829726     0.885077     0.717190    Uiso  ? HW
   HW2        1.0     0.826316     0.867763     0.678104    Uiso  ? HW
   OW         1.0     0.527268     0.844679     0.874846    Uiso  ? O
   HW1        1.0     0.532515     0.863566     0.892422    Uiso  ? HW
   HW2        1.0     0.528318     0.821332     0.886650    Uiso  ? HW
   OW         1.0     0.417618     0.016264     0.780934    Uiso  ? O
   HW1        1.0     0.407125    -0.007607     0.784345    Uiso  ? HW
   HW2        1.0     0.400042     0.034627     0.787755    Uiso  ? HW
   OW         1.0     0.366727     0.838383     0.398730    Uiso  ? O
   HW1        1.0     0.371973     0.826054     0.376171    Uiso  ? HW
   HW2        1.0     0.386401     0.834973     0.415519    Uiso  ? HW
   OW         1.0     0.094698     0.666562     0.723748    Uiso  ? O
   HW1        1.0     0.094436     0.686236     0.706435    Uiso  ? HW
   HW2        1.0     0.086042     0.644527     0.712468    Uiso  ? HW
   OW         1.0     0.923638     0.919178     0.487133    Uiso  ? O
   HW1        1.0     0.946198     0.922326     0.500249    Uiso  ? HW
   HW2        1.0     0.907636     0.939115     0.492642    Uiso  ? HW
   OW         1.0     0.795362     0.882453     0.388762    Uiso  ? O
   HW1        1.0     0.785656     0.903177     0.401616    Uiso  ? HW
   HW2        1.0     0.799297     0.889011     0.363579    Uiso  ? HW
   OW         1.0     0.433619     0.581832     0.689646    Uiso  ? O
   HW1        1.0     0.414732     0.569765     0.676268    Uiso  ? HW
   HW2        1.0     0.452244     0.589964     0.673120    Uiso  ? HW
   OW         1.0     0.317148     0.145327     0.448834    Uiso  ? O
   HW1        1.0     0.315574     0.148737     0.422864    Uiso  ? HW
   HW2        1.0     0.296949     0.130637     0.456966    Uiso  ? HW
   OW         1.0     0.114110     0.187823     0.519923    Uiso  ? O
   HW1        1.0     0.106765     0.209333     0.506545    Uiso  ? HW
   HW2        1.0     0.113323     0.167100     0.504184    Uiso  ? HW
   OW         1.0     0.321345     0.066105     0.196217    Uiso  ? O
   HW1        1.0     0.309803     0.072926     0.218777    Uiso  ? HW
   HW2        1.0     0.306393     0.074237     0.176018    Uiso  ? HW
   OW         1.0     0.370400     0.218777     0.120406    Uiso  ? O
   HW1        1.0     0.344954     0.215105     0.126440    Uiso  ? HW
   HW2        1.0     0.385090     0.202513     0.134834    Uiso  ? HW
   OW         1.0     0.841269     0.408436     0.898455    Uiso  ? O
   HW1        1.0     0.866189     0.408699     0.890323    Uiso  ? HW
   HW2        1.0     0.827890     0.390074     0.885601    Uiso  ? HW
   OW         1.0     0.784607     0.308229     0.151360    Uiso  ? O
   HW1        1.0     0.763097     0.319247     0.141130    Uiso  ? HW
   HW2        1.0     0.778049     0.285932     0.163689    Uiso  ? HW
   OW         1.0     0.128013     0.236090     0.728995    Uiso  ? O
   HW1        1.0     0.148999     0.222450     0.736864    Uiso  ? HW
   HW2        1.0     0.133260     0.247895     0.706435    Uiso  ? HW
   OW         1.0     0.482149     0.401616     0.854909    Uiso  ? O
   HW1        1.0     0.487395     0.405551     0.880355    Uiso  ? HW
   HW2        1.0     0.498413     0.416306     0.840482    Uiso  ? HW
   OW         1.0     0.317935     0.408961     0.746046    Uiso  ? O
   HW1        1.0     0.330002     0.430996     0.754178    Uiso  ? HW
   HW2        1.0     0.309803     0.395320     0.767031    Uiso  ? HW
   OW         1.0     0.137982     0.743947     0.902652    Uiso  ? O
   HW1        1.0     0.162378     0.744209     0.893209    Uiso  ? HW
   HW2        1.0     0.126440     0.767031     0.897406    Uiso  ? HW
   OW         1.0     0.445948     0.240288     0.923376    Uiso  ? O
   HW1        1.0     0.428111     0.256552     0.933344    Uiso  ? HW
   HW2        1.0     0.455392     0.224810     0.942525    Uiso  ? HW
   OW         1.0     0.690695     0.409748     0.353611    Uiso  ? O
   HW1        1.0     0.677317     0.419716     0.374072    Uiso  ? HW
   HW2        1.0     0.711419     0.396369     0.362530    Uiso  ? HW
   OW         1.0     0.852811     0.319509     0.238976    Uiso  ? O
   HW1        1.0     0.827890     0.311115     0.239238    Uiso  ? HW
   HW2        1.0     0.853598     0.344430     0.231106    Uiso  ? HW
   OW         1.0     0.035938     0.019412     0.619868    Uiso  ? O
   HW1        1.0     0.018887     0.034627     0.632722    Uiso  ? HW
   HW2        1.0     0.056662     0.033577     0.612261    Uiso  ? HW
   OW         1.0     0.777524     0.671546     0.905538    Uiso  ? O
   HW1        1.0     0.778836     0.658692     0.882716    Uiso  ? HW
   HW2        1.0     0.752604     0.677842     0.910522    Uiso  ? HW
   OW         1.0     0.636132     0.773852     0.750243    Uiso  ? O
   HW1        1.0     0.640329     0.748406     0.745259    Uiso  ? HW
   HW2        1.0     0.658954     0.786968     0.749193    Uiso  ? HW
   OW         1.0     0.759949     0.778836     0.950920    Uiso  ? O
   HW1        1.0     0.748144     0.759424     0.964036    Uiso  ? HW
   HW2        1.0     0.763883     0.771753     0.925999    Uiso  ? HW
   OW         1.0     0.822906     0.053514     0.873272    Uiso  ? O
   HW1        1.0     0.841531     0.062170     0.889536    Uiso  ? HW
   HW2        1.0     0.829726     0.029642     0.864353    Uiso  ? HW
   OW         1.0     0.800871     0.726896     0.711419    Uiso  ? O
   HW1        1.0     0.813200     0.712468     0.693319    Uiso  ? HW
   HW2        1.0     0.818447     0.737913     0.727158    Uiso  ? HW
   OW         1.0     0.856221     0.141654     0.483723    Uiso  ? O
   HW1        1.0     0.849401     0.162378     0.498151    Uiso  ? HW
   HW2        1.0     0.838121     0.137195     0.465360    Uiso  ? HW
   OW         1.0     0.423389     0.146114     0.223499    Uiso  ? O
   HW1        1.0     0.406862     0.125653     0.221925    Uiso  ? HW
   HW2        1.0     0.446211     0.137982     0.232942    Uiso  ? HW
   OW         1.0     0.879305     0.978201     0.500512    Uiso  ? O
   HW1        1.0     0.862517     0.996826     0.508119    Uiso  ? HW
   HW2        1.0     0.867501     0.954854     0.501299    Uiso  ? HW
   OW         1.0     0.372236     0.279636     0.076861    Uiso  ? O
   HW1        1.0     0.392959     0.273865     0.061908    Uiso  ? HW
   HW2        1.0     0.371186     0.263372     0.097322    Uiso  ? HW
   OW         1.0     0.705123     0.152934     0.116209    Uiso  ? O
   HW1        1.0     0.688335     0.146376     0.097322    Uiso  ? HW
   HW2        1.0     0.704861     0.134572     0.135096    Uiso  ? HW
   OW         1.0     0.721650     0.809528     0.602555    Uiso  ? O
   HW1        1.0     0.717715     0.794051     0.623279    Uiso  ? HW
   HW2        1.0     0.706959     0.801133     0.582356    Uiso  ? HW
   OW         1.0     0.023084     0.974004     0.565305    Uiso  ? O
   HW1        1.0     0.029642     0.951182     0.554025    Uiso  ? HW
   HW2        1.0     0.025183     0.993416     0.547467    Uiso  ? HW
   OW         1.0     0.508381     0.666562     0.732142    Uiso  ? O
   HW1        1.0     0.522809     0.648986     0.744996    Uiso  ? HW
   HW2        1.0     0.497101     0.682826     0.749193    Uiso  ? HW
   OW         1.0     0.711681     0.652396     0.761785    Uiso  ? O
   HW1        1.0     0.694368     0.657643     0.780672    Uiso  ? HW
   HW2        1.0     0.735815     0.651347     0.771753    Uiso  ? HW
   OW         1.0     0.902914     0.559272     0.710107    Uiso  ? O
   HW1        1.0     0.891635     0.582094     0.715616    Uiso  ? HW
   HW2        1.0     0.905013     0.545106     0.732142    Uiso  ? HW
   OW         1.0     0.046693     0.074237     0.359382    Uiso  ? O
   HW1        1.0     0.032003     0.091026     0.373285    Uiso  ? HW
   HW2        1.0     0.031216     0.057973     0.346004    Uiso  ? HW
   OW         1.0     0.991317     0.965085     0.630361    Uiso  ? O
   HW1        1.0     0.979250     0.968233     0.653708    Uiso  ? HW
   HW2        1.0     0.973742     0.968495     0.611212    Uiso  ? HW
   OW         1.0     0.591800     0.251830     0.267044    Uiso  ? O
   HW1        1.0     0.577897     0.259699     0.246321    Uiso  ? HW
   HW2        1.0     0.576323     0.237402     0.282784    Uiso  ? HW
   OW         1.0     0.555337     0.082369     0.221663    Uiso  ? O
   HW1        1.0     0.568715     0.075287     0.200152    Uiso  ? HW
   HW2        1.0     0.530416     0.074762     0.219302    Uiso  ? HW
   OW         1.0     0.970069     0.448047     0.794051    Uiso  ? O
   HW1        1.0     0.984759     0.426274     0.792214    Uiso  ? HW
   HW2        1.0     0.969544     0.455917     0.819234    Uiso  ? HW
   OW         1.0     0.902390     0.921015     0.774114    Uiso  ? O
   HW1        1.0     0.899504     0.897668     0.762309    Uiso  ? HW
   HW2        1.0     0.880355     0.934918     0.771491    Uiso  ? HW
   OW         1.0     0.163952     0.839432     0.808741    Uiso  ? O
   HW1        1.0     0.187298     0.850712     0.813462    Uiso  ? HW
   HW2        1.0     0.166837     0.813200     0.808741    Uiso  ? HW
   OW         1.0     0.459589     0.847564     0.842580    Uiso  ? O
   HW1        1.0     0.438866     0.863566     0.844416    Uiso  ? HW
   HW2        1.0     0.453294     0.823955     0.852286    Uiso  ? HW
   OW         1.0     0.755751     0.737651     0.658167    Uiso  ? O
   HW1        1.0     0.771228     0.757325     0.650560    Uiso  ? HW
   HW2        1.0     0.759686     0.716665     0.642690    Uiso  ? HW
   OW         1.0     0.683088     0.514677     0.241074    Uiso  ? O
   HW1        1.0     0.685187     0.509955     0.215367    Uiso  ? HW
   HW2        1.0     0.706172     0.510480     0.252617    Uiso  ? HW
   OW         1.0     0.627476     0.800871     0.311377    Uiso  ? O
   HW1        1.0     0.648986     0.786443     0.308229    Uiso  ? HW
   HW2        1.0     0.608326     0.791690     0.295900    Uiso  ? HW
   OW         1.0     0.363055     0.687023     0.716665    Uiso  ? O
   HW1        1.0     0.373023     0.680465     0.740274    Uiso  ? HW
   HW2        1.0     0.337872     0.680203     0.715616    Uiso  ? HW
   OW         1.0     0.385877     0.688072     0.648199    Uiso  ? O
   HW1        1.0     0.399517     0.690958     0.625902    Uiso  ? HW
   HW2        1.0     0.362530     0.677317     0.642690    Uiso  ? HW
   OW         1.0     0.825529     0.180216     0.060859    Uiso  ? O
   HW1        1.0     0.836809     0.158705     0.051153    Uiso  ? HW
   HW2        1.0     0.844154     0.196217     0.070827    Uiso  ? HW
   OW         1.0     0.406338     0.677055     0.284882    Uiso  ? O
   HW1        1.0     0.429947     0.685711     0.292490    Uiso  ? HW
   HW2        1.0     0.395320     0.663414     0.304294    Uiso  ? HW
   OW         1.0     0.731618     0.343905     0.118308    Uiso  ? O
   HW1        1.0     0.721387     0.323706     0.104929    Uiso  ? HW
   HW2        1.0     0.740799     0.361743     0.101257    Uiso  ? HW
   OW         1.0     0.520448     0.589177     0.903439    Uiso  ? O
   HW1        1.0     0.530941     0.585766     0.879568    Uiso  ? HW
   HW2        1.0     0.532777     0.573700     0.920752    Uiso  ? HW
   OW         1.0     0.505758     0.692532     0.200152    Uiso  ? O
   HW1        1.0     0.513103     0.676268     0.181003    Uiso  ? HW
   HW2        1.0     0.479788     0.695155     0.199890    Uiso  ? HW
   OW         1.0     0.920490     0.324231     0.113586    Uiso  ? O
   HW1        1.0     0.896619     0.318197     0.123292    Uiso  ? HW
   HW2        1.0     0.919965     0.321608     0.087353    Uiso  ? HW
   OW         1.0     0.415257     0.736602     0.735028    Uiso  ? O
   HW1        1.0     0.439653     0.737127     0.744734    Uiso  ? HW
   HW2        1.0     0.399255     0.749980     0.751030    Uiso  ? HW
   OW         1.0     0.369350     0.150311     0.500249    Uiso  ? O
   HW1        1.0     0.353611     0.152409     0.479263    Uiso  ? HW
   HW2        1.0     0.355185     0.142966     0.520973    Uiso  ? HW
   OW         1.0     0.864878     0.086829     0.329215    Uiso  ? O
   HW1        1.0     0.856483     0.111487     0.331576    Uiso  ? HW
   HW2        1.0     0.862254     0.078959     0.304294    Uiso  ? HW
   OW         1.0     0.556649     0.480575     0.535400    Uiso  ? O
   HW1        1.0     0.555337     0.455130     0.542221    Uiso  ? HW
   HW2        1.0     0.581832     0.487658     0.533564    Uiso  ? HW
   OW         1.0     0.097059     0.074500     0.528580    Uiso  ? O
   HW1        1.0     0.099420     0.061646     0.551402    Uiso  ? HW
   HW2        1.0     0.103355     0.058498     0.508906    Uiso  ? HW
   OW         1.0     0.460376     0.139556     0.767556    Uiso  ? O
   HW1        1.0     0.449096     0.135883     0.791165    Uiso  ? HW
   HW2        1.0     0.480837     0.155557     0.770179    Uiso  ? HW
   OW         1.0     0.142704     0.796411     0.510742    Uiso  ? O
   HW1        1.0     0.141130     0.773589     0.498151    Uiso  ? HW
   HW2        1.0     0.126177     0.813725     0.499987    Uiso  ? HW
   OW         1.0     0.007607     0.533564     0.245272    Uiso  ? O
   HW1        1.0    -0.003673     0.517563     0.262585    Uiso  ? HW
   HW2        1.0    -0.000000     0.527006     0.221138    Uiso  ? HW
   OW         1.0     0.840744     0.149524     0.340495    Uiso  ? O
   HW1        1.0     0.863828     0.160804     0.345217    Uiso  ? HW
   HW2        1.0     0.821594     0.167362     0.342331    Uiso  ? HW
   OW         1.0     0.050891     0.774901     0.678366    Uiso  ? O
   HW1        1.0     0.042234     0.782771     0.654757    Uiso  ? HW
   HW2        1.0     0.075549     0.766244     0.676268    Uiso  ? HW
   OW         1.0     0.081320     0.555862     0.356496    Uiso  ? O
   HW1        1.0     0.093387     0.542221     0.375121    Uiso  ? HW
   HW2        1.0     0.097846     0.560059     0.336560    Uiso  ? HW
   OW         1.0     0.484248     0.459589     0.780410    Uiso  ? O
   HW1        1.0     0.478476     0.482411     0.768605    Uiso  ? HW
   HW2        1.0     0.465360     0.442014     0.775688    Uiso  ? HW
   OW         1.0     0.916293     0.520973     0.010755    Uiso  ? O
   HW1        1.0     0.935442     0.538548     0.013641    Uiso  ? HW
   HW2        1.0     0.903964     0.517563     0.033577    Uiso  ? HW
   OW         1.0     0.230057     0.359644     0.171559    Uiso  ? O
   HW1        1.0     0.225073     0.359120     0.197267    Uiso  ? HW
   HW2        1.0     0.256027     0.361743     0.167886    Uiso  ? HW
   OW         1.0     0.428898     0.667349     0.703549    Uiso  ? O
   HW1        1.0     0.421815     0.643740     0.711944    Uiso  ? HW
   HW2        1.0     0.455130     0.668660     0.702238    Uiso  ? HW
   OW         1.0     0.612261     0.209071     0.708796    Uiso  ? O
   HW1        1.0     0.636919     0.217990     0.710894    Uiso  ? HW
   HW2        1.0     0.595472     0.228745     0.713518    Uiso  ? HW
   OW         1.0     0.974791     0.972692     0.857270    Uiso  ? O
   HW1        1.0     0.972955     0.998662     0.859894    Uiso  ? HW
   HW2        1.0     0.970594     0.966134     0.832350    Uiso  ? HW
   OW         1.0     0.243173     0.661315     0.959838    Uiso  ? O
   HW1        1.0     0.264421     0.664988     0.944886    Uiso  ? HW
   HW2        1.0     0.224024     0.677317     0.951706    Uiso  ? HW
   OW         1.0     0.628787     0.312426     0.698040    Uiso  ? O
   HW1        1.0     0.632197     0.306917     0.723486    Uiso  ? HW
   HW2        1.0     0.649248     0.326329     0.689384    Uiso  ? HW
   OW         1.0     0.217990     0.932032     0.004197    Uiso  ? O
   HW1        1.0     0.241861     0.943312     0.002623    Uiso  ? HW
   HW2        1.0     0.216154     0.918129     0.026232    Uiso  ? HW
   OW         1.0     0.589177     0.787755     0.369088    Uiso  ? O
   HW1        1.0     0.607801     0.785132     0.350725    Uiso  ? HW
   HW2        1.0     0.567666     0.798248     0.358333    Uiso  ? HW
   OW         1.0     0.566879     0.644264     0.222974    Uiso  ? O
   HW1        1.0     0.580520     0.625377     0.235041    Uiso  ? HW
   HW2        1.0     0.579733     0.651872     0.201201    Uiso  ? HW
   OW         1.0     0.220351     0.467197     0.200677    Uiso  ? O
   HW1        1.0     0.197267     0.455392     0.204612    Uiso  ? HW
   HW2        1.0     0.235303     0.451982     0.185200    Uiso  ? HW
   OW         1.0     0.501823     0.729519     0.274914    Uiso  ? O
   HW1        1.0     0.481362     0.730568     0.291178    Uiso  ? HW
   HW2        1.0     0.501299     0.706959     0.261536    Uiso  ? HW
   OW         1.0     0.568978     0.352299     0.770179    Uiso  ? O
   HW1        1.0     0.571601     0.327116     0.763359    Uiso  ? HW
   HW2        1.0     0.592587     0.363055     0.773852    Uiso  ? HW
   OW         1.0     0.984234     0.217728     0.185200    Uiso  ? O
   HW1        1.0     0.974791     0.241861     0.189135    Uiso  ? HW
   HW2        1.0     1.010204     0.219039     0.181790    Uiso  ? HW
   OW         1.0     0.121718     0.924950     0.299310    Uiso  ? O
   HW1        1.0     0.095748     0.921539     0.301146    Uiso  ? HW
   HW2        1.0     0.131948     0.905800     0.284882    Uiso  ? HW
   OW         1.0     0.641641     0.224548     0.344430    Uiso  ? O
   HW1        1.0     0.626689     0.242911     0.355447    Uiso  ? HW
   HW2        1.0     0.656069     0.235566     0.325280    Uiso  ? HW
   OW         1.0     0.836022     0.693056     0.664988    Uiso  ? O
   HW1        1.0     0.861467     0.691220     0.659479    Uiso  ? HW
   HW2        1.0     0.821857     0.685974     0.644002    Uiso  ? HW
   OW         1.0     0.799035     0.348364     0.585242    Uiso  ? O
   HW1        1.0     0.811364     0.328690     0.572913    Uiso  ? HW
   HW2        1.0     0.816610     0.364104     0.596259    Uiso  ? HW
   OW         1.0     0.190709     0.762047     0.405551    Uiso  ? O
   HW1        1.0     0.210907     0.776737     0.413420    Uiso  ? HW
   HW2        1.0     0.179166     0.773327     0.384827    Uiso  ? HW
   OW         1.0     0.368563     0.625902     0.501823    Uiso  ? O
   HW1        1.0     0.374597     0.626689     0.527531    Uiso  ? HW
   HW2        1.0     0.360956     0.601768     0.495527    Uiso  ? HW
   OW         1.0     0.895832     0.394009     0.855172    Uiso  ? O
   HW1        1.0     0.898455     0.370924     0.843105    Uiso  ? HW
   HW2        1.0     0.884814     0.411322     0.838645    Uiso  ? HW
   OW         1.0     0.592587     1.001810     0.602817    Uiso  ? O
   HW1        1.0     0.582094     0.987382     0.583668    Uiso  ? HW
   HW2        1.0     0.575011     1.005483     0.621705    Uiso  ? HW
   OW         1.0     0.052202     0.091026     0.060334    Uiso  ? O
   HW1        1.0     0.036463     0.093387     0.039611    Uiso  ? HW
   HW2        1.0     0.057711     0.114635     0.070040    Uiso  ? HW
   OW         1.0     0.621180     0.313476     0.265995    Uiso  ? O
   HW1        1.0     0.633247     0.321083     0.288030    Uiso  ? HW
   HW2        1.0     0.611999     0.289080     0.268881    Uiso  ? HW
   OW         1.0     0.547205     0.383778     0.512054    Uiso  ? O
   HW1        1.0     0.561895     0.392959     0.492117    Uiso  ? HW
   HW2        1.0     0.555862     0.393746     0.534613    Uiso  ? HW
   OW         1.0     0.841793     0.649511     0.250256    Uiso  ? O
   HW1        1.0     0.843892     0.652659     0.276226    Uiso  ? HW
   HW2        1.0     0.864878     0.641116     0.240550    Uiso  ? HW
   OW         1.0     0.051153     0.143490     0.859894    Uiso  ? O
   HW1        1.0     0.061646     0.139556     0.836284    Uiso  ? HW
   HW2        1.0     0.054038     0.168411     0.866714    Uiso  ? HW
   OW         1.0     0.656331     0.665513     0.243173    Uiso  ? O
   HW1        1.0     0.658954     0.681514     0.264159    Uiso  ? HW
   HW2        1.0     0.648199     0.641903     0.251305    Uiso  ? HW
   OW         1.0     0.877994     0.507070     0.561895    Uiso  ? O
   HW1        1.0     0.863304     0.528580     0.565568    Uiso  ? HW
   HW2        1.0     0.863566     0.485821     0.566879    Uiso  ? HW
   OW         1.0     0.193069     0.315312     0.123292    Uiso  ? O
   HW1        1.0     0.201988     0.333412     0.139818    Uiso  ? HW
   HW2        1.0     0.167362     0.319509     0.118832    Uiso  ? HW
   OW         1.0     0.088665     0.200939     0.219039    Uiso  ? O
   HW1        1.0     0.101781     0.185987     0.202251    Uiso  ? HW
   HW2        1.0     0.071614     0.215891     0.205923    Uiso  ? HW
   OW         1.0     0.806380     0.687285     0.197529    Uiso  ? O
   HW1        1.0     0.786181     0.676268     0.184937    Uiso  ? HW
   HW2        1.0     0.818709     0.669185     0.212219    Uiso  ? HW
   OW         1.0     0.059810     0.623541     0.524121    Uiso  ? O
   HW1        1.0     0.047743     0.600194     0.524383    Uiso  ? HW
   HW2        1.0     0.084730     0.620393     0.516513    Uiso  ? HW
   OW         1.0     0.718502     0.506020     0.072663    Uiso  ? O
   HW1        1.0     0.693581     0.508381     0.081058    Uiso  ? HW
   HW2        1.0     0.723748     0.525432     0.055612    Uiso  ? HW
   OW         1.0     0.477952     0.545106     0.042496    Uiso  ? O
   HW1        1.0     0.491330     0.564256     0.030692    Uiso  ? HW
   HW2        1.0     0.453818     0.553501     0.047743    Uiso  ? HW
   OW         1.0     0.260486     0.774114     0.432045    Uiso  ? O
   HW1        1.0     0.262060     0.773327     0.458015    Uiso  ? HW
   HW2        1.0     0.281472     0.786181     0.422077    Uiso  ? HW
   OW         1.0     0.518874     0.527531     0.855959    Uiso  ? O
   HW1        1.0     0.499200     0.536450     0.841006    Uiso  ? HW
   HW2        1.0     0.539073     0.544057     0.854647    Uiso  ? HW
   OW         1.0     0.687548     0.804281     0.437292    Uiso  ? O
   HW1        1.0     0.695680     0.828939     0.440702    Uiso  ? HW
   HW2        1.0     0.679153     0.794575     0.460376    Uiso  ? HW
   OW         1.0     0.593898     0.060859     0.475591    Uiso  ? O
   HW1        1.0     0.617507     0.058760     0.486871    Uiso  ? HW
   HW2        1.0     0.586029     0.085779     0.476116    Uiso  ? HW
   OW         1.0     0.430471     0.322657     0.983448    Uiso  ? O
   HW1        1.0     0.454867     0.312951     0.980562    Uiso  ? HW
   HW2        1.0     0.412896     0.304294     0.976627    Uiso  ? HW
   OW         1.0     0.797461     0.668923     0.450408    Uiso  ? O
   HW1        1.0     0.781984     0.678629     0.469295    Uiso  ? HW
   HW2        1.0     0.822381     0.676005     0.455392    Uiso  ? HW
   OW         1.0     0.559796     0.163427     0.217203    Uiso  ? O
   HW1        1.0     0.578946     0.179953     0.224286    Uiso  ? HW
   HW2        1.0     0.564781     0.139818     0.227434    Uiso  ? HW
   OW         1.0     0.604129     0.113586     0.092075    Uiso  ? O
   HW1        1.0     0.604654     0.096535     0.112012    Uiso  ? HW
   HW2        1.0     0.626164     0.111487     0.077910    Uiso  ? HW
   OW         1.0     0.395582     0.351250     0.089714    Uiso  ? O
   HW1        1.0     0.381417     0.329215     0.086829    Uiso  ? HW
   HW2        1.0     0.420503     0.344954     0.095485    Uiso  ? HW
   OW         1.0     0.348889     0.451982     0.795362    Uiso  ? O
   HW1        1.0     0.363055     0.444112     0.815823    Uiso  ? HW
   HW2        1.0     0.357283     0.475591     0.787493    Uiso  ? HW
   OW         1.0     0.687810     0.972955     0.946460    Uiso  ? O
   HW1        1.0     0.685974     0.970331     0.972430    Uiso  ? HW
   HW2        1.0     0.711944     0.966659     0.938590    Uiso  ? HW
   OW         1.0     0.566355     0.754440     0.427324    Uiso  ? O
   HW1        1.0     0.587078     0.744472     0.439915    Uiso  ? HW
   HW2        1.0     0.574486     0.769392     0.407387    Uiso  ? HW
   OW         1.0     0.017313     0.629574     0.915244    Uiso  ? O
   HW1        1.0     0.001574     0.650035     0.911309    Uiso  ? HW
   HW2        1.0     0.003673     0.607277     0.913145    Uiso  ? HW
   OW         1.0     0.631411     0.935442     0.807167    Uiso  ? O
   HW1        1.0     0.620393     0.923638     0.827890    Uiso  ? HW
   HW2        1.0     0.654495     0.924425     0.801920    Uiso  ? HW
   OW         1.0     0.453031     0.071089     0.746308    Uiso  ? O
   HW1        1.0     0.456966     0.096010     0.753391    Uiso  ? HW
   HW2        1.0     0.446473     0.070302     0.720863    Uiso  ? HW
   OW         1.0     0.491593     0.488969     0.516776    Uiso  ? O
   HW1        1.0     0.516251     0.488445     0.525695    Uiso  ? HW
   HW2        1.0     0.485559     0.465623     0.506283    Uiso  ? HW
   OW         1.0     0.511267     0.036987     0.756014    Uiso  ? O
   HW1        1.0     0.527793     0.052727     0.769130    Uiso  ? HW
   HW2        1.0     0.524121     0.025445     0.736340    Uiso  ? HW
   OW         1.0     0.470869     0.052727     0.812938    Uiso  ? O
   HW1        1.0     0.486346     0.072401     0.820545    Uiso  ? HW
   HW2        1.0     0.461688     0.040135     0.833924    Uiso  ? HW
   OW         1.0     0.602555     0.876420     0.233729    Uiso  ? O
   HW1        1.0     0.624852     0.885077     0.244222    Uiso  ? HW
   HW2        1.0     0.606752     0.853073     0.221925    Uiso  ? HW
   OW         1.0     0.102306     0.803756     0.897143    Uiso  ? O
   HW1        1.0     0.117258     0.823693     0.889011    Uiso  ? HW
   HW2        1.0     0.077123     0.811364     0.898455    Uiso  ? HW
   OW         1.0     0.745521     0.819234     0.778049    Uiso  ? O
   HW1        1.0     0.753653     0.843892     0.774639    Uiso  ? HW
   HW2        1.0     0.728208     0.812938     0.759162    Uiso  ? HW
   OW         1.0     0.418667     0.582356     0.466934    Uiso  ? O
   HW1        1.0     0.402665     0.565305     0.455130    Uiso  ? HW
   HW2        1.0     0.404764     0.600194     0.480050    Uiso  ? HW
   OW         1.0     0.346528     0.135883     0.153196    Uiso  ? O
   HW1        1.0     0.330264     0.133785     0.132735    Uiso  ? HW
   HW2        1.0     0.367776     0.121193     0.148999    Uiso  ? HW
   OW         1.0     0.664463     0.986071     0.772802    Uiso  ? O
   HW1        1.0     0.675743     0.991055     0.795887    Uiso  ? HW
   HW2        1.0     0.677842     0.997875     0.753653    Uiso  ? HW
   OW         1.0     0.379319     0.182577     0.937541    Uiso  ? O
   HW1        1.0     0.387188     0.157918     0.941738    Uiso  ? HW
   HW2        1.0     0.371449     0.193069     0.960363    Uiso  ? HW
   OW         1.0     0.462475     1.001548     0.724797    Uiso  ? O
   HW1        1.0     0.471918     1.007843     0.701188    Uiso  ? HW
   HW2        1.0     0.455654     0.976102     0.725060    Uiso  ? HW
   OW         1.0     0.551140     0.118832     0.472968    Uiso  ? O
   HW1        1.0     0.542221     0.135621     0.454867    Uiso  ? HW
   HW2        1.0     0.536450     0.097322     0.472968    Uiso  ? HW
   OW         1.0     0.088927     0.976102     0.595472    Uiso  ? O
   HW1        1.0     0.094174     0.967183     0.571339    Uiso  ? HW
   HW2        1.0     0.109913     0.972430     0.610687    Uiso  ? HW
   OW         1.0     0.422864     0.136145     0.826054    Uiso  ? O
   HW1        1.0     0.415519     0.154508     0.843367    Uiso  ? HW
   HW2        1.0     0.428635     0.113848     0.838908    Uiso  ? HW
   OW         1.0     0.009968     0.103093     0.180478    Uiso  ? O
   HW1        1.0     0.031479     0.088403     0.176805    Uiso  ? HW
   HW2        1.0    -0.009706     0.093649     0.165788    Uiso  ? HW
   OW         1.0     0.226909     0.615933     0.703287    Uiso  ? O
   HW1        1.0     0.251567     0.624066     0.700139    Uiso  ? HW
   HW2        1.0     0.225860     0.597833     0.722174    Uiso  ? HW
   OW         1.0     0.571076     0.957215     0.770442    Uiso  ? O
   HW1        1.0     0.555075     0.952493     0.750243    Uiso  ? HW
   HW2        1.0     0.557173     0.960625     0.792214    Uiso  ? HW
   OW         1.0     0.721387     0.751292     0.816086    Uiso  ? O
   HW1        1.0     0.699352     0.738963     0.822381    Uiso  ? HW
   HW2        1.0     0.716141     0.775688     0.808216    Uiso  ? HW
   OW         1.0     0.626951     0.943312     0.730044    Uiso  ? O
   HW1        1.0     0.608589     0.936754     0.712468    Uiso  ? HW
   HW2        1.0     0.650298     0.934393     0.722174    Uiso  ? HW
   OW         1.0     0.719289     0.043546     0.788279    Uiso  ? O
   HW1        1.0     0.705123     0.032003     0.806904    Uiso  ? HW
   HW2        1.0     0.714304     0.032528     0.765195    Uiso  ? HW
   OW         1.0     0.169985     0.803756     0.683088    Uiso  ? O
   HW1        1.0     0.188610     0.787493     0.691745    Uiso  ? HW
   HW2        1.0     0.159230     0.816348     0.703549    Uiso  ? HW
   OW         1.0     0.422339     0.829726     0.441227    Uiso  ? O
   HW1        1.0     0.437292     0.808216     0.438603    Uiso  ? HW
   HW2        1.0     0.435980     0.850712     0.433357    Uiso  ? HW
   OW         1.0     0.288293     0.826841     0.770966    Uiso  ? O
   HW1        1.0     0.301671     0.849401     0.772015    Uiso  ? HW
   HW2        1.0     0.265995     0.830776     0.757588    Uiso  ? HW
   OW         1.0     0.367252     0.746832     0.683088    Uiso  ? O
   HW1        1.0     0.363055     0.756014     0.658954    Uiso  ? HW
   HW2        1.0     0.360169     0.764933     0.700926    Uiso  ? HW
   OW         1.0     0.173920     0.019412     0.158443    Uiso  ? O
   HW1        1.0     0.185200     0.043283     0.160017    Uiso  ? HW
   HW2        1.0     0.170510     0.009968     0.182839    Uiso  ? HW
   OW         1.0     0.535925     0.573437     0.701713    Uiso  ? O
   HW1        1.0     0.518349     0.582094     0.684400    Uiso  ? HW
   HW2        1.0     0.541696     0.592587     0.719026    Uiso  ? HW
   OW         1.0     0.482674     0.246846     0.706172    Uiso  ? O
   HW1        1.0     0.498938     0.267307     0.708009    Uiso  ? HW
   HW2        1.0     0.496577     0.225073     0.701451    Uiso  ? HW
   OW         1.0     0.446473     0.231369     0.781197    Uiso  ? O
   HW1        1.0     0.472443     0.227434     0.782508    Uiso  ? HW
   HW2        1.0     0.434406     0.215105     0.797723    Uiso  ? HW
   OW         1.0     0.413683     0.050891     0.267307    Uiso  ? O
   HW1        1.0     0.414207     0.055612     0.241599    Uiso  ? HW
   HW2        1.0     0.435980     0.039086     0.274652    Uiso  ? HW
   OW         1.0     0.301933     0.886388     0.599145    Uiso  ? O
   HW1        1.0     0.298261     0.894782     0.574486    Uiso  ? HW
   HW2        1.0     0.291440     0.903701     0.615933    Uiso  ? HW
   OW         1.0     0.271766     0.812938     0.103093    Uiso  ? O
   HW1        1.0     0.282521     0.829989     0.086304    Uiso  ? HW
   HW2        1.0     0.278062     0.820020     0.127751    Uiso  ? HW
   OW         1.0     0.236090     0.122505     0.397681    Uiso  ? O
   HW1        1.0     0.244485     0.105716     0.416044    Uiso  ? HW
   HW2        1.0     0.255502     0.138769     0.391385    Uiso  ? HW
   OW         1.0     0.144277     0.400304     0.362005    Uiso  ? O
   HW1        1.0     0.123554     0.400829     0.378269    Uiso  ? HW
   HW2        1.0     0.146638     0.423651     0.350463    Uiso  ? HW
   OW         1.0     0.013116     0.256552     0.043808    Uiso  ? O
   HW1        1.0     0.013641     0.254191     0.017838    Uiso  ? HW
   HW2        1.0     0.008657     0.281472     0.050366    Uiso  ? HW
   OW         1.0     0.120144     0.162378     0.923376    Uiso  ? O
   HW1        1.0     0.134572     0.181527     0.933868    Uiso  ? HW
   HW2        1.0     0.133785     0.150835     0.904226    Uiso  ? HW
   OW         1.0     0.181003     0.163165     0.376433    Uiso  ? O
   HW1        1.0     0.158181     0.166837     0.389024    Uiso  ? HW
   HW2        1.0     0.188872     0.185724     0.365678    Uiso  ? HW
   OW         1.0     0.486871     0.596784     0.426012    Uiso  ? O
   HW1        1.0     0.463262     0.593898     0.437292    Uiso  ? HW
   HW2        1.0     0.492380     0.622229     0.423651    Uiso  ? HW
   OW         1.0     0.220089     0.975316     0.849401    Uiso  ? O
   HW1        1.0     0.204612     0.955117     0.842580    Uiso  ? HW
   HW2        1.0     0.207497     0.997875     0.844941    Uiso  ? HW
   OW         1.0     0.165526     0.110962     0.327903    Uiso  ? O
   HW1        1.0     0.147425     0.092338     0.331838    Uiso  ? HW
   HW2        1.0     0.168936     0.114635     0.302196    Uiso  ? HW
   OW         1.0     0.875108     0.754440     0.945935    Uiso  ? O
   HW1        1.0     0.867763     0.753915     0.971118    Uiso  ? HW
   HW2        1.0     0.895045     0.737913     0.942263    Uiso  ? HW
   OW         1.0     0.460114     0.666824     0.979250    Uiso  ? O
   HW1        1.0     0.457491     0.641379     0.973217    Uiso  ? HW
   HW2        1.0     0.482936     0.670759     0.991579    Uiso  ? HW
   OW         1.0     0.777524     0.486608     0.108864    Uiso  ? O
   HW1        1.0     0.757850     0.493167     0.092862    Uiso  ? HW
   HW2        1.0     0.795887     0.473755     0.095223    Uiso  ? HW
   OW         1.0     0.769655     0.240288     0.302196    Uiso  ? O
   HW1        1.0     0.759686     0.253141     0.322919    Uiso  ? HW
   HW2        1.0     0.778311     0.257863     0.284620    Uiso  ? HW
   OW         1.0     0.951969     0.637444     0.759424    Uiso  ? O
   HW1        1.0     0.967970     0.633771     0.738963    Uiso  ? HW
   HW2        1.0     0.942787     0.614360     0.767818    Uiso  ? HW
   OW         1.0     0.879830     0.892684     0.144277    Uiso  ? O
   HW1        1.0     0.891635     0.915244     0.151098    Uiso  ? HW
   HW2        1.0     0.897668     0.873272     0.143753    Uiso  ? HW
   OW         1.0     0.156607     0.338921     0.394796    Uiso  ? O
   HW1        1.0     0.173133     0.323968     0.408699    Uiso  ? HW
   HW2        1.0     0.136408     0.345741     0.409748    Uiso  ? HW
   OW         1.0     0.477427     0.294851     0.807691    Uiso  ? O
   HW1        1.0     0.480575     0.279898     0.828939    Uiso  ? HW
   HW2        1.0     0.466672     0.280423     0.788542    Uiso  ? HW
   OW         1.0     0.769917     0.915768     0.085517    Uiso  ? O
   HW1        1.0     0.794051     0.926261     0.083681    Uiso  ? HW
   HW2        1.0     0.760736     0.919703     0.109651    Uiso  ? HW
   OW         1.0     0.216941     0.075024     0.348889    Uiso  ? O
   HW1        1.0     0.233467     0.056137     0.355972    Uiso  ? HW
   HW2        1.0     0.207760     0.070040     0.324755    Uiso  ? HW
   OW         1.0     0.173133     0.954592     0.524908    Uiso  ? O
   HW1        1.0     0.147425     0.958789     0.527793    Uiso  ? HW
   HW2        1.0     0.176805     0.936229     0.506545    Uiso  ? HW
   OW         1.0     0.194906     0.312951     0.342069    Uiso  ? O
   HW1        1.0     0.200677     0.309016     0.316623    Uiso  ? HW
   HW2        1.0     0.194906     0.289867     0.354660    Uiso  ? HW
   OW         1.0     0.125128     0.342331     0.332887    Uiso  ? O
   HW1        1.0     0.125390     0.323444     0.314525    Uiso  ? HW
   HW2        1.0     0.100994     0.344430     0.342856    Uiso  ? HW
   OW         1.0     0.802707     0.012067     0.069778    Uiso  ? O
   HW1        1.0     0.809790     0.002361     0.046431    Uiso  ? HW
   HW2        1.0     0.803494    -0.007083     0.087878    Uiso  ? HW
   OW         1.0     0.608851     0.873272     0.323444    Uiso  ? O
   HW1        1.0     0.618294     0.849138     0.319509    Uiso  ? HW
   HW2        1.0     0.586291     0.871960     0.336560    Uiso  ? HW
   OW         1.0     0.930983     0.322394     0.316099    Uiso  ? O
   HW1        1.0     0.947509     0.339970     0.306130    Uiso  ? HW
   HW2        1.0     0.930983     0.300884     0.301146    Uiso  ? HW
   OW         1.0     0.014428     0.744472     0.844941    Uiso  ? O
   HW1        1.0     0.021510     0.742111     0.870124    Uiso  ? HW
   HW2        1.0     0.035938     0.745259     0.829989    Uiso  ? HW
   OW         1.0     0.236353     0.206710     0.859107    Uiso  ? O
   HW1        1.0     0.249206     0.221663     0.876420    Uiso  ? HW
   HW2        1.0     0.238976     0.217203     0.834973    Uiso  ? HW
   OW         1.0     0.447785     0.961412     0.458015    Uiso  ? O
   HW1        1.0     0.444112     0.956428     0.483461    Uiso  ? HW
   HW2        1.0     0.424700     0.967446     0.446998    Uiso  ? HW
   OW         1.0     0.629050     0.468508     0.951706    Uiso  ? O
   HW1        1.0     0.647675     0.467459     0.970069    Uiso  ? HW
   HW2        1.0     0.640067     0.470607     0.928097    Uiso  ? HW
   OW         1.0     0.760211     0.076861     0.837334    Uiso  ? O
   HW1        1.0     0.739750     0.069515     0.852024    Uiso  ? HW
   HW2        1.0     0.782508     0.072139     0.850188    Uiso  ? HW
   OW         1.0     0.267569     0.371186     0.687810    Uiso  ? O
[truncated: 22,403 more chars]
