# Supplementary material for: A biocompatible electrolyte enables highly reversible Zn anode for zinc ion battery
Source: Nat Commun. 2023 Oct 16;14:6526. doi: 10.1038/s41467-023-42333-z (PMC10579325; doi:10.1038/s41467-023-42333-z)
Supplement: Supplementary file 4 — Supplementary Data 1 [file 41467_2023_42333_MOESM4_ESM.zip › Supplementary data/MD_ZnSO4_70ns.cif]

#======================================================================
# CRYSTAL DATA
#----------------------------------------------------------------------
data_VESTA_phase_1

_chemical_name_common                  'EDL in water'
_cell_length_a                         38.120998
_cell_length_b                         38.120998
_cell_length_c                         38.120998
_cell_angle_alpha                      90.000000
_cell_angle_beta                       90.000000
_cell_angle_gamma                      90.000000
_cell_volume                           55397.835794
_space_group_name_H-M_alt              'P 1'
_space_group_IT_number                 1

loop_
_space_group_symop_operation_xyz
   'x, y, z'

loop_
   _atom_site_label
   _atom_site_occupancy
   _atom_site_fract_x
   _atom_site_fract_y
   _atom_site_fract_z
   _atom_site_adp_type
   _atom_site_U_iso_or_equiv
   _atom_site_type_symbol
   ZN         1.0     0.925999     0.052989     0.735028    Uiso  ? ZN
   ZN         1.0     0.108339     0.481624     0.600981    Uiso  ? ZN
   ZN         1.0     0.252354     0.312951     0.002361    Uiso  ? ZN
   ZN         1.0     0.549828     0.933868     0.815561    Uiso  ? ZN
   ZN         1.0     0.632460     0.638493     0.723486    Uiso  ? ZN
   ZN         1.0     0.033840     0.941476     0.600194    Uiso  ? ZN
   ZN         1.0     0.789853     0.663414     0.850975    Uiso  ? ZN
   ZN         1.0     0.565830     0.894258     0.505758    Uiso  ? ZN
   ZN         1.0     0.895045     0.329215     0.464311    Uiso  ? ZN
   ZN         1.0     0.962724     0.386664     0.591275    Uiso  ? ZN
   ZN         1.0     0.362005     0.605965     0.703549    Uiso  ? ZN
   ZN         1.0     0.076861     0.084730     0.714567    Uiso  ? ZN
   ZN         1.0     0.709845     0.951706     0.752604    Uiso  ? ZN
   ZN         1.0     0.706959     0.956166     0.439390    Uiso  ? ZN
   ZN         1.0     0.327641     0.999712     0.347577    Uiso  ? ZN
   ZN         1.0     0.803756     0.964823     0.647412    Uiso  ? ZN
   ZN         1.0     0.558485     0.838645     0.629574    Uiso  ? ZN
   ZN         1.0     0.442014     0.968757     0.176281    Uiso  ? ZN
   ZN         1.0     0.695680     0.793001     0.742111    Uiso  ? ZN
   ZN         1.0     0.637969     0.681252     0.556649    Uiso  ? ZN
   ZN         1.0     0.174969     0.232942     0.775426    Uiso  ? ZN
   ZN         1.0     0.254715     0.143753     0.020723    Uiso  ? ZN
   ZN         1.0     0.246846     0.434931     0.749193    Uiso  ? ZN
   ZN         1.0     0.891635     0.558223     0.858057    Uiso  ? ZN
   ZN         1.0     0.137719     0.998925     0.860418    Uiso  ? ZN
   ZN         1.0     0.118045     0.558223     0.788279    Uiso  ? ZN
   ZN         1.0     0.178904     0.217728     0.183626    Uiso  ? ZN
   ZN         1.0     0.508119     0.042759     0.513890    Uiso  ? ZN
   ZN         1.0     0.043021     0.422602     0.490019    Uiso  ? ZN
   ZN         1.0     0.297474     0.087616     0.489494    Uiso  ? ZN
   ZN         1.0     0.386139     0.940427     0.557436    Uiso  ? ZN
   ZN         1.0     0.022822     0.529367     0.921015    Uiso  ? ZN
   ZN         1.0     0.962986     0.096535     0.556386    Uiso  ? ZN
   ZN         1.0     0.815561     0.639280     0.692007    Uiso  ? ZN
   ZN         1.0     0.404239     0.127751     0.597571    Uiso  ? ZN
   ZN         1.0     0.188610     0.198578     0.336298    Uiso  ? ZN
   ZN         1.0     0.999449     0.686236     0.636395    Uiso  ? ZN
   ZN         1.0     0.881666     0.672858     0.546418    Uiso  ? ZN
   ZN         1.0     0.095485     0.431521     0.903177    Uiso  ? ZN
   ZN         1.0     0.440440     0.025445     0.942787    Uiso  ? ZN
   ZN         1.0     0.188085     0.562157     0.443850    Uiso  ? ZN
   ZN         1.0     0.254715     0.995252     0.230844    Uiso  ? ZN
   ZN         1.0     0.920228     0.908686     0.506020    Uiso  ? ZN
   ZN         1.0     0.958002     0.475329     0.713780    Uiso  ? ZN
   ZN         1.0     0.269668     0.975840     0.888487    Uiso  ? ZN
   ZN         1.0     0.124866     0.999187     0.526744    Uiso  ? ZN
   ZN         1.0     0.170510     0.136932     0.543008    Uiso  ? ZN
   ZN         1.0     0.063482     0.224286     0.587340    Uiso  ? ZN
   ZN         1.0     0.981349     0.467459     0.372760    Uiso  ? ZN
   ZN         1.0     0.183888     0.930458     0.706697    Uiso  ? ZN
   ZN         1.0     0.238451     0.127751     0.677579    Uiso  ? ZN
   ZN         1.0     0.100470     0.357546     0.713255    Uiso  ? ZN
   ZN         1.0     0.569240     0.700664     0.872747    Uiso  ? ZN
   ZN         1.0     0.341544     0.922851     0.685974    Uiso  ? ZN
   ZN         1.0     0.321870     0.123554     0.153459    Uiso  ? ZN
   ZN         1.0     0.377482     0.223499     0.950395    Uiso  ? ZN
   ZN         1.0     0.649773     0.837858     0.885339    Uiso  ? ZN
   ZN         1.0     0.172346     0.314525     0.528055    Uiso  ? ZN
   ZN         1.0     0.886126     0.847564     0.640329    Uiso  ? ZN
   ZN         1.0     0.320558     0.995514     0.008394    Uiso  ? ZN
   S4         1.0     0.300622     0.911046     0.634296    Uiso  ? S
   O1         1.0     0.304819     0.897930     0.669710    Uiso  ? O
   O2         1.0     0.328690     0.934655     0.643477    Uiso  ? O
   O3         1.0     0.268618     0.930721     0.629050    Uiso  ? O
   O4         1.0     0.310328     0.887962     0.604916    Uiso  ? O
   S4         1.0     0.152672     0.493691     0.700139    Uiso  ? S
   O1         1.0     0.166050     0.512054     0.670497    Uiso  ? O
   O2         1.0     0.169723     0.503659     0.731355    Uiso  ? O
   O3         1.0     0.157131     0.457753     0.691220    Uiso  ? O
   O4         1.0     0.115947     0.502872     0.701451    Uiso  ? O
   S4         1.0     0.093649     0.605178     0.604654    Uiso  ? S
   O1         1.0     0.083681     0.640329     0.612786    Uiso  ? O
   O2         1.0     0.065056     0.581832     0.602817    Uiso  ? O
   O3         1.0     0.114897     0.590226     0.630361    Uiso  ? O
   O4         1.0     0.112799     0.603867     0.571076    Uiso  ? O
   S4         1.0     0.387713     0.950133     0.237927    Uiso  ? S
   O1         1.0     0.359907     0.975840     0.244485    Uiso  ? O
   O2         1.0     0.412633     0.949083     0.264684    Uiso  ? O
   O3         1.0     0.408961     0.959051     0.207760    Uiso  ? O
   O4         1.0     0.370662     0.918129     0.233729    Uiso  ? O
   S4         1.0     0.999712     0.603342     0.887175    Uiso  ? S
   O1         1.0     1.026206     0.629837     0.887175    Uiso  ? O
   O2         1.0     0.970594     0.618557     0.906849    Uiso  ? O
   O3         1.0     1.007581     0.570289     0.903701    Uiso  ? O
   O4         1.0     0.990268     0.597833     0.850975    Uiso  ? O
   S4         1.0     0.093125     0.936229     0.569240    Uiso  ? S
   O1         1.0     0.106503     0.961150     0.544319    Uiso  ? O
   O2         1.0     0.082632     0.948559     0.602817    Uiso  ? O
   O3         1.0     0.109913     0.902652     0.570027    Uiso  ? O
   O4         1.0     0.056662     0.932557     0.560321    Uiso  ? O
   S4         1.0     0.618819     0.738963     0.813987    Uiso  ? S
   O1         1.0     0.653970     0.744734     0.827366    Uiso  ? O
   O2         1.0     0.605965     0.771753     0.799035    Uiso  ? O
   O3         1.0     0.595472     0.725060     0.839695    Uiso  ? O
   O4         1.0     0.617507     0.715616     0.785656    Uiso  ? O
   S4         1.0     0.800346     0.913407     0.690171    Uiso  ? S
   O1         1.0     0.790903     0.949608     0.689384    Uiso  ? O
   O2         1.0     0.770179     0.891897     0.686498    Uiso  ? O
   O3         1.0     0.829989     0.897143     0.709058    Uiso  ? O
   O4         1.0     0.812413     0.919178     0.655544    Uiso  ? O
   S4         1.0     0.573700     0.589177     0.819234    Uiso  ? S
   O1         1.0     0.547467     0.567404     0.836022    Uiso  ? O
   O2         1.0     0.602555     0.598096     0.843367    Uiso  ? O
   O3         1.0     0.557698     0.622754     0.809003    Uiso  ? O
   O4         1.0     0.587603     0.573175     0.788279    Uiso  ? O
   S4         1.0     0.008132     0.443325     0.686761    Uiso  ? S
   O1         1.0    -0.028855     0.441227     0.682301    Uiso  ? O
   O2         1.0     0.006033     0.470869     0.711419    Uiso  ? O
   O3         1.0     0.025708     0.454605     0.655020    Uiso  ? O
   O4         1.0     0.020723     0.411584     0.700926    Uiso  ? O
   S4         1.0     0.990793     0.334724     0.560059    Uiso  ? S
   O1         1.0     1.026731     0.325280     0.563207    Uiso  ? O
   O2         1.0     0.982398     0.370662     0.551140    Uiso  ? O
   O3         1.0     0.976889     0.341806     0.594423    Uiso  ? O
   O4         1.0     0.969807     0.310590     0.539860    Uiso  ? O
   S4         1.0     0.791690     0.630361     0.905538    Uiso  ? S
   O1         1.0     0.816610     0.637182     0.933082    Uiso  ? O
   O2         1.0     0.806904     0.624066     0.871436    Uiso  ? O
   O3         1.0     0.774376     0.661840     0.894782    Uiso  ? O
   O4         1.0     0.767556     0.601243     0.912096    Uiso  ? O
   S4         1.0     0.430996     0.018887     0.626951    Uiso  ? S
   O1         1.0     0.392959     0.020986     0.628525    Uiso  ? O
   O2         1.0     0.444375     0.042759     0.652134    Uiso  ? O
   O3         1.0     0.444899     0.025183     0.592587    Uiso  ? O
   O4         1.0     0.439653    -0.016526     0.638231    Uiso  ? O
   S4         1.0     0.333937     0.957740     0.890848    Uiso  ? S
   O1         1.0     0.314000     0.988432     0.882453    Uiso  ? O
   O2         1.0     0.358333     0.963249     0.917867    Uiso  ? O
   O3         1.0     0.349151     0.943050     0.858582    Uiso  ? O
   O4         1.0     0.300622     0.942787     0.900816    Uiso  ? O
   S4         1.0     0.833924     0.843630     0.529892    Uiso  ? S
   O1         1.0     0.836022     0.852024     0.493429    Uiso  ? O
   O2         1.0     0.831563     0.871173     0.554812    Uiso  ? O
   O3         1.0     0.869337     0.830513     0.534351    Uiso  ? O
   O4         1.0     0.806380     0.817922     0.540122    Uiso  ? O
   S4         1.0     0.941476     0.971905     0.506020    Uiso  ? S
   O1         1.0     0.974791     0.978726     0.490543    Uiso  ? O
   O2         1.0     0.921277     0.950657     0.482674    Uiso  ? O
   O3         1.0     0.922064     1.001285     0.518349    Uiso  ? O
   O4         1.0     0.945673     0.943574     0.529892    Uiso  ? O
   S4         1.0     0.146638     0.391385     0.545369    Uiso  ? S
   O1         1.0     0.169460     0.400567     0.573175    Uiso  ? O
   O2         1.0     0.111749     0.389287     0.559009    Uiso  ? O
   O3         1.0     0.157918     0.358333     0.532515    Uiso  ? O
   O4         1.0     0.148475     0.418667     0.519923    Uiso  ? O
   S4         1.0     0.965085     0.106241     0.682826    Uiso  ? S
   O1         1.0     0.982660     0.131424     0.706172    Uiso  ? O
   O2         1.0     0.944624     0.082369     0.702762    Uiso  ? O
   O3         1.0     0.991317     0.089452     0.661578    Uiso  ? O
   O4         1.0     0.938328     0.125915     0.662889    Uiso  ? O
   S4         1.0     0.112012     0.466147     0.402141    Uiso  ? S
   O1         1.0     0.086042     0.440964     0.400829    Uiso  ? O
   O2         1.0     0.146901     0.452507     0.392697    Uiso  ? O
   O3         1.0     0.115947     0.482411     0.435718    Uiso  ? O
   O4         1.0     0.104929     0.491068     0.374072    Uiso  ? O
   S4         1.0     0.269930     0.228745     0.108077    Uiso  ? S
   O1         1.0     0.266782     0.265470     0.098896    Uiso  ? O
   O2         1.0     0.299048     0.214580     0.088403    Uiso  ? O
   O3         1.0     0.237140     0.210383     0.099158    Uiso  ? O
   O4         1.0     0.275439     0.221663     0.144540    Uiso  ? O
   S4         1.0     0.076336     0.001312     0.835498    Uiso  ? S
   O1         1.0     0.106765    -0.020199     0.831563    Uiso  ? O
   O2         1.0     0.067942     0.019150     0.803756    Uiso  ? O
   O3         1.0     0.096272     0.021510     0.859894    Uiso  ? O
   O4         1.0     0.048005    -0.016789     0.852548    Uiso  ? O
   S4         1.0     0.016526     0.476116     0.521760    Uiso  ? S
   O1         1.0    -0.020986     0.473492     0.526744    Uiso  ? O
   O2         1.0     0.031741     0.507857     0.534351    Uiso  ? O
   O3         1.0     0.022560     0.466672     0.486084    Uiso  ? O
   O4         1.0     0.033053     0.443588     0.531728    Uiso  ? O
   S4         1.0     0.266257     0.074500     0.115160    Uiso  ? S
   O1         1.0     0.293801     0.092600     0.132473    Uiso  ? O
   O2         1.0     0.237140     0.096535     0.115160    Uiso  ? O
   O3         1.0     0.256552     0.040922     0.130637    Uiso  ? O
   O4         1.0     0.280948     0.069253     0.080008    Uiso  ? O
   S4         1.0     0.179953     0.112536     0.781984    Uiso  ? S
   O1         1.0     0.166575     0.136670     0.756538    Uiso  ? O
   O2         1.0     0.203038     0.089190     0.762309    Uiso  ? O
   O3         1.0     0.151098     0.091551     0.794575    Uiso  ? O
   O4         1.0     0.194643     0.132473     0.810839    Uiso  ? O
   S4         1.0     0.543008     0.981874     0.863828    Uiso  ? S
   O1         1.0     0.550615     0.943837     0.862517    Uiso  ? O
   O2         1.0     0.507070     0.989481     0.871436    Uiso  ? O
   O3         1.0     0.546156     0.978988     0.825792    Uiso  ? O
   O4         1.0     0.568715     1.004171     0.879568    Uiso  ? O
   S4         1.0     0.131686     0.470344     0.863566    Uiso  ? S
   O1         1.0     0.095223     0.474279     0.871436    Uiso  ? O
   O2         1.0     0.149262     0.503135     0.870911    Uiso  ? O
   O3         1.0     0.132998     0.455392     0.828939    Uiso  ? O
   O4         1.0     0.137195     0.445161     0.890323    Uiso  ? O
   S4         1.0     0.126964     0.294064     0.663676    Uiso  ? S
   O1         1.0     0.160541     0.278587     0.669185    Uiso  ? O
   O2         1.0     0.102044     0.266257     0.669447    Uiso  ? O
   O3         1.0     0.121455     0.308491     0.629050    Uiso  ? O
   O4         1.0     0.120144     0.321345     0.688597    Uiso  ? O
   S4         1.0     0.968233     0.394796     0.404501    Uiso  ? S
   O1         1.0     0.938853     0.380892     0.385877    Uiso  ? O
   O2         1.0     0.982136     0.426537     0.390598    Uiso  ? O
   O3         1.0     0.996826     0.370400     0.409223    Uiso  ? O
   O4         1.0     0.955641     0.400829     0.439128    Uiso  ? O
   S4         1.0     0.301409     0.185987     0.583405    Uiso  ? S
   O1         1.0     0.262585     0.188610     0.584979    Uiso  ? O
   O2         1.0     0.318460     0.218777     0.578159    Uiso  ? O
   O3         1.0     0.307967     0.166050     0.551140    Uiso  ? O
   O4         1.0     0.312426     0.166050     0.614622    Uiso  ? O
   S4         1.0     0.609375     0.846777     0.525170    Uiso  ? S
   O1         1.0     0.629837     0.855696     0.555599    Uiso  ? O
   O2         1.0     0.607277     0.874584     0.499725    Uiso  ? O
   O3         1.0     0.572388     0.852548     0.529892    Uiso  ? O
   O4         1.0     0.617770     0.812151     0.511791    Uiso  ? O
   S4         1.0     0.253928     0.315312     0.828939    Uiso  ? S
   O1         1.0     0.253404     0.338134     0.798248    Uiso  ? O
   O2         1.0     0.280161     0.329215     0.852811    Uiso  ? O
   O3         1.0     0.262847     0.280685     0.816086    Uiso  ? O
   O4         1.0     0.221663     0.312164     0.844679    Uiso  ? O
   S4         1.0     0.243173     0.221138     0.943312    Uiso  ? S
   O1         1.0     0.275176     0.223237     0.961412    Uiso  ? O
   O2         1.0     0.218515     0.224810     0.970856    Uiso  ? O
   O3         1.0     0.235566     0.188610     0.927835    Uiso  ? O
   O4         1.0     0.241337     0.252092     0.919441    Uiso  ? O
   S4         1.0     0.100994     0.050104     0.490019    Uiso  ? S
   O1         1.0     0.087878     0.018363     0.504971    Uiso  ? O
   O2         1.0     0.134047     0.040660     0.506283    Uiso  ? O
   O3         1.0     0.084206     0.080795     0.507070    Uiso  ? O
   O4         1.0     0.107028     0.050366     0.452769    Uiso  ? O
   S4         1.0     0.185200     0.954067     0.768868    Uiso  ? S
   O1         1.0     0.182052     0.934655     0.799822    Uiso  ? O
   O2         1.0     0.158705     0.948296     0.742373    Uiso  ? O
   O3         1.0     0.211170     0.941476     0.744209    Uiso  ? O
   O4         1.0     0.194381     0.990268     0.774639    Uiso  ? O
   S4         1.0     0.241861     0.119094     0.244222    Uiso  ? S
   O1         1.0     0.248157     0.149786     0.225073    Uiso  ? O
   O2         1.0     0.270455     0.095485     0.241861    Uiso  ? O
   O3         1.0     0.213531     0.101519     0.227958    Uiso  ? O
   O4         1.0     0.236877     0.126702     0.280948    Uiso  ? O
   S4         1.0     0.623541     0.742373     0.657643    Uiso  ? S
   O1         1.0     0.605441     0.765457     0.680727    Uiso  ? O
   O2         1.0     0.635870     0.757325     0.625902    Uiso  ? O
   O3         1.0     0.598358     0.715354     0.649248    Uiso  ? O
   O4         1.0     0.654495     0.726896     0.673907    Uiso  ? O
   S4         1.0     0.825267     0.594685     0.742635    Uiso  ? S
   O1         1.0     0.823693     0.557698     0.741324    Uiso  ? O
   O2         1.0     0.839432     0.608326     0.775163    Uiso  ? O
   O3         1.0     0.796149     0.616196     0.730306    Uiso  ? O
   O4         1.0     0.845204     0.608064     0.712206    Uiso  ? O
   S4         1.0     0.620655     0.882191     0.740274    Uiso  ? S
   O1         1.0     0.607277     0.915244     0.731618    Uiso  ? O
   O2         1.0     0.634296     0.882191     0.776213    Uiso  ? O
   O3         1.0     0.648199     0.875633     0.715091    Uiso  ? O
   O4         1.0     0.592324     0.857270     0.735290    Uiso  ? O
   S4         1.0     0.130112     0.129850     0.616458    Uiso  ? S
   O1         1.0     0.132211     0.161066     0.635083    Uiso  ? O
   O2         1.0     0.151360     0.129850     0.585504    Uiso  ? O
   O3         1.0     0.093649     0.123554     0.607015    Uiso  ? O
   O4         1.0     0.146638     0.102830     0.637706    Uiso  ? O
   S4         1.0     0.723748     0.863041     0.855959    Uiso  ? S
   O1         1.0     0.731618     0.846253     0.822906    Uiso  ? O
   O2         1.0     0.717977     0.899767     0.847564    Uiso  ? O
   O3         1.0     0.752341     0.859369     0.879305    Uiso  ? O
   O4         1.0     0.692007     0.851762     0.871436    Uiso  ? O
   S4         1.0     0.247108     0.041185     0.567404    Uiso  ? S
   O1         1.0     0.282521     0.028855     0.562420    Uiso  ? O
   O2         1.0     0.225335     0.030429     0.536450    Uiso  ? O
   O3         1.0     0.244485     0.078172     0.570814    Uiso  ? O
   O4         1.0     0.230057     0.023871     0.597046    Uiso  ? O
   S4         1.0     0.496839     0.919965     0.541172    Uiso  ? S
   O1         1.0     0.475853     0.892946     0.558223    Uiso  ? O
   O2         1.0     0.475853     0.939902     0.517300    Uiso  ? O
   O3         1.0     0.524121     0.902652     0.521760    Uiso  ? O
   O4         1.0     0.513365     0.940689     0.568978    Uiso  ? O
   S4         1.0     0.300884     0.532777     0.768605    Uiso  ? S
   O1         1.0     0.264946     0.539335     0.777262    Uiso  ? O
   O2         1.0     0.312689     0.507857     0.794313    Uiso  ? O
   O3         1.0     0.320558     0.563469     0.776475    Uiso  ? O
   O4         1.0     0.309803     0.519136     0.734766    Uiso  ? O
   S4         1.0     0.235566     0.274652     0.267307    Uiso  ? S
   O1         1.0     0.249993     0.286456     0.300622    Uiso  ? O
   O2         1.0     0.241861     0.237927     0.261273    Uiso  ? O
   O3         1.0     0.251567     0.294064     0.238976    Uiso  ? O
   O4         1.0     0.198054     0.276750     0.269143    Uiso  ? O
   S4         1.0     0.600456     0.585504     0.606752    Uiso  ? S
   O1         1.0     0.625377     0.604654     0.626951    Uiso  ? O
   O2         1.0     0.567142     0.603342     0.607277    Uiso  ? O
   O3         1.0     0.594161     0.550878     0.619868    Uiso  ? O
   O4         1.0     0.614360     0.583143     0.571076    Uiso  ? O
   S4         1.0     0.052465     0.459327     0.947772    Uiso  ? S
   O1         1.0     0.088140     0.459852     0.940164    Uiso  ? O
   O2         1.0     0.044857     0.443588     0.981087    Uiso  ? O
   O3         1.0     0.051415     0.435456     0.918391    Uiso  ? O
   O4         1.0     0.036201     0.491593     0.942001    Uiso  ? O
   S4         1.0     0.268356     0.026232     0.366465    Uiso  ? S
   O1         1.0     0.291965     0.029905     0.336298    Uiso  ? O
   O2         1.0     0.294588     0.004722     0.382991    Uiso  ? O
   O3         1.0     0.237927     0.007870     0.356496    Uiso  ? O
   O4         1.0     0.262060     0.060072     0.382991    Uiso  ? O
   S4         1.0     0.492904     0.106503     0.464836    Uiso  ? S
   O1         1.0     0.458540     0.115684     0.452507    Uiso  ? O
   O2         1.0     0.491593     0.078959     0.490019    Uiso  ? O
   O3         1.0     0.509168     0.135883     0.480313    Uiso  ? O
   O4         1.0     0.513890     0.093387     0.437554    Uiso  ? O
   S4         1.0     0.080271     0.227434     0.521497    Uiso  ? S
   O1         1.0     0.050628     0.234779     0.545106    Uiso  ? O
   O2         1.0     0.091288     0.256552     0.501299    Uiso  ? O
   O3         1.0     0.077123     0.197267     0.500774    Uiso  ? O
   O4         1.0     0.098371     0.220613     0.553763    Uiso  ? O
   S4         1.0     0.935705     0.952231     0.664201    Uiso  ? S
   O1         1.0     0.964036     0.977414     0.667611    Uiso  ? O
   O2         1.0     0.927310     0.947509     0.627738    Uiso  ? O
   O3         1.0     0.906325     0.963249     0.684924    Uiso  ? O
   O4         1.0     0.949346     0.919703     0.675218    Uiso  ? O
   S4         1.0     0.223237     0.973217     0.938066    Uiso  ? S
   O1         1.0     0.254715     0.992366     0.929147    Uiso  ? O
   O2         1.0     0.228483     0.948559     0.966397    Uiso  ? O
   O3         1.0     0.225073     0.959576     0.903701    Uiso  ? O
   O4         1.0     0.194119     0.997351     0.944099    Uiso  ? O
   S4         1.0     0.791165     0.730568     0.757063    Uiso  ? S
   O1         1.0     0.817397     0.706172     0.763883    Uiso  ? O
   O2         1.0     0.777000     0.727158     0.723223    Uiso  ? O
   O3         1.0     0.801658     0.766507     0.764146    Uiso  ? O
   O4         1.0     0.762047     0.728995     0.782771    Uiso  ? O
   S4         1.0     0.379319     0.006820     0.457228    Uiso  ? S
   O1         1.0     0.368301     0.038299     0.440964    Uiso  ? O
   O2         1.0     0.392172    -0.017576     0.430471    Uiso  ? O
   O3         1.0     0.350201    -0.006296     0.477427    Uiso  ? O
   O4         1.0     0.406600     0.014690     0.482149    Uiso  ? O
   S4         1.0     0.918916     0.503659     0.830513    Uiso  ? S
   O1         1.0     0.923900     0.525695     0.861730    Uiso  ? O
   O2         1.0     0.905013     0.469820     0.842318    Uiso  ? O
   O3         1.0     0.947509     0.502085     0.806380    Uiso  ? O
   O4         1.0     0.892159     0.528580     0.822119    Uiso  ? O
   S4         1.0     0.818184     0.619868     0.629050    Uiso  ? S
   O1         1.0     0.845990     0.593111     0.618819    Uiso  ? O
   O2         1.0     0.797723     0.610949     0.659479    Uiso  ? O
   O3         1.0     0.796674     0.633509     0.600981    Uiso  ? O
   O4         1.0     0.833661     0.647150     0.648461    Uiso  ? O
   S4         1.0     0.419978     0.980824     0.056137    Uiso  ? S
   O1         1.0     0.410010     1.016500     0.051678    Uiso  ? O
   O2         1.0     0.454867     0.980562     0.072663    Uiso  ? O
   O3         1.0     0.420503     0.964823     0.022035    Uiso  ? O
   O4         1.0     0.393746     0.962986     0.076074    Uiso  ? O
   S4         1.0     0.843367     0.267569     0.384565    Uiso  ? S
   O1         1.0     0.808741     0.269405     0.399517    Uiso  ? O
   O2         1.0     0.864878     0.247370     0.407912    Uiso  ? O
   O3         1.0     0.861730     0.300622     0.375646    Uiso  ? O
   O4         1.0     0.839957     0.249469     0.352037    Uiso  ? O
   S4         1.0     0.948559     0.748931     0.610425    Uiso  ? S
   O1         1.0     0.945935     0.751554     0.573175    Uiso  ? O
   O2         1.0     0.962724     0.782246     0.619868    Uiso  ? O
   O3         1.0     0.970069     0.720863     0.620393    Uiso  ? O
   O4         1.0     0.913407     0.744209     0.623279    Uiso  ? O
   S4         1.0     0.619606     0.000787     0.503135    Uiso  ? S
   O1         1.0     0.646888     0.022560     0.490806    Uiso  ? O
   O2         1.0     0.601243     0.016002     0.533040    Uiso  ? O
   O3         1.0     0.632197    -0.034364     0.511004    Uiso  ? O
   O4         1.0     0.594423    -0.000787     0.475329    Uiso  ? O
   S4         1.0     0.351512     0.106765     0.961675    Uiso  ? S
   O1         1.0     0.326329     0.130899     0.947509    Uiso  ? O
   O2         1.0     0.387188     0.119881     0.954592    Uiso  ? O
   O3         1.0     0.346790     0.072926     0.944624    Uiso  ? O
   O4         1.0     0.348889     0.102306     0.999449    Uiso  ? O
   OW         1.0     0.271504     0.389024     0.417618    Uiso  ? O
   HW1        1.0     0.246583     0.395582     0.412896    Uiso  ? HW
   HW2        1.0     0.286981     0.399517     0.399255    Uiso  ? HW
   OW         1.0     0.638493     0.531990     0.820020    Uiso  ? O
   HW1        1.0     0.660528     0.535925     0.806380    Uiso  ? HW
   HW2        1.0     0.619081     0.545631     0.809265    Uiso  ? HW
   OW         1.0     0.249993     0.036987     0.199628    Uiso  ? O
   HW1        1.0     0.255765     0.061383     0.207760    Uiso  ? HW
   HW2        1.0     0.248682     0.036725     0.173395    Uiso  ? HW
   OW         1.0     0.859369     0.587078     0.950133    Uiso  ? O
   HW1        1.0     0.844941     0.566355     0.956691    Uiso  ? HW
   HW2        1.0     0.843630     0.605965     0.940427    Uiso  ? HW
   OW         1.0     0.648461     0.342856     0.648724    Uiso  ? O
   HW1        1.0     0.673382     0.350988     0.647412    Uiso  ? HW
   HW2        1.0     0.638231     0.342331     0.624590    Uiso  ? HW
   OW         1.0     0.457491     0.432308     0.809528    Uiso  ? O
   HW1        1.0     0.444899     0.426012     0.831563    Uiso  ? HW
   HW2        1.0     0.470869     0.411322     0.800871    Uiso  ? HW
   OW         1.0     0.490019     0.373285     0.356759    Uiso  ? O
   HW1        1.0     0.489756     0.393484     0.339970    Uiso  ? HW
   HW2        1.0     0.471394     0.355972     0.350201    Uiso  ? HW
   OW         1.0     0.510217     0.818971     0.285932    Uiso  ? O
   HW1        1.0     0.495265     0.797985     0.281472    Uiso  ? HW
   HW2        1.0     0.495265     0.838645     0.294851    Uiso  ? HW
   OW         1.0     0.471131     0.701188     0.814512    Uiso  ? O
   HW1        1.0     0.463262     0.697778     0.789591    Uiso  ? HW
   HW2        1.0     0.454080     0.689384     0.830776    Uiso  ? HW
   OW         1.0     0.755227     0.504971     0.078959    Uiso  ? O
   HW1        1.0     0.772278     0.491068     0.093125    Uiso  ? HW
   HW2        1.0     0.733716     0.509693     0.093387    Uiso  ? HW
   OW         1.0     0.766769     0.134309     0.627213    Uiso  ? O
   HW1        1.0     0.781197     0.122242     0.645576    Uiso  ? HW
   HW2        1.0     0.782508     0.148212     0.611474    Uiso  ? HW
   OW         1.0     0.217465     0.987382     0.025445    Uiso  ? O
   HW1        1.0     0.217990     0.978726     0.000787    Uiso  ? HW
   HW2        1.0     0.195430     1.001285     0.029380    Uiso  ? HW
   OW         1.0     0.142179     0.820545     0.272029    Uiso  ? O
   HW1        1.0     0.138244     0.795362     0.278062    Uiso  ? HW
   HW2        1.0     0.120931     0.834448     0.278587    Uiso  ? HW
   OW         1.0     0.598620     0.692269     0.408699    Uiso  ? O
   HW1        1.0     0.624328     0.696729     0.410273    Uiso  ? HW
   HW2        1.0     0.594161     0.671808     0.392959    Uiso  ? HW
   OW         1.0     0.469820     0.984234     0.137719    Uiso  ? O
   HW1        1.0     0.494216     0.993416     0.141654    Uiso  ? HW
   HW2        1.0     0.464836     0.983710     0.112012    Uiso  ? HW
   OW         1.0     0.407387     0.781984     0.032266    Uiso  ? O
   HW1        1.0     0.397156     0.759424     0.023871    Uiso  ? HW
   HW2        1.0     0.388762     0.796149     0.044333    Uiso  ? HW
   OW         1.0     0.201464     0.780147     0.148737    Uiso  ? O
   HW1        1.0     0.216416     0.799559     0.158443    Uiso  ? HW
   HW2        1.0     0.182052     0.774901     0.165526    Uiso  ? HW
   OW         1.0     0.549566     0.507594     0.583143    Uiso  ? O
   HW1        1.0     0.567666     0.521235     0.596522    Uiso  ? HW
   HW2        1.0     0.529367     0.523071     0.577372    Uiso  ? HW
   OW         1.0     0.103617     0.187823     0.831038    Uiso  ? O
   HW1        1.0     0.100732     0.161591     0.831300    Uiso  ? HW
   HW2        1.0     0.107815     0.196480     0.855434    Uiso  ? HW
   OW         1.0     0.003935     0.023347     0.948821    Uiso  ? O
   HW1        1.0     0.028855     0.018100     0.942787    Uiso  ? HW
   HW2        1.0    -0.010755     0.022035     0.927048    Uiso  ? HW
   OW         1.0     0.641116     0.058498     0.577634    Uiso  ? O
   HW1        1.0     0.631411     0.065843     0.600981    Uiso  ? HW
   HW2        1.0     0.625377     0.040398     0.566879    Uiso  ? HW
   OW         1.0     0.881666     0.948821     0.885339    Uiso  ? O
   HW1        1.0     0.880092     0.924687     0.874584    Uiso  ? HW
   HW2        1.0     0.873272     0.947772     0.910259    Uiso  ? HW
   OW         1.0     0.299572     0.499200     0.083419    Uiso  ? O
   HW1        1.0     0.283308     0.507332     0.102044    Uiso  ? HW
   HW2        1.0     0.317673     0.517563     0.078959    Uiso  ? HW
   OW         1.0     0.147688     0.923638     0.673382    Uiso  ? O
   HW1        1.0     0.138244     0.901078     0.663939    Uiso  ? HW
   HW2        1.0     0.136670     0.943574     0.660528    Uiso  ? HW
   OW         1.0     0.939902     0.950395     0.408699    Uiso  ? O
   HW1        1.0     0.929934     0.954067     0.432832    Uiso  ? HW
   HW2        1.0     0.965872     0.954330     0.409486    Uiso  ? HW
   OW         1.0     0.472181     0.987120     0.210645    Uiso  ? O
   HW1        1.0     0.491330     1.003909     0.204612    Uiso  ? HW
   HW2        1.0     0.470869     0.984234     0.236615    Uiso  ? HW
   OW         1.0     0.382729     0.153721     0.555862    Uiso  ? O
   HW1        1.0     0.395058     0.156344     0.532777    Uiso  ? HW
   HW2        1.0     0.358070     0.162378     0.553763    Uiso  ? HW
   OW         1.0     0.497101     0.041972     0.396369    Uiso  ? O
   HW1        1.0     0.502348     0.064007     0.409748    Uiso  ? HW
   HW2        1.0     0.472443     0.034364     0.401354    Uiso  ? HW
   OW         1.0     0.304294     0.211170     0.423913    Uiso  ? O
   HW1        1.0     0.324493     0.220089     0.409486    Uiso  ? HW
   HW2        1.0     0.283308     0.226122     0.419716    Uiso  ? HW
   OW         1.0     0.223761     0.915244     0.681776    Uiso  ? O
   HW1        1.0     0.240288     0.929934     0.667611    Uiso  ? HW
   HW2        1.0     0.232942     0.890848     0.683613    Uiso  ? HW
   OW         1.0     0.552451     0.376958     0.048267    Uiso  ? O
   HW1        1.0     0.570027     0.395320     0.055350    Uiso  ? HW
   HW2        1.0     0.529105     0.382729     0.058498    Uiso  ? HW
   OW         1.0     0.955641     0.588914     0.595735    Uiso  ? O
   HW1        1.0     0.962986     0.572126     0.577110    Uiso  ? HW
   HW2        1.0     0.945673     0.575536     0.615933    Uiso  ? HW
   OW         1.0     0.092075     0.848876     0.199365    Uiso  ? O
   HW1        1.0     0.116734     0.857533     0.199103    Uiso  ? HW
   HW2        1.0     0.085255     0.840482     0.175494    Uiso  ? HW
   OW         1.0     0.971118     0.948296     0.197529    Uiso  ? O
   HW1        1.0     0.959838     0.971643     0.201201    Uiso  ? HW
   HW2        1.0     0.992104     0.950657     0.182314    Uiso  ? HW
   OW         1.0     0.860418     0.257863     0.763359    Uiso  ? O
   HW1        1.0     0.860418     0.234779     0.751030    Uiso  ? HW
   HW2        1.0     0.838121     0.260749     0.776737    Uiso  ? HW
   OW         1.0     0.021510     0.009706     0.530154    Uiso  ? O
   HW1        1.0     0.044333     0.016002     0.518874    Uiso  ? HW
   HW2        1.0     0.004197     0.002099     0.511791    Uiso  ? HW
   OW         1.0     0.774901     0.011542     0.214055    Uiso  ? O
   HW1        1.0     0.789591    -0.002099     0.231106    Uiso  ? HW
   HW2        1.0     0.789591     0.029642     0.202251    Uiso  ? HW
   OW         1.0     0.353349     0.038299     0.373023    Uiso  ? O
   HW1        1.0     0.352824     0.063220     0.364628    Uiso  ? HW
   HW2        1.0     0.360431     0.037512     0.398206    Uiso  ? HW
   OW         1.0     0.403977     0.861467     0.749718    Uiso  ? O
   HW1        1.0     0.423913     0.878518     0.752866    Uiso  ? HW
   HW2        1.0     0.413420     0.838383     0.741586    Uiso  ? HW
   OW         1.0     0.155033     0.707222     0.444899    Uiso  ? O
   HW1        1.0     0.173395     0.706959     0.426012    Uiso  ? HW
   HW2        1.0     0.131948     0.714304     0.434406    Uiso  ? HW
   OW         1.0     0.333937     0.970856     0.052465    Uiso  ? O
   HW1        1.0     0.319247     0.956428     0.068729    Uiso  ? HW
   HW2        1.0     0.358857     0.970856     0.061121    Uiso  ? HW
   OW         1.0     0.343905     0.953018     0.531203    Uiso  ? O
   HW1        1.0     0.344954     0.970069     0.511529    Uiso  ? HW
   HW2        1.0     0.320034     0.953280     0.541959    Uiso  ? HW
   OW         1.0     0.175756     0.883240     0.722699    Uiso  ? O
   HW1        1.0     0.151098     0.878256     0.730831    Uiso  ? HW
   HW2        1.0     0.191496     0.863828     0.730306    Uiso  ? HW
   OW         1.0     0.520186     0.340757     0.931508    Uiso  ? O
   HW1        1.0     0.545106     0.347840     0.936754    Uiso  ? HW
   HW2        1.0     0.520186     0.317673     0.919178    Uiso  ? HW
   OW         1.0     0.626164     0.368563     0.411846    Uiso  ? O
   HW1        1.0     0.599932     0.368563     0.411584    Uiso  ? HW
   HW2        1.0     0.634558     0.366202     0.436505    Uiso  ? HW
   OW         1.0     0.255240     0.919441     0.497364    Uiso  ? O
   HW1        1.0     0.256552     0.934131     0.519136    Uiso  ? HW
   HW2        1.0     0.239238     0.930721     0.480050    Uiso  ? HW
   OW         1.0     0.653970     0.049054     0.087091    Uiso  ? O
   HW1        1.0     0.673382     0.034364     0.077910    Uiso  ? HW
   HW2        1.0     0.656594     0.073713     0.078697    Uiso  ? HW
   OW         1.0     0.623803     0.854647     0.265208    Uiso  ? O
   HW1        1.0     0.638231     0.860156     0.286194    Uiso  ? HW
   HW2        1.0     0.636657     0.861467     0.243435    Uiso  ? HW
   OW         1.0     0.757850     0.131161     0.801133    Uiso  ? O
   HW1        1.0     0.741061     0.134834     0.781197    Uiso  ? HW
   HW2        1.0     0.776737     0.149262     0.799822    Uiso  ? HW
   OW         1.0     0.992366     0.737389     0.519399    Uiso  ? O
   HW1        1.0     0.975053     0.742373     0.538286    Uiso  ? HW
   HW2        1.0     0.979775     0.731618     0.497101    Uiso  ? HW
   OW         1.0     0.386401     0.255765     0.584979    Uiso  ? O
   HW1        1.0     0.390861     0.261273     0.610162    Uiso  ? HW
   HW2        1.0     0.362530     0.245009     0.582356    Uiso  ? HW
   OW         1.0     0.238714     0.663939     0.231893    Uiso  ? O
   HW1        1.0     0.246059     0.667349     0.256814    Uiso  ? HW
   HW2        1.0     0.218777     0.680203     0.226384    Uiso  ? HW
   OW         1.0     0.064531     0.365678     0.678366    Uiso  ? O
   HW1        1.0     0.067942     0.364891     0.652396    Uiso  ? HW
   HW2        1.0     0.044595     0.381942     0.684137    Uiso  ? HW
   OW         1.0     0.275963     0.448309     0.787230    Uiso  ? O
   HW1        1.0     0.281734     0.428898     0.804019    Uiso  ? HW
   HW2        1.0     0.287768     0.470344     0.795100    Uiso  ? HW
   OW         1.0     0.346790     0.296162     0.495527    Uiso  ? O
   HW1        1.0     0.330527     0.294326     0.515989    Uiso  ? HW
   HW2        1.0     0.366202     0.278587     0.498151    Uiso  ? HW
   OW         1.0     0.125653     0.871960     0.630886    Uiso  ? O
   HW1        1.0     0.114635     0.882978     0.609638    Uiso  ? HW
   HW2        1.0     0.151622     0.871173     0.628000    Uiso  ? HW
   OW         1.0     0.467197     0.846253     0.510742    Uiso  ? O
   HW1        1.0     0.464311     0.857008     0.486871    Uiso  ? HW
   HW2        1.0     0.476116     0.864353     0.527531    Uiso  ? HW
   OW         1.0     0.542221     0.725847     0.619606    Uiso  ? O
   HW1        1.0     0.565043     0.724273     0.631935    Uiso  ? HW
   HW2        1.0     0.536187     0.702500     0.609375    Uiso  ? HW
   OW         1.0     0.133785     0.326854     0.937541    Uiso  ? O
   HW1        1.0     0.157656     0.331576     0.946985    Uiso  ? HW
   HW2        1.0     0.134834     0.306655     0.920752    Uiso  ? HW
   OW         1.0     0.508119     0.586816     0.087878    Uiso  ? O
   HW1        1.0     0.528318     0.570289     0.091288    Uiso  ? HW
   HW2        1.0     0.506283     0.602555     0.108864    Uiso  ? HW
   OW         1.0     0.151098     0.114635     0.958264    Uiso  ? O
   HW1        1.0     0.130899     0.109389     0.974529    Uiso  ? HW
   HW2        1.0     0.170772     0.098109     0.963249    Uiso  ? HW
   OW         1.0     0.101519     0.678891     0.196480    Uiso  ? O
   HW1        1.0     0.081845     0.692532     0.185724    Uiso  ? HW
   HW2        1.0     0.119094     0.672595     0.177855    Uiso  ? HW
   OW         1.0     0.381417     0.745259     0.281472    Uiso  ? O
   HW1        1.0     0.385614     0.742898     0.255765    Uiso  ? HW
   HW2        1.0     0.402928     0.754440     0.293277    Uiso  ? HW
   OW         1.0     0.801658     0.184937     0.361743    Uiso  ? O
   HW1        1.0     0.809528     0.209596     0.357546    Uiso  ? HW
   HW2        1.0     0.817397     0.173395     0.379056    Uiso  ? HW
   OW         1.0     0.558747     0.815036     0.782246    Uiso  ? O
   HW1        1.0     0.568191     0.832612     0.765195    Uiso  ? HW
   HW2        1.0     0.576847     0.796411     0.786705    Uiso  ? HW
   OW         1.0     0.436767     0.286456     0.009706    Uiso  ? O
   HW1        1.0     0.429947     0.308229     0.022560    Uiso  ? HW
   HW2        1.0     0.450146     0.270717     0.025708    Uiso  ? HW
   OW         1.0     0.060859     0.075287     0.570552    Uiso  ? O
   HW1        1.0     0.068991     0.073188     0.545893    Uiso  ? HW
   HW2        1.0     0.075024     0.093649     0.583143    Uiso  ? HW
   OW         1.0     0.349676     0.339708     0.837596    Uiso  ? O
   HW1        1.0     0.324231     0.333150     0.839432    Uiso  ? HW
   HW2        1.0     0.353611     0.353086     0.815299    Uiso  ? HW
   OW         1.0     0.417355     0.016002     0.169723    Uiso  ? O
   HW1        1.0     0.423651     0.035676     0.153196    Uiso  ? HW
   HW2        1.0     0.405288     0.025708     0.190709    Uiso  ? HW
   OW         1.0     0.392435     0.478214     0.330002    Uiso  ? O
   HW1        1.0     0.384040     0.453294     0.329477    Uiso  ? HW
   HW2        1.0     0.371973     0.494478     0.326854    Uiso  ? HW
   OW         1.0     0.562944     0.688335     0.473492    Uiso  ? O
   HW1        1.0     0.549566     0.710894     0.472181    Uiso  ? HW
   HW2        1.0     0.583930     0.689646     0.458015    Uiso  ? HW
   OW         1.0     0.171821     0.252354     0.150835    Uiso  ? O
   HW1        1.0     0.185200     0.268881     0.135621    Uiso  ? HW
   HW2        1.0     0.146376     0.257601     0.149524    Uiso  ? HW
   OW         1.0     0.210907     0.391910     0.062957    Uiso  ? O
   HW1        1.0     0.214055     0.381417     0.086829    Uiso  ? HW
   HW2        1.0     0.223761     0.414732     0.061646    Uiso  ? HW
   OW         1.0     0.222712     0.353349     0.006820    Uiso  ? O
   HW1        1.0     0.216416     0.368563     0.027019    Uiso  ? HW
   HW2        1.0     0.216416     0.365415    -0.015477    Uiso  ? HW
   OW         1.0     0.427324     0.105454     0.634558    Uiso  ? O
   HW1        1.0     0.436505     0.119881     0.654495    Uiso  ? HW
   HW2        1.0     0.434406     0.080271     0.638231    Uiso  ? HW
   OW         1.0     0.303770     0.331313     0.275439    Uiso  ? O
   HW1        1.0     0.323706     0.314525     0.273340    Uiso  ? HW
   HW2        1.0     0.281210     0.318197     0.274127    Uiso  ? HW
   OW         1.0     0.761523     0.679940     0.392435    Uiso  ? O
   HW1        1.0     0.772540     0.661053     0.406600    Uiso  ? HW
   HW2        1.0     0.773065     0.702762     0.397419    Uiso  ? HW
   OW         1.0     0.126702     0.394533     0.689384    Uiso  ? O
   HW1        1.0     0.138244     0.385352     0.667611    Uiso  ? HW
   HW2        1.0     0.133260     0.419454     0.693319    Uiso  ? HW
   OW         1.0     0.363841     0.592324     0.572388    Uiso  ? O
   HW1        1.0     0.387451     0.595472     0.582881    Uiso  ? HW
   HW2        1.0     0.360431     0.609375     0.552714    Uiso  ? HW
   OW         1.0     0.050628     0.724273     0.089714    Uiso  ? O
   HW1        1.0     0.050891     0.721125     0.115947    Uiso  ? HW
   HW2        1.0     0.052202     0.700664     0.078172    Uiso  ? HW
   OW         1.0     0.352824     0.033840     0.023609    Uiso  ? O
   HW1        1.0     0.349414     0.059023     0.017051    Uiso  ? HW
   HW2        1.0     0.376695     0.030429     0.033577    Uiso  ? HW
   OW         1.0     0.723223     0.357021     0.631935    Uiso  ? O
   HW1        1.0     0.745783     0.344430     0.636919    Uiso  ? HW
   HW2        1.0     0.725847     0.370662     0.609638    Uiso  ? HW
   OW         1.0     0.236090     0.601506     0.870386    Uiso  ? O
   HW1        1.0     0.228745     0.583405     0.887962    Uiso  ? HW
   HW2        1.0     0.214842     0.611474     0.858582    Uiso  ? HW
   OW         1.0     0.896356     0.664988     0.650035    Uiso  ? O
   HW1        1.0     0.871960     0.656069     0.648986    Uiso  ? HW
   HW2        1.0     0.896881     0.687023     0.664463    Uiso  ? HW
   OW         1.0     0.408436     0.088140     0.566879    Uiso  ? O
   HW1        1.0     0.403452     0.086829     0.541172    Uiso  ? HW
   HW2        1.0     0.423389     0.067942     0.573962    Uiso  ? HW
   OW         1.0     0.401354     0.168411     0.624066    Uiso  ? O
   HW1        1.0     0.418142     0.187823     0.618557    Uiso  ? HW
   HW2        1.0     0.382204     0.177592     0.639543    Uiso  ? HW
   OW         1.0     0.120406     0.253404     0.030954    Uiso  ? O
   HW1        1.0     0.141654     0.248682     0.045382    Uiso  ? HW
   HW2        1.0     0.127226     0.254978     0.005509    Uiso  ? HW
   OW         1.0     0.648724     0.828677     0.003410    Uiso  ? O
   HW1        1.0     0.644264     0.853073     0.011542    Uiso  ? HW
   HW2        1.0     0.631673     0.812151     0.014690    Uiso  ? HW
   OW         1.0     0.597571     0.686498     0.310852    Uiso  ? O
   HW1        1.0     0.586029     0.663414     0.306130    Uiso  ? HW
   HW2        1.0     0.584192     0.705648     0.298785    Uiso  ? HW
   OW         1.0     0.214842     0.537499     0.404239    Uiso  ? O
   HW1        1.0     0.235566     0.549566     0.393746    Uiso  ? HW
   HW2        1.0     0.213268     0.512841     0.395058    Uiso  ? HW
   OW         1.0     0.068466     0.118045     0.956953    Uiso  ? O
   HW1        1.0     0.077647     0.104929     0.935967    Uiso  ? HW
   HW2        1.0     0.066105     0.143490     0.950657    Uiso  ? HW
   OW         1.0     0.582881     1.000761     0.409486    Uiso  ? O
   HW1        1.0     0.592849     1.004171     0.433619    Uiso  ? HW
   HW2        1.0     0.564781     0.981874     0.410010    Uiso  ? HW
   OW         1.0     0.682563     0.706697     0.108077    Uiso  ? O
   HW1        1.0     0.664725     0.707484     0.088927    Uiso  ? HW
   HW2        1.0     0.691482     0.731093     0.112274    Uiso  ? HW
   OW         1.0     0.737651     0.311639     0.942525    Uiso  ? O
   HW1        1.0     0.734503     0.296425     0.963511    Uiso  ? HW
   HW2        1.0     0.736602     0.296687     0.920752    Uiso  ? HW
   OW         1.0     0.722174     0.280948     0.698303    Uiso  ? O
   HW1        1.0     0.701713     0.281997     0.682039    Uiso  ? HW
   HW2        1.0     0.730044     0.305344     0.704074    Uiso  ? HW
   OW         1.0     0.725322     0.090239     0.988169    Uiso  ? O
   HW1        1.0     0.717452     0.066368     0.980824    Uiso  ? HW
   HW2        1.0     0.719289     0.107552     0.969282    Uiso  ? HW
   OW         1.0     0.891897     0.540385     0.303770    Uiso  ? O
   HW1        1.0     0.869075     0.544844     0.291965    Uiso  ? HW
   HW2        1.0     0.897143     0.514677     0.302983    Uiso  ? HW
   OW         1.0     0.187036     0.178379     0.210645    Uiso  ? O
   HW1        1.0     0.210383     0.166575     0.213268    Uiso  ? HW
   HW2        1.0     0.168411     0.164214     0.222450    Uiso  ? HW
   OW         1.0     0.030954     0.343905     0.359120    Uiso  ? O
   HW1        1.0     0.014428     0.351250     0.378007    Uiso  ? HW
   HW2        1.0     0.025970     0.357283     0.337085    Uiso  ? HW
   OW         1.0     0.742373     0.451195     0.753128    Uiso  ? O
   HW1        1.0     0.757325     0.433882     0.766244    Uiso  ? HW
   HW2        1.0     0.717452     0.443588     0.753915    Uiso  ? HW
   OW         1.0     0.859107     0.963773     0.813462    Uiso  ? O
   HW1        1.0     0.865402     0.962986     0.838908    Uiso  ? HW
   HW2        1.0     0.876420     0.949870     0.799559    Uiso  ? HW
   OW         1.0     0.508906     0.466147     0.373285    Uiso  ? O
   HW1        1.0     0.490281     0.461163     0.355709    Uiso  ? HW
   HW2        1.0     0.532253     0.458015     0.364104    Uiso  ? HW
   OW         1.0     0.442801     0.708271     0.070565    Uiso  ? O
   HW1        1.0     0.427586     0.701188     0.090764    Uiso  ? HW
   HW2        1.0     0.427586     0.715616     0.050628    Uiso  ? HW
   OW         1.0     0.491855     0.025970     0.950395    Uiso  ? O
   HW1        1.0     0.510742     0.016789     0.934918    Uiso  ? HW
   HW2        1.0     0.501823     0.031479     0.974004    Uiso  ? HW
   OW         1.0     0.209596     0.936754     0.078959    Uiso  ? O
   HW1        1.0     0.185724     0.926786     0.083681    Uiso  ? HW
   HW2        1.0     0.209071     0.950133     0.056137    Uiso  ? HW
   OW         1.0     0.107290     0.067942     0.300359    Uiso  ? O
   HW1        1.0     0.091813     0.073450     0.320821    Uiso  ? HW
   HW2        1.0     0.129325     0.081845     0.302196    Uiso  ? HW
   OW         1.0     0.641116     0.540647     0.698303    Uiso  ? O
   HW1        1.0     0.649248     0.541696     0.673382    Uiso  ? HW
   HW2        1.0     0.620393     0.524908     0.699877    Uiso  ? HW
   OW         1.0     0.404764     0.445161     0.129325    Uiso  ? O
   HW1        1.0     0.398730     0.470344     0.134047    Uiso  ? HW
   HW2        1.0     0.415781     0.434669     0.150835    Uiso  ? HW
   OW         1.0     0.275963     0.704336     0.575536    Uiso  ? O
   HW1        1.0     0.296687     0.708271     0.591013    Uiso  ? HW
   HW2        1.0     0.274389     0.678891     0.569240    Uiso  ? HW
   OW         1.0     0.530416     0.358595     0.269930    Uiso  ? O
   HW1        1.0     0.524645     0.380368     0.283308    Uiso  ? HW
   HW2        1.0     0.521497     0.337872     0.283046    Uiso  ? HW
   OW         1.0     0.874846     0.307967     0.310328    Uiso  ? O
   HW1        1.0     0.876420     0.312689     0.336035    Uiso  ? HW
   HW2        1.0     0.864353     0.284358     0.306393    Uiso  ? HW
   OW         1.0     0.133785     0.216154     0.892159    Uiso  ? O
   HW1        1.0     0.152409     0.197791     0.889274    Uiso  ? HW
   HW2        1.0     0.144540     0.240025     0.890323    Uiso  ? HW
   OW         1.0     0.561370     0.341019     0.176018    Uiso  ? O
   HW1        1.0     0.566092     0.332625     0.151622    Uiso  ? HW
   HW2        1.0     0.584192     0.345741     0.188085    Uiso  ? HW
   OW         1.0     0.175756     0.626951     0.021248    Uiso  ? O
   HW1        1.0     0.200677     0.630624     0.014165    Uiso  ? HW
   HW2        1.0     0.164214     0.650298     0.024396    Uiso  ? HW
   OW         1.0     0.087091     0.242911     0.344692    Uiso  ? O
   HW1        1.0     0.068729     0.256814     0.357283    Uiso  ? HW
   HW2        1.0     0.092075     0.253666     0.321345    Uiso  ? HW
   OW         1.0     0.469033     0.924425     0.177592    Uiso  ? O
   HW1        1.0     0.458802     0.902390     0.167886    Uiso  ? HW
   HW2        1.0     0.488707     0.918391     0.194119    Uiso  ? HW
   OW         1.0     0.990530     0.008919     0.013641    Uiso  ? O
   HW1        1.0     1.004958    -0.011542     0.021248    Uiso  ? HW
   HW2        1.0     0.999712     0.018363    -0.008919    Uiso  ? HW
   OW         1.0     0.214055     0.486608     0.994990    Uiso  ? O
   HW1        1.0     0.198316     0.473492     0.978463    Uiso  ? HW
   HW2        1.0     0.200677     0.506020     1.006270    Uiso  ? HW
   OW         1.0     0.296949     0.274389     0.187036    Uiso  ? O
   HW1        1.0     0.284620     0.274914     0.210120    Uiso  ? HW
   HW2        1.0     0.288555     0.253666     0.173133    Uiso  ? HW
   OW         1.0     0.683875     0.725322    -0.002361    Uiso  ? O
   HW1        1.0     0.696991     0.747095     0.004984    Uiso  ? HW
   HW2        1.0     0.699090     0.704336     0.002099    Uiso  ? HW
   OW         1.0     0.878518     0.651872     0.046693    Uiso  ? O
   HW1        1.0     0.880879     0.677055     0.053251    Uiso  ? HW
   HW2        1.0     0.859894     0.649248     0.028331    Uiso  ? HW
   OW         1.0     0.671808     0.177855     0.058760    Uiso  ? O
   HW1        1.0     0.652659     0.186511     0.074500    Uiso  ? HW
   HW2        1.0     0.676005     0.195430     0.039611    Uiso  ? HW
   OW         1.0     0.501561     0.370662     0.198578    Uiso  ? O
   HW1        1.0     0.502348     0.369875     0.224810    Uiso  ? HW
   HW2        1.0     0.525695     0.375121     0.189135    Uiso  ? HW
   OW         1.0     0.227958     0.763097     0.314787    Uiso  ? O
   HW1        1.0     0.242386     0.768343     0.336035    Uiso  ? HW
   HW2        1.0     0.227171     0.784345     0.299310    Uiso  ? HW
   OW         1.0     0.752866     0.067155     0.547730    Uiso  ? O
   HW1        1.0     0.762047     0.080795     0.527268    Uiso  ? HW
   HW2        1.0     0.736077     0.049054     0.539335    Uiso  ? HW
   OW         1.0     0.955379     0.736340     0.455917    Uiso  ? O
   HW1        1.0     0.974791     0.745783     0.441227    Uiso  ? HW
   HW2        1.0     0.936492     0.754440     0.458015    Uiso  ? HW
   OW         1.0     0.416568     0.508906     0.265470    Uiso  ? O
   HW1        1.0     0.411060     0.520710     0.288030    Uiso  ? HW
   HW2        1.0     0.431521     0.524383     0.250518    Uiso  ? HW
   OW         1.0     0.213531     0.604654     0.427586    Uiso  ? O
   HW1        1.0     0.231631     0.620655     0.438079    Uiso  ? HW
   HW2        1.0     0.207760     0.612786     0.403190    Uiso  ? HW
   OW         1.0     0.356496     0.114897     0.610425    Uiso  ? O
   HW1        1.0     0.346528     0.091026     0.614884    Uiso  ? HW
   HW2        1.0     0.338396     0.133260     0.614622    Uiso  ? HW
   OW         1.0     0.764933     0.384827     0.295113    Uiso  ? O
   HW1        1.0     0.789853     0.393222     0.294064    Uiso  ? HW
   HW2        1.0     0.764146     0.359120     0.289342    Uiso  ? HW
   OW         1.0     0.758899     0.528842     0.009181    Uiso  ? O
   HW1        1.0     0.736077     0.541434     0.007083    Uiso  ? HW
   HW2        1.0     0.762047     0.520710     0.034102    Uiso  ? HW
   OW         1.0     0.685187     0.833924     0.109389    Uiso  ? O
   HW1        1.0     0.661840     0.823693     0.115422    Uiso  ? HW
   HW2        1.0     0.684662     0.859894     0.112274    Uiso  ? HW
   OW         1.0     0.538286     0.752866     0.465885    Uiso  ? O
   HW1        1.0     0.527006     0.764933     0.486346    Uiso  ? HW
   HW2        1.0     0.558223     0.767556     0.456966    Uiso  ? HW
   OW         1.0     0.262585     0.474017     0.722699    Uiso  ? O
   HW1        1.0     0.251043     0.484772     0.701713    Uiso  ? HW
   HW2        1.0     0.283308     0.488707     0.729782    Uiso  ? HW
   OW         1.0     0.471131     0.498151     0.791952    Uiso  ? O
   HW1        1.0     0.462475     0.474279     0.798510    Uiso  ? HW
   HW2        1.0     0.471656     0.513365     0.813462    Uiso  ? HW
   OW         1.0     0.779885     0.302983     0.193332    Uiso  ? O
   HW1        1.0     0.774639     0.315574     0.170772    Uiso  ? HW
   HW2        1.0     0.791427     0.279898     0.187823    Uiso  ? HW
   OW         1.0     0.991842     0.456704     0.210383    Uiso  ? O
   HW1        1.0     0.967970     0.466672     0.214318    Uiso  ? HW
   HW2        1.0     0.992366     0.431783     0.218777    Uiso  ? HW
   OW         1.0     0.510217     0.023609     0.660791    Uiso  ? O
   HW1        1.0     0.484510     0.027806     0.657905    Uiso  ? HW
   HW2        1.0     0.518349     0.006558     0.642690    Uiso  ? HW
   OW         1.0     0.940951     0.692007     0.986595    Uiso  ? O
   HW1        1.0     0.937541     0.681514     1.010467    Uiso  ? HW
   HW2        1.0     0.954067     0.675218     0.971381    Uiso  ? HW
   OW         1.0     0.668923     0.672858     0.297474    Uiso  ? O
   HW1        1.0     0.680727     0.688072     0.315049    Uiso  ? HW
   HW2        1.0     0.642690     0.674956     0.300359    Uiso  ? HW
   OW         1.0     0.731355     0.434144     0.600194    Uiso  ? O
   HW1        1.0     0.720863     0.454867     0.611999    Uiso  ? HW
   HW2        1.0     0.752079     0.425750     0.613835    Uiso  ? HW
   OW         1.0     0.825267     0.454605     0.629312    Uiso  ? O
   HW1        1.0     0.807954     0.454605     0.648986    Uiso  ? HW
   HW2        1.0     0.830513     0.479263     0.622229    Uiso  ? HW
   OW         1.0     0.801133     0.708009     1.003909    Uiso  ? O
   HW1        1.0     0.810577     0.683875     1.008893    Uiso  ? HW
   HW2        1.0     0.803232     0.713255     0.978463    Uiso  ? HW
   OW         1.0     0.210645     0.820808     0.745783    Uiso  ? O
   HW1        1.0     0.209596     0.794838     0.743422    Uiso  ? HW
   HW2        1.0     0.219302     0.827103     0.769917    Uiso  ? HW
   OW         1.0     0.145851     0.742898     0.603604    Uiso  ? O
   HW1        1.0     0.167886     0.728995     0.599932    Uiso  ? HW
   HW2        1.0     0.130637     0.730568     0.621180    Uiso  ? HW
   OW         1.0     0.450933     0.144277     0.580520    Uiso  ? O
   HW1        1.0     0.455654     0.164214     0.563994    Uiso  ? HW
   HW2        1.0     0.473492     0.132735     0.586816    Uiso  ? HW
   OW         1.0     0.420765     0.161591     0.490806    Uiso  ? O
   HW1        1.0     0.406862     0.173133     0.471656    Uiso  ? HW
   HW2        1.0     0.438866     0.145589     0.480313    Uiso  ? HW
   OW         1.0     0.139293     0.624590     0.281997    Uiso  ? O
   HW1        1.0     0.119357     0.615671     0.296425    Uiso  ? HW
   HW2        1.0     0.158705     0.607015     0.281997    Uiso  ? HW
   OW         1.0     0.561633     0.526482     0.471656    Uiso  ? O
   HW1        1.0     0.543795     0.534876     0.454343    Uiso  ? HW
   HW2        1.0     0.568715     0.501823     0.465623    Uiso  ? HW
   OW         1.0     0.309803     0.271504     0.336035    Uiso  ? O
   HW1        1.0     0.289342     0.274389     0.320034    Uiso  ? HW
   HW2        1.0     0.306393     0.286719     0.357283    Uiso  ? HW
   OW         1.0     0.158705     0.243698     0.222712    Uiso  ? O
   HW1        1.0     0.174707     0.256552     0.238976    Uiso  ? HW
   HW2        1.0     0.134309     0.244747     0.232156    Uiso  ? HW
   OW         1.0     0.676530     0.017838     0.286194    Uiso  ? O
   HW1        1.0     0.659217     0.033840     0.297474    Uiso  ? HW
   HW2        1.0     0.698303     0.031479     0.280161    Uiso  ? HW
   OW         1.0     0.890323     0.897668     0.395320    Uiso  ? O
   HW1        1.0     0.889011     0.883765     0.373023    Uiso  ? HW
   HW2        1.0     0.905275     0.918654     0.391385    Uiso  ? HW
   OW         1.0     0.710370     0.149262     0.738701    Uiso  ? O
   HW1        1.0     0.695942     0.131424     0.726371    Uiso  ? HW
   HW2        1.0     0.704861     0.173133     0.729257    Uiso  ? HW
   OW         1.0     0.732929     0.542221     0.416044    Uiso  ? O
   HW1        1.0     0.743160     0.533040     0.438603    Uiso  ? HW
   HW2        1.0     0.707222     0.536974     0.415519    Uiso  ? HW
   OW         1.0     0.537499     0.573437     0.205136    Uiso  ? O
   HW1        1.0     0.550615     0.566355     0.226647    Uiso  ? HW
   HW2        1.0     0.542746     0.556649     0.185724    Uiso  ? HW
   OW         1.0     0.465623     0.701188     0.742635    Uiso  ? O
   HW1        1.0     0.490543     0.693319     0.743947    Uiso  ? HW
   HW2        1.0     0.454080     0.690171     0.721912    Uiso  ? HW
   OW         1.0     0.455392     0.946460     0.450670    Uiso  ? O
   HW1        1.0     0.432045     0.958002     0.447522    Uiso  ? HW
   HW2        1.0     0.460376     0.943837     0.476378    Uiso  ? HW
   OW         1.0     0.907899     0.709320     0.211694    Uiso  ? O
   HW1        1.0     0.922326     0.696729     0.193594    Uiso  ? HW
   HW2        1.0     0.882978     0.700664     0.210383    Uiso  ? HW
   OW         1.0     0.531728     0.635870     0.141654    Uiso  ? O
   HW1        1.0     0.529629     0.619081     0.161591    Uiso  ? HW
   HW2        1.0     0.513890     0.655020     0.144540    Uiso  ? HW
   OW         1.0     0.983972     0.281472     0.632197    Uiso  ? O
   HW1        1.0     0.983185     0.306655     0.624852    Uiso  ? HW
   HW2        1.0     0.962986     0.275963     0.646888    Uiso  ? HW
   OW         1.0     0.210907     0.591537     0.604654    Uiso  ? O
   HW1        1.0     0.202251     0.608851     0.587078    Uiso  ? HW
   HW2        1.0     0.195430     0.592062     0.625902    Uiso  ? HW
   OW         1.0     0.675481     0.409748     0.931508    Uiso  ? O
   HW1        1.0     0.693581     0.400567     0.947772    Uiso  ? HW
   HW2        1.0     0.681514     0.434406     0.924687    Uiso  ? HW
   OW         1.0     0.365415     0.966134     0.599145    Uiso  ? O
   HW1        1.0     0.374072     0.989481     0.607015    Uiso  ? HW
   HW2        1.0     0.352299     0.954592     0.618557    Uiso  ? HW
   OW         1.0     0.358333     0.679940     0.200152    Uiso  ? O
   HW1        1.0     0.340232     0.680990     0.219039    Uiso  ? HW
   HW2        1.0     0.382204     0.680203     0.210907    Uiso  ? HW
   OW         1.0     0.414994     0.474017     0.019412    Uiso  ? O
   HW1        1.0     0.404764     0.494740     0.031741    Uiso  ? HW
   HW2        1.0     0.398468     0.453556     0.021248    Uiso  ? HW
   OW         1.0     0.072663     0.189659     0.924425    Uiso  ? O
   HW1        1.0     0.072926     0.198054     0.949346    Uiso  ? HW
   HW2        1.0     0.096797     0.191233     0.914194    Uiso  ? HW
   OW         1.0     0.559534     0.210645     0.255765    Uiso  ? O
   HW1        1.0     0.534089     0.207760     0.260486    Uiso  ? HW
   HW2        1.0     0.564256     0.235041     0.247370    Uiso  ? HW
   OW         1.0     0.374597     0.216154     0.127226    Uiso  ? O
   HW1        1.0     0.348889     0.218777     0.122767    Uiso  ? HW
   HW2        1.0     0.380368     0.225073     0.151098    Uiso  ? HW
   OW         1.0     0.130112     0.413683     0.199365    Uiso  ? O
   HW1        1.0     0.153459     0.419978     0.209071    Uiso  ? HW
   HW2        1.0     0.133260     0.400567     0.176805    Uiso  ? HW
   OW         1.0     0.759424     0.221400     0.408699    Uiso  ? O
   HW1        1.0     0.780410     0.236615     0.408436    Uiso  ? HW
   HW2        1.0     0.754702     0.212481     0.384565    Uiso  ? HW
   OW         1.0     0.407912     0.944624     0.143490    Uiso  ? O
   HW1        1.0     0.403715     0.945935     0.117783    Uiso  ? HW
   HW2        1.0     0.386401     0.935705     0.155557    Uiso  ? HW
   OW         1.0     0.504971     0.908948     0.327641    Uiso  ? O
   HW1        1.0     0.495527     0.903964     0.303770    Uiso  ? HW
   HW2        1.0     0.498675     0.933606     0.334724    Uiso  ? HW
   OW         1.0     0.131686     0.704861     0.009444    Uiso  ? O
   HW1        1.0     0.131686     0.725847    -0.006296    Uiso  ? HW
   HW2        1.0     0.118308     0.685449    -0.001836    Uiso  ? HW
   OW         1.0     0.793264     0.532515     0.684924    Uiso  ? O
   HW1        1.0     0.805068     0.547992     0.702238    Uiso  ? HW
   HW2        1.0     0.771753     0.544844     0.675743    Uiso  ? HW
   OW         1.0     0.918391     0.952231     0.126177    Uiso  ? O
   HW1        1.0     0.924425     0.967970     0.106241    Uiso  ? HW
   HW2        1.0     0.926523     0.927835     0.120931    Uiso  ? HW
   OW         1.0     0.781459     0.472443     0.365940    Uiso  ? O
   HW1        1.0     0.767031     0.457753     0.349676    Uiso  ? HW
   HW2        1.0     0.779623     0.497626     0.358595    Uiso  ? HW
   OW         1.0     0.497626     0.011542     0.033577    Uiso  ? O
   HW1        1.0     0.517300    -0.005771     0.030954    Uiso  ? HW
   HW2        1.0     0.477689    -0.000000     0.046169    Uiso  ? HW
   OW         1.0     0.293539     0.379581     0.089977    Uiso  ? O
   HW1        1.0     0.295113     0.365415     0.112012    Uiso  ? HW
   HW2        1.0     0.304032     0.403452     0.094174    Uiso  ? HW
   OW         1.0     0.020986     0.803494     0.181003    Uiso  ? O
   HW1        1.0     0.006033     0.783820     0.189659    Uiso  ? HW
   HW2        1.0     0.012854     0.826054     0.191758    Uiso  ? HW
   OW         1.0     0.333412     0.492117     0.675481    Uiso  ? O
   HW1        1.0     0.356496     0.502872     0.669185    Uiso  ? HW
   HW2        1.0     0.327641     0.497364     0.700401    Uiso  ? HW
   OW         1.0     0.751292     0.313476     0.293539    Uiso  ? O
   HW1        1.0     0.748406     0.314262     0.319771    Uiso  ? HW
   HW2        1.0     0.755489     0.288817     0.285932    Uiso  ? HW
   OW         1.0     0.638231     0.242124     0.580258    Uiso  ? O
   HW1        1.0     0.624852     0.244747     0.557960    Uiso  ? HW
   HW2        1.0     0.660791     0.255502     0.578684    Uiso  ? HW
   OW         1.0     0.346790     0.590488     0.831300    Uiso  ? O
   HW1        1.0     0.340757     0.577372     0.809528    Uiso  ? HW
   HW2        1.0     0.341019     0.615933     0.828152    Uiso  ? HW
   OW         1.0     0.977676     0.178904     0.173920    Uiso  ? O
   HW1        1.0     0.985808     0.195693     0.155295    Uiso  ? HW
   HW2        1.0     0.954067     0.186249     0.182577    Uiso  ? HW
   OW         1.0     0.132735     0.760736     0.968495    Uiso  ? O
   HW1        1.0     0.122767     0.752341     0.945935    Uiso  ? HW
   HW2        1.0     0.116209     0.778049     0.979513    Uiso  ? HW
   OW         1.0     0.385352     0.480837     0.897668    Uiso  ? O
   HW1        1.0     0.365678     0.487133     0.881666    Uiso  ? HW
   HW2        1.0     0.400567     0.501823     0.901865    Uiso  ? HW
   OW         1.0     0.890585     0.090501     0.819496    Uiso  ? O
   HW1        1.0     0.873797     0.102306     0.836022    Uiso  ? HW
   HW2        1.0     0.909997     0.107290     0.813462    Uiso  ? HW
   OW         1.0     0.434669     0.041972    -0.008394    Uiso  ? O
   HW1        1.0     0.437816     0.025970     0.012067    Uiso  ? HW
   HW2        1.0     0.434406     0.066892     0.000000    Uiso  ? HW
   OW         1.0     0.567928     0.496314     0.831825    Uiso  ? O
   HW1        1.0     0.592849     0.503922     0.834448    Uiso  ? HW
   HW2        1.0     0.552714     0.517563     0.828677    Uiso  ? HW
   OW         1.0     0.956691     0.751292     0.894520    Uiso  ? O
   HW1        1.0     0.932295     0.760998     0.891372    Uiso  ? HW
   HW2        1.0     0.955117     0.725584     0.898980    Uiso  ? HW
   OW         1.0     0.225335     0.348889     0.202251    Uiso  ? O
   HW1        1.0     0.237664     0.328166     0.212481    Uiso  ? HW
   HW2        1.0     0.238976     0.370662     0.207235    Uiso  ? HW
   OW         1.0     0.522284     0.469557     0.746570    Uiso  ? O
   HW1        1.0     0.543795     0.484248     0.748669    Uiso  ? HW
   HW2        1.0     0.503922     0.478476     0.762834    Uiso  ? HW
   OW         1.0     0.213531     0.824480     0.280161    Uiso  ? O
   HW1        1.0     0.188085     0.831300     0.280423    Uiso  ? HW
   HW2        1.0     0.226647     0.840219     0.296687    Uiso  ? HW
   OW         1.0    -0.002623     0.896881     0.281210    Uiso  ? O
   HW1        1.0     0.002886     0.890848     0.306130    Uiso  ? HW
   HW2        1.0     0.002886     0.922326     0.277013    Uiso  ? HW
   OW         1.0     0.554550     0.402141     0.443850    Uiso  ? O
   HW1        1.0     0.555075     0.397419     0.418142    Uiso  ? HW
   HW2        1.0     0.535400     0.388237     0.454867    Uiso  ? HW
   OW         1.0     0.878518     0.244747     0.236353    Uiso  ? O
   HW1        1.0     0.854909     0.248682     0.247370    Uiso  ? HW
   HW2        1.0     0.880617     0.259699     0.214842    Uiso  ? HW
   OW         1.0     0.230582     0.170247     0.643215    Uiso  ? O
   HW1        1.0     0.209071     0.184150     0.648724    Uiso  ? HW
   HW2        1.0     0.242911     0.181003     0.622754    Uiso  ? HW
   OW         1.0     0.360956     0.694630     0.318984    Uiso  ? O
   HW1        1.0     0.344954     0.676268     0.309541    Uiso  ? HW
   HW2        1.0     0.364104     0.713518     0.301146    Uiso  ? HW
   OW         1.0     0.831038     0.769655     0.045382    Uiso  ? O
   HW1        1.0     0.813725     0.756014     0.059547    Uiso  ? HW
   HW2        1.0     0.821332     0.773589     0.021248    Uiso  ? HW
   OW         1.0     0.190971     0.131161     0.692794    Uiso  ? O
   HW1        1.0     0.171821     0.128276     0.674956    Uiso  ? HW
   HW2        1.0     0.181527     0.126177     0.716665    Uiso  ? HW
   OW         1.0     0.734241     0.445948     0.314000    Uiso  ? O
   HW1        1.0     0.751817     0.428111     0.306130    Uiso  ? HW
   HW2        1.0     0.722699     0.456704     0.293014    Uiso  ? HW
   OW         1.0     0.019412     0.486871     0.272029    Uiso  ? O
   HW1        1.0     0.017576     0.512578     0.276488    Uiso  ? HW
   HW2        1.0     0.013903     0.481887     0.246846    Uiso  ? HW
   OW         1.0     0.549566     0.626164     0.316361    Uiso  ? O
   HW1        1.0     0.556124     0.634296     0.292227    Uiso  ? HW
   HW2        1.0     0.531466     0.607277     0.314525    Uiso  ? HW
   OW         1.0     0.387975     0.473492     0.521235    Uiso  ? O
   HW1        1.0     0.413158     0.475853     0.514939    Uiso  ? HW
   HW2        1.0     0.376958     0.454867     0.506545    Uiso  ? HW
   OW         1.0     0.214318     0.558747     0.734766    Uiso  ? O
   HW1        1.0     0.196742     0.539598     0.731618    Uiso  ? HW
   HW2        1.0     0.235041     0.549304     0.747882    Uiso  ? HW
   OW         1.0     0.041709     0.377482    -0.001049    Uiso  ? O
   HW1        1.0     0.040398     0.371973     0.024658    Uiso  ? HW
   HW2        1.0     0.041972     0.403452    -0.004459    Uiso  ? HW
   OW         1.0     0.954067     0.383778     0.166575    Uiso  ? O
   HW1        1.0     0.963773     0.398993     0.147688    Uiso  ? HW
   HW2        1.0     0.971381     0.381942     0.186249    Uiso  ? HW
   OW         1.0     0.455654     0.972955     0.766244    Uiso  ? O
   HW1        1.0     0.466934     0.993153     0.754178    Uiso  ? HW
   HW2        1.0     0.429684     0.975316     0.765457    Uiso  ? HW
   OW         1.0     0.283571     0.121718     0.656069    Uiso  ? O
   HW1        1.0     0.302458     0.105454     0.664201    Uiso  ? HW
   HW2        1.0     0.293277     0.138244     0.637969    Uiso  ? HW
   OW         1.0     0.451195     0.011280     0.896094    Uiso  ? O
   HW1        1.0     0.475591     0.003935     0.889798    Uiso  ? HW
   HW2        1.0     0.437816     0.017838     0.874584    Uiso  ? HW
   OW         1.0     0.491330     0.165788     0.853860    Uiso  ? O
   HW1        1.0     0.477427     0.143753     0.850450    Uiso  ? HW
   HW2        1.0     0.514677     0.159754     0.864353    Uiso  ? HW
   OW         1.0     0.829989     0.405813     0.303507    Uiso  ? O
   HW1        1.0     0.840744     0.404501     0.327379    Uiso  ? HW
   HW2        1.0     0.848614     0.411060     0.285932    Uiso  ? HW
   OW         1.0     0.587340     0.811364     0.030692    Uiso  ? O
   HW1        1.0     0.585242     0.830776     0.048267    Uiso  ? HW
   HW2        1.0     0.570289     0.792477     0.036201    Uiso  ? HW
   OW         1.0     0.961675     0.321345     0.899504    Uiso  ? O
   HW1        1.0     0.965610     0.329740     0.874846    Uiso  ? HW
   HW2        1.0     0.942263     0.303507     0.899504    Uiso  ? HW
   OW         1.0     0.942263     0.386926     0.307967    Uiso  ? O
   HW1        1.0     0.932032     0.383778     0.331838    Uiso  ? HW
   HW2        1.0     0.924687     0.380368     0.289867    Uiso  ? HW
   OW         1.0     0.377220     0.886126     0.660528    Uiso  ? O
   HW1        1.0     0.403190     0.890061     0.661315    Uiso  ? HW
   HW2        1.0     0.372498     0.861205     0.653446    Uiso  ? HW
   OW         1.0     0.430471     0.318722     0.933344    Uiso  ? O
   HW1        1.0     0.418929     0.334986     0.916293    Uiso  ? HW
   HW2        1.0     0.435456     0.331313     0.955641    Uiso  ? HW
   OW         1.0     0.964036     0.821332     0.451982    Uiso  ? O
   HW1        1.0     0.989481     0.815299     0.453556    Uiso  ? HW
   HW2        1.0     0.958002     0.826579     0.426799    Uiso  ? HW
   OW         1.0     0.587603     0.197791     0.347315    Uiso  ? O
   HW1        1.0     0.564518     0.209596     0.342593    Uiso  ? HW
   HW2        1.0     0.596784     0.205923     0.370662    Uiso  ? HW
   OW         1.0     0.087091     0.579733     0.038824    Uiso  ? O
   HW1        1.0     0.103093     0.582356     0.018100    Uiso  ? HW
   HW2        1.0     0.078434     0.554812     0.039873    Uiso  ? HW
   OW         1.0     0.516251     0.863828     0.940951    Uiso  ? O
   HW1        1.0     0.509168     0.878781     0.961412    Uiso  ? HW
   HW2        1.0     0.512841     0.838645     0.946985    Uiso  ? HW
   OW         1.0     0.607801     0.416831     0.579995    Uiso  ? O
   HW1        1.0     0.612523     0.433357     0.560059    Uiso  ? HW
   HW2        1.0     0.587340     0.425225     0.593898    Uiso  ? HW
   OW         1.0     0.253666     0.158181     0.710107    Uiso  ? O
   HW1        1.0     0.263372     0.182052     0.705123    Uiso  ? HW
   HW2        1.0     0.254453     0.153459     0.735815    Uiso  ? HW
   OW         1.0     0.171821     0.590751     0.093125    Uiso  ? O
   HW1        1.0     0.168411     0.568715     0.107028    Uiso  ? HW
   HW2        1.0     0.164476     0.586553     0.068204    Uiso  ? HW
   OW         1.0     0.366202     0.721125     0.386926    Uiso  ? O
   HW1        1.0     0.384827     0.704861     0.395845    Uiso  ? HW
   HW2        1.0     0.360169     0.714829     0.362268    Uiso  ? HW
   OW         1.0     0.437292     0.306655     0.575536    Uiso  ? O
   HW1        1.0     0.421552     0.326329     0.568191    Uiso  ? HW
   HW2        1.0     0.422602     0.286194     0.583143    Uiso  ? HW
   OW         1.0     0.162378     0.365940     0.634558    Uiso  ? O
   HW1        1.0     0.143228     0.348364     0.630624    Uiso  ? HW
   HW2        1.0     0.167886     0.377745     0.611736    Uiso  ? HW
   OW         1.0     0.129325     0.909997     0.255765    Uiso  ? O
   HW1        1.0     0.142179     0.914194     0.278324    Uiso  ? HW
   HW2        1.0     0.107815     0.895569     0.260486    Uiso  ? HW
   OW         1.0     0.937803     0.117258     0.980037    Uiso  ? O
   HW1        1.0     0.931770     0.126964     0.956428    Uiso  ? HW
   HW2        1.0     0.960625     0.104404     0.978463    Uiso  ? HW
   OW         1.0     0.828677     0.410797     0.432045    Uiso  ? O
   HW1        1.0     0.838645     0.426799     0.449883    Uiso  ? HW
   HW2        1.0     0.803756     0.417880     0.427061    Uiso  ? HW
   OW         1.0     0.845204     0.031479     0.912883    Uiso  ? O
   HW1        1.0     0.827366     0.050891     0.914719    Uiso  ? HW
   HW2        1.0     0.868288     0.041447     0.906325    Uiso  ? HW
   OW         1.0     0.095748     0.219039     0.623279    Uiso  ? O
   HW1        1.0     0.102306     0.237927     0.640067    Uiso  ? HW
   HW2        1.0     0.111749     0.198316     0.626951    Uiso  ? HW
   OW         1.0     0.803232     0.341019     0.651872    Uiso  ? O
   HW1        1.0     0.802707     0.365415     0.661578    Uiso  ? HW
   HW2        1.0     0.819496     0.326329     0.666562    Uiso  ? HW
   OW         1.0     0.922326     0.569765     0.186249    Uiso  ? O
   HW1        1.0     0.932295     0.574224     0.210120    Uiso  ? HW
   HW2        1.0     0.912358     0.592062     0.176805    Uiso  ? HW
   OW         1.0     0.132998    -0.007083     0.420241    Uiso  ? O
   HW1        1.0     0.126177     0.017313     0.427324    Uiso  ? HW
   HW2        1.0     0.137982    -0.007870     0.394533    Uiso  ? HW
   OW         1.0     0.706435     0.849925     0.400567    Uiso  ? O
   HW1        1.0     0.682563     0.851762     0.411584    Uiso  ? HW
   HW2        1.0     0.711681     0.824742     0.395582    Uiso  ? HW
   OW         1.0     0.036463     0.275963     0.688072    Uiso  ? O
   HW1        1.0     0.060597     0.270192     0.679416    Uiso  ? HW
   HW2        1.0     0.018887     0.271504     0.669185    Uiso  ? HW
   OW         1.0     0.874059     0.112274     0.184937    Uiso  ? O
   HW1        1.0     0.863041     0.088665     0.185462    Uiso  ? HW
   HW2        1.0     0.893209     0.112799     0.167100    Uiso  ? HW
   OW         1.0     0.598096     0.002361     0.340232    Uiso  ? O
   HW1        1.0     0.602030     0.027282     0.332887    Uiso  ? HW
   HW2        1.0     0.595735     0.001312     0.366465    Uiso  ? HW
   OW         1.0     0.452507     0.423126     0.183363    Uiso  ? O
   HW1        1.0     0.452769     0.438341     0.204612    Uiso  ? HW
   HW2        1.0     0.465360     0.400829     0.188085    Uiso  ? HW
   OW         1.0     0.031216     0.739487     0.907636    Uiso  ? O
   HW1        1.0     0.011280     0.755751     0.902127    Uiso  ? HW
   HW2        1.0     0.052727     0.753653     0.913145    Uiso  ? HW
   OW         1.0     0.599407     0.142704     0.939377    Uiso  ? O
   HW1        1.0     0.612261     0.165263     0.936492    Uiso  ? HW
   HW2        1.0     0.615671     0.122767     0.934655    Uiso  ? HW
   OW         1.0     0.825267     0.642428     0.999974    Uiso  ? O
   HW1        1.0     0.818184     0.620393     1.012303    Uiso  ? HW
   HW2        1.0     0.818709     0.640854     0.974791    Uiso  ? HW
   OW         1.0     0.954592     0.625115     0.416306    Uiso  ? O
   HW1        1.0     0.978726     0.627476     0.406075    Uiso  ? HW
   HW2        1.0     0.936754     0.633247     0.398730    Uiso  ? HW
   OW         1.0     0.026232     0.486608     0.158181    Uiso  ? O
   HW1        1.0     0.014952     0.476116     0.179429    Uiso  ? HW
   HW2        1.0     0.007870     0.498675     0.143490    Uiso  ? HW
   OW         1.0     0.438079     0.156344     0.402403    Uiso  ? O
   HW1        1.0     0.445948     0.181265     0.403977    Uiso  ? HW
   HW2        1.0     0.447785     0.142966     0.422864    Uiso  ? HW
   OW         1.0     0.470082     0.225073     0.042759    Uiso  ? O
   HW1        1.0     0.460638     0.203825     0.055088    Uiso  ? HW
   HW2        1.0     0.495790     0.226909     0.047218    Uiso  ? HW
   OW         1.0     0.871960     0.402141     0.370137    Uiso  ? O
   HW1        1.0     0.892422     0.386664     0.375384    Uiso  ? HW
   HW2        1.0     0.854385     0.400304     0.389549    Uiso  ? HW
   OW         1.0     0.410535     0.364104     0.541172    Uiso  ? O
   HW1        1.0     0.418667     0.375384     0.518612    Uiso  ? HW
   HW2        1.0     0.385090     0.369875     0.545106    Uiso  ? HW
   OW         1.0     0.385877     0.874584     0.971118    Uiso  ? O
   HW1        1.0     0.399255     0.888749     0.953805    Uiso  ? HW
   HW2        1.0     0.401878     0.866714     0.990268    Uiso  ? HW
   OW         1.0     0.160017     0.872747     0.202775    Uiso  ? O
   HW1        1.0     0.184150     0.878518     0.194119    Uiso  ? HW
   HW2        1.0     0.154246     0.888224     0.223237    Uiso  ? HW
   OW         1.0     0.792477     0.589701     0.553763    Uiso  ? O
   HW1        1.0     0.789329     0.567404     0.567404    Uiso  ? HW
   HW2        1.0     0.788804     0.610162     0.569765    Uiso  ? HW
   OW         1.0     0.219302     0.547467     0.546943    Uiso  ? O
   HW1        1.0     0.227171     0.562420     0.567142    Uiso  ? HW
   HW2        1.0     0.221400     0.522284     0.553501    Uiso  ? HW
   OW         1.0     0.987382     0.028069     0.406338    Uiso  ? O
   HW1        1.0     0.997875     0.004984     0.412371    Uiso  ? HW
   HW2        1.0     0.997088     0.036201     0.383253    Uiso  ? HW
   OW         1.0     0.538286     0.302983     0.379056    Uiso  ? O
   HW1        1.0     0.563731     0.302196     0.372760    Uiso  ? HW
   HW2        1.0     0.535400     0.314787     0.402403    Uiso  ? HW
   OW         1.0     0.208022     0.537237     0.893733    Uiso  ? O
   HW1        1.0     0.223237     0.524908     0.876158    Uiso  ? HW
   HW2        1.0     0.183626     0.527268     0.892422    Uiso  ? HW
   OW         1.0     0.704074     0.217203     0.970069    Uiso  ? O
   HW1        1.0     0.681514     0.215629     0.983448    Uiso  ? HW
   HW2        1.0     0.717977     0.237402     0.978726    Uiso  ? HW
   OW         1.0     0.443850     0.075287     0.928622    Uiso  ? O
   HW1        1.0     0.464311     0.089190     0.919703    Uiso  ? HW
   HW2        1.0     0.424700     0.091813     0.935967    Uiso  ? HW
   OW         1.0     0.362792     0.176543     0.237927    Uiso  ? O
   HW1        1.0     0.378269     0.173658     0.258912    Uiso  ? HW
   HW2        1.0     0.339708     0.186249     0.245796    Uiso  ? HW
   OW         1.0     0.440702     0.975840     0.957478    Uiso  ? O
   HW1        1.0     0.433357     0.964560     0.980037    Uiso  ? HW
   HW2        1.0     0.453031     0.958264     0.942525    Uiso  ? HW
   OW         1.0     0.090239     0.600981     0.502610    Uiso  ? O
   HW1        1.0     0.095223     0.602030     0.528318    Uiso  ? HW
   HW2        1.0     0.089190     0.575798     0.495003    Uiso  ? HW
   OW         1.0     0.768868     0.399255     0.110438    Uiso  ? O
   HW1        1.0     0.768081     0.403977     0.084468    Uiso  ? HW
   HW2        1.0     0.781459     0.418929     0.122242    Uiso  ? HW
   OW         1.0     0.701713     0.498151     0.615409    Uiso  ? O
   HW1        1.0     0.676792     0.495265     0.607539    Uiso  ? HW
   HW2        1.0     0.702238     0.502610     0.641379    Uiso  ? HW
   OW         1.0     0.034627     0.716665     0.743160    Uiso  ? O
   HW1        1.0     0.022297     0.700926     0.760473    Uiso  ? HW
   HW2        1.0     0.021248     0.739225     0.741061    Uiso  ? HW
   OW         1.0     0.328690     0.743160     0.172871    Uiso  ? O
   HW1        1.0     0.343643     0.724010     0.182839    Uiso  ? HW
   HW2        1.0     0.305081     0.733454     0.166837    Uiso  ? HW
   OW         1.0     0.807691     0.077647     0.786181    Uiso  ? O
   HW1        1.0     0.813462     0.064007     0.807954    Uiso  ? HW
   HW2        1.0     0.787755     0.093649     0.790903    Uiso  ? HW
   OW         1.0     0.610687     0.249206     0.923638    Uiso  ? O
   HW1        1.0     0.599407     0.255502     0.946460    Uiso  ? HW
   HW2        1.0     0.631148     0.264946     0.919441    Uiso  ? HW
   OW         1.0     0.304032     0.705648     0.242386    Uiso  ? O
   HW1        1.0     0.294326     0.711944     0.218777    Uiso  ? HW
   HW2        1.0     0.284620     0.704599     0.259962    Uiso  ? HW
   OW         1.0     0.512578     0.843367     0.072401    Uiso  ? O
   HW1        1.0     0.487395     0.837858     0.076598    Uiso  ? HW
   HW2        1.0     0.524383     0.848089     0.095485    Uiso  ? HW
   OW         1.0     0.079484     0.762309     0.190446    Uiso  ? O
   HW1        1.0     0.066368     0.745259     0.175494    Uiso  ? HW
   HW2        1.0     0.070565     0.786705     0.185462    Uiso  ? HW
   OW         1.0     0.579471     0.064531     0.639018    Uiso  ? O
   HW1        1.0     0.597571     0.081582     0.647937    Uiso  ? HW
   HW2        1.0     0.556124     0.071352     0.648461    Uiso  ? HW
   OW         1.0     0.860418     0.709058     0.444637    Uiso  ? O
   HW1        1.0     0.870386     0.700401     0.422077    Uiso  ? HW
   HW2        1.0     0.858844     0.735290     0.443850    Uiso  ? HW
   OW         1.0     0.467459     0.223761     0.406862    Uiso  ? O
   HW1        1.0     0.458015     0.240288     0.424963    Uiso  ? HW
   HW2        1.0     0.455392     0.227958     0.384040    Uiso  ? HW
   OW         1.0     0.838908     0.297736     0.701451    Uiso  ? O
   HW1        1.0     0.822119     0.277800     0.700139    Uiso  ? HW
   HW2        1.0     0.850712     0.297736     0.725060    Uiso  ? HW
   OW         1.0     0.392435     0.022822     0.934918    Uiso  ? O
   HW1        1.0     0.377745     0.001574     0.929671    Uiso  ? HW
   HW2        1.0     0.376958     0.043283     0.939640    Uiso  ? HW
   OW         1.0     0.058236     0.173133     0.581307    Uiso  ? O
   HW1        1.0     0.068991     0.153196     0.594423    Uiso  ? HW
   HW2        1.0     0.048792     0.164476     0.558485    Uiso  ? HW
   OW         1.0     0.690695     0.765982     0.364891    Uiso  ? O
   HW1        1.0     0.699352     0.749193     0.346790    Uiso  ? HW
   HW2        1.0     0.710894     0.775688     0.378532    Uiso  ? HW
   OW         1.0     0.845466     0.229008     0.654233    Uiso  ? O
   HW1        1.0     0.821070     0.238189     0.653446    Uiso  ? HW
   HW2        1.0     0.851237     0.221663     0.678629    Uiso  ? HW
   OW         1.0     0.618032     0.117521     0.451982    Uiso  ? O
   HW1        1.0     0.601506     0.109913     0.433095    Uiso  ? HW
   HW2        1.0     0.634034     0.097584     0.458015    Uiso  ? HW
   OW         1.0     0.305868     0.472181     0.334986    Uiso  ? O
   HW1        1.0     0.309803     0.462999     0.359120    Uiso  ? HW
   HW2        1.0     0.281210     0.466672     0.327379    Uiso  ? HW
   OW         1.0     0.690171     0.524645     0.231106    Uiso  ? O
   HW1        1.0     0.705648     0.528580     0.210120    Uiso  ? HW
   HW2        1.0     0.690958     0.499200     0.237664    Uiso  ? HW
   OW         1.0     0.305868     0.957215     0.329477    Uiso  ? O
   HW1        1.0     0.281210     0.948034     0.328166    Uiso  ? HW
   HW2        1.0     0.321608     0.942263     0.314787    Uiso  ? HW
   OW         1.0     0.979250     0.641116     0.535400    Uiso  ? O
   HW1        1.0     0.990268     0.617770     0.539598    Uiso  ? HW
   HW2        1.0     0.978726     0.646101     0.509693    Uiso  ? HW
   OW         1.0     0.311639     0.819758     0.453556    Uiso  ? O
   HW1        1.0     0.295900     0.827628     0.433882    Uiso  ? HW
   HW2        1.0     0.317148     0.840219     0.469033    Uiso  ? HW
   OW         1.0     0.151360     0.228745     0.968495    Uiso  ? O
   HW1        1.0     0.177330     0.225860     0.966134    Uiso  ? HW
   HW2        1.0     0.140343     0.226122     0.944886    Uiso  ? HW
   OW         1.0     0.142966     0.753128     0.284620    Uiso  ? O
   HW1        1.0     0.147425     0.728995     0.275701    Uiso  ? HW
   HW2        1.0     0.161328     0.759424     0.302196    Uiso  ? HW
   OW         1.0     0.177855     0.908948     0.555599    Uiso  ? O
   HW1        1.0     0.151885     0.908948     0.559534    Uiso  ? HW
   HW2        1.0     0.189659     0.920228     0.576060    Uiso  ? HW
   OW         1.0     0.524121     0.694368     0.365153    Uiso  ? O
   HW1        1.0     0.539860     0.676792     0.376695    Uiso  ? HW
   HW2        1.0     0.536450     0.704336     0.344167    Uiso  ? HW
   OW         1.0     0.484248     0.206973     0.718502    Uiso  ? O
   HW1        1.0     0.463786     0.211432     0.733979    Uiso  ? HW
   HW2        1.0     0.486346     0.226384     0.700926    Uiso  ? HW
   OW         1.0    -0.000787     0.510742     0.622492    Uiso  ? O
   HW1        1.0     0.014165     0.489756     0.625902    Uiso  ? HW
   HW2        1.0    -0.008919     0.511791     0.597571    Uiso  ? HW
   OW         1.0     0.424963     0.797461     0.590226    Uiso  ? O
   HW1        1.0     0.437554     0.775950     0.598096    Uiso  ? HW
   HW2        1.0     0.436767     0.818709     0.600194    Uiso  ? HW
   OW         1.0     0.219826     0.099158     0.640854    Uiso  ? O
   HW1        1.0     0.231631     0.090764     0.619081    Uiso  ? HW
   HW2        1.0     0.194381     0.103880     0.635870    Uiso  ? HW
   OW         1.0     0.246321     0.090501     0.710632    Uiso  ? O
   HW1        1.0     0.264159     0.071352     0.710632    Uiso  ? HW
   HW2        1.0     0.230582     0.087878     0.731618    Uiso  ? HW
   OW         1.0     0.032790     0.156082     0.221925    Uiso  ? O
   HW1        1.0     0.010231     0.155295     0.208546    Uiso  ? HW
   HW2        1.0     0.034364     0.134834     0.237140    Uiso  ? HW
   OW         1.0     0.739750     0.529629     0.828415    Uiso  ? O
   HW1        1.0     0.754965     0.528055     0.806904    Uiso  ? HW
   HW2        1.0     0.721912     0.510480     0.827890    Uiso  ? HW
   OW         1.0     0.781721     0.878781     0.785132    Uiso  ? O
   HW1        1.0     0.763883     0.865665     0.799035    Uiso  ? HW
   HW2        1.0     0.795624     0.861992     0.770704    Uiso  ? HW
   OW         1.0     0.105454     0.783295     0.662889    Uiso  ? O
   HW1        1.0     0.094436     0.806117     0.669972    Uiso  ? HW
   HW2        1.0     0.100470     0.778836     0.637706    Uiso  ? HW
   OW         1.0     0.936754     0.819758     0.178904    Uiso  ? O
   HW1        1.0     0.911833     0.817135     0.186774    Uiso  ? HW
   HW2        1.0     0.951444     0.828152     0.198841    Uiso  ? HW
   OW         1.0     0.118832     0.299310     0.846253    Uiso  ? O
   HW1        1.0     0.134572     0.319509     0.851762    Uiso  ? HW
   HW2        1.0     0.097322     0.300622     0.860943    Uiso  ? HW
   OW         1.0     0.546418     0.517300     0.262585    Uiso  ? O
   HW1        1.0     0.568715     0.516251     0.276750    Uiso  ? HW
   HW2        1.0     0.544582     0.495790     0.247633    Uiso  ? HW
   OW         1.0     0.814774     0.039348     0.337347    Uiso  ? O
   HW1        1.0     0.812675     0.064794     0.343643    Uiso  ? HW
   HW2        1.0     0.792477     0.027019     0.343643    Uiso  ? HW
   OW         1.0     0.495527     0.233205     0.200152    Uiso  ? O
   HW1        1.0     0.516776     0.218515     0.195693    Uiso  ? HW
   HW2        1.0     0.476640     0.218777     0.210645    Uiso  ? HW
   OW         1.0     0.876420     0.481887     0.004722    Uiso  ? O
   HW1        1.0     0.876944     0.456966     0.013378    Uiso  ? HW
   HW2        1.0     0.871698     0.497888     0.024921    Uiso  ? HW
   OW         1.0     0.139556     0.289080     0.565568    Uiso  ? O
   HW1        1.0     0.127751     0.266520     0.558485    Uiso  ? HW
   HW2        1.0     0.139293     0.291178     0.591537    Uiso  ? HW
   OW         1.0     0.345479     0.435718     0.092600    Uiso  ? O
   HW1        1.0     0.340495     0.458278     0.080271    Uiso  ? HW
   HW2        1.0     0.366727     0.438341     0.107815    Uiso  ? HW
   OW         1.0     0.201201     0.330002     0.487920    Uiso  ? O
   HW1        1.0     0.196742     0.350463     0.472181    Uiso  ? HW
   HW2        1.0     0.226122     0.322394     0.485559    Uiso  ? HW
   OW         1.0     0.035151     0.805068     0.459065    Uiso  ? O
   HW1        1.0     0.042759     0.800346     0.483985    Uiso  ? HW
   HW2        1.0     0.048005     0.826316     0.450146    Uiso  ? HW
   OW         1.0     0.065056     0.278587     0.596522    Uiso  ? O
   HW1        1.0     0.049841     0.296162     0.584192    Uiso  ? HW
   HW2        1.0     0.085255     0.290916     0.607801    Uiso  ? HW
   OW         1.0     0.647675     0.859107     0.190446    Uiso  ? O
   HW1        1.0     0.636657     0.882191     0.184675    Uiso  ? HW
   HW2        1.0     0.641641     0.841531     0.172084    Uiso  ? HW
   OW         1.0     0.350988     0.706959     0.681252    Uiso  ? O
   HW1        1.0     0.353873     0.723486     0.701451    Uiso  ? HW
   HW2        1.0     0.345217     0.720600     0.659741    Uiso  ? HW
   OW         1.0     0.916555     0.294588     0.768868    Uiso  ? O
   HW1        1.0     0.932557     0.281210     0.784607    Uiso  ? HW
   HW2        1.0     0.893996     0.281734     0.765982    Uiso  ? HW
   OW         1.0     0.042496     0.195168     0.283571    Uiso  ? O
   HW1        1.0     0.035414     0.175756     0.267569    Uiso  ? HW
   HW2        1.0     0.021248     0.203562     0.296949    Uiso  ? HW
   OW         1.0     0.204874     0.321870     0.563207    Uiso  ? O
   HW1        1.0     0.206448     0.308491     0.585766    Uiso  ? HW
   HW2        1.0     0.213268     0.346266     0.567142    Uiso  ? HW
   OW         1.0     0.876158     0.440964     0.904751    Uiso  ? O
   HW1        1.0     0.858582     0.457228     0.915244    Uiso  ? HW
   HW2        1.0     0.887700     0.452244     0.884290    Uiso  ? HW
   OW         1.0     0.205661     0.298785     0.105191    Uiso  ? O
   HW1        1.0     0.205923     0.324231     0.111487    Uiso  ? HW
   HW2        1.0     0.230057     0.290391     0.101519    Uiso  ? HW
   OW         1.0     0.252879     0.702762     0.961937    Uiso  ? O
   HW1        1.0     0.235303     0.721387     0.967183    Uiso  ? HW
   HW2        1.0     0.275701     0.713780     0.955641    Uiso  ? HW
   OW         1.0     0.209596     0.368039     0.133260    Uiso  ? O
   HW1        1.0     0.210645     0.393746     0.137982    Uiso  ? HW
   HW2        1.0     0.214055     0.354923     0.155557    Uiso  ? HW
   OW         1.0     0.113848     0.934131     0.142966    Uiso  ? O
   HW1        1.0     0.115160     0.930983     0.116996    Uiso  ? HW
   HW2        1.0     0.136145     0.945148     0.151622    Uiso  ? HW
   OW         1.0     0.963511     0.486608     0.112274    Uiso  ? O
   HW1        1.0     0.974266     0.489756     0.088665    Uiso  ? HW
   HW2        1.0     0.947247     0.506807     0.117258    Uiso  ? HW
   OW         1.0     0.060597     0.401091     0.184150    Uiso  ? O
   HW1        1.0     0.084206     0.407912     0.192807    Uiso  ? HW
   HW2        1.0     0.056137     0.375646     0.188872    Uiso  ? HW
   OW         1.0     0.315049     0.960363     0.708533    Uiso  ? O
   HW1        1.0     0.297474     0.972430     0.693581    Uiso  ? HW
   HW2        1.0     0.306393     0.959314     0.733192    Uiso  ? HW
   OW         1.0     0.454867     0.674956     0.332100    Uiso  ? O
   HW1        1.0     0.479001     0.668660     0.340232    Uiso  ? HW
   HW2        1.0     0.449096     0.699352     0.338921    Uiso  ? HW
   OW         1.0     0.482149     0.627476     0.216941    Uiso  ? O
   HW1        1.0     0.490806     0.647937     0.230844    Uiso  ? HW
   HW2        1.0     0.498413     0.607015     0.220351    Uiso  ? HW
   OW         1.0     0.407912     0.586029     0.866976    Uiso  ? O
   HW1        1.0     0.384565     0.584979     0.855172    Uiso  ? HW
   HW2        1.0     0.414994     0.561895     0.874584    Uiso  ? HW
   OW         1.0     0.365153     0.969544     0.370662    Uiso  ? O
   HW1        1.0     0.382204     0.955641     0.356234    Uiso  ? HW
   HW2        1.0     0.376433     0.975840     0.393746    Uiso  ? HW
   OW         1.0     0.330002     0.254191     0.730568    Uiso  ? O
   HW1        1.0     0.340232     0.239238     0.749456    Uiso  ? HW
   HW2        1.0     0.344167     0.276226     0.728470    Uiso  ? HW
   OW         1.0     0.793264     0.354398     0.931245    Uiso  ? O
   HW1        1.0     0.805068     0.348102     0.908686    Uiso  ? HW
   HW2        1.0     0.774376     0.336822     0.936229    Uiso  ? HW
   OW         1.0     0.848351     0.199103     0.725847    Uiso  ? O
   HW1        1.0     0.832874     0.188348     0.744209    Uiso  ? HW
   HW2        1.0     0.859107     0.180216     0.711419    Uiso  ? HW
   OW         1.0     0.103617     0.664988     0.828415    Uiso  ? O
   HW1        1.0     0.095748     0.689908     0.831038    Uiso  ? HW
   HW2        1.0     0.087353     0.649248     0.841531    Uiso  ? HW
   OW         1.0     0.749456     0.838121     0.501299    Uiso  ? O
   HW1        1.0     0.758899     0.836809     0.476903    Uiso  ? HW
   HW2        1.0     0.768343     0.831825     0.518349    Uiso  ? HW
   OW         1.0     0.976102     0.017576     0.263372    Uiso  ? O
   HW1        1.0     0.982136     0.035676     0.245272    Uiso  ? HW
   HW2        1.0     0.952231     0.022560     0.273078    Uiso  ? HW
   OW         1.0     0.605965     0.502610     0.293801    Uiso  ? O
   HW1        1.0     0.612261     0.482411     0.278324    Uiso  ? HW
   HW2        1.0     0.625902     0.519661     0.294851    Uiso  ? HW
   OW         1.0     0.016526     0.221663     0.612261    Uiso  ? O
   HW1        1.0    -0.001574     0.204087     0.619868    Uiso  ? HW
   HW2        1.0     0.007083     0.246059     0.615933    Uiso  ? HW
   OW         1.0     0.313476     0.042759     0.503397    Uiso  ? O
   HW1        1.0     0.306655     0.034627     0.527531    Uiso  ? HW
   HW2        1.0     0.330527     0.025708     0.492904    Uiso  ? HW
   OW         1.0     0.372236     0.387975     0.789066    Uiso  ? O
   HW1        1.0     0.392959     0.372236     0.785394    Uiso  ? HW
   HW2        1.0     0.373810     0.408699     0.773065    Uiso  ? HW
   OW         1.0     0.722174     0.459589     0.030692    Uiso  ? O
   HW1        1.0     0.739225     0.439915     0.033053    Uiso  ? HW
   HW2        1.0     0.730568     0.480050     0.044595    Uiso  ? HW
   OW         1.0     0.896619     0.178117     0.494216    Uiso  ? O
   HW1        1.0     0.877731     0.175494     0.476116    Uiso  ? HW
   HW2        1.0     0.894520     0.201726     0.505496    Uiso  ? HW
   OW         1.0     0.853598     0.121718     0.870124    Uiso  ? O
   HW1        1.0     0.871960     0.130374     0.886913    Uiso  ? HW
   HW2        1.0     0.831038     0.117783     0.882716    Uiso  ? HW
   OW         1.0     0.696991     0.529367     0.112799    Uiso  ? O
   HW1        1.0     0.687023     0.552189     0.104404    Uiso  ? HW
   HW2        1.0     0.677579     0.513628     0.120144    Uiso  ? HW
   OW         1.0     0.495265     0.585766     0.598883    Uiso  ? O
   HW1        1.0     0.520973     0.590226     0.595997    Uiso  ? HW
   HW2        1.0     0.488182     0.565830     0.583405    Uiso  ? HW
   OW         1.0     0.435980     0.650822     0.865140    Uiso  ? O
   HW1        1.0     0.422339     0.629050     0.870386    Uiso  ? HW
   HW2        1.0     0.460638     0.644527     0.858844    Uiso  ? HW
   OW         1.0     0.005771     0.063482     0.209071    Uiso  ? O
   HW1        1.0     0.016789     0.044070     0.195430    Uiso  ? HW
   HW2        1.0    -0.007345     0.079221     0.192545    Uiso  ? HW
   OW         1.0     0.325805     0.922851     0.793526    Uiso  ? O
   HW1        1.0     0.331051     0.925474     0.819234    Uiso  ? HW
   HW2        1.0     0.300884     0.914719     0.790640    Uiso  ? HW
   OW         1.0     0.457491     0.542221     0.216678    Uiso  ? O
   HW1        1.0     0.482936     0.546943     0.221138    Uiso  ? HW
   HW2        1.0     0.454867     0.526219     0.195955    Uiso  ? HW
   OW         1.0     0.127226     0.093649     0.147950    Uiso  ? O
   HW1        1.0     0.132735     0.071876     0.134309    Uiso  ? HW
   HW2        1.0     0.147163     0.110438     0.146114    Uiso  ? HW
   OW         1.0     0.873272     0.682563     0.932819    Uiso  ? O
   HW1        1.0     0.876420     0.696729     0.954592    Uiso  ? HW
   HW2        1.0     0.852024     0.667349     0.935180    Uiso  ? HW
   OW         1.0     0.634296     0.410010     0.128800    Uiso  ? O
   HW1        1.0     0.618557     0.398993     0.110962    Uiso  ? HW
   HW2        1.0     0.657118     0.397156     0.129850    Uiso  ? HW
   OW         1.0     0.596784     0.588127     0.075287    Uiso  ? O
   HW1        1.0     0.603342     0.586291     0.100470    Uiso  ? HW
   HW2        1.0     0.587078     0.611999     0.070565    Uiso  ? HW
   OW         1.0     0.161328     0.519923     0.349414    Uiso  ? O
   HW1        1.0     0.137719     0.510480     0.355185    Uiso  ? HW
   HW2        1.0     0.179429     0.501036     0.352037    Uiso  ? HW
   OW         1.0     0.573700     0.904488     0.068729    Uiso  ? O
   HW1        1.0     0.583668     0.928360     0.071352    Uiso  ? HW
   HW2        1.0     0.547730     0.905538     0.072139    Uiso  ? HW
   OW         1.0     0.352299     0.006033     0.306130    Uiso  ? O
   HW1        1.0     0.349676    -0.005246     0.282521    Uiso  ? HW
   HW2        1.0     0.376171     0.016789     0.307967    Uiso  ? HW
   OW         1.0     0.676792     0.326854     0.382204    Uiso  ? O
   HW1        1.0     0.697778     0.342331     0.378794    Uiso  ? HW
   HW2        1.0     0.657643     0.340495     0.393484    Uiso  ? HW
   OW         1.0     0.048005     0.691220     0.494478    Uiso  ? O
   HW1        1.0     0.061121     0.682563     0.515202    Uiso  ? HW
   HW2        1.0     0.026232     0.703549     0.502085    Uiso  ? HW
   OW         1.0     0.395845     0.355972     0.884552    Uiso  ? O
   HW1        1.0     0.407387     0.378269     0.876944    Uiso  ? HW
   HW2        1.0     0.374859     0.351250     0.869600    Uiso  ? HW
   OW         1.0     0.191496     0.267569     0.522284    Uiso  ? O
   HW1        1.0     0.206710     0.257076     0.503659    Uiso  ? HW
   HW2        1.0     0.194381     0.254453     0.544582    Uiso  ? HW
   OW         1.0     0.363841     0.393484     0.337872    Uiso  ? O
   HW1        1.0     0.373285     0.395582     0.362268    Uiso  ? HW
   HW2        1.0     0.337609     0.393746     0.338658    Uiso  ? HW
   OW         1.0     0.094436     0.008394     0.055350    Uiso  ? O
   HW1        1.0     0.075549     0.026495     0.056662    Uiso  ? HW
   HW2        1.0     0.083681    -0.015477     0.057449    Uiso  ? HW
   OW         1.0     0.531466     0.325018     0.443063    Uiso  ? O
   HW1        1.0     0.512841     0.334986     0.458540    Uiso  ? HW
   HW2        1.0     0.539073     0.301671     0.452244    Uiso  ? HW
   OW         1.0     0.493429     0.652659     0.050891    Uiso  ? O
   HW1        1.0     0.471394     0.641116     0.042759    Uiso  ? HW
   HW2        1.0     0.488182     0.676530     0.060072    Uiso  ? HW
   OW         1.0     0.350201     0.900816     0.728995    Uiso  ? O
   HW1        1.0     0.371449     0.886126     0.733192    Uiso  ? HW
   HW2        1.0     0.337347     0.904226     0.751554    Uiso  ? HW
   OW         1.0     0.496052     0.708796     0.235303    Uiso  ? O
   HW1        1.0     0.513103     0.712468     0.215891    Uiso  ? HW
   HW2        1.0     0.477689     0.727421     0.234516    Uiso  ? HW
   OW         1.0     0.135883     0.304294     0.493953    Uiso  ? O
   HW1        1.0     0.116734     0.286719     0.498151    Uiso  ? HW
   HW2        1.0     0.129850     0.318984     0.473230    Uiso  ? HW
   OW         1.0     0.674694     0.402665     0.018363    Uiso  ? O
   HW1        1.0     0.688072     0.390336    -0.000525    Uiso  ? HW
   HW2        1.0     0.682301     0.427848     0.019674    Uiso  ? HW
   OW         1.0     0.840219     0.679940     0.216678    Uiso  ? O
   HW1        1.0     0.841006     0.654495     0.223237    Uiso  ? HW
   HW2        1.0     0.840482     0.682039     0.190446    Uiso  ? HW
   OW         1.0     0.407125     0.425487     0.718502    Uiso  ? O
   HW1        1.0     0.433357     0.427061     0.719813    Uiso  ? HW
   HW2        1.0     0.396632     0.445424     0.731618    Uiso  ? HW
   OW         1.0    -0.005246     0.387713     0.220089    Uiso  ? O
   HW1        1.0    -0.012067     0.376171     0.242648    Uiso  ? HW
   HW2        1.0     0.020199     0.384040     0.215629    Uiso  ? HW
   OW         1.0     0.493429     0.668660     0.660528    Uiso  ? O
   HW1        1.0     0.506283     0.645838     0.662627    Uiso  ? HW
   HW2        1.0     0.510480     0.688597     0.661840    Uiso  ? HW
   OW         1.0     0.078172     0.392172     0.743685    Uiso  ? O
   HW1        1.0     0.084468     0.406862     0.764670    Uiso  ? HW
   HW2        1.0     0.056137     0.401354     0.732929    Uiso  ? HW
   OW         1.0     0.968495     0.250256     0.398993    Uiso  ? O
   HW1        1.0     0.948034     0.234254     0.402928    Uiso  ? HW
   HW2        1.0     0.972430     0.264684     0.420503    Uiso  ? HW
   OW         1.0     0.139031     0.353873     0.746832    Uiso  ? O
   HW1        1.0     0.144015     0.370924     0.765982    Uiso  ? HW
   HW2        1.0     0.160017     0.338658     0.743160    Uiso  ? HW
   OW         1.0     1.002597     0.288817     0.158443    Uiso  ? O
   HW1        1.0     0.981874     0.284358     0.142966    Uiso  ? HW
   HW2        1.0     1.003384     0.270717     0.177330    Uiso  ? HW
   OW         1.0     0.538024     0.964823     0.252617    Uiso  ? O
   HW1        1.0     0.556124     0.954330     0.268618    Uiso  ? HW
   HW2        1.0     0.520710     0.977939     0.267044    Uiso  ? HW
   OW         1.0     0.288817     0.956953     1.001548    Uiso  ? O
   HW1        1.0     0.293539     0.934655     1.014139    Uiso  ? HW
   HW2        1.0     0.270455     0.953018     0.983185    Uiso  ? HW
   OW         1.0     0.684662     0.063482     0.386664    Uiso  ? O
   HW1        1.0     0.705648     0.056924     0.371973    Uiso  ? HW
   HW2        1.0     0.663152     0.062695     0.371973    Uiso  ? HW
   OW         1.0     0.610687     0.004197     0.623541    Uiso  ? O
   HW1        1.0     0.597046     0.025445     0.629837    Uiso  ? HW
   HW2        1.0     0.594161    -0.015477     0.617507    Uiso  ? HW
   OW         1.0     0.789066     0.098371     0.487395    Uiso  ? O
   HW1        1.0     0.783820     0.122767     0.480050    Uiso  ? HW
   HW2        1.0     0.790903     0.082894     0.466410    Uiso  ? HW
   OW         1.0     0.785656     0.921277     0.546943    Uiso  ? O
   HW1        1.0     0.802445     0.901603     0.551402    Uiso  ? HW
   HW2        1.0     0.762572     0.911309     0.539860    Uiso  ? HW
   OW         1.0     0.310065     0.020461     0.963249    Uiso  ? O
   HW1        1.0     0.322919     0.040922     0.953280    Uiso  ? HW
   HW2        1.0     0.287768     0.016789     0.950133    Uiso  ? HW
   OW         1.0     0.730044     0.354136     0.541172    Uiso  ? O
   HW1        1.0     0.725847     0.369875     0.520710    Uiso  ? HW
   HW2        1.0     0.755751     0.351512     0.545106    Uiso  ? HW
   OW         1.0     0.451982     0.059285     0.722174    Uiso  ? O
   HW1        1.0     0.449359     0.047480     0.698827    Uiso  ? HW
   HW2        1.0     0.454343     0.084993     0.718764    Uiso  ? HW
   OW         1.0     0.559272     0.103093     0.852286    Uiso  ? O
   HW1        1.0     0.558223     0.100994     0.878256    Uiso  ? HW
   HW2        1.0     0.542221     0.086304     0.841269    Uiso  ? HW
   OW         1.0     0.689646     0.617245     0.261011    Uiso  ? O
   HW1        1.0     0.687285     0.641116     0.271766    Uiso  ? HW
   HW2        1.0     0.683875     0.598883     0.279111    Uiso  ? HW
   OW         1.0     0.261798     0.627476     0.551140    Uiso  ? O
   HW1        1.0     0.240812     0.612786     0.545369    Uiso  ? HW
   HW2        1.0     0.273865     0.634296     0.528842    Uiso  ? HW
   OW         1.0     0.113586     0.357021     0.285932    Uiso  ? O
   HW1        1.0     0.129587     0.350988     0.265995    Uiso  ? HW
   HW2        1.0     0.111749     0.382991     0.288030    Uiso  ? HW
   OW         1.0     0.940164     0.459065     0.465098    Uiso  ? O
   HW1        1.0     0.949608     0.436505     0.455917    Uiso  ? HW
   HW2        1.0     0.952231     0.464836     0.487920    Uiso  ? HW
   OW         1.0     0.042234     0.174182     0.389549    Uiso  ? O
   HW1        1.0     0.019937     0.161853     0.382991    Uiso  ? HW
   HW2        1.0     0.036987     0.193594     0.406338    Uiso  ? HW
   OW         1.0     0.110175     0.738176     0.897668    Uiso  ? O
   HW1        1.0     0.121980     0.750767     0.877731    Uiso  ? HW
   HW2        1.0     0.116209     0.712731     0.896881    Uiso  ? HW
   OW         1.0     0.361743     0.970856     0.984497    Uiso  ? O
   HW1        1.0     0.385352     0.961150     0.991317    Uiso  ? HW
   HW2        1.0     0.356759     0.964298     0.959576    Uiso  ? HW
   OW         1.0     0.523596     0.179166     0.787493    Uiso  ? O
   HW1        1.0     0.514415     0.182839     0.811889    Uiso  ? HW
   HW2        1.0     0.541696     0.197529     0.782246    Uiso  ? HW
   OW         1.0     0.709845     0.967708     0.328690    Uiso  ? O
   HW1        1.0     0.723486     0.956428     0.309278    Uiso  ? HW
   HW2        1.0     0.694368     0.986333     0.318722    Uiso  ? HW
   OW         1.0     0.390074     0.585242     0.134572    Uiso  ? O
   HW1        1.0     0.368826     0.597833     0.143228    Uiso  ? HW
   HW2        1.0     0.411584     0.598096     0.142704    Uiso  ? HW
   OW         1.0     0.051415     0.544057     0.361218    Uiso  ? O
   HW1        1.0     0.045906     0.552714     0.385352    Uiso  ? HW
   HW2        1.0     0.067679     0.523596     0.362792    Uiso  ? HW
   OW         1.0     0.928360     0.036987     0.118832    Uiso  ? O
   HW1        1.0     0.952231     0.025970     0.119357    Uiso  ? HW
   HW2        1.0     0.923376     0.048005     0.141917    Uiso  ? HW
   OW         1.0     0.626951     0.374859     0.482674    Uiso  ? O
   HW1        1.0     0.607277     0.390336     0.474542    Uiso  ? HW
   HW2        1.0     0.618032     0.357808     0.500249    Uiso  ? HW
   OW         1.0     0.883240     0.417093     0.250780    Uiso  ? O
   HW1        1.0     0.870649     0.423389     0.228745    Uiso  ? HW
   HW2        1.0     0.887962     0.391385     0.251043    Uiso  ? HW
   OW         1.0     0.907636     0.775426     0.526482    Uiso  ? O
   HW1        1.0     0.926523     0.767818     0.543270    Uiso  ? HW
   HW2        1.0     0.898193     0.798772     0.533827    Uiso  ? HW
   OW         1.0     0.941738     0.703812     0.148212    Uiso  ? O
   HW1        1.0     0.947509     0.680465     0.137719    Uiso  ? HW
   HW2        1.0     0.936229     0.720863     0.129063    Uiso  ? HW
   OW         1.0     0.471394     0.174182     0.993678    Uiso  ? O
   HW1        1.0     0.475329     0.190184     1.014139    Uiso  ? HW
   HW2        1.0     0.494216     0.170510     0.981087    Uiso  ? HW
   OW         1.0     0.600981     0.225597     0.416306    Uiso  ? O
   HW1        1.0     0.620918     0.241337     0.410010    Uiso  ? HW
   HW2        1.0     0.608326     0.209071     0.435193    Uiso  ? HW
   OW         1.0     0.280423     0.960101     0.559272    Uiso  ? O
   HW1        1.0     0.280685     0.986333     0.558485    Uiso  ? HW
   HW2        1.0     0.268356     0.951969     0.581045    Uiso  ? HW
   OW         1.0     0.933606     0.204087     0.259962    Uiso  ? O
   HW1        1.0     0.914194     0.218515     0.249731    Uiso  ? HW
   HW2        1.0     0.930721     0.202775     0.285932    Uiso  ? HW
   OW         1.0     0.849138     0.325805     1.000236    Uiso  ? O
   HW1        1.0     0.854647     0.340495     0.978988    Uiso  ? HW
   HW2        1.0     0.870911     0.313476     1.008106    Uiso  ? HW
   OW         1.0     0.894258     0.925474     0.017051    Uiso  ? O
   HW1        1.0     0.902914     0.902652     0.007345    Uiso  ? HW
   HW2        1.0     0.878256     0.937016    -0.000262    Uiso  ? HW
   OW         1.0     0.340757     0.635083     0.147425    Uiso  ? O
   HW1        1.0     0.323444     0.645314     0.130637    Uiso  ? HW
   HW2        1.0     0.343380     0.651085     0.168149    Uiso  ? HW
   OW         1.0     0.599145     0.661053     0.865927    Uiso  ? O
   HW1        1.0     0.593898     0.635608     0.862254    Uiso  ? HW
   HW2        1.0     0.625115     0.664463     0.867501    Uiso  ? HW
   OW         1.0     0.895307     0.790378     0.454867    Uiso  ? O
   HW1        1.0     0.918654     0.801658     0.458540    Uiso  ? HW
   HW2        1.0     0.883765     0.786443     0.477952    Uiso  ? HW
   OW         1.0     0.409223     0.860943     0.224024    Uiso  ? O
   HW1        1.0     0.395845     0.839170     0.230844    Uiso  ? HW
   HW2        1.0     0.394533     0.881929     0.229270    Uiso  ? HW
   OW         1.0     0.035414     0.054563     0.050628    Uiso  ? O
   HW1        1.0     0.023084     0.077385     0.054038    Uiso  ? HW
   HW2        1.0     0.018363     0.036201     0.042759    Uiso  ? HW
   OW         1.0     0.032790     0.800084     0.752604    Uiso  ? O
   HW1        1.0     0.048792     0.794313     0.732667    Uiso  ? HW
   HW2        1.0     0.043808     0.792477     0.775163    Uiso  ? HW
   OW         1.0     0.121455     0.904751     0.819758    Uiso  ? O
   HW1        1.0     0.136932     0.895045     0.838645    Uiso  ? HW
   HW2        1.0     0.134309     0.923638     0.806642    Uiso  ? HW
   OW         1.0     0.243173     0.600981     0.801133    Uiso  ? O
   HW1        1.0     0.246846     0.600456     0.827103    Uiso  ? HW
   HW2        1.0     0.243173     0.576323     0.791690    Uiso  ? HW
   OW         1.0     0.229532     0.099945     0.019674    Uiso  ? O
   HW1        1.0     0.224024     0.086304    -0.002099    Uiso  ? HW
   HW2        1.0     0.217990     0.088403     0.040398    Uiso  ? HW
   OW         1.0     0.420241     0.630099     0.788804    Uiso  ? O
   HW1        1.0     0.415781     0.641641     0.811889    Uiso  ? HW
   HW2        1.0     0.438866     0.611736     0.791690    Uiso  ? HW
   OW         1.0     0.714042     0.770179     0.076074    Uiso  ? O
   HW1        1.0     0.710894     0.781197     0.052727    Uiso  ? HW
   HW2        1.0     0.706959     0.787230     0.094961    Uiso  ? HW
   OW         1.0     0.447260     0.297474     0.177068    Uiso  ? O
   HW1        1.0     0.442538     0.309803     0.199628    Uiso  ? HW
   HW2        1.0     0.437816     0.273078     0.178117    Uiso  ? HW
   OW         1.0     0.586816     0.048530     0.980824    Uiso  ? O
   HW1        1.0     0.609638     0.051678     0.993153    Uiso  ? HW
   HW2        1.0     0.569240     0.065318     0.990793    Uiso  ? HW
   OW         1.0     0.412896     0.081320     0.412896    Uiso  ? O
   HW1        1.0     0.431258     0.091288     0.428635    Uiso  ? HW
   HW2        1.0     0.395320     0.068204     0.427324    Uiso  ? HW
   OW         1.0     0.605178     0.421815     0.060597    Uiso  ? O
   HW1        1.0     0.622229     0.415257     0.041709    Uiso  ? HW
   HW2        1.0     0.595210     0.445686     0.055612    Uiso  ? HW
   OW         1.0     0.874321     0.549566     0.407912    Uiso  ? O
   HW1        1.0     0.854647     0.558747     0.393484    Uiso  ? HW
   HW2        1.0     0.895307     0.545631     0.392959    Uiso  ? HW
   OW         1.0     0.286981     0.372498     0.333674    Uiso  ? O
   HW1        1.0     0.301409     0.363055     0.314000    Uiso  ? HW
   HW2        1.0     0.265733     0.357283     0.336822    Uiso  ? HW
   OW         1.0     0.694368     0.322657     0.167362    Uiso  ? O
   HW1        1.0     0.692007     0.300622     0.152934    Uiso  ? HW
   HW2        1.0     0.695417     0.316361     0.192807    Uiso  ? HW
   OW         1.0     0.810052     0.758375     0.485821    Uiso  ? O
   HW1        1.0     0.816086     0.783820     0.488445    Uiso  ? HW
   HW2        1.0     0.802183     0.748669     0.508906    Uiso  ? HW
   OW         1.0     0.029642     0.692794     0.860681    Uiso  ? O
   HW1        1.0     0.033840     0.711419     0.878518    Uiso  ? HW
   HW2        1.0     0.027282     0.669447     0.872747    Uiso  ? HW
   OW         1.0     0.668923     0.282259     0.910522    Uiso  ? O
   HW1        1.0     0.687285     0.269930     0.896356    Uiso  ? HW
   HW2        1.0     0.673644     0.307967     0.910522    Uiso  ? HW
   OW         1.0     0.562157     0.986333     0.946198    Uiso  ? O
   HW1        1.0     0.572913     1.004696     0.961412    Uiso  ? HW
   HW2        1.0     0.565568     0.992891     0.921015    Uiso  ? HW
   OW         1.0     0.779885     0.192020     0.873797    Uiso  ? O
   HW1        1.0     0.762309     0.190971     0.854385    Uiso  ? HW
   HW2        1.0     0.767294     0.197004     0.896356    Uiso  ? HW
   OW         1.0     0.498938     0.852286     0.379319    Uiso  ? O
   HW1        1.0     0.502872     0.875371     0.366989    Uiso  ? HW
   HW2        1.0     0.518087     0.835760     0.372760    Uiso  ? HW
   OW         1.0     0.469033     0.721387     0.531466    Uiso  ? O
   HW1        1.0     0.467459     0.695155     0.533827    Uiso  ? HW
   HW2        1.0     0.451982     0.729782     0.513628    Uiso  ? HW
   OW         1.0     0.118570     0.559534     0.737389    Uiso  ? O
   HW1        1.0     0.110700     0.580258     0.723486    Uiso  ? HW
   HW2        1.0     0.120668     0.538811     0.721650    Uiso  ? HW
   OW         1.0     0.040135     0.028331     0.145851    Uiso  ? O
   HW1        1.0     0.051940     0.017576     0.166575    Uiso  ? HW
   HW2        1.0     0.022297     0.011280     0.136145    Uiso  ? HW
   OW         1.0     0.225860     0.891372     0.002099    Uiso  ? O
   HW1        1.0     0.246321     0.889798     0.018363    Uiso  ? HW
   HW2        1.0     0.226909     0.913932    -0.011018    Uiso  ? HW
   OW         1.0     0.173395     0.099158     0.869862    Uiso  ? O
   HW1        1.0     0.176805     0.110438     0.846515    Uiso  ? HW
   HW2        1.0     0.172871     0.117521     0.888487    Uiso  ? HW
   OW         1.0     0.716403     0.934131     0.205399    Uiso  ? O
   HW1        1.0     0.722961     0.954067     0.189659    Uiso  ? HW
   HW2        1.0     0.696991     0.941738     0.221400    Uiso  ? HW
   OW         1.0     0.455392     0.776737     0.833661    Uiso  ? O
   HW1        1.0     0.429947     0.771491     0.831038    Uiso  ? HW
   HW2        1.0     0.469557     0.757588     0.822906    Uiso  ? HW
   OW         1.0     0.498413     0.396107     0.891635    Uiso  ? O
   HW1        1.0     0.515464     0.408699     0.876158    Uiso  ? HW
   HW2        1.0     0.509693     0.374072     0.900554    Uiso  ? HW
   OW         1.0     0.587603     0.334199     0.003673    Uiso  ? O
   HW1        1.0     0.571601     0.343118     0.022297    Uiso  ? HW
   HW2        1.0     0.595210     0.354136    -0.011805    Uiso  ? HW
   OW         1.0     0.122505     0.416831     0.000525    Uiso  ? O
   HW1        1.0     0.118570     0.441489     0.008657    Uiso  ? HW
   HW2        1.0     0.124603     0.400829     0.020986    Uiso  ? HW
   OW         1.0     0.264421     0.599407     0.225335    Uiso  ? O
   HW1        1.0     0.254191     0.623279     0.222450    Uiso  ? HW
   HW2        1.0     0.245272     0.581832     0.228483    Uiso  ? HW
   OW         1.0     0.269930     0.078434     0.908948    Uiso  ? O
   HW1        1.0     0.263634     0.100994     0.896619    Uiso  ? HW
   HW2        1.0     0.293277     0.081058     0.920490    Uiso  ? HW
   OW         1.0     0.373810     0.207235     0.903177    Uiso  ? O
   HW1        1.0     0.390598     0.211694     0.883503    Uiso  ? HW
   HW2        1.0     0.352037     0.196217     0.893733    Uiso  ? HW
   OW         1.0     0.842318     0.083943     0.526219    Uiso  ? O
   HW1        1.0     0.860156     0.070302     0.512841    Uiso  ? HW
   HW2        1.0     0.821332     0.087878     0.511004    Uiso  ? HW
   OW         1.0     0.574486     0.327903     0.102830    Uiso  ? O
   HW1        1.0     0.563207     0.339708     0.082369    Uiso  ? HW
   HW2        1.0     0.576323     0.302196     0.097846    Uiso  ? HW
   OW         1.0     0.493167     0.354136     0.491855    Uiso  ? O
   HW1        1.0     0.471918     0.368826     0.496839    Uiso  ? HW
   HW2        1.0     0.503397     0.345741     0.514415    Uiso  ? HW
   OW         1.0     0.803494     0.710894     0.611999    Uiso  ? O
   HW1        1.0     0.794051     0.687023     0.617507    Uiso  ? HW
   HW2        1.0     0.797985     0.727421     0.631673    Uiso  ? HW
   OW         1.0     0.273865     0.189397     0.026495    Uiso  ? O
   HW1        1.0     0.283571     0.200414     0.048267    Uiso  ? HW
   HW2        1.0     0.274127     0.206973     0.006820    Uiso  ? HW
   OW         1.0     0.025970     0.931508     0.495527    Uiso  ? O
   HW1        1.0     0.038037     0.931245     0.518612    Uiso  ? HW
   HW2        1.0     0.008394     0.950920     0.495003    Uiso  ? HW
   OW         1.0     0.092338     0.166575     0.440440    Uiso  ? O
   HW1        1.0     0.086566     0.180478     0.461950    Uiso  ? HW
   HW2        1.0     0.073975     0.170772     0.422077    Uiso  ? HW
   OW         1.0     0.871173     0.699090     0.587078    Uiso  ? O
   HW1        1.0     0.887700     0.713518     0.601506    Uiso  ? HW
   HW2        1.0     0.847302     0.699352     0.598358    Uiso  ? HW
   OW         1.0     0.476903     0.441227     0.698565    Uiso  ? O
   HW1        1.0     0.493953     0.446735     0.717715    Uiso  ? HW
   HW2        1.0     0.474017     0.462475     0.683350    Uiso  ? HW
   OW         1.0     0.905013     0.197267     0.185724    Uiso  ? O
   HW1        1.0     0.896619     0.217203     0.200414    Uiso  ? HW
   HW2        1.0     0.890585     0.175756     0.190709    Uiso  ? HW
   OW         1.0     0.505496     0.112274     0.914981    Uiso  ? O
   HW1        1.0     0.525432     0.095223     0.913145    Uiso  ? HW
   HW2        1.0     0.510217     0.128800     0.934655    Uiso  ? HW
   OW         1.0     0.734766     0.053251     0.268881    Uiso  ? O
   HW1        1.0     0.738176     0.078959     0.265995    Uiso  ? HW
   HW2        1.0     0.747357     0.040398     0.249731    Uiso  ? HW
   OW         1.0     0.688335     0.605441     0.495790    Uiso  ? O
   HW1        1.0     0.703287     0.584979     0.488969    Uiso  ? HW
   HW2        1.0     0.683875     0.620131     0.474542    Uiso  ? HW
   OW         1.0     0.347577     0.711681     0.905275    Uiso  ? O
   HW1        1.0     0.341282     0.709583     0.930721    Uiso  ? HW
   HW2        1.0     0.327379     0.703549     0.890848    Uiso  ? HW
   OW         1.0     0.737389     0.674169     0.186249    Uiso  ? O
   HW1        1.0     0.724010     0.651872     0.183888    Uiso  ? HW
   HW2        1.0     0.743685     0.683350     0.162378    Uiso  ? HW
   OW         1.0     0.633771     0.791165     0.393746    Uiso  ? O
   HW1        1.0     0.657643     0.790903     0.382729    Uiso  ? HW
   HW2        1.0     0.619081     0.772278     0.383516    Uiso  ? HW
   OW         1.0     0.855959     0.148475     0.394009    Uiso  ? O
   HW1        1.0     0.843892     0.125390     0.391648    Uiso  ? HW
   HW2        1.0     0.881929     0.144802     0.391648    Uiso  ? HW
   OW         1.0     0.245796     0.310328     0.951706    Uiso  ? O
   HW1        1.0     0.255240     0.330527     0.938066    Uiso  ? HW
   HW2        1.0     0.242124     0.289867     0.935442    Uiso  ? HW
   OW         1.0     0.783033     0.248682     0.687548    Uiso  ? O
   HW1        1.0     0.762572     0.263372     0.694368    Uiso  ? HW
   HW2        1.0     0.779885     0.224548     0.697516    Uiso  ? HW
   OW         1.0     0.150049     0.142704     0.045644    Uiso  ? O
   HW1        1.0     0.163165     0.129063     0.064007    Uiso  ? HW
   HW2        1.0     0.130374     0.128013     0.036201    Uiso  ? HW
   OW         1.0     0.053251     0.320821     0.956953    Uiso  ? O
   HW1        1.0     0.078697     0.315312     0.953805    Uiso  ? HW
   HW2        1.0     0.050628     0.339708     0.975053    Uiso  ? HW
   OW         1.0     0.758899     0.429947     0.183101    Uiso  ? O
   HW1        1.0     0.744996     0.409223     0.191496    Uiso  ? HW
   HW2        1.0     0.743422     0.445161     0.168149    Uiso  ? HW
   OW         1.0     0.583930     0.747357     0.365415    Uiso  ? O
   HW1        1.0     0.581307     0.731093     0.385877    Uiso  ? HW
   HW2        1.0     0.585766     0.733192     0.343380    Uiso  ? HW
   OW         1.0     0.268881     0.254715     0.648986    Uiso  ? O
   HW1        1.0     0.272553     0.280685     0.647675    Uiso  ? HW
   HW2        1.0     0.278587     0.243698     0.627213    Uiso  ? HW
   OW         1.0     0.071352     0.664988     0.049579    Uiso  ? O
   HW1        1.0     0.066892     0.687285     0.036463    Uiso  ? HW
   HW2        1.0     0.057449     0.645576     0.038561    Uiso  ? HW
   OW         1.0     0.118832     0.689908     0.645314    Uiso  ? O
   HW1        1.0     0.106765     0.670234     0.633247    Uiso  ? HW
   HW2        1.0     0.114897     0.688335     0.671284    Uiso  ? HW
   OW         1.0     0.711419     0.634821     0.082369    Uiso  ? O
   HW1        1.0     0.691220     0.618032     0.081320    Uiso  ? HW
   HW2        1.0     0.705123     0.655544     0.097059    Uiso  ? HW
   OW         1.0     0.906587     0.636919     0.782771    Uiso  ? O
   HW1        1.0     0.881142     0.631148     0.781197    Uiso  ? HW
   HW2        1.0     0.916293     0.640067     0.758637    Uiso  ? HW
   OW         1.0     0.634821     0.114897     0.645314    Uiso  ? O
   HW1        1.0     0.623541     0.138769     0.646888    Uiso  ? HW
   HW2        1.0     0.658954     0.117258     0.635608    Uiso  ? HW
   OW         1.0     0.902390     0.335773     0.140080    Uiso  ? O
   HW1        1.0     0.916031     0.351512     0.156082    Uiso  ? HW
   HW2        1.0     0.915768     0.331576     0.118045    Uiso  ? HW
   OW         1.0     0.293539     0.273602     0.002623    Uiso  ? O
   HW1        1.0     0.313738     0.267831     0.018100    Uiso  ? HW
   HW2        1.0     0.290391     0.254715    -0.015215    Uiso  ? HW
   OW         1.0     0.802970     0.098633     0.391123    Uiso  ? O
   HW1        1.0     0.784345     0.105716     0.408174    Uiso  ? HW
   HW2        1.0     0.794575     0.102568     0.366727    Uiso  ? HW
   OW         1.0     0.264946     0.143490     0.971905    Uiso  ? O
   HW1        1.0     0.284095     0.133260     0.957478    Uiso  ? HW
   HW2        1.0     0.250518     0.159754     0.957215    Uiso  ? HW
   OW         1.0     0.898193     0.951969     0.750243    Uiso  ? O
   HW1        1.0     0.886388     0.928884     0.752866    Uiso  ? HW
   HW2        1.0     0.898717     0.958789     0.725060    Uiso  ? HW
   OW         1.0     0.536712     0.443588     0.614622    Uiso  ? O
   HW1        1.0     0.537499     0.465360     0.599670    Uiso  ? HW
   HW2        1.0     0.544057     0.449621     0.639018    Uiso  ? HW
   OW         1.0     0.045382     0.786705     0.059285    Uiso  ? O
   HW1        1.0     0.067417     0.793526     0.047218    Uiso  ? HW
   HW2        1.0     0.046956     0.761523     0.066892    Uiso  ? HW
   OW         1.0     0.207497     0.415781     0.869862    Uiso  ? O
   HW1        1.0     0.231631     0.421290     0.861205    Uiso  ? HW
   HW2        1.0     0.194119     0.437816     0.873797    Uiso  ? HW
   OW         1.0     0.533302     0.156344     0.712731    Uiso  ? O
   HW1        1.0     0.513628     0.171297     0.721650    Uiso  ? HW
   HW2        1.0     0.536712     0.135883     0.728732    Uiso  ? HW
   OW         1.0     0.958527     0.586553     0.487658    Uiso  ? O
   HW1        1.0     0.966397     0.568453     0.504971    Uiso  ? HW
   HW2        1.0     0.971118     0.583143     0.464836    Uiso  ? HW
   OW         1.0     0.147425     0.337872     0.349414    Uiso  ? O
   HW1        1.0     0.126702     0.347315     0.362005    Uiso  ? HW
   HW2        1.0     0.140867     0.332100     0.324755    Uiso  ? HW
   OW         1.0     0.538811     0.673644     0.909735    Uiso  ? O
   HW1        1.0     0.530679     0.672858     0.934655    Uiso  ? HW
   HW2        1.0     0.530941     0.651872     0.897406    Uiso  ? HW
   OW         1.0     0.385614     0.303770     0.078959    Uiso  ? O
   HW1        1.0     0.411060     0.297998     0.081320    Uiso  ? HW
   HW2        1.0     0.374334     0.303507     0.102568    Uiso  ? HW
   OW         1.0     0.081058     0.297998     0.288555    Uiso  ? O
   HW1        1.0     0.094961     0.320296     0.286719    Uiso  ? HW
   HW2        1.0     0.055612     0.303245     0.284882    Uiso  ? HW
   OW         1.0     0.525695     0.037250     0.205661    Uiso  ? O
   HW1        1.0     0.527531     0.060334     0.217990    Uiso  ? HW
   HW2        1.0     0.547992     0.023871     0.209071    Uiso  ? HW
   OW         1.0     0.937803     0.681514     0.892684    Uiso  ? O
   HW1        1.0     0.950920     0.659217     0.897406    Uiso  ? HW
   HW2        1.0     0.916293     0.682301     0.907636    Uiso  ? HW
   OW         1.0     0.892159     0.629312     0.572650    Uiso  ? O
   HW1        1.0     0.913407     0.614622     0.567404    Uiso  ? HW
   HW2        1.0     0.875108     0.615147     0.586553    Uiso  ? HW
   OW         1.0     0.671021     0.615409     0.827103    Uiso  ? O
   HW1        1.0     0.686498     0.605178     0.845728    Uiso  ? HW
   HW2        1.0     0.646625     0.606752     0.829989    Uiso  ? HW
   OW         1.0     0.774114     0.403190     0.507332    Uiso  ? O
   HW1        1.0     0.772015     0.429422     0.508381    Uiso  ? HW
   HW2        1.0     0.764146     0.394533     0.484772    Uiso  ? HW
   OW         1.0     0.738438     0.298523     0.079746    Uiso  ? O
   HW1        1.0     0.724010     0.318722     0.070827    Uiso  ? HW
   HW2        1.0     0.749980     0.305344     0.102306    Uiso  ? HW
   OW         1.0     0.245534     0.850188     0.682039    Uiso  ? O
   HW1        1.0     0.233729     0.835760     0.700401    Uiso  ? HW
   HW2        1.0     0.268881     0.839432     0.676268    Uiso  ? HW
   OW         1.0     0.985021     0.246583     0.536450    Uiso  ? O
   HW1        1.0     1.010991     0.243960     0.533040    Uiso  ? HW
   HW2        1.0     0.979775     0.270717     0.544582    Uiso  ? HW
   OW         1.0     0.440440     0.846777     0.063744    Uiso  ? O
   HW1        1.0     0.435193     0.865665     0.046431    Uiso  ? HW
   HW2        1.0     0.419716     0.843630     0.079484    Uiso  ? HW
   OW         1.0     0.336560     0.195430     0.964823    Uiso  ? O
   HW1        1.0     0.331576     0.169723     0.963249    Uiso  ? HW
   HW2        1.0     0.314262     0.208546     0.969282    Uiso  ? HW
   OW         1.0     0.585242     0.886388     0.987382    Uiso  ? O
   HW1        1.0     0.586029     0.860418     0.991317    Uiso  ? HW
   HW2        1.0     0.583143     0.891110     0.961675    Uiso  ? HW
   OW         1.0     0.464311     0.907899     0.735553    Uiso  ? O
   HW1        1.0     0.465360     0.932557     0.744734    Uiso  ? HW
   HW2        1.0     0.488445     0.897406     0.735290    Uiso  ? HW
   OW         1.0     0.100470     0.261536     0.143753    Uiso  ? O
   HW1        1.0     0.097584     0.284358     0.156344    Uiso  ? HW
   HW2        1.0     0.081845     0.244747     0.151622    Uiso  ? HW
   OW         1.0     0.765720     0.878518     0.207497    Uiso  ? O
   HW1        1.0     0.752604     0.899504     0.199365    Uiso  ? HW
   HW2        1.0     0.782508     0.870911     0.188872    Uiso  ? HW
   OW         1.0     0.921277     0.122242     0.244485    Uiso  ? O
   HW1        1.0     0.923638     0.145064     0.257338    Uiso  ? HW
   HW2        1.0     0.902390     0.124341     0.226384    Uiso  ? HW
   OW         1.0     0.264684     0.709320     0.175494    Uiso  ? O
   HW1        1.0     0.242911     0.722699     0.181527    Uiso  ? HW
   HW2        1.0     0.260486     0.683613     0.179429    Uiso  ? HW
   OW         1.0     0.525695     0.230319     0.954067    Uiso  ? O
   HW1        1.0     0.524645     0.226647     0.928097    Uiso  ? HW
   HW2        1.0     0.512316     0.251830     0.960625    Uiso  ? HW
   OW         1.0     0.847564     0.934918     0.241599    Uiso  ? O
   HW1        1.0     0.859107     0.921539     0.222187    Uiso  ? HW
   HW2        1.0     0.854647     0.960101     0.240288    Uiso  ? HW
   OW         1.0    -0.001312     0.086829     0.452507    Uiso  ? O
   HW1        1.0    -0.016002     0.073713     0.435193    Uiso  ? HW
   HW2        1.0     0.019412     0.097322     0.440177    Uiso  ? HW
   OW         1.0     0.204349     0.361481     0.685187    Uiso  ? O
   HW1        1.0     0.184937     0.361743     0.667611    Uiso  ? HW
   HW2        1.0     0.225335     0.349414     0.674956    Uiso  ? HW
   OW         1.0     0.423651     0.046693     0.307442    Uiso  ? O
   HW1        1.0     0.426799     0.068466     0.321870    Uiso  ? HW
   HW2        1.0     0.436242     0.049841     0.284620    Uiso  ? HW
   OW         1.0     0.207497     0.167624     0.008919    Uiso  ? O
   HW1        1.0     0.204612     0.189659    -0.004984    Uiso  ? HW
   HW2        1.0     0.184413     0.160541     0.019150    Uiso  ? HW
   OW         1.0     0.613048     0.044070     0.725584    Uiso  ? O
   HW1        1.0     0.587865     0.036987     0.722436    Uiso  ? HW
   HW2        1.0     0.627738     0.031741     0.708009    Uiso  ? HW
   OW         1.0     0.446473     0.626164     0.154246    Uiso  ? O
   HW1        1.0     0.446735     0.652134     0.158443    Uiso  ? HW
   HW2        1.0     0.455917     0.613835     0.175232    Uiso  ? HW
   OW         1.0     0.568453     0.520710     0.748669    Uiso  ? O
   HW1        1.0     0.563731     0.531203     0.725322    Uiso  ? HW
   HW2        1.0     0.570027     0.539598     0.766769    Uiso  ? HW
   OW         1.0     0.133785     0.839170     0.549304    Uiso  ? O
   HW1        1.0     0.121980     0.859631     0.561108    Uiso  ? HW
   HW2        1.0     0.130637     0.841269     0.523334    Uiso  ? HW
   OW         1.0     0.162902     0.581569     0.784345    Uiso  ? O
   HW1        1.0     0.178117     0.596784     0.799297    Uiso  ? HW
   HW2        1.0     0.169985     0.584192     0.759162    Uiso  ? HW
   OW         1.0     0.241337     0.819496     0.498675    Uiso  ? O
   HW1        1.0     0.266782     0.812413     0.498413    Uiso  ? HW
   HW2        1.0     0.236353     0.833661     0.520186    Uiso  ? HW
   OW         1.0     0.557698     0.815036     0.179429    Uiso  ? O
   HW1        1.0     0.549566     0.834186     0.163689    Uiso  ? HW
   HW2        1.0     0.557960     0.823693     0.204349    Uiso  ? HW
   OW         1.0     0.539073     0.681514     0.836547    Uiso  ? O
   HW1        1.0     0.516776     0.690171     0.825529    Uiso  ? HW
   HW2        1.0     0.544582     0.657643     0.827366    Uiso  ? HW
   OW         1.0     0.112799     0.985808     0.657905    Uiso  ? O
   HW1        1.0     0.133522     1.000761     0.651872    Uiso  ? HW
   HW2        1.0     0.102044     0.976627     0.635870    Uiso  ? HW
   OW         1.0     0.349676     0.187298     0.670759    Uiso  ? O
   HW1        1.0     0.337085     0.184150     0.647937    Uiso  ? HW
   HW2        1.0     0.343118     0.210645     0.681252    Uiso  ? HW
   OW         1.0     0.356234     0.289604     0.237402    Uiso  ? O
   HW1        1.0     0.341019     0.276226     0.220876    Uiso  ? HW
   HW2        1.0     0.362005     0.312951     0.227171    Uiso  ? HW
   OW         1.0     0.241074     0.149262     0.071352    Uiso  ? O
   HW1        1.0     0.237140     0.132473     0.091026    Uiso  ? HW
   HW2        1.0     0.239238     0.173920     0.080271    Uiso  ? HW
   OW         1.0     0.796674     0.547205     0.954067    Uiso  ? O
   HW1        1.0     0.779623     0.537237     0.971118    Uiso  ? HW
   HW2        1.0     0.784607     0.564781     0.938853    Uiso  ? HW
   OW         1.0     0.415519     0.516776     0.141917    Uiso  ? O
   HW1        1.0     0.412371     0.513890     0.116209    Uiso  ? HW
   HW2        1.0     0.402403     0.538024     0.150049    Uiso  ? HW
   OW         1.0     0.917867     0.702500     0.827103    Uiso  ? O
   HW1        1.0     0.930458     0.702762     0.850188    Uiso  ? HW
   HW2        1.0     0.911833     0.677842     0.820545    Uiso  ? HW
   OW         1.0     0.724010     0.381942     0.976102    Uiso  ? O
   HW1        1.0     0.748669     0.390336     0.971905    Uiso  ? HW
   HW2        1.0     0.721912     0.357021     0.968495    Uiso  ? HW
   OW         1.0     0.347840     0.265470     0.946985    Uiso  ? O
   HW1        1.0     0.334461     0.276488     0.927310    Uiso  ? HW
   HW2        1.0     0.350725     0.282784     0.966397    Uiso  ? HW
   OW         1.0     0.861730     0.812675     0.191496    Uiso  ? O
   HW1        1.0     0.857008     0.811364     0.217203    Uiso  ? HW
   HW2        1.0     0.853335     0.835498     0.182052    Uiso  ? HW
   OW         1.0     0.486084     0.475329     0.044070    Uiso  ? O
   HW1        1.0     0.464049     0.471131     0.030692    Uiso  ? HW
   HW2        1.0     0.483198     0.466672     0.068729    Uiso  ? HW
   OW         1.0     0.005246     0.407912     0.605178    Uiso  ? O
   HW1        1.0     0.027282     0.393746     0.604916    Uiso  ? HW
   HW2        1.0     0.008132     0.427848     0.621967    Uiso  ? HW
   OW         1.0     0.740537     0.039611     0.622754    Uiso  ? O
   HW1        1.0     0.719813     0.025708     0.614097    Uiso  ? HW
   HW2        1.0     0.746046     0.058498     0.605703    Uiso  ? HW
   OW         1.0     0.309541     0.572913     0.886650    Uiso  ? O
   HW1        1.0     0.287243     0.584717     0.879830    Uiso  ? HW
   HW2        1.0     0.327903     0.577634     0.868550    Uiso  ? HW
   OW         1.0     0.052202     0.938066     0.721387    Uiso  ? O
   HW1        1.0     0.053776     0.913145     0.729519    Uiso  ? HW
   HW2        1.0     0.070302     0.952493     0.733716    Uiso  ? HW
   OW         1.0     0.258388     0.403452     0.243960    Uiso  ? O
   HW1        1.0     0.269668     0.387713     0.261536    Uiso  ? HW
   HW2        1.0     0.273340     0.424700     0.240288    Uiso  ? HW
   OW         1.0     0.293014     0.118832     0.035676    Uiso  ? O
   HW1        1.0     0.315049     0.115684     0.021773    Uiso  ? HW
   HW2        1.0     0.291178     0.100207     0.053776    Uiso  ? HW
   OW         1.0     0.140080     0.512054     0.791427    Uiso  ? O
   HW1        1.0     0.140867     0.491330     0.807429    Uiso  ? HW
   HW2        1.0     0.150311     0.505758     0.768081    Uiso  ? HW
   OW         1.0     0.458802     0.889274     0.274652    Uiso  ? O
   HW1        1.0     0.444112     0.908423     0.263897    Uiso  ? HW
   HW2        1.0     0.461950     0.869862     0.257601    Uiso  ? HW
   OW         1.0     0.852024     0.021773     0.100994    Uiso  ? O
   HW1        1.0     0.876944     0.029380     0.100732    Uiso  ? HW
   HW2        1.0     0.836547     0.042759     0.103355    Uiso  ? HW
   OW         1.0     0.992891     0.018100     0.877469    Uiso  ? O
   HW1        1.0     0.971381     0.007083     0.867501    Uiso  ? HW
   HW2        1.0     1.014139     0.004722     0.869075    Uiso  ? HW
   OW         1.0     0.210645     0.232156     0.582881    Uiso  ? O
   HW1        1.0     0.232680     0.217990     0.585504    Uiso  ? HW
   HW2        1.0     0.207497     0.247370     0.604129    Uiso  ? HW
   OW         1.0     0.444112     0.767556     0.757063    Uiso  ? O
   HW1        1.0     0.468246     0.777524     0.756014    Uiso  ? HW
   HW2        1.0     0.445161     0.741848     0.752341    Uiso  ? HW
   OW         1.0     0.500512     0.792739     0.954067    Uiso  ? O
   HW1        1.0     0.486871     0.793788     0.976365    Uiso  ? HW
   HW2        1.0     0.487920     0.778049     0.936492    Uiso  ? HW
   OW         1.0     0.525432     0.585242     0.409748    Uiso  ? O
   HW1        1.0     0.499987     0.578684     0.410535    Uiso  ? HW
   HW2        1.0     0.530941     0.601243     0.429684    Uiso  ? HW
   OW         1.0     0.094698     0.605965     0.789066    Uiso  ? O
   HW1        1.0     0.068991     0.604391     0.794313    Uiso  ? HW
   HW2        1.0     0.104142     0.628787     0.797723    Uiso  ? HW
   OW         1.0     0.132211     0.992366     0.975053    Uiso  ? O
   HW1        1.0     0.156344     0.989481     0.965085    Uiso  ? HW
   HW2        1.0     0.131686     1.013877     0.990268    Uiso  ? HW
   OW         1.0     0.855696     0.130899     0.577897    Uiso  ? O
   HW1        1.0     0.852548     0.116734     0.555862    Uiso  ? HW
   HW2        1.0     0.837858     0.150049     0.578684    Uiso  ? HW
   OW         1.0     0.581569     0.350988     0.768343    Uiso  ? O
   HW1        1.0     0.573962     0.342856     0.744734    Uiso  ? HW
   HW2        1.0     0.579733     0.376958     0.769655    Uiso  ? HW
   OW         1.0     0.710370     0.020461     0.969544    Uiso  ? O
   HW1        1.0     0.690171     0.006033     0.961150    Uiso  ? HW
   HW2        1.0     0.718764     0.011018     0.992629    Uiso  ? HW
   OW         1.0     0.922064     0.997351     0.183101    Uiso  ? O
   HW1        1.0     0.924425     0.979513     0.163952    Uiso  ? HW
   HW2        1.0     0.898193     0.995514     0.193856    Uiso  ? HW
   OW         1.0     0.009968     0.541696     0.818971    Uiso  ? O
   HW1        1.0    -0.012854     0.529367     0.815299    Uiso  ? HW
   HW2        1.0     0.005509     0.565305     0.829464    Uiso  ? HW
   OW         1.0     0.475066     0.567928     0.676792    Uiso  ? O
   HW1        1.0     0.476378     0.580258     0.653708    Uiso  ? HW
   HW2        1.0     0.471131     0.585242     0.695942    Uiso  ? HW
   OW         1.0     0.635345     0.499725     0.040135    Uiso  ? O
   HW1        1.0     0.614884     0.492117     0.025445    Uiso  ? HW
   HW2        1.0     0.655020     0.507594     0.024658    Uiso  ? HW
   OW         1.0     0.320821     0.905800     0.276488    Uiso  ? O
   HW1        1.0     0.317673     0.880092     0.280685    Uiso  ? HW
   HW2        1.0     0.343118     0.909735     0.263634    Uiso  ? HW
   OW         1.0     0.237140     0.509693     0.831825    Uiso  ? O
   HW1        1.0     0.248157     0.522809     0.811889    Uiso  ? HW
   HW2        1.0     0.255502     0.495527     0.844416    Uiso  ? HW
   OW         1.0     0.736602     0.567666     0.656331    Uiso  ? O
   HW1        1.0     0.718239     0.573700     0.638493    Uiso  ? HW
   HW2        1.0     0.753653     0.587603     0.657905    Uiso  ? HW
   OW         1.0     0.474804     0.784607     0.017051    Uiso  ? O
   HW1        1.0     0.448834     0.785132     0.022035    Uiso  ? HW
   HW2        1.0     0.486084     0.805855     0.027544    Uiso  ? HW
   OW         1.0     0.894258     0.646101     0.503135    Uiso  ? O
   HW1        1.0     0.913407     0.655020     0.487395    Uiso  ? HW
   HW2        1.0     0.889274     0.620918     0.497626    Uiso  ? HW
   OW         1.0     0.250518     0.875108     0.569502    Uiso  ? O
   HW1        1.0     0.237664     0.891897     0.554025    Uiso  ? HW
   HW2        1.0     0.274914     0.884027     0.573700    Uiso  ? HW
   OW         1.0     0.258125     0.993416     0.653183    Uiso  ? O
   HW1        1.0     0.269930     0.970856     0.646363    Uiso  ? HW
   HW2        1.0     0.248682     1.004958     0.631673    Uiso  ? HW
   OW         1.0     0.801396     0.467459     0.119357    Uiso  ? O
   HW1        1.0     0.819758     0.463262     0.100732    Uiso  ? HW
   HW2        1.0     0.813200     0.474542     0.141654    Uiso  ? HW
   OW         1.0     0.931245     0.876944     0.278587    Uiso  ? O
   HW1        1.0     0.955379     0.886388     0.273602    Uiso  ? HW
   HW2        1.0     0.914719     0.884552     0.259699    Uiso  ? HW
   OW         1.0     0.384827     0.237664    -0.002623    Uiso  ? O
   HW1        1.0     0.370662     0.235303     0.019412    Uiso  ? HW
   HW2        1.0     0.402928     0.256289     0.000787    Uiso  ? HW
   OW         1.0     0.668660     0.312951     0.304032    Uiso  ? O
   HW1        1.0     0.651609     0.293801     0.299048    Uiso  ? HW
   HW2        1.0     0.672333     0.315312     0.329740    Uiso  ? HW
   OW         1.0     0.337609     0.528842     0.299835    Uiso  ? O
   HW1        1.0     0.321345     0.512316     0.311639    Uiso  ? HW
   HW2        1.0     0.326854     0.552976     0.299310    Uiso  ? HW
   OW         1.0     0.397943     0.710370     0.007083    Uiso  ? O
   HW1        1.0     0.418142     0.697778    -0.003935    Uiso  ? HW
   HW2        1.0     0.382729     0.693319     0.019674    Uiso  ? HW
   OW         1.0     0.159492     0.118045     0.272029    Uiso  ? O
   HW1        1.0     0.137457     0.114635     0.258388    Uiso  ? HW
   HW2        1.0     0.180216     0.111225     0.257338    Uiso  ? HW
   OW         1.0     0.047480     0.716665     0.009706    Uiso  ? O
   HW1        1.0     0.046169     0.742111     0.002886    Uiso  ? HW
   HW2        1.0     0.048005     0.701975    -0.012067    Uiso  ? HW
   OW         1.0     0.298523     0.566355     0.176543    Uiso  ? O
   HW1        1.0     0.321083     0.558223     0.187561    Uiso  ? HW
   HW2        1.0     0.284882     0.580258     0.194119    Uiso  ? HW
   OW         1.0     0.046169     0.328953     0.200677    Uiso  ? O
   HW1        1.0     0.039873     0.322919     0.225335    Uiso  ? HW
   HW2        1.0     0.034889     0.311639     0.184413    Uiso  ? HW
   OW         1.0     0.459852     0.450670     0.251305    Uiso  ? O
   HW1        1.0     0.453556     0.427324     0.261536    Uiso  ? HW
   HW2        1.0     0.442801     0.468771     0.259962    Uiso  ? HW
   OW         1.0     0.496314     0.320821     0.134309    Uiso  ? O
   HW1        1.0     0.509168     0.334986     0.152147    Uiso  ? HW
   HW2        1.0     0.474804     0.310328     0.145327    Uiso  ? HW
   OW         1.0     0.456179     0.541696     0.052465    Uiso  ? O
   HW1        1.0     0.467197     0.518612     0.045644    Uiso  ? HW
   HW2        1.0     0.469557     0.552189     0.072139    Uiso  ? HW
   OW         1.0     0.055088     0.427061     0.289604    Uiso  ? O
   HW1        1.0     0.039611     0.447522     0.284358    Uiso  ? HW
   HW2        1.0     0.079746     0.435193     0.292752    Uiso  ? HW
   OW         1.0     0.831825     0.658954     0.544319    Uiso  ? O
   HW1        1.0     0.819496     0.666299     0.522284    Uiso  ? HW
   HW2        1.0     0.814249     0.650822     0.561895    Uiso  ? HW
   OW         1.0     0.377482     0.799822     0.480837    Uiso  ? O
   HW1        1.0     0.382466     0.815036     0.501561    Uiso  ? HW
   HW2        1.0     0.352299     0.802707     0.473755    Uiso  ? HW
   OW         1.0     0.270979     0.226384     0.709583    Uiso  ? O
   HW1        1.0     0.291965     0.238451     0.720076    Uiso  ? HW
   HW2        1.0     0.262847     0.239763     0.688597    Uiso  ? HW
   OW         1.0     0.612523     0.180478     0.778574    Uiso  ? O
   HW1        1.0     0.619081     0.156607     0.769917    Uiso  ? HW
   HW2        1.0     0.630624     0.197791     0.770442    Uiso  ? HW
   OW         1.0     0.982398     0.157918     0.348364    Uiso  ? O
   HW1        1.0     0.980300     0.139293     0.330264    Uiso  ? HW
   HW2        1.0     0.986858     0.181003     0.336822    Uiso  ? HW
   OW         1.0     0.466410     0.737389     0.602293    Uiso  ? O
   HW1        1.0     0.471656     0.732405     0.577110    Uiso  ? HW
   HW2        1.0     0.487920     0.733454     0.616720    Uiso  ? HW
   OW         1.0     0.916818     0.279374     0.572126    Uiso  ? O
   HW1        1.0     0.939377     0.291178     0.565305    Uiso  ? HW
   HW2        1.0     0.908161     0.289342     0.594685    Uiso  ? HW
   OW         1.0     0.272815     0.412371    -0.001049    Uiso  ? O
   HW1        1.0     0.275176     0.432045    -0.018363    Uiso  ? HW
   HW2        1.0     0.270979     0.422339     0.023084    Uiso  ? HW
   OW         1.0     0.195955     0.878781     0.911833    Uiso  ? O
   HW1        1.0     0.197004     0.887962     0.887437    Uiso  ? HW
   HW2        1.0     0.218252     0.884552     0.924687    Uiso  ? HW
   OW         1.0     0.603080     0.289080     0.350463    Uiso  ? O
   HW1        1.0     0.621442     0.280423     0.366989    Uiso  ? HW
   HW2        1.0     0.605441     0.276750     0.327379    Uiso  ? HW
   OW         1.0     0.420503     0.249731     0.931245    Uiso  ? O
   HW1        1.0     0.442014     0.237927     0.922064    Uiso  ? HW
   HW2        1.0     0.423389     0.275701     0.929671    Uiso  ? HW
   OW         1.0     0.119881     0.559009     0.839170    Uiso  ? O
   HW1        1.0     0.135358     0.540647     0.849925    Uiso  ? HW
   HW2        1.0     0.110962     0.575011     0.857795    Uiso  ? HW
   OW         1.0     0.450408     0.107815     0.350725    Uiso  ? O
   HW1        1.0     0.445424     0.127751     0.366989    Uiso  ? HW
   HW2        1.0     0.448309     0.084993     0.363841    Uiso  ? HW
   OW         1.0     0.804806     0.570814     0.153721    Uiso  ? O
   HW1        1.0     0.791952     0.588390     0.138769    Uiso  ? HW
   HW2        1.0     0.818184     0.554550     0.138244    Uiso  ? HW
   OW         1.0     0.931508     0.685974     0.552714    Uiso  ? O
   HW1        1.0     0.939115     0.709845     0.561108    Uiso  ? HW
   HW2        1.0     0.951969     0.669710     0.552451    Uiso  ? HW
   OW         1.0     0.360956     0.364891     0.055350    Uiso  ? O
   HW1        1.0     0.348364     0.381942     0.071089    Uiso  ? HW
   HW2        1.0     0.365415     0.342593     0.068466    Uiso  ? HW
   OW         1.0     0.028855     0.075024     0.807429    Uiso  ? O
   HW1        1.0     0.020461     0.084206     0.830513    Uiso  ? HW
   HW2        1.0     0.044070     0.054038     0.811364    Uiso  ? HW
   OW         1.0     0.146376     0.840482     0.883240    Uiso  ? O
   HW1        1.0     0.123029     0.850450     0.889798    Uiso  ? HW
   HW2        1.0     0.164476     0.848614     0.900291    Uiso  ? HW
   OW         1.0     0.990268     0.226647     0.318460    Uiso  ? O
   HW1        1.0     1.006532     0.243173     0.330527    Uiso  ? HW
   HW2        1.0     0.972692     0.240025     0.304557    Uiso  ? HW
   OW         1.0     0.614097     0.182052     0.629312    Uiso  ? O
   HW1        1.0     0.623541     0.206186     0.625115    Uiso  ? HW
   HW2        1.0     0.617507     0.167624     0.607539    Uiso  ? HW
   OW         1.0     0.442014     0.898193     0.017838    Uiso  ? O
   HW1        1.0     0.432045     0.922064     0.022822    Uiso  ? HW
   HW2        1.0     0.467721     0.900291     0.013641    Uiso  ? HW
   OW         1.0     0.875108     0.237927    -0.003410    Uiso  ? O
   HW1        1.0     0.883503     0.215367     0.006296    Uiso  ? HW
   HW2        1.0     0.857008     0.248420     0.012329    Uiso  ? HW
   OW         1.0     0.924163     0.118308     0.135621    Uiso  ? O
   HW1        1.0     0.919965     0.115684     0.109913    Uiso  ? HW
   HW2        1.0     0.949608     0.114635     0.140867    Uiso  ? HW
   OW         1.0     0.484248     0.969282     0.356496    Uiso  ? O
   HW1        1.0     0.465885     0.978463     0.373023    Uiso  ? HW
   HW2        1.0     0.497626     0.989481     0.346266    Uiso  ? HW
   OW         1.0     0.788017     0.116996     0.204874    Uiso  ? O
   HW1        1.0     0.788017     0.133260     0.184150    Uiso  ? HW
   HW2        1.0     0.766244     0.120931     0.219039    Uiso  ? HW
   OW         1.0     0.943837     0.395582     0.637182    Uiso  ? O
   HW1        1.0     0.923900     0.385090     0.650560    Uiso  ? HW
   HW2        1.0     0.955117     0.414207     0.651609    Uiso  ? HW
   OW         1.0     0.896619     0.724273     0.687023    Uiso  ? O
   HW1        1.0     0.919703     0.730306     0.698303    Uiso  ? HW
   HW2        1.0     0.897143     0.731880     0.661840    Uiso  ? HW
   OW         1.0     0.267831     0.307704     0.503659    Uiso  ? O
   HW1        1.0     0.280948     0.297212     0.523858    Uiso  ? HW
   HW2        1.0     0.283046     0.325280     0.491593    Uiso  ? HW
   OW         1.0     0.951444     0.533564     0.546943    Uiso  ? O
   HW1        1.0     0.960625     0.509693     0.541434    Uiso  ? HW
   HW2        1.0     0.925212     0.532515     0.550090    Uiso  ? HW
   OW         1.0     0.756538     0.837858     0.588914    Uiso  ? O
   HW1        1.0     0.733716     0.833399     0.576585    Uiso  ? HW
   HW2        1.0     0.775950     0.838121     0.571339    Uiso  ? HW
   OW         1.0     0.433357     0.269143     0.452769    Uiso  ? O
   HW1        1.0     0.412371     0.263372     0.467459    Uiso  ? HW
   HW2        1.0     0.431258     0.293801     0.443850    Uiso  ? HW
   OW         1.0     0.789591     0.628263     0.431258    Uiso  ? O
   HW1        1.0     0.792477     0.602293     0.428635    Uiso  ? HW
   HW2        1.0     0.801658     0.636132     0.453294    Uiso  ? HW
   OW         1.0     0.310328     0.363317     0.472705    Uiso  ? O
   HW1        1.0     0.330002     0.355972     0.456966    Uiso  ? HW
   HW2        1.0     0.293801     0.379056     0.459589    Uiso  ? HW
   OW         1.0     0.378007     0.477689     0.759686    Uiso  ? O
   HW1        1.0     0.398468     0.493953     0.757063    Uiso  ? HW
   HW2        1.0     0.360956     0.487920     0.776475    Uiso  ? HW
   OW         1.0     0.406862     0.758112     0.670759    Uiso  ? O
   HW1        1.0     0.392172     0.755227     0.692269    Uiso  ? HW
   HW2        1.0     0.398206     0.778574     0.656856    Uiso  ? HW
   OW         1.0     0.771228     0.601768     0.095485    Uiso  ? O
   HW1        1.0     0.781459     0.594685     0.072401    Uiso  ? HW
   HW2        1.0     0.747619     0.612786     0.091551    Uiso  ? HW
   OW         1.0     0.588914     0.673382     0.544582    Uiso  ? O
   HW1        1.0     0.579733     0.685449     0.523334    Uiso  ? HW
   HW2        1.0     0.569765     0.660004     0.556124    Uiso  ? HW
   OW         1.0     0.135358     0.523596     0.614097    Uiso  ? O
   HW1        1.0     0.129587     0.548779     0.610162    Uiso  ? HW
   HW2        1.0     0.149262     0.520973     0.636395    Uiso  ? HW
   OW         1.0     0.649511     0.634034     0.544319    Uiso  ? O
   HW1        1.0     0.668136     0.626426     0.527531    Uiso  ? HW
   HW2        1.0     0.636132     0.613048     0.552714    Uiso  ? HW
   OW         1.0     0.020461     0.947772     0.650035    Uiso  ? O
   HW1        1.0     0.036463     0.950395     0.670759    Uiso  ? HW
   HW2        1.0    -0.004459     0.949870     0.657905    Uiso  ? HW
   OW         1.0     0.212744     0.955641     0.598096    Uiso  ? O
   HW1        1.0     0.219826     0.980824     0.598620    Uiso  ? HW
   HW2        1.0     0.228745     0.941738     0.613573    Uiso  ? HW
   OW         1.0     0.277537     0.131948     0.469820    Uiso  ? O
   HW1        1.0     0.270192     0.153196     0.483461    Uiso  ? HW
   HW2        1.0     0.271766     0.135621     0.444375    Uiso  ? HW
   OW         1.0     0.343643     0.252354     0.048530    Uiso  ? O
   HW1        1.0     0.352037     0.273340     0.061646    Uiso  ? HW
   HW2        1.0     0.327116     0.238451     0.063744    Uiso  ? HW
   OW         1.0     0.816086     0.582881     0.489494    Uiso  ? O
   HW1        1.0     0.842318     0.584717     0.486871    Uiso  ? HW
   HW2        1.0     0.809265     0.589439     0.513890    Uiso  ? HW
   OW         1.0    -0.001574     0.651347     0.367514    Uiso  ? O
   HW1        1.0     0.017838     0.667086     0.375384    Uiso  ? HW
   HW2        1.0    -0.005771     0.654757     0.341806    Uiso  ? HW
   OW         1.0     0.026495     0.824480     0.325805    Uiso  ? O
   HW1        1.0     0.009444     0.813462     0.309541    Uiso  ? HW
   HW2        1.0     0.044595     0.806904     0.332887    Uiso  ? HW
   OW         1.0     0.819496     0.528055     0.611474    Uiso  ? O
   HW1        1.0     0.836809     0.547730     0.609900    Uiso  ? HW
   HW2        1.0     0.813462     0.523858     0.636657    Uiso  ? HW
   OW         1.0     0.583668     0.619868     0.964823    Uiso  ? O
   HW1        1.0     0.576060     0.596784     0.974791    Uiso  ? HW
   HW2        1.0     0.596784     0.615933     0.942525    Uiso  ? HW
   OW         1.0     0.124341     0.847302     0.478739    Uiso  ? O
   HW1        1.0     0.129850     0.822119     0.474542    Uiso  ? HW
   HW2        1.0     0.105191     0.854909     0.462475    Uiso  ? HW
   OW         1.0     0.122767     0.497364     0.018625    Uiso  ? O
   HW1        1.0     0.131161     0.497101    -0.006296    Uiso  ? HW
   HW2        1.0     0.096797     0.501036     0.019150    Uiso  ? HW
   OW         1.0     0.686761     0.690171     0.571601    Uiso  ? O
   HW1        1.0     0.703025     0.676005     0.586553    Uiso  ? HW
   HW2        1.0     0.698040     0.712993     0.565305    Uiso  ? HW
   OW         1.0     0.939902     0.316361     0.478739    Uiso  ? O
   HW1        1.0     0.947772     0.310852     0.503135    Uiso  ? HW
   HW2        1.0     0.960101     0.313476     0.462212    Uiso  ? HW
   OW         1.0     0.161853     0.687285     0.262060    Uiso  ? O
   HW1        1.0     0.169723     0.685711     0.237140    Uiso  ? HW
   HW2        1.0     0.145851     0.667349     0.267569    Uiso  ? HW
   OW         1.0     0.557436     0.474279     0.024134    Uiso  ? O
   HW1        1.0     0.531990     0.469033     0.027806    Uiso  ? HW
   HW2        1.0     0.566092     0.461425     0.002886    Uiso  ? HW
   OW         1.0     0.040398     0.872747     0.747357    Uiso  ? O
   HW1        1.0     0.017051     0.884552     0.749980    Uiso  ? HW
   HW2        1.0     0.037512     0.847040     0.750505    Uiso  ? HW
   OW         1.0     0.544319     0.323968     0.650035    Uiso  ? O
   HW1        1.0     0.557173     0.316361     0.628263    Uiso  ? HW
   HW2        1.0     0.523071     0.337872     0.643215    Uiso  ? HW
   OW         1.0     0.614097     0.131161     0.009968    Uiso  ? O
   HW1        1.0     0.639280     0.138244     0.008132    Uiso  ? HW
   HW2        1.0     0.602293     0.135096    -0.013116    Uiso  ? HW
   OW         1.0     0.090501     0.528055     0.164476    Uiso  ? O
   HW1        1.0     0.082107     0.550615     0.174707    Uiso  ? HW
   HW2        1.0     0.072401     0.509431     0.168411    Uiso  ? HW
   OW         1.0     0.446735     0.891635     0.670759    Uiso  ? O
   HW1        1.0     0.450408     0.894520     0.696467    Uiso  ? HW
   HW2        1.0     0.461163     0.909210     0.657643    Uiso  ? HW
   OW         1.0     0.091813     0.442538     0.485034    Uiso  ? O
   HW1        1.0     0.100207     0.456704     0.464573    Uiso  ? HW
   HW2        1.0     0.112536     0.431521     0.497101    Uiso  ? HW
   OW         1.0     0.210383     0.963511     0.405026    Uiso  ? O
   HW1        1.0     0.213531     0.980562     0.385352    Uiso  ? HW
   HW2        1.0     0.214318     0.975840     0.427848    Uiso  ? HW
   OW         1.0     0.263634     0.550353     0.628263    Uiso  ? O
   HW1        1.0     0.272291     0.559272     0.651085    Uiso  ? HW
   HW2        1.0     0.245009     0.566355     0.618819    Uiso  ? HW
   OW         1.0     0.842318     0.340232     0.453031    Uiso  ? O
   HW1        1.0     0.819496     0.328166     0.458015    Uiso  ? HW
   HW2        1.0     0.837596     0.362005     0.439128    Uiso  ? HW
   OW         1.0     0.832087     0.969807     0.521760    Uiso  ? O
   HW1        1.0     0.811889     0.953805     0.526219    Uiso  ? HW
   HW2        1.0     0.828677     0.981874     0.498675    Uiso  ? HW
   OW         1.0     0.898717     0.378794     0.470607    Uiso  ? O
   HW1        1.0     0.916293     0.389811     0.454605    Uiso  ? HW
   HW2        1.0     0.880879     0.396632     0.477952    Uiso  ? HW
   OW         1.0     0.713518     0.683088     0.782508    Uiso  ? O
   HW1        1.0     0.694893     0.687548     0.764670    Uiso  ? HW
   HW2        1.0     0.734503     0.697516     0.777000    Uiso  ? HW
   OW         1.0     0.039086     0.852548     0.553763    Uiso  ? O
   HW1        1.0     0.049841     0.872747     0.540909    Uiso  ? HW
   HW2        1.0     0.049579     0.829989     0.545369    Uiso  ? HW
   OW         1.0     0.377745     0.791952     0.902652    Uiso  ? O
   HW1        1.0     0.371973     0.775426     0.922326    Uiso  ? HW
   HW2        1.0     0.379319     0.778574     0.880092    Uiso  ? HW
   OW         1.0     0.019674     0.152409     0.027806    Uiso  ? O
   HW1        1.0     0.012329     0.177068     0.022297    Uiso  ? HW
   HW2        1.0     0.004197     0.135621     0.015215    Uiso  ? HW
   OW         1.0     0.030954     0.465623     0.351775    Uiso  ? O
   HW1        1.0     0.054301     0.465623     0.363841    Uiso  ? HW
   HW2        1.0     0.034102     0.472443     0.326592    Uiso  ? HW
   OW         1.0     0.715354     0.895307     0.524645    Uiso  ? O
   HW1        1.0     0.722699     0.873272     0.512316    Uiso  ? HW
   HW2        1.0     0.694368     0.890323     0.539598    Uiso  ? HW
   OW         1.0     0.085517     0.480313     0.645838    Uiso  ? O
   HW1        1.0     0.061646     0.470082     0.648986    Uiso  ? HW
   HW2        1.0     0.093911     0.490019     0.668660    Uiso  ? HW
   OW         1.0     0.578421     0.307704     0.591013    Uiso  ? O
   HW1        1.0     0.586553     0.282784     0.588914    Uiso  ? HW
   HW2        1.0     0.598883     0.323968     0.589964    Uiso  ? HW
   OW         1.0     0.456179     0.263110     0.796149    Uiso  ? O
   HW1        1.0     0.482149     0.262060     0.794575    Uiso  ? HW
   HW2        1.0     0.448834     0.285407     0.807954    Uiso  ? HW
   OW         1.0     0.358333     0.775426     0.574224    Uiso  ? O
   HW1        1.0     0.384303     0.778311     0.577110    Uiso  ? HW
   HW2        1.0     0.346528     0.797985     0.580520    Uiso  ? HW
   OW         1.0     0.546680     0.009444     0.724010    Uiso  ? O
   HW1        1.0     0.533564     0.012591     0.701713    Uiso  ? HW
   HW2        1.0     0.532515     0.018363     0.744209    Uiso  ? HW
   OW         1.0     0.048792     0.095223     0.257863    Uiso  ? O
   HW1        1.0     0.034102     0.076861     0.246059    Uiso  ? HW
   HW2        1.0     0.070827     0.083943     0.266782    Uiso  ? HW
   OW         1.0     0.991317     0.693319     0.796149    Uiso  ? O
   HW1        1.0     1.004696     0.692794     0.818709    Uiso  ? HW
   HW2        1.0     0.965610     0.695155     0.801396    Uiso  ? HW
   OW         1.0     0.077910     0.847827     0.277275    Uiso  ? O
   HW1        1.0     0.070302     0.838383     0.253928    Uiso  ? HW
   HW2        1.0     0.057711     0.847040     0.293801    Uiso  ? HW
   OW         1.0     0.066368     0.381942     0.506807    Uiso  ? O
   HW1        1.0     0.081582     0.385614     0.528055    Uiso  ? HW
   HW2        1.0     0.067942     0.357021     0.499200    Uiso  ? HW
   OW         1.0     0.716665     0.262585     0.595735    Uiso  ? O
   HW1        1.0     0.704336     0.278324     0.578684    Uiso  ? HW
   HW2        1.0     0.703287     0.262323     0.618557    Uiso  ? HW
   OW         1.0     0.408961     0.216154     0.839695    Uiso  ? O
   HW1        1.0     0.395582     0.238714     0.842580    Uiso  ? HW
   HW2        1.0     0.433095     0.221400     0.831300    Uiso  ? HW
   OW         1.0     0.079746     0.204087    -0.008132    Uiso  ? O
   HW1        1.0     0.057973     0.208546     0.005509    Uiso  ? HW
   HW2        1.0     0.099945     0.199628     0.008132    Uiso  ? HW
   OW         1.0     0.800609     0.036463     0.430734    Uiso  ? O
   HW1        1.0     0.796411     0.054301     0.411846    Uiso  ? HW
   HW2        1.0     0.824480     0.025970     0.428111    Uiso  ? HW
   OW         1.0     0.348102     0.383253     0.565830    Uiso  ? O
   HW1        1.0     0.338396     0.365678     0.582881    Uiso  ? HW
   HW2        1.0     0.360431     0.402403     0.578946    Uiso  ? HW
   OW         1.0     0.248944     0.453294     0.056137    Uiso  ? O
   HW1        1.0     0.270192     0.466934     0.062957    Uiso  ? HW
   HW2        1.0     0.233729     0.467984     0.040398    Uiso  ? HW
   OW         1.0     0.896356     0.313213     0.841269    Uiso  ? O
   HW1        1.0     0.884814     0.305606     0.819234    Uiso  ? HW
   HW2        1.0     0.919965     0.323706     0.835760    Uiso  ? HW
   OW         1.0     0.881929     0.323181     0.515464    Uiso  ? O
   HW1        1.0     0.886126     0.301409     0.529629    Uiso  ? HW
   HW2        1.0     0.858582     0.333412     0.521497    Uiso  ? HW
   OW         1.0     0.871698     0.376433     0.942525    Uiso  ? O
   HW1        1.0     0.877207     0.395582     0.925212    Uiso  ? HW
   HW2        1.0     0.891110     0.375121     0.960363    Uiso  ? HW
   OW         1.0     0.482674     0.531203     0.561370    Uiso  ? O
   HW1        1.0     0.468771     0.513103     0.574224    Uiso  ? HW
   HW2        1.0     0.480575     0.527006     0.535400    Uiso  ? HW
   OW         1.0     0.070302     0.930458     0.368826    Uiso  ? O
   HW1        1.0     0.062957     0.949608     0.352562    Uiso  ? HW
   HW2        1.0     0.069253     0.939115     0.393746    Uiso  ? HW
   OW         1.0     0.474804     0.592587     0.798510    Uiso  ? O
   HW1        1.0     0.499200     0.601243     0.802970    Uiso  ? HW
   HW2        1.0     0.471394     0.569502     0.810577    Uiso  ? HW
   OW         1.0     0.131948     0.480313     0.554025    Uiso  ? O
   HW1        1.0     0.132998     0.502610     0.540385    Uiso  ? HW
   HW2        1.0     0.143490     0.461163     0.540385    Uiso  ? HW
   OW         1.0     0.881142     0.280685     0.464311    Uiso  ? O
   HW1        1.0     0.876420     0.267831     0.442014    Uiso  ? HW
   HW2        1.0     0.885339     0.263372     0.483723    Uiso  ? HW
   OW         1.0     0.112799     0.315836     0.182839    Uiso  ? O
   HW1        1.0     0.091026     0.324755     0.194381    Uiso  ? HW
   HW2        1.0     0.132998     0.318197     0.199103    Uiso  ? HW
   OW         1.0     0.558747     0.360956     0.837858    Uiso  ? O
   HW1        1.0     0.575798     0.354660     0.818971    Uiso  ? HW
   HW2        1.0     0.538548     0.374334     0.827890    Uiso  ? HW
   OW         1.0     0.955117     0.453556     0.329477    Uiso  ? O
   HW1        1.0     0.940427     0.471918     0.317673    Uiso  ? HW
   HW2        1.0     0.951444     0.430471     0.317148    Uiso  ? HW
   OW         1.0     0.754965     0.796411     0.208284    Uiso  ? O
   HW1        1.0     0.762834     0.794313     0.183363    Uiso  ? HW
   HW2        1.0     0.748931     0.821332     0.213531    Uiso  ? HW
   OW         1.0     0.362530     0.415781     0.475853    Uiso  ? O
   HW1        1.0     0.353349     0.395582     0.490019    Uiso  ? HW
   HW2        1.0     0.342856     0.432045     0.470082    Uiso  ? HW
   OW         1.0     0.907636     0.326854     0.418405    Uiso  ? O
   HW1        1.0     0.893471     0.315836     0.399255    Uiso  ? HW
   HW2        1.0     0.919703     0.348364     0.408961    Uiso  ? HW
   OW         1.0     0.625639     0.668660     0.603867    Uiso  ? O
   HW1        1.0     0.614884     0.684924     0.621442    Uiso  ? HW
   HW2        1.0     0.624590     0.644002     0.613310    Uiso  ? HW
   OW         1.0     0.655282     0.694106     0.509955    Uiso  ? O
   HW1        1.0     0.664201     0.675218     0.493953    Uiso  ? HW
   HW2        1.0     0.656331     0.717190     0.497626    Uiso  ? HW
   OW         1.0     0.240025     0.875108     0.109126    Uiso  ? O
   HW1        1.0     0.249993     0.894258     0.094174    Uiso  ? HW
   HW2        1.0     0.215367     0.870649     0.102044    Uiso  ? HW
   OW         1.0     0.318984     0.549828     0.954592    Uiso  ? O
   HW1        1.0     0.318722     0.556649     0.929147    Uiso  ? HW
   HW2        1.0     0.307180     0.526482     0.957215    Uiso  ? HW
   OW         1.0     0.621705     0.067942     0.349676    Uiso  ? O
   HW1        1.0     0.608064     0.067679     0.372236    Uiso  ? HW
   HW2        1.0     0.613835     0.088403     0.335248    Uiso  ? HW
   OW         1.0     0.201988     0.716928     0.389024    Uiso  ? O
   HW1        1.0     0.189922     0.705386     0.368826    Uiso  ? HW
   HW2        1.0     0.211170     0.740274     0.381417    Uiso  ? HW
   OW         1.0     0.748931     0.240025     0.270192    Uiso  ? O
   HW1        1.0     0.733192     0.238714     0.291440    Uiso  ? HW
   HW2        1.0     0.735815     0.231106     0.249206    Uiso  ? HW
   OW         1.0     0.440964     0.158968     0.303507    Uiso  ? O
   HW1        1.0     0.424963     0.148212     0.285669    Uiso  ? HW
   HW2        1.0     0.452769     0.139818     0.316886    Uiso  ? HW
   OW         1.0     0.907374     0.435456     0.137457    Uiso  ? O
   HW1        1.0     0.907899     0.410797     0.145589    Uiso  ? HW
   HW2        1.0     0.930196     0.447260     0.143228    Uiso  ? HW
   OW         1.0     0.669447     0.276226     0.651872    Uiso  ? O
   HW1        1.0     0.659741     0.300622     0.654233    Uiso  ? HW
   HW2        1.0     0.652134     0.258912     0.661578    Uiso  ? HW
   OW         1.0     0.621180     0.274914     0.222712    Uiso  ? O
   HW1        1.0     0.595210     0.271504     0.219302    Uiso  ? HW
   HW2        1.0     0.628787     0.297212     0.211170    Uiso  ? HW
   OW         1.0     0.704861     0.860156     0.235828    Uiso  ? O
   HW1        1.0     0.685187     0.857270     0.218777    Uiso  ? HW
   HW2        1.0     0.724797     0.872747     0.224286    Uiso  ? HW
   OW         1.0     0.632722     0.025445     0.792739    Uiso  ? O
   HW1        1.0     0.621180     0.026757     0.769130    Uiso  ? HW
   HW2        1.0     0.626689     0.046693     0.806642    Uiso  ? HW
   OW         1.0     0.110700     0.867239     0.755489    Uiso  ? O
   HW1        1.0     0.115160     0.880879     0.777262    Uiso  ? HW
   HW2        1.0     0.085779     0.870649     0.748144    Uiso  ? HW
   OW         1.0     0.999187     0.397419     0.491855    Uiso  ? O
   HW1        1.0     0.988956     0.387975     0.513890    Uiso  ? HW
   HW2        1.0     0.981611     0.395058     0.472443    Uiso  ? HW
   OW         1.0     0.326854     0.444637     0.399780    Uiso  ? O
   HW1        1.0     0.351250     0.434931     0.402403    Uiso  ? HW
   HW2        1.0     0.316886     0.449096     0.423651    Uiso  ? HW
   OW         1.0     0.154770     0.472443     0.080795    Uiso  ? O
   HW1        1.0     0.140080     0.455917     0.094961    Uiso  ? HW
   HW2        1.0     0.141130     0.480313     0.059810    Uiso  ? HW
   OW         1.0     0.590226     0.942001     0.298785    Uiso  ? O
   HW1        1.0     0.583668     0.922326     0.314787    Uiso  ? HW
   HW2        1.0     0.601768     0.961150     0.312426    Uiso  ? HW
   OW         1.0     0.685449     0.909997     0.120931    Uiso  ? O
   HW1        1.0     0.666824     0.919441     0.136408    Uiso  ? HW
   HW2        1.0     0.703812     0.928622     0.116996    Uiso  ? HW
   OW         1.0     0.201726     0.614360     0.360694    Uiso  ? O
   HW1        1.0     0.192807     0.637969     0.353611    Uiso  ? HW
   HW2        1.0     0.193594     0.596522     0.343118    Uiso  ? HW
   OW         1.0     0.952756     0.740537     0.070040    Uiso  ? O
   HW1        1.0     0.964560     0.761785     0.059810    Uiso  ? HW
   HW2        1.0     0.964560     0.719026     0.061121    Uiso  ? HW
   OW         1.0    -0.004197     0.112799     0.156344    Uiso  ? O
   HW1        1.0    -0.010755     0.137982     0.159754    Uiso  ? HW
   HW2        1.0     0.020723     0.111225     0.148737    Uiso  ? HW
   OW         1.0     0.501823     0.416568     0.553501    Uiso  ? O
   HW1        1.0     0.503397     0.390336     0.551927    Uiso  ? HW
   HW2        1.0     0.525170     0.426274     0.560321    Uiso  ? HW
   OW         1.0     0.646363     0.300359     0.030692    Uiso  ? O
   HW1        1.0     0.627738     0.311377     0.016002    Uiso  ? HW
   HW2        1.0     0.661578     0.318984     0.041447    Uiso  ? HW
   OW         1.0     0.065318     0.488182     0.742898    Uiso  ? O
   HW1        1.0     0.083681     0.497101     0.726371    Uiso  ? HW
   HW2        1.0     0.043808     0.481887     0.729519    Uiso  ? HW
   OW         1.0     0.361743     0.816610     0.647675    Uiso  ? O
   HW1        1.0     0.350201     0.819234     0.671284    Uiso  ? HW
   HW2        1.0     0.343643     0.810577     0.629837    Uiso  ? HW
   OW         1.0     0.187036     0.785656     0.059547    Uiso  ? O
   HW1        1.0     0.162378     0.778574     0.054301    Uiso  ? HW
   HW2        1.0     0.203038     0.765195     0.056662    Uiso  ? HW
   OW         1.0     0.935705     0.253666     0.676005    Uiso  ? O
   HW1        1.0     0.940951     0.227958     0.677317    Uiso  ? HW
   HW2        1.0     0.924163     0.261536     0.698040    Uiso  ? HW
   OW         1.0     0.349676     0.794051     0.069253    Uiso  ? O
   HW1        1.0     0.354398     0.771491     0.081320    Uiso  ? HW
   HW2        1.0     0.333412     0.808741     0.083681    Uiso  ? HW
   OW         1.0     0.179691     0.830251     0.003935    Uiso  ? O
   HW1        1.0     0.197791     0.848614    -0.000787    Uiso  ? HW
   HW2        1.0     0.189397     0.812413     0.020199    Uiso  ? HW
   OW         1.0     0.740799     0.200152     0.529629    Uiso  ? O
   HW1        1.0     0.763359     0.192020     0.518874    Uiso  ? HW
   HW2        1.0     0.743685     0.225073     0.538024    Uiso  ? HW
   OW         1.0     0.976365     0.148999     0.872485    Uiso  ? O
   HW1        1.0     0.987382     0.168149     0.886913    Uiso  ? HW
   HW2        1.0     0.992104     0.128013     0.872223    Uiso  ? HW
   OW         1.0     0.043546     0.409748     0.441489    Uiso  ? O
   HW1        1.0     0.028069     0.395582     0.425750    Uiso  ? HW
   HW2        1.0     0.063744     0.419192     0.427586    Uiso  ? HW
   OW         1.0     0.644264     0.482149     0.111749    Uiso  ? O
   HW1        1.0     0.632460     0.458802     0.111225    Uiso  ? HW
   HW2        1.0     0.645838     0.491855     0.087616    Uiso  ? HW
   OW         1.0     0.414470     0.263110     0.679153    Uiso  ? O
   HW1        1.0     0.417618     0.254191     0.703812    Uiso  ? HW
   HW2        1.0     0.437554     0.270455     0.669710    Uiso  ? HW
   OW         1.0     0.566617     0.422339     0.769392    Uiso  ? O
   HW1        1.0     0.588652     0.436242     0.772802    Uiso  ? HW
   HW2        1.0     0.547467     0.438079     0.760736    Uiso  ? HW
   OW         1.0     0.273602     0.592849     0.987382    Uiso  ? O
   HW1        1.0     0.288817     0.576323     0.973742    Uiso  ? HW
   HW2        1.0     0.272029     0.584979     1.012303    Uiso  ? HW
   OW         1.0     0.455917     0.482936     0.963511    Uiso  ? O
   HW1        1.0     0.436767     0.478739     0.981087    Uiso  ? HW
   HW2        1.0     0.472443     0.462737     0.963511    Uiso  ? HW
   OW         1.0     0.145064     0.449621     0.615933    Uiso  ? O
   HW1        1.0     0.156607     0.451982     0.639543    Uiso  ? HW
   HW2        1.0     0.157394     0.430996     0.602030    Uiso  ? HW
   OW         1.0     0.483723     0.719813     0.416568    Uiso  ? O
   HW1        1.0     0.499462     0.733192     0.432570    Uiso  ? HW
   HW2        1.0     0.498151     0.708271     0.397681    Uiso  ? HW
   OW         1.0     0.015739     0.561108     0.258125    Uiso  ? O
   HW1        1.0     0.019937     0.586029     0.265208    Uiso  ? HW
   HW2        1.0     0.038561     0.549828     0.252092    Uiso  ? HW
   OW         1.0     0.879305     0.526744     0.535138    Uiso  ? O
   HW1        1.0     0.881666     0.550878     0.525170    Uiso  ? HW
   HW2        1.0     0.860418     0.513890     0.522809    Uiso  ? HW
   OW         1.0     0.290391     0.404501     0.841006    Uiso  ? O
   HW1        1.0     0.314787     0.412109     0.846777    Uiso  ? HW
   HW2        1.0     0.287506     0.379056     0.846777    Uiso  ? HW
   OW         1.0     0.644002     0.227958     0.006558    Uiso  ? O
   HW1        1.0     0.621442     0.216941    -0.001312    Uiso  ? HW
   HW2        1.0     0.639280     0.252617     0.013641    Uiso  ? HW
   OW         1.0     0.396632     0.364104     0.671021    Uiso  ? O
   HW1        1.0     0.409748     0.360431     0.648461    Uiso  ? HW
   HW2        1.0     0.402665     0.387451     0.680990    Uiso  ? HW
   OW         1.0     0.626689     0.729519     0.563469    Uiso  ? O
   HW1        1.0     0.609113     0.744209     0.550615    Uiso  ? HW
   HW2        1.0     0.634558     0.742373     0.585242    Uiso  ? HW
   OW         1.0     0.658167     0.304819     0.834973    Uiso  ? O
   HW1        1.0     0.660528     0.314525     0.859369    Uiso  ? HW
   HW2        1.0     0.680990     0.306655     0.822644    Uiso  ? HW
   OW         1.0     0.071876     0.009968     0.939377    Uiso  ? O
   HW1        1.0     0.091551     0.006296     0.956166    Uiso  ? HW
   HW2        1.0     0.081320     0.018100     0.916293    Uiso  ? HW
   OW         1.0     0.508119     0.430471     0.954592    Uiso  ? O
   HW1        1.0     0.534089     0.434144     0.953543    Uiso  ? HW
   HW2        1.0     0.500249     0.417618     0.933082    Uiso  ? HW
   OW         1.0     0.719551     0.129325     0.921015    Uiso  ? O
   HW1        1.0     0.724535     0.114373     0.900029    Uiso  ? HW
   HW2        1.0     0.738701     0.147163     0.923900    Uiso  ? HW
   OW         1.0     0.556911     0.524121     0.151622    Uiso  ? O
   HW1        1.0     0.555862     0.531990     0.126702    Uiso  ? HW
   HW2        1.0     0.581832     0.524383     0.159754    Uiso  ? HW
   OW         1.0     0.168411     0.032266     0.629574    Uiso  ? O
   HW1        1.0     0.158705     0.056399     0.634034    Uiso  ? HW
   HW2        1.0     0.190971     0.034364     0.616196    Uiso  ? HW
   OW         1.0     0.467459     0.408699     0.419454    Uiso  ? O
   HW1        1.0     0.482411     0.401091     0.399517    Uiso  ? HW
   HW2        1.0     0.467459     0.434931     0.421028    Uiso  ? HW
   OW         1.0     0.032003     0.092075     0.735815    Uiso  ? O
   HW1        1.0     0.028593     0.089977     0.761785    Uiso  ? HW
   HW2        1.0     0.012067     0.105716     0.725322    Uiso  ? HW
   OW         1.0     0.440177     0.164476     0.205923    Uiso  ? O
   HW1        1.0     0.428635     0.148737     0.223237    Uiso  ? HW
   HW2        1.0     0.464573     0.156344     0.201201    Uiso  ? HW
   OW         1.0     0.497626     0.066630     0.837858    Uiso  ? O
   HW1        1.0     0.478739     0.082894     0.845728    Uiso  ? HW
   HW2        1.0     0.494478     0.043283     0.849401    Uiso  ? HW
   OW         1.0     0.532253     0.661053     0.976627    Uiso  ? O
   HW1        1.0     0.552451     0.644789     0.972955    Uiso  ? HW
   HW2        1.0     0.539860     0.681776     0.990530    Uiso  ? HW
   OW         1.0     0.830251     0.580782     0.365678    Uiso  ? O
   HW1        1.0     0.822906     0.604391     0.357546    Uiso  ? HW
   HW2        1.0     0.810839     0.563469     0.360956    Uiso  ? HW
   OW         1.0     0.132998     0.250780     0.431783    Uiso  ? O
   HW1        1.0     0.132735     0.246846     0.457753    Uiso  ? HW
   HW2        1.0     0.108339     0.254191     0.423389    Uiso  ? HW
   OW         1.0     0.916293     0.373285     0.573175    Uiso  ? O
   HW1        1.0     0.911571     0.354660     0.555337    Uiso  ? HW
   HW2        1.0     0.899504     0.393222     0.569765    Uiso  ? HW
   OW         1.0     0.522284     0.661578     0.589701    Uiso  ? O
   HW1        1.0     0.536712     0.641116     0.597833    Uiso  ? HW
   HW2        1.0     0.496839     0.656856     0.594948    Uiso  ? HW
   OW         1.0     0.378007     0.412896     0.005246    Uiso  ? O
   HW1        1.0     0.364628     0.391648     0.012591    Uiso  ? HW
   HW2        1.0     0.365415     0.424700    -0.014690    Uiso  ? HW
   OW         1.0     0.324231     0.844154     0.787755    Uiso  ? O
   HW1        1.0     0.326067     0.856483     0.810839    Uiso  ? HW
   HW2        1.0     0.345217     0.849663     0.773065    Uiso  ? HW
   OW         1.0     0.085779     0.724010     0.431258    Uiso  ? O
   HW1        1.0     0.075024     0.716403     0.453818    Uiso  ? HW
   HW2        1.0     0.095485     0.748144     0.433882    Uiso  ? HW
   OW         1.0     0.830776     0.941476     0.063482    Uiso  ? O
   HW1        1.0     0.850712     0.924425     0.064007    Uiso  ? HW
   HW2        1.0     0.839957     0.965610     0.068204    Uiso  ? HW
   OW         1.0     0.116996     0.813987     0.362268    Uiso  ? O
   HW1        1.0     0.106503     0.802707     0.341019    Uiso  ? HW
   HW2        1.0     0.121980     0.839170     0.357021    Uiso  ? HW
   OW         1.0     0.924687     0.206710     0.116471    Uiso  ? O
   HW1        1.0     0.939377     0.187298     0.107290    Uiso  ? HW
   HW2        1.0     0.917342     0.201464     0.141130    Uiso  ? HW
   OW         1.0     0.625639     0.589701     0.912358    Uiso  ? O
   HW1        1.0     0.618819     0.591537     0.887175    Uiso  ? HW
   HW2        1.0     0.612261     0.570027     0.923638    Uiso  ? HW
   OW         1.0     0.030692     0.891897     0.610949    Uiso  ? O
   HW1        1.0     0.038299     0.870911     0.597309    Uiso  ? HW
   HW2        1.0     0.016264     0.884027     0.631411    Uiso  ? HW
   OW         1.0     0.329740     0.219826     0.497888    Uiso  ? O
   HW1        1.0     0.308491     0.226384     0.483985    Uiso  ? HW
   HW2        1.0     0.322919     0.203300     0.517038    Uiso  ? HW
   OW         1.0     0.023609     0.928360     0.133522    Uiso  ? O
   HW1        1.0     0.009444     0.907112     0.127226    Uiso  ? HW
   HW2        1.0     0.035938     0.924163     0.156344    Uiso  ? HW
   OW         1.0     0.649773     0.093649     0.937541    Uiso  ? O
   HW1        1.0     0.669710     0.082894     0.924425    Uiso  ? HW
   HW2        1.0     0.645314     0.080008     0.959314    Uiso  ? HW
   OW         1.0     0.988432     0.754178     0.975316    Uiso  ? O
   HW1        1.0     0.972430     0.733979     0.979513    Uiso  ? HW
   HW2        1.0     0.982660     0.765195     0.952231    Uiso  ? HW
   OW         1.0     0.860943    -0.003935     0.213006    Uiso  ? O
   HW1        1.0     0.846515     0.012854     0.226909    Uiso  ? HW
   HW2        1.0     0.851499    -0.005509     0.188610    Uiso  ? HW
   OW         1.0     0.586291     0.352037     0.900029    Uiso  ? O
   HW1        1.0     0.611736     0.347577     0.895045    Uiso  ? HW
   HW2        1.0     0.572913     0.353611     0.877469    Uiso  ? HW
   OW         1.0     0.902914     0.116209     0.066105    Uiso  ? O
   HW1        1.0     0.907636     0.095485     0.050891    Uiso  ? HW
   HW2        1.0     0.877994     0.123554     0.063744    Uiso  ? HW
   OW         1.0     0.565305     0.182314     0.047218    Uiso  ? O
   HW1        1.0     0.585504     0.167362     0.039611    Uiso  ? HW
   HW2        1.0     0.549041     0.168411     0.062170    Uiso  ? HW
   OW         1.0     0.246583     0.181790     0.500249    Uiso  ? O
   HW1        1.0     0.256814     0.184937     0.523858    Uiso  ? HW
   HW2        1.0     0.244747     0.204874     0.488182    Uiso  ? HW
   OW         1.0     0.376171     0.754965     0.738701    Uiso  ? O
   HW1        1.0     0.359644     0.761523     0.758112    Uiso  ? HW
   HW2        1.0     0.400042     0.764670     0.743947    Uiso  ? HW
   OW         1.0     0.231106     0.488182     0.650560    Uiso  ? O
   HW1        1.0     0.210383     0.498675     0.662627    Uiso  ? HW
   HW2        1.0     0.246059     0.507332     0.640329    Uiso  ? HW
   OW         1.0     0.353873     0.158181     0.427586    Uiso  ? O
   HW1        1.0     0.368563     0.165526     0.407125    Uiso  ? HW
   HW2        1.0     0.338921     0.178379     0.435193    Uiso  ? HW
   OW         1.0     0.347840     0.728208     0.519136    Uiso  ? O
   HW1        1.0     0.326854     0.728995     0.503397    Uiso  ? HW
   HW2        1.0     0.343118     0.742373     0.540647    Uiso  ? HW
   OW         1.0     0.283833     0.146376     0.394533    Uiso  ? O
   HW1        1.0     0.295900     0.167886     0.403452    Uiso  ? HW
   HW2        1.0     0.300359     0.132998     0.379056    Uiso  ? HW
   OW         1.0     0.653970     0.191233     0.924163    Uiso  ? O
   HW1        1.0     0.637182     0.208546     0.913670    Uiso  ? HW
   HW2        1.0     0.674169     0.204087     0.934393    Uiso  ? HW
   OW         1.0     0.565830     0.452507     0.685449    Uiso  ? O
   HW1        1.0     0.549828     0.432832     0.692269    Uiso  ? HW
   HW2        1.0     0.590488     0.443588     0.684137    Uiso  ? HW
   OW         1.0     0.919441     0.794051     0.115422    Uiso  ? O
   HW1        1.0     0.940164     0.778311     0.112274    Uiso  ? HW
   HW2        1.0     0.923900     0.810577     0.135358    Uiso  ? HW
   OW         1.0     0.557960     0.068729     0.912883    Uiso  ? O
   HW1        1.0     0.572650     0.067679     0.934655    Uiso  ? HW
   HW2        1.0     0.562944     0.047480     0.897930    Uiso  ? HW
   OW         1.0     0.422339     0.392697     0.076861    Uiso  ? O
   HW1        1.0     0.399517     0.385090     0.066892    Uiso  ? HW
   HW2        1.0     0.420765     0.417880     0.084468    Uiso  ? HW
   OW         1.0     0.029905    -0.004984     0.599407    Uiso  ? O
   HW1        1.0     0.029905     0.009444     0.621442    Uiso  ? HW
   HW2        1.0     0.023347     0.010231     0.579208    Uiso  ? HW
   OW         1.0     0.509168     0.788279     0.530416    Uiso  ? O
   HW1        1.0     0.491855     0.779360     0.548254    Uiso  ? HW
   HW2        1.0     0.500249     0.810315     0.519923    Uiso  ? HW
   OW         1.0     0.261536     0.547467     0.124603    Uiso  ? O
   HW1        1.0     0.242386     0.531728     0.133522    Uiso  ? HW
   HW2        1.0     0.276750     0.554550     0.144802    Uiso  ? HW
   OW         1.0     0.881404     0.595210     0.089714    Uiso  ? O
   HW1        1.0     0.875108     0.602555     0.114110    Uiso  ? HW
   HW2        1.0     0.879305     0.615671     0.073713    Uiso  ? HW
   OW         1.0     0.863566     0.424963     0.577634    Uiso  ? O
   HW1        1.0     0.845990     0.432832     0.595210    Uiso  ? HW
   HW2        1.0     0.876944     0.445686     0.568715    Uiso  ? HW
   OW         1.0     0.486084     0.834186     0.789853    Uiso  ? O
   HW1        1.0     0.476640     0.856483     0.799822    Uiso  ? HW
   HW2        1.0     0.472181     0.813725     0.799035    Uiso  ? HW
   OW         1.0     0.876944     0.288293     0.186511    Uiso  ? O
   HW1        1.0     0.887175     0.304819     0.169198    Uiso  ? HW
   HW2        1.0     0.855172     0.277537     0.176543    Uiso  ? HW
   OW         1.0     0.063482     0.452507     0.046956    Uiso  ? O
   HW1        1.0     0.056662     0.451195     0.021773    Uiso  ? HW
   HW2        1.0     0.061383     0.428898     0.057973    Uiso  ? HW
   OW         1.0     0.237664     0.976889     0.129063    Uiso  ? O
   HW1        1.0     0.231369     0.965347     0.106503    Uiso  ? HW
   HW2        1.0     0.245272     1.001810     0.124603    Uiso  ? HW
   OW         1.0     0.930721     0.224810     0.804543    Uiso  ? O
   HW1        1.0     0.943050     0.211432     0.785656    Uiso  ? HW
   HW2        1.0     0.906062     0.216154     0.806904    Uiso  ? HW
   OW         1.0     0.037512     0.630099     0.454080    Uiso  ? O
   HW1        1.0     0.037774     0.651872     0.468771    Uiso  ? HW
   HW2        1.0     0.057449     0.614622     0.461163    Uiso  ? HW
   OW         1.0     0.934393     0.479788     0.391648    Uiso  ? O
   HW1        1.0     0.935180     0.479788     0.417880    Uiso  ? HW
   HW2        1.0     0.909472     0.478739     0.383778    Uiso  ? HW
   OW         1.0     0.337347     0.166050     0.342069    Uiso  ? O
   HW1        1.0     0.318197     0.156869     0.326854    Uiso  ? HW
   HW2        1.0     0.344954     0.189659     0.333150    Uiso  ? HW
   OW         1.0     0.792214     0.549828     0.875895    Uiso  ? O
   HW1        1.0     0.783820     0.569502     0.891110    Uiso  ? HW
   HW2        1.0     0.779098     0.550090     0.853073    Uiso  ? HW
   OW         1.0     0.597571     0.717452     0.914457    Uiso  ? O
   HW1        1.0     0.587603     0.719026     0.938853    Uiso  ? HW
   HW2        1.0     0.622754     0.724797     0.914719    Uiso  ? HW
   OW         1.0     0.322657     0.574224     0.688072    Uiso  ? O
   HW1        1.0     0.298523     0.584455     0.688597    Uiso  ? HW
   HW2        1.0     0.322132     0.550090     0.698303    Uiso  ? HW
   OW         1.0     0.812151     0.058498     0.174707    Uiso  ? O
   HW1        1.0     0.805068     0.058760     0.149262    Uiso  ? HW
   HW2        1.0     0.806642     0.081845     0.185200    Uiso  ? HW
   OW         1.0     0.512841     0.720600     0.088140    Uiso  ? O
   HW1        1.0     0.487395     0.726109     0.084993    Uiso  ? HW
   HW2        1.0     0.517038     0.713518     0.113061    Uiso  ? HW
   OW         1.0     0.288555     0.332100     0.738963    Uiso  ? O
   HW1        1.0     0.303770     0.310852     0.735290    Uiso  ? HW
   HW2        1.0     0.276750     0.330002     0.762309    Uiso  ? HW
   OW         1.0     0.636657     0.983185     0.847827    Uiso  ? O
   HW1        1.0     0.615933     0.991055     0.861992    Uiso  ? HW
   HW2        1.0     0.636657     0.995777     0.824742    Uiso  ? HW
   OW         1.0     0.807954     0.182314     0.793001    Uiso  ? O
   HW1        1.0     0.831300     0.177330     0.803756    Uiso  ? HW
   HW2        1.0     0.802183     0.207760     0.796411    Uiso  ? HW
   OW         1.0     0.289604     0.749456     0.833137    Uiso  ? O
   HW1        1.0     0.271242     0.737389     0.818971    Uiso  ? HW
   HW2        1.0     0.278324     0.763883     0.851499    Uiso  ? HW
   OW         1.0     0.751554     0.903701     0.997613    Uiso  ? O
   HW1        1.0     0.756801     0.897930     0.972430    Uiso  ? HW
   HW2        1.0     0.759949     0.884027     1.012828    Uiso  ? HW
   OW         1.0     0.018100     0.088403     0.876682    Uiso  ? O
   HW1        1.0     0.006820     0.065318     0.882716    Uiso  ? HW
   HW2        1.0     0.043808     0.086829     0.880879    Uiso  ? HW
   OW         1.0     0.216154     0.386926     0.942787    Uiso  ? O
   HW1        1.0     0.201988     0.408174     0.937016    Uiso  ? HW
   HW2        1.0     0.241074     0.390861     0.935442    Uiso  ? HW
   OW         1.0     0.705910     0.476378     0.690433    Uiso  ? O
   HW1        1.0     0.692269     0.457753     0.678366    Uiso  ? HW
   HW2        1.0     0.697778     0.478476     0.715354    Uiso  ? HW
   OW         1.0     0.042759     0.711681     0.159230    Uiso  ? O
   HW1        1.0     0.042496     0.685449     0.158705    Uiso  ? HW
   HW2        1.0     0.024396     0.720076     0.175756    Uiso  ? HW
   OW         1.0     0.697516     0.211694     0.703025    Uiso  ? O
   HW1        1.0     0.706435     0.235041     0.710370    Uiso  ? HW
   HW2        1.0     0.699352     0.209596     0.676792    Uiso  ? HW
   OW         1.0     0.070565     0.323444     0.739750    Uiso  ? O
   HW1        1.0     0.073713     0.310065     0.762309    Uiso  ? HW
   HW2        1.0     0.053514     0.310852     0.724535    Uiso  ? HW
   OW         1.0     0.640592     0.885601     0.061646    Uiso  ? O
   HW1        1.0     0.614360     0.887700     0.063482    Uiso  ? HW
   HW2        1.0     0.651872     0.896881     0.082369    Uiso  ? HW
   OW         1.0     0.763883     0.146114     0.437029    Uiso  ? O
   HW1        1.0     0.738438     0.143753     0.442014    Uiso  ? HW
   HW2        1.0     0.769130     0.170510     0.429160    Uiso  ? HW
   OW         1.0     0.890585     0.295638     0.636657    Uiso  ? O
   HW1        1.0     0.868288     0.282259     0.631935    Uiso  ? HW
   HW2        1.0     0.906062     0.281210     0.651872    Uiso  ? HW
   OW         1.0     0.540647     0.740799     0.880617    Uiso  ? O
   HW1        1.0     0.515464     0.744472     0.886650    Uiso  ? HW
   HW2        1.0     0.551402     0.763883     0.873534    Uiso  ? HW
   OW         1.0     0.483985     0.936754     0.910784    Uiso  ? O
   HW1        1.0     0.491855     0.954330     0.892946    Uiso  ? HW
   HW2        1.0     0.493167     0.912883     0.904226    Uiso  ? HW
   OW         1.0     0.436505     0.815036     0.294064    Uiso  ? O
   HW1        1.0     0.429422     0.814774     0.319509    Uiso  ? HW
   HW2        1.0     0.430209     0.838121     0.283571    Uiso  ? HW
   OW         1.0     0.812938     0.491330     0.429684    Uiso  ? O
   HW1        1.0     0.796936     0.491068     0.408961    Uiso  ? HW
   HW2        1.0     0.836809     0.499725     0.422339    Uiso  ? HW
   OW         1.0     0.109389     0.318984     0.094961    Uiso  ? O
   HW1        1.0     0.110175     0.295900     0.107552    Uiso  ? HW
   HW2        1.0     0.084993     0.328428     0.095223    Uiso  ? HW
   OW         1.0     0.679416     0.571076     0.996564    Uiso  ? O
   HW1        1.0     0.683350     0.589964     0.978726    Uiso  ? HW
   HW2        1.0     0.678891     0.547730     0.984497    Uiso  ? HW
   OW         1.0     0.941738     0.579208     0.253666    Uiso  ? O
   HW1        1.0     0.925737     0.567928     0.271242    Uiso  ? HW
   HW2        1.0     0.965610     0.568978     0.255765    Uiso  ? HW
   OW         1.0     0.358070     0.108864     0.692532    Uiso  ? O
   HW1        1.0     0.360169     0.107552     0.718764    Uiso  ? HW
   HW2        1.0     0.361743     0.133522     0.684662    Uiso  ? HW
   OW         1.0     0.969807     0.839957     0.586291    Uiso  ? O
   HW1        1.0     0.993153     0.842056     0.575011    Uiso  ? HW
   HW2        1.0     0.968495     0.817397     0.599670    Uiso  ? HW
   OW         1.0     0.732142     0.646888     0.605178    Uiso  ? O
   HW1        1.0     0.757325     0.639543     0.604654    Uiso  ? HW
   HW2        1.0     0.716665     0.626164     0.599932    Uiso  ? HW
   OW         1.0     0.658954     0.260749     0.394271    Uiso  ? O
   HW1        1.0     0.672333     0.251043     0.414732    Uiso  ? HW
   HW2        1.0     0.665775     0.285669     0.390074    Uiso  ? HW
   OW         1.0     0.128013     0.640592     0.452244    Uiso  ? O
   HW1        1.0     0.105978     0.640329     0.466147    Uiso  ? HW
   HW2        1.0     0.138244     0.664725     0.451982    Uiso  ? HW
   OW         1.0     0.067679     0.696729     0.256289    Uiso  ? O
   HW1        1.0     0.085517     0.689908     0.238451    Uiso  ? HW
   HW2        1.0     0.065581     0.722961     0.257076    Uiso  ? HW
   OW         1.0     0.946198     0.635083     0.709320    Uiso  ? O
   HW1        1.0     0.929147     0.644789     0.691745    Uiso  ? HW
   HW2        1.0     0.940951     0.609638     0.713255    Uiso  ? HW
   OW         1.0     0.737913     0.473755     0.486608    Uiso  ? O
   HW1        1.0     0.723748     0.464311     0.506545    Uiso  ? HW
   HW2        1.0     0.744209     0.498938     0.491330    Uiso  ? HW
   OW         1.0     0.301933     0.556911     0.459589    Uiso  ? O
   HW1        1.0     0.319509     0.576323     0.460376    Uiso  ? HW
   HW2        1.0     0.312426     0.536187     0.447785    Uiso  ? HW
   OW         1.0     0.260224     0.885863     0.767556    Uiso  ? O
   HW1        1.0     0.237664     0.898455     0.763359    Uiso  ? HW
   HW2        1.0     0.256027     0.865140     0.783033    Uiso  ? HW
   OW         1.0     0.130637     0.195430     0.167362    Uiso  ? O
   HW1        1.0     0.134834     0.190971     0.141917    Uiso  ? HW
   HW2        1.0     0.104929     0.193332     0.172346    Uiso  ? HW
   OW         1.0     0.456966     0.330002     0.678891    Uiso  ? O
   HW1        1.0     0.432570     0.340232     0.678629    Uiso  ? HW
   HW2        1.0     0.472968     0.345479     0.664988    Uiso  ? HW
   OW         1.0     0.235303     0.666562     0.094436    Uiso  ? O
   HW1        1.0     0.224548     0.656594     0.072926    Uiso  ? HW
   HW2        1.0     0.219564     0.685187     0.104404    Uiso  ? HW
   OW         1.0     0.941476     0.450670     0.933606    Uiso  ? O
   HW1        1.0     0.917080     0.446211     0.925474    Uiso  ? HW
   HW2        1.0     0.955904     0.428898     0.930721    Uiso  ? HW
   OW         1.0     0.110962     0.748931     0.723223    Uiso  ? O
   HW1        1.0     0.105454     0.723486     0.719813    Uiso  ? HW
   HW2        1.0     0.109913     0.761260     0.700139    Uiso  ? HW
   OW         1.0     0.228483     0.398730     0.782771    Uiso  ? O
   HW1        1.0     0.241074     0.376695     0.789329    Uiso  ? HW
   HW2        1.0     0.204874     0.398993     0.794313    Uiso  ? HW
   OW         1.0     0.383778     0.518874     0.062170    Uiso  ? O
   HW1        1.0     0.405551     0.532253     0.056137    Uiso  ? HW
   HW2        1.0     0.364104     0.535663     0.067155    Uiso  ? HW
   OW         1.0     0.282259     0.019674     0.032003    Uiso  ? O
   HW1        1.0     0.259437     0.006820     0.034889    Uiso  ? HW
   HW2        1.0     0.281734     0.041709     0.045906    Uiso  ? HW
   OW         1.0     0.226647     0.231369     0.194906    Uiso  ? O
   HW1        1.0     0.235041     0.236877     0.219039    Uiso  ? HW
   HW2        1.0     0.247108     0.227958     0.178904    Uiso  ? HW
   OW         1.0     0.055350     0.099945     0.123554    Uiso  ? O
   HW1        1.0     0.077385     0.100994     0.137719    Uiso  ? HW
   HW2        1.0     0.048792     0.074762     0.119357    Uiso  ? HW
   OW         1.0     0.013116     0.370400     0.296687    Uiso  ? O
   HW1        1.0    -0.010755     0.376433     0.305606    Uiso  ? HW
   HW2        1.0     0.028331     0.391910     0.297474    Uiso  ? HW
   OW         1.0     0.293014     0.345217     0.994727    Uiso  ? O
   HW1        1.0     0.318984     0.346790     0.991842    Uiso  ? HW
   HW2        1.0     0.282521     0.369088     0.991055    Uiso  ? HW
   OW         1.0     0.072663     0.537761     0.788804    Uiso  ? O
   HW1        1.0     0.065843     0.520710     0.769917    Uiso  ? HW
   HW2        1.0     0.050891     0.547730     0.799297    Uiso  ? HW
   OW         1.0     0.393746     0.647675     0.382204    Uiso  ? O
   HW1        1.0     0.403715     0.656069     0.359382    Uiso  ? HW
   HW2        1.0     0.407912     0.657643     0.401878    Uiso  ? HW
   OW         1.0     0.197529     0.187298     0.144540    Uiso  ? O
   HW1        1.0     0.214842     0.197791     0.128013    Uiso  ? HW
   HW2        1.0     0.199365     0.161066     0.143490    Uiso  ? HW
   OW         1.0     0.419978     0.674694     0.243960    Uiso  ? O
   HW1        1.0     0.442538     0.687548     0.246321    Uiso  ? HW
   HW2        1.0     0.411846     0.666824     0.267569    Uiso  ? HW
   OW         1.0     0.213531     0.474542     0.772802    Uiso  ? O
   HW1        1.0     0.199365     0.488182     0.755489    Uiso  ? HW
   HW2        1.0     0.213268     0.486608     0.795887    Uiso  ? HW
   OW         1.0     0.730044     0.355709     0.709583    Uiso  ? O
   HW1        1.0     0.742635     0.374597     0.722699    Uiso  ? HW
   HW2        1.0     0.724535     0.364104     0.685187    Uiso  ? HW
   OW         1.0     0.292752     0.904751     0.051940    Uiso  ? O
   HW1        1.0     0.307704     0.886126     0.040922    Uiso  ? HW
   HW2        1.0     0.304294     0.913407     0.073713    Uiso  ? HW
   OW         1.0     0.278324     0.400567     0.729519    Uiso  ? O
   HW1        1.0     0.301933     0.407649     0.720863    Uiso  ? HW
   HW2        1.0     0.277537     0.374334     0.731618    Uiso  ? HW
   OW         1.0     0.307180     0.942001     0.109389    Uiso  ? O
   HW1        1.0     0.288555     0.958789     0.116734    Uiso  ? HW
   HW2        1.0     0.321345     0.934655     0.130374    Uiso  ? HW
   OW         1.0     0.713255     0.186511     0.116734    Uiso  ? O
   HW1        1.0     0.700401     0.185987     0.139293    Uiso  ? HW
   HW2        1.0     0.696729     0.182314     0.096797    Uiso  ? HW
   OW         1.0     0.342856     0.638756     0.667873    Uiso  ? O
   HW1        1.0     0.330264     0.631411     0.645838    Uiso  ? HW
   HW2        1.0     0.344692     0.664988     0.668660    Uiso  ? HW
   OW         1.0     0.261536     0.316623     0.053251    Uiso  ? O
   HW1        1.0     0.273602     0.337872     0.062695    Uiso  ? HW
   HW2        1.0     0.263110     0.297212     0.070827    Uiso  ? HW
   OW         1.0     0.465360     0.757588     0.899767    Uiso  ? O
   HW1        1.0     0.455130     0.767818     0.877731    Uiso  ? HW
   HW2        1.0     0.451457     0.736602     0.906849    Uiso  ? HW
   OW         1.0     0.060859     0.203825     0.175232    Uiso  ? O
   HW1        1.0     0.051940     0.191496     0.196742    Uiso  ? HW
   HW2        1.0     0.041709     0.205136     0.157394    Uiso  ? HW
   OW         1.0     0.970856     0.444375     0.999974    Uiso  ? O
   HW1        1.0     0.994990     0.438866     0.991579    Uiso  ? HW
   HW2        1.0     0.957478     0.456441     0.981087    Uiso  ? HW
   OW         1.0     0.125915     0.781984     0.435456    Uiso  ? O
   HW1        1.0     0.118570     0.795362     0.414207    Uiso  ? HW
   HW2        1.0     0.151360     0.786181     0.439915    Uiso  ? HW
   OW         1.0     0.450933     0.861467     0.161591    Uiso  ? O
   HW1        1.0     0.434144     0.864615     0.141654    Uiso  ? HW
   HW2        1.0     0.437816     0.853335     0.182839    Uiso  ? HW
   OW         1.0     0.219826     0.277800     0.011542    Uiso  ? O
   HW1        1.0     0.206973     0.274127     0.034102    Uiso  ? HW
   HW2        1.0     0.215629     0.257338    -0.004459    Uiso  ? HW
   OW         1.0     0.692007     0.583668     0.605178    Uiso  ? O
   HW1        1.0     0.666299     0.588652     0.603867    Uiso  ? HW
   HW2        1.0     0.697516     0.562420     0.591013    Uiso  ? HW
   OW         1.0     0.773852     0.042234     0.948821    Uiso  ? O
   HW1        1.0     0.791690     0.030954     0.964298    Uiso  ? HW
   HW2        1.0     0.749718     0.034889     0.955904    Uiso  ? HW
   OW         1.0     0.406075     0.987907     0.542221    Uiso  ? O
   HW1        1.0     0.421815     1.001023     0.558223    Uiso  ? HW
   HW2        1.0     0.404501     1.000236     0.519136    Uiso  ? HW
   OW         1.0     0.249206     0.072663     0.491068    Uiso  ? O
   HW1        1.0     0.240288     0.054563     0.507857    Uiso  ? HW
   HW2        1.0     0.233467     0.073975     0.470344    Uiso  ? HW
   OW         1.0     0.657643     0.231631     0.762047    Uiso  ? O
   HW1        1.0     0.668660     0.224286     0.739225    Uiso  ? HW
   HW2        1.0     0.650822     0.257076     0.760473    Uiso  ? HW
   OW         1.0     0.721912     0.116209     0.236877    Uiso  ? O
   HW1        1.0     0.707222     0.134572     0.248420    Uiso  ? HW
   HW2        1.0     0.706697     0.097584     0.226647    Uiso  ? HW
   OW         1.0     0.381942     0.955379     0.692007    Uiso  ? O
   HW1        1.0     0.401091     0.965872     0.677055    Uiso  ? HW
   HW2        1.0     0.380892     0.967970     0.714829    Uiso  ? HW
   OW         1.0     0.011542     0.939902     0.032528    Uiso  ? O
   HW1        1.0     0.033053     0.945411     0.046431    Uiso  ? HW
   HW2        1.0     0.017576     0.922851     0.013378    Uiso  ? HW
   OW         1.0     0.540122     0.741061     0.182839    Uiso  ? O
   HW1        1.0     0.538286     0.767294     0.182577    Uiso  ? HW
   HW2        1.0     0.558223     0.733716     0.200414    Uiso  ? HW
   OW         1.0     0.990006     0.862517     0.214842    Uiso  ? O
   HW1        1.0     0.994465     0.876158     0.236615    Uiso  ? HW
   HW2        1.0     0.974791     0.876682     0.198578    Uiso  ? HW
   OW         1.0     0.523334     0.949346     0.416306    Uiso  ? O
   HW1        1.0     0.519399     0.936492     0.393746    Uiso  ? HW
   HW2        1.0     0.501036     0.950395     0.429947    Uiso  ? HW
   OW         1.0     0.303507     0.068991     0.439915    Uiso  ? O
   HW1        1.0     0.326329     0.055875     0.439653    Uiso  ? HW
   HW2        1.0     0.290391     0.064269     0.417880    Uiso  ? HW
   OW         1.0     0.083419     0.812675     0.992366    Uiso  ? O
   HW1        1.0     0.069253     0.812413     0.970069    Uiso  ? HW
   HW2        1.0     0.085517     0.837334     1.001285    Uiso  ? HW
   OW         1.0     0.911309     0.633771     0.357546    Uiso  ? O
   HW1        1.0     0.894782     0.652659     0.365415    Uiso  ? HW
   HW2        1.0     0.915506     0.635870     0.331838    Uiso  ? HW
   OW         1.0     0.304032     0.101519     0.536187    Uiso  ? O
   HW1        1.0     0.285932     0.092075     0.552714    Uiso  ? HW
   HW2        1.0     0.310065     0.125915     0.543008    Uiso  ? HW
   OW         1.0     0.035676     0.679678     0.947247    Uiso  ? O
   HW1        1.0     0.031216     0.702762     0.935442    Uiso  ? HW
   HW2        1.0     0.024921     0.660528     0.933082    Uiso  ? HW
   OW         1.0     0.344430     0.106765     0.480575    Uiso  ? O
   HW1        1.0     0.366727     0.095485     0.488445    Uiso  ? HW
   HW2        1.0     0.349414     0.122242     0.459852    Uiso  ? HW
   OW         1.0     0.525957     0.666299     0.754178    Uiso  ? O
   HW1        1.0     0.533827     0.653708     0.775688    Uiso  ? HW
   HW2        1.0     0.546680     0.677842     0.742898    Uiso  ? HW
   OW         1.0     0.064269     0.035938     0.705123    Uiso  ? O
   HW1        1.0     0.078697     0.015739     0.713780    Uiso  ? HW
   HW2        1.0     0.046693     0.027282     0.688072    Uiso  ? HW
   OW         1.0     0.697778     0.391910     0.483198    Uiso  ? O
   HW1        1.0     0.672333     0.386664     0.481100    Uiso  ? HW
   HW2        1.0     0.701451     0.410535     0.501299    Uiso  ? HW
   OW         1.0     0.033577     0.559272     0.427586    Uiso  ? O
   HW1        1.0     0.025970     0.582356     0.437816    Uiso  ? HW
   HW2        1.0     0.053514     0.549828     0.441751    Uiso  ? HW
   OW         1.0     0.225860     0.992629     0.472443    Uiso  ? O
   HW1        1.0     0.225073     1.002859     0.496577    Uiso  ? HW
   HW2        1.0     0.250780     0.989743     0.464836    Uiso  ? HW
   OW         1.0     0.235303     0.820283     0.201464    Uiso  ? O
   HW1        1.0     0.260749     0.815299     0.205661    Uiso  ? HW
   HW2        1.0     0.222712     0.821594     0.224548    Uiso  ? HW
   OW         1.0     0.430209     0.574486     0.312689    Uiso  ? O
   HW1        1.0     0.454867     0.567404     0.306917    Uiso  ? HW
   HW2        1.0     0.422602     0.593636     0.296425    Uiso  ? HW
   OW         1.0     0.600194     0.574224     0.328690    Uiso  ? O
   HW1        1.0     0.584455     0.594685     0.324493    Uiso  ? HW
   HW2        1.0     0.589701     0.552976     0.317410    Uiso  ? HW
   OW         1.0     0.845466     0.831300     0.811102    Uiso  ? O
   HW1        1.0     0.835498     0.847564     0.828939    Uiso  ? HW
   HW2        1.0     0.827103     0.813725     0.804281    Uiso  ? HW
   OW         1.0     0.675481     0.104667     0.540385    Uiso  ? O
   HW1        1.0     0.663152     0.084993     0.552714    Uiso  ? HW
   HW2        1.0     0.692794     0.094698     0.523334    Uiso  ? HW
   OW         1.0     0.618032     0.670759     0.201464    Uiso  ? O
   HW1        1.0     0.613573     0.674169     0.175756    Uiso  ? HW
   HW2        1.0     0.641641     0.680465     0.207497    Uiso  ? HW
   OW         1.0     0.547205     0.279898     0.220351    Uiso  ? O
   HW1        1.0     0.548517     0.306130     0.219039    Uiso  ? HW
   HW2        1.0     0.523071     0.272291     0.213793    Uiso  ? HW
   OW         1.0     0.702762     0.017313     0.531466    Uiso  ? O
   HW1        1.0     0.698565     0.002099     0.552451    Uiso  ? HW
   HW2        1.0     0.680465     0.019150     0.517825    Uiso  ? HW
   OW         1.0     0.099683     0.654233     0.973742    Uiso  ? O
   HW1        1.0     0.075024     0.661578     0.968757    Uiso  ? HW
   HW2        1.0     0.099683     0.633771     0.990268    Uiso  ? HW
   OW         1.0     0.734241     0.551664     0.172084    Uiso  ? O
   HW1        1.0     0.721650     0.547467     0.149524    Uiso  ? HW
   HW2        1.0     0.759162     0.557960     0.167362    Uiso  ? HW
   OW         1.0     0.133785     0.668923     0.911046    Uiso  ? O
   HW1        1.0     0.124603     0.664988     0.935442    Uiso  ? HW
   HW2        1.0     0.157918     0.679153     0.912620    Uiso  ? HW
   OW         1.0     0.835498     0.381679     0.530154    Uiso  ? O
   HW1        1.0     0.811102     0.388762     0.524645    Uiso  ? HW
   HW2        1.0     0.847564     0.400567     0.543532    Uiso  ? HW
   OW         1.0     0.822119     0.175756     0.979513    Uiso  ? O
   HW1        1.0     0.817922     0.150049     0.983185    Uiso  ? HW
   HW2        1.0     0.845990     0.179166     0.969544    Uiso  ? HW
   OW         1.0     0.966134     0.838121     0.381417    Uiso  ? O
   HW1        1.0     0.982136     0.858844     0.379581    Uiso  ? HW
   HW2        1.0     0.942263     0.844416     0.372498    Uiso  ? HW
   OW         1.0     0.408436     0.913932     0.914194    Uiso  ? O
   HW1        1.0     0.430996     0.925212     0.907112    Uiso  ? HW
   HW2        1.0     0.389287     0.931770     0.913145    Uiso  ? HW
   OW         1.0     0.145851     0.777000     0.206186    Uiso  ? O
   HW1        1.0     0.120931     0.773852     0.198578    Uiso  ? HW
   HW2        1.0     0.146638     0.794051     0.226384    Uiso  ? HW
   OW         1.0     0.464836     0.130374     0.687023    Uiso  ? O
   HW1        1.0     0.459852     0.144277     0.708533    Uiso  ? HW
   HW2        1.0     0.486871     0.139031     0.675743    Uiso  ? HW
   OW         1.0     0.737389     0.040922     0.347053    Uiso  ? O
   HW1        1.0     0.730831     0.016264     0.340495    Uiso  ? HW
   HW2        1.0     0.738963     0.055350     0.325280    Uiso  ? HW
   OW         1.0     0.211170     0.423126     0.718239    Uiso  ? O
   HW1        1.0     0.210645     0.401354     0.703549    Uiso  ? HW
   HW2        1.0     0.189397     0.437292     0.713518    Uiso  ? HW
   OW         1.0     0.668660     0.244485     0.501036    Uiso  ? O
   HW1        1.0     0.684400     0.248157     0.480313    Uiso  ? HW
   HW2        1.0     0.670234     0.219302     0.508381    Uiso  ? HW
   OW         1.0     0.079484     0.603342     0.329740    Uiso  ? O
   HW1        1.0     0.089190     0.616458     0.350201    Uiso  ? HW
   HW2        1.0     0.067155     0.581832     0.338396    Uiso  ? HW
   OW         1.0     0.586029     0.443325     0.970594    Uiso  ? O
   HW1        1.0     0.599932     0.462475     0.959576    Uiso  ? HW
   HW2        1.0     0.597571     0.420241     0.965610    Uiso  ? HW
   OW         1.0     0.810315     0.197267     0.511529    Uiso  ? O
   HW1        1.0     0.816873     0.221400     0.519136    Uiso  ? HW
   HW2        1.0     0.817135     0.193856     0.486346    Uiso  ? HW
   OW         1.0     0.289080     0.820545     0.103093    Uiso  ? O
   HW1        1.0     0.272553     0.840482     0.099158    Uiso  ? HW
   HW2        1.0     0.277013     0.797985     0.096797    Uiso  ? HW
   OW         1.0     0.736340     0.092862     0.856746    Uiso  ? O
   HW1        1.0     0.716403     0.076861     0.850712    Uiso  ? HW
   HW2        1.0     0.738438     0.111749     0.838908    Uiso  ? HW
   OW         1.0     0.694106     0.149786     0.439915    Uiso  ? O
   HW1        1.0     0.673907     0.133522     0.444112    Uiso  ? HW
   HW2        1.0     0.697254     0.165263     0.460901    Uiso  ? HW
   OW         1.0     0.748669     0.361218     0.393484    Uiso  ? O
   HW1        1.0     0.770179     0.355709     0.379581    Uiso  ? HW
   HW2        1.0     0.752866     0.382729     0.408174    Uiso  ? HW
   OW         1.0     0.763359     0.190184     0.944361    Uiso  ? O
   HW1        1.0     0.744996     0.200677     0.960101    Uiso  ? HW
   HW2        1.0     0.785132     0.185724     0.958264    Uiso  ? HW
   OW         1.0     0.887962     0.982923     0.586291    Uiso  ? O
   HW1        1.0     0.907112     0.966659     0.593374    Uiso  ? HW
   HW2        1.0     0.890323     0.988956     0.560846    Uiso  ? HW
   OW         1.0     0.626426     0.352299     0.206710    Uiso  ? O
   HW1        1.0     0.622492     0.368039     0.227171    Uiso  ? HW
   HW2        1.0     0.651085     0.354398     0.198578    Uiso  ? HW
   OW         1.0     0.520973     0.222450     0.355972    Uiso  ? O
   HW1        1.0     0.521235     0.209071     0.378532    Uiso  ? HW
   HW2        1.0     0.531203     0.246321     0.359907    Uiso  ? HW
   OW         1.0     0.777000     0.749980     0.552714    Uiso  ? O
   HW1        1.0     0.780672     0.735290     0.573962    Uiso  ? HW
   HW2        1.0     0.787230     0.773852     0.556649    Uiso  ? HW
   OW         1.0     0.909210     0.901078     0.212219    Uiso  ? O
   HW1        1.0     0.895307     0.893996     0.191233    Uiso  ? HW
   HW2        1.0     0.927310     0.918916     0.205399    Uiso  ? HW
   OW         1.0     0.058760     0.187036     0.087353    Uiso  ? O
   HW1        1.0     0.052989     0.167100     0.071352    Uiso  ? HW
   HW2        1.0     0.084730     0.189135     0.089977    Uiso  ? HW
   OW         1.0     0.269668     0.954592     0.262323    Uiso  ? O
   HW1        1.0     0.254978     0.950920     0.283833    Uiso  ? HW
   HW2        1.0     0.290391     0.938590     0.263110    Uiso  ? HW
   OW         1.0     0.063220     0.330527     0.886388    Uiso  ? O
   HW1        1.0     0.060072     0.334724     0.912096    Uiso  ? HW
   HW2        1.0     0.039611     0.326592     0.875108    Uiso  ? HW
   OW         1.0     0.294326     0.192807     0.263372    Uiso  ? O
   HW1        1.0     0.281997     0.172346     0.252354    Uiso  ? HW
   HW2        1.0     0.278062     0.213268     0.264421    Uiso  ? HW
   OW         1.0     0.430734     0.014690     0.382729    Uiso  ? O
   HW1        1.0     0.419978    -0.001049     0.400829    Uiso  ? HW
   HW2        1.0     0.414470     0.034889     0.378007    Uiso  ? HW
   OW         1.0     0.796149     0.797198     0.317410    Uiso  ? O
   HW1        1.0     0.806380     0.794575     0.293539    Uiso  ? HW
   HW2        1.0     0.772802     0.809265     0.315836    Uiso  ? HW
   OW         1.0     0.036987     0.719289     0.646363    Uiso  ? O
   HW1        1.0     0.062957     0.717190     0.642166    Uiso  ? HW
   HW2        1.0     0.031479     0.743160     0.655544    Uiso  ? HW
   OW         1.0     0.771228     0.940951     0.292490    Uiso  ? O
   HW1        1.0     0.764408     0.915768     0.289604    Uiso  ? HW
   HW2        1.0     0.797198     0.943312     0.289867    Uiso  ? HW
   OW         1.0     0.153196     0.042759     0.017838    Uiso  ? O
   HW1        1.0     0.166050     0.059023     0.034102    Uiso  ? HW
   HW2        1.0     0.132735     0.032266     0.030429    Uiso  ? HW
   OW         1.0     0.192807     0.978463     0.689908    Uiso  ? O
   HW1        1.0     0.175756     0.998400     0.687023    Uiso  ? HW
   HW2        1.0     0.216416     0.986071     0.682039    Uiso  ? HW
   OW         1.0     0.263372     0.772278     0.376958    Uiso  ? O
   HW1        1.0     0.277537     0.758637     0.394271    Uiso  ? HW
   HW2        1.0     0.265470     0.797985     0.381942    Uiso  ? HW
   OW         1.0     0.211170     0.723748     0.567404    Uiso  ? O
   HW1        1.0     0.235566     0.717190     0.574224    Uiso  ? HW
   HW2        1.0     0.210383     0.748931     0.560059    Uiso  ? HW
   OW         1.0     0.268094     0.696204     0.714567    Uiso  ? O
   HW1        1.0     0.261798     0.689122     0.690171    Uiso  ? HW
   HW2        1.0     0.257601     0.679678     0.731880    Uiso  ? HW
   OW         1.0     0.274652     0.475853     0.949870    Uiso  ? O
   HW1        1.0     0.251305     0.482149     0.959838    Uiso  ? HW
   HW2        1.0     0.272291     0.470869     0.924425    Uiso  ? HW
   OW         1.0     0.808741     0.586291     0.033315    Uiso  ? O
   HW1        1.0     0.789329     0.574749     0.019937    Uiso  ? HW
   HW2        1.0     0.826579     0.568191     0.039611    Uiso  ? HW
   OW         1.0     0.246583     0.263110     0.405551    Uiso  ? O
   HW1        1.0     0.264159     0.282521     0.405026    Uiso  ? HW
   HW2        1.0     0.222450     0.273340     0.407125    Uiso  ? HW
   OW         1.0     0.912883     0.814774     0.825529    Uiso  ? O
   HW1        1.0     0.886913     0.815823     0.822381    Uiso  ? HW
   HW2        1.0     0.924425     0.830776     0.808478    Uiso  ? HW
   OW         1.0     0.531990     0.277537     0.791690    Uiso  ? O
   HW1        1.0     0.553763     0.279636     0.806380    Uiso  ? HW
   HW2        1.0     0.538548     0.276488     0.766244    Uiso  ? HW
   OW         1.0     0.173133     0.626689     0.545893    Uiso  ? O
   HW1        1.0     0.148999     0.619868     0.554025    Uiso  ? HW
   HW2        1.0     0.172871     0.651609     0.537761    Uiso  ? HW
   OW         1.0     0.512841     0.565305     0.298523    Uiso  ? O
   HW1        1.0     0.521235     0.557173     0.321870    Uiso  ? HW
   HW2        1.0     0.524908     0.551402     0.279636    Uiso  ? HW
   OW         1.0     0.008132     0.438341     0.818709    Uiso  ? O
   HW1        1.0     0.006820     0.464573     0.817135    Uiso  ? HW
   HW2        1.0     0.033053     0.430734     0.815561    Uiso  ? HW
   OW         1.0     0.426799     0.935705     0.584979    Uiso  ? O
   HW1        1.0     0.434931     0.953018     0.602817    Uiso  ? HW
   HW2        1.0     0.445686     0.918391     0.580258    Uiso  ? HW
   OW         1.0     0.648199     0.904226     0.647412    Uiso  ? O
   HW1        1.0     0.647937     0.898717     0.672858    Uiso  ? HW
   HW2        1.0     0.672071     0.900554     0.637706    Uiso  ? HW
   OW         1.0     0.625115     0.775163     0.283046    Uiso  ? O
   HW1        1.0     0.649773     0.769917     0.275439    Uiso  ? HW
   HW2        1.0     0.624328     0.799559     0.293014    Uiso  ? HW
   OW         1.0     0.321870     0.098896     0.197791    Uiso  ? O
   HW1        1.0     0.304032     0.100207     0.217203    Uiso  ? HW
   HW2        1.0     0.341544     0.083156     0.204874    Uiso  ? HW
   OW         1.0     0.580520     0.764933     0.532515    Uiso  ? O
   HW1        1.0     0.593374     0.786443     0.524645    Uiso  ? HW
   HW2        1.0     0.555337     0.770704     0.536712    Uiso  ? HW
   OW         1.0     0.445424     0.886126     0.822644    Uiso  ? O
   HW1        1.0     0.437029     0.870124     0.841531    Uiso  ? HW
   HW2        1.0     0.429422     0.906587     0.820545    Uiso  ? HW
   OW         1.0     0.624328     0.597309     0.138506    Uiso  ? O
   HW1        1.0     0.621705     0.623279     0.138244    Uiso  ? HW
   HW2        1.0     0.629574     0.589177     0.162902    Uiso  ? HW
   OW         1.0     0.282259     0.467459     0.227171    Uiso  ? O
   HW1        1.0     0.268881     0.477952     0.207497    Uiso  ? HW
   HW2        1.0     0.306917     0.476378     0.226647    Uiso  ? HW
   OW         1.0     0.511791     0.779623     0.740274    Uiso  ? O
   HW1        1.0     0.532515     0.764408     0.735815    Uiso  ? HW
   HW2        1.0     0.516513     0.794575     0.761523    Uiso  ? HW
   OW         1.0     0.809003     0.100994     0.675218    Uiso  ? O
   HW1        1.0     0.801133     0.083943     0.693581    Uiso  ? HW
   HW2        1.0     0.828677     0.090501     0.661578    Uiso  ? HW
   OW         1.0     0.707746     0.793001     0.009706    Uiso  ? O
   HW1        1.0     0.718764     0.789853    -0.013903    Uiso  ? HW
   HW2        1.0     0.684400     0.804543     0.007083    Uiso  ? HW
   OW         1.0     0.928360     0.561370     0.360956    Uiso  ? O
   HW1        1.0     0.913145     0.555862     0.340232    Uiso  ? HW
   HW2        1.0     0.929409     0.587603     0.364104    Uiso  ? HW
   OW         1.0     0.557436     0.215891     0.892946    Uiso  ? O
   HW1        1.0     0.575798     0.229270     0.906062    Uiso  ? HW
   HW2        1.0     0.568453     0.201988     0.874059    Uiso  ? HW
   OW         1.0     0.162378     0.630624     0.722174    Uiso  ? O
   HW1        1.0     0.143490     0.647675     0.716141    Uiso  ? HW
   HW2        1.0     0.163427     0.611999     0.703812    Uiso  ? HW
   OW         1.0     0.920752     0.085779     0.311639    Uiso  ? O
   HW1        1.0     0.908161     0.063220     0.306917    Uiso  ? HW
   HW2        1.0     0.919965     0.100732     0.290129    Uiso  ? HW
   OW         1.0     0.151885     0.531990     0.121980    Uiso  ? O
   HW1        1.0     0.129063     0.531728     0.135096    Uiso  ? HW
   HW2        1.0     0.152672     0.511529     0.105454    Uiso  ? HW
   OW         1.0     0.891372     0.579208     0.475591    Uiso  ? O
   HW1        1.0     0.917080     0.578421     0.481100    Uiso  ? HW
   HW2        1.0     0.886913     0.566092     0.453294    Uiso  ? HW
   OW         1.0     0.394009     0.849925     0.116209    Uiso  ? O
   HW1        1.0     0.383516     0.866189     0.098109    Uiso  ? HW
   HW2        1.0     0.377482     0.847564     0.136408    Uiso  ? HW
   OW         1.0     0.005771     0.776737     0.395058    Uiso  ? O
   HW1        1.0     0.020199     0.784345     0.415519    Uiso  ? HW
   HW2        1.0    -0.007607     0.797198     0.385614    Uiso  ? HW
   OW         1.0     0.537237     0.252879     0.051415    Uiso  ? O
   HW1        1.0     0.547467     0.231106     0.040660    Uiso  ? HW
   HW2        1.0     0.527006     0.267831     0.032528    Uiso  ? HW
   OW         1.0     0.178904     0.274652     0.893471    Uiso  ? O
   HW1        1.0     0.185724     0.288293     0.872223    Uiso  ? HW
   HW2        1.0     0.200414     0.267044     0.906587    Uiso  ? HW
   OW         1.0     0.703549     0.615671     0.191496    Uiso  ? O
   HW1        1.0     0.712731     0.592849     0.182577    Uiso  ? HW
   HW2        1.0     0.699877     0.613835     0.217465    Uiso  ? HW
   OW         1.0     0.328953     0.656856     0.827890    Uiso  ? O
   HW1        1.0     0.318460     0.659741     0.804019    Uiso  ? HW
   HW2        1.0     0.327641     0.679416     0.841006    Uiso  ? HW
   OW         1.0     0.557173     0.528318     0.081845    Uiso  ? O
   HW1        1.0     0.574486     0.546418     0.073975    Uiso  ? HW
   HW2        1.0     0.555599     0.509693     0.063482    Uiso  ? HW
   OW         1.0     0.408174     0.214055     0.334199    Uiso  ? O
   HW1        1.0     0.421552     0.196217     0.320034    Uiso  ? HW
   HW2        1.0     0.392172     0.227434     0.318460    Uiso  ? HW
   OW         1.0     0.924687     0.373547     0.984759    Uiso  ? O
   HW1        1.0     0.945673     0.389024     0.983185    Uiso  ? HW
   HW2        1.0     0.932032     0.349414     0.991579    Uiso  ? HW
   OW         1.0     0.347053     0.611212     0.993940    Uiso  ? O
   HW1        1.0     0.332625     0.591800     0.983448    Uiso  ? HW
   HW2        1.0     0.366465     0.600719     1.008106    Uiso  ? HW
   OW         1.0     0.040398     0.778574     0.254978    Uiso  ? O
   HW1        1.0     0.046431     0.777524     0.229532    Uiso  ? HW
   HW2        1.0     0.016789     0.789591     0.257863    Uiso  ? HW
   OW         1.0     0.719813     0.886650     0.641903    Uiso  ? O
   HW1        1.0     0.737913     0.882453     0.660528    Uiso  ? HW
   HW2        1.0     0.724010     0.870124     0.621967    Uiso  ? HW
   OW         1.0     0.310852     0.651085     0.388237    Uiso  ? O
   HW1        1.0     0.336035     0.657118     0.383778    Uiso  ? HW
   HW2        1.0     0.299835     0.669710     0.402928    Uiso  ? HW
   OW         1.0     0.848876     0.693056     0.291178    Uiso  ? O
   HW1        1.0     0.843630     0.690171     0.265733    Uiso  ? HW
   HW2        1.0     0.869075     0.709583     0.294064    Uiso  ? HW
   OW         1.0     0.395582     0.569240     0.481362    Uiso  ? O
   HW1        1.0     0.391648     0.544582     0.489494    Uiso  ? HW
   HW2        1.0     0.420765     0.575536     0.484510    Uiso  ? HW
   OW         1.0     0.779360     0.867501     0.280685    Uiso  ? O
   HW1        1.0     0.776475     0.874059     0.255502    Uiso  ? HW
   HW2        1.0     0.760473     0.850975     0.287768    Uiso  ? HW
   OW         1.0     0.689646     0.439128     0.372760    Uiso  ? O
   HW1        1.0     0.707484     0.427586     0.357546    Uiso  ? HW
   HW2        1.0     0.683350     0.462475     0.362792    Uiso  ? HW
   OW         1.0     0.023347     0.624590     0.793526    Uiso  ? O
   HW1        1.0     0.018887     0.650035     0.788017    Uiso  ? HW
   HW2        1.0     0.006820     0.616458     0.812151    Uiso  ? HW
   OW         1.0     0.546680     0.730831     0.287768    Uiso  ? O
   HW1        1.0     0.561895     0.742635     0.269930    Uiso  ? HW
   HW2        1.0     0.528580     0.716141     0.275701    Uiso  ? HW
   OW         1.0     0.572388     0.636132     0.380105    Uiso  ? O
   HW1        1.0     0.561370     0.636657     0.356496    Uiso  ? HW
   HW2        1.0     0.561895     0.616458     0.394271    Uiso  ? HW
   OW         1.0     0.336035     0.427324     0.703812    Uiso  ? O
   HW1        1.0     0.337609     0.451720     0.694368    Uiso  ? HW
   HW2        1.0     0.359907     0.418929     0.710632    Uiso  ? HW
   OW         1.0     0.035414     0.172084     0.716141    Uiso  ? O
   HW1        1.0     0.014952     0.156869     0.709845    Uiso  ? HW
   HW2        1.0     0.026757     0.195168     0.725322    Uiso  ? HW
   OW         1.0     0.315312     0.882191     0.484510    Uiso  ? O
   HW1        1.0     0.291440     0.892159     0.488445    Uiso  ? HW
   HW2        1.0     0.331313     0.901078     0.475591    Uiso  ? HW
   OW         1.0     0.363841     0.550878     0.211957    Uiso  ? O
   HW1        1.0     0.375646     0.528842     0.220089    Uiso  ? HW
   HW2        1.0     0.371449     0.571076     0.226909    Uiso  ? HW
   OW         1.0     0.584455     0.798772     0.958002    Uiso  ? O
   HW1        1.0     0.564256     0.784082     0.949870    Uiso  ? HW
   HW2        1.0     0.582094     0.802970     0.983972    Uiso  ? HW
   OW         1.0     0.012067     0.230844     0.009968    Uiso  ? O
   HW1        1.0     0.018363     0.249206     0.027282    Uiso  ? HW
   HW2        1.0     0.002623     0.242124    -0.011805    Uiso  ? HW
   OW         1.0     0.037774     0.316361     0.101519    Uiso  ? O
   HW1        1.0     0.021248     0.310852     0.121193    Uiso  ? HW
   HW2        1.0     0.040135     0.295375     0.086042    Uiso  ? HW
   OW         1.0     0.281997     0.155820     0.165526    Uiso  ? O
   HW1        1.0     0.281734     0.179691     0.155033    Uiso  ? HW
   HW2        1.0     0.269143     0.156082     0.188348    Uiso  ? HW
   OW         1.0     0.962462     0.209333     0.467197    Uiso  ? O
   HW1        1.0     0.958527     0.222187     0.489756    Uiso  ? HW
   HW2        1.0     0.939902     0.198316     0.459589    Uiso  ? HW
   OW         1.0     0.874846     0.514152     0.753128    Uiso  ? O
   HW1        1.0     0.880617     0.519923     0.778049    Uiso  ? HW
   HW2        1.0     0.854647     0.529105     0.744996    Uiso  ? HW
   OW         1.0     0.303507     0.772278     0.013903    Uiso  ? O
   HW1        1.0     0.285669     0.755751     0.024134    Uiso  ? HW
   HW2        1.0     0.323706     0.774376     0.030429    Uiso  ? HW
   OW         1.0     0.890848     0.197529     0.607015    Uiso  ? O
   HW1        1.0     0.879830     0.174969     0.599670    Uiso  ? HW
   HW2        1.0     0.874846     0.210120     0.623803    Uiso  ? HW
   OW         1.0     0.632460     0.467984     0.525695    Uiso  ? O
   HW1        1.0     0.636919     0.493953     0.526482    Uiso  ? HW
   HW2        1.0     0.622492     0.461425     0.502610    Uiso  ? HW
   OW         1.0     0.473492     0.277800     0.522022    Uiso  ? O
   HW1        1.0     0.458278     0.290129     0.539598    Uiso  ? HW
   HW2        1.0     0.463786     0.281734     0.497888    Uiso  ? HW
   OW         1.0     0.096797     0.083943     0.896094    Uiso  ? O
   HW1        1.0     0.120668     0.094698     0.893209    Uiso  ? HW
   HW2        1.0     0.094961     0.062695     0.880879    Uiso  ? HW
   OW         1.0     0.568978     0.145327     0.249469    Uiso  ? O
   HW1        1.0     0.567404     0.171034     0.254191    Uiso  ? HW
   HW2        1.0     0.585766     0.134309     0.266257    Uiso  ? HW
   OW         1.0     0.054563     0.523071     0.039873    Uiso  ? O
   HW1        1.0     0.059023     0.498675     0.048792    Uiso  ? HW
   HW2        1.0     0.028855     0.528318     0.040922    Uiso  ? HW
   OW         1.0     0.238976     0.040135     0.792739    Uiso  ? O
   HW1        1.0     0.222187     0.020461     0.788542    Uiso  ? HW
   HW2        1.0     0.230844     0.061646     0.780147    Uiso  ? HW
   OW         1.0     0.584192     0.713780     0.985021    Uiso  ? O
   HW1        1.0     0.607539     0.705648     0.993416    Uiso  ? HW
   HW2        1.0     0.573962     0.730306     1.002335    Uiso  ? HW
   OW         1.0     0.621180     0.183888     0.478739    Uiso  ? O
   HW1        1.0     0.644002     0.183888     0.491855    Uiso  ? HW
   HW2        1.0     0.621442     0.164476     0.461163    Uiso  ? HW
   OW         1.0     0.458278     0.575798     0.402403    Uiso  ? O
   HW1        1.0     0.455392     0.591800     0.381942    Uiso  ? HW
   HW2        1.0     0.442538     0.555075     0.399517    Uiso  ? HW
   OW         1.0     0.355185     0.160017     0.170247    Uiso  ? O
   HW1        1.0     0.365678     0.174707     0.151098    Uiso  ? HW
   HW2        1.0     0.360169     0.171559     0.193332    Uiso  ? HW
   OW         1.0     0.895045     0.207497     0.926523    Uiso  ? O
   HW1        1.0     0.917342     0.194381     0.931245    Uiso  ? HW
   HW2        1.0     0.890323     0.224286     0.945935    Uiso  ? HW
   OW         1.0     0.974791     0.671021     0.060859    Uiso  ? O
   HW1        1.0     0.993678     0.662889     0.044595    Uiso  ? HW
   HW2        1.0     0.969544     0.651872     0.078172    Uiso  ? HW
   OW         1.0     0.914457     0.761785     0.781459    Uiso  ? O
   HW1        1.0     0.914194     0.785394     0.792477    Uiso  ? HW
   HW2        1.0     0.913932     0.743422     0.800346    Uiso  ? HW
   OW         1.0     0.266257     0.773589     0.688597    Uiso  ? O
   HW1        1.0     0.266782     0.749193     0.698040    Uiso  ? HW
   HW2        1.0     0.252617     0.774114     0.666037    Uiso  ? HW
   OW         1.0     0.530154     0.070565     0.280948    Uiso  ? O
   HW1        1.0     0.524383     0.052202     0.298785    Uiso  ? HW
   HW2        1.0     0.530679     0.094174     0.292227    Uiso  ? HW
   OW         1.0     0.700664     0.478476     0.917867    Uiso  ? O
   HW1        1.0     0.687548     0.496314     0.903701    Uiso  ? HW
   HW2        1.0     0.723223     0.472705     0.906062    Uiso  ? HW
   OW         1.0     0.706697     0.677842     0.666562    Uiso  ? O
   HW1        1.0     0.692794     0.699877     0.664463    Uiso  ? HW
   HW2        1.0     0.715354     0.670497     0.642953    Uiso  ? HW
   OW         1.0     0.553763     0.285407     0.713780    Uiso  ? O
   HW1        1.0     0.558485     0.259699     0.715091    Uiso  ? HW
   HW2        1.0     0.559009     0.293801     0.689384    Uiso  ? HW
   OW         1.0     0.189659     0.116209     0.158968    Uiso  ? O
   HW1        1.0     0.190971     0.106241     0.183363    Uiso  ? HW
   HW2        1.0     0.210383     0.107815     0.145064    Uiso  ? HW
   OW         1.0     0.899504     0.555862     0.650822    Uiso  ? O
   HW1        1.0     0.877731     0.565830     0.639805    Uiso  ? HW
   HW2        1.0     0.900554     0.562944     0.676005    Uiso  ? HW
   OW         1.0     0.171297     0.995777     0.152409    Uiso  ? O
   HW1        1.0     0.196217     0.988694     0.147425    Uiso  ? HW
   HW2        1.0     0.166575     0.993153     0.178117    Uiso  ? HW
   OW         1.0     0.983972     0.891372     0.913670    Uiso  ? O
   HW1        1.0     0.989219     0.884814     0.889011    Uiso  ? HW
   HW2        1.0     0.966921     0.874321     0.923900    Uiso  ? HW
   OW         1.0     0.938853     0.052202     0.044595    Uiso  ? O
   HW1        1.0     0.942001     0.051678     0.070565    Uiso  ? HW
   HW2        1.0     0.958527     0.039086     0.033053    Uiso  ? HW
   OW         1.0     0.339183     0.009968     0.794838    Uiso  ? O
   HW1        1.0     0.328690    -0.013903     0.791427    Uiso  ? HW
   HW2        1.0     0.344430     0.013641     0.820283    Uiso  ? HW
   OW         1.0     0.908423     0.853335     0.342331    Uiso  ? O
   HW1        1.0     0.914194     0.864615     0.319509    Uiso  ? HW
   HW2        1.0     0.904488     0.827628     0.338921    Uiso  ? HW
   OW         1.0     0.907636     0.476378     0.277800    Uiso  ? O
   HW1        1.0     0.902127     0.451457     0.271504    Uiso  ? HW
   HW2        1.0     0.917080     0.488969     0.257076    Uiso  ? HW
   OW         1.0     0.168149     0.049841     0.208284    Uiso  ? O
   HW1        1.0     0.191758     0.059023     0.214580    Uiso  ? HW
   HW2        1.0     0.163165     0.054301     0.183101    Uiso  ? HW
   OW         1.0     0.680203     0.631411     0.949083    Uiso  ? O
   HW1        1.0     0.688072     0.653708     0.937279    Uiso  ? HW
   HW2        1.0     0.660528     0.620918     0.935705    Uiso  ? HW
   OW         1.0     0.126440     0.663152     0.096010    Uiso  ? O
   HW1        1.0     0.106503     0.665513     0.079221    Uiso  ? HW
   HW2        1.0     0.133522     0.637706     0.097322    Uiso  ? HW
   OW         1.0     0.758375     0.429422     0.420765    Uiso  ? O
   HW1        1.0     0.761260     0.445161     0.399780    Uiso  ? HW
   HW2        1.0     0.748144     0.443325     0.440702    Uiso  ? HW
   OW         1.0     0.343380     0.446211     0.942263    Uiso  ? O
   HW1        1.0     0.320821     0.458540     0.947772    Uiso  ? HW
   HW2        1.0     0.359644     0.463262     0.930721    Uiso  ? HW
   OW         1.0     0.976889     0.500249     0.047480    Uiso  ? O
   HW1        1.0     0.958527     0.513890     0.034627    Uiso  ? HW
   HW2        1.0     0.978988     0.476378     0.036725    Uiso  ? HW
   OW         1.0     0.624066     0.446211     0.261011    Uiso  ? O
   HW1        1.0     0.624590     0.446211     0.234779    Uiso  ? HW
   HW2        1.0     0.610162     0.425487     0.269405    Uiso  ? HW
   OW         1.0     0.413158     0.079221     0.497626    Uiso  ? O
   HW1        1.0     0.430471     0.089190     0.480575    Uiso  ? HW
   HW2        1.0     0.408174     0.054301     0.491330    Uiso  ? HW
   OW         1.0     0.529629     0.079746    -0.000525    Uiso  ? O
   HW1        1.0     0.511791     0.075549     0.018363    Uiso  ? HW
   HW2        1.0     0.534613     0.105191    -0.002623    Uiso  ? HW
   OW         1.0     0.392697     0.406075     0.398730    Uiso  ? O
   HW1        1.0     0.386664     0.395320     0.421815    Uiso  ? HW
   HW2        1.0     0.418405     0.411060     0.397681    Uiso  ? HW
   OW         1.0     0.453031     0.443063     0.338396    Uiso  ? O
   HW1        1.0     0.434406     0.460901     0.333674    Uiso  ? HW
   HW2        1.0     0.455130     0.427061     0.317935    Uiso  ? HW
   OW         1.0     0.657118    -0.005771     0.142441    Uiso  ? O
   HW1        1.0     0.681776     0.001049     0.148999    Uiso  ? HW
   HW2        1.0     0.645838     0.014165     0.129587    Uiso  ? HW
   OW         1.0     0.981611     0.371449     0.745259    Uiso  ? O
   HW1        1.0     0.996826     0.386139     0.729782    Uiso  ? HW
   HW2        1.0     0.990530     0.346790     0.744996    Uiso  ? HW
   OW         1.0     0.091551     0.220876     0.720863    Uiso  ? O
   HW1        1.0     0.073188     0.205136     0.711157    Uiso  ? HW
   HW2        1.0     0.097584     0.239763     0.703549    Uiso  ? HW
   OW         1.0     0.370924     0.895307     0.572913    Uiso  ? O
   HW1        1.0     0.349938     0.889536     0.587865    Uiso  ? HW
   HW2        1.0     0.379581     0.873534     0.561108    Uiso  ? HW
   OW         1.0     0.394796     0.837071     0.536712    Uiso  ? O
   HW1        1.0     0.416831     0.842580     0.523334    Uiso  ? HW
   HW2        1.0     0.400304     0.820283     0.555862    Uiso  ? HW
   OW         1.0     0.276488     0.571863     0.377220    Uiso  ? O
   HW1        1.0     0.292227     0.589177     0.389024    Uiso  ? HW
   HW2        1.0     0.277013     0.576060     0.351250    Uiso  ? HW
   OW         1.0     0.328690     0.152672     0.106765    Uiso  ? O
   HW1        1.0     0.342593     0.144015     0.086304    Uiso  ? HW
   HW2        1.0     0.316886     0.175494     0.100470    Uiso  ? HW
   OW         1.0     0.814774     0.838645     0.373547    Uiso  ? O
   HW1        1.0     0.827366     0.860156     0.365678    Uiso  ? HW
   HW2        1.0     0.813462     0.821332     0.353873    Uiso  ? HW
   OW         1.0     0.846777     0.956953     0.953805    Uiso  ? O
   HW1        1.0     0.856746     0.980037     0.961937    Uiso  ? HW
   HW2        1.0     0.826054     0.961412     0.938066    Uiso  ? HW
   OW         1.0     0.162902     0.669185     0.160017    Uiso  ? O
   HW1        1.0     0.155557     0.670497     0.134834    Uiso  ? HW
   HW2        1.0     0.184413     0.654757     0.162378    Uiso  ? HW
   OW         1.0     0.799822     0.112274     0.994465    Uiso  ? O
   HW1        1.0     0.775950     0.108077     0.984759    Uiso  ? HW
   HW2        1.0     0.812151     0.089452     0.997875    Uiso  ? HW
   OW         1.0     0.984234     0.230057     0.849663    Uiso  ? O
   HW1        1.0     0.981874     0.226647     0.875633    Uiso  ? HW
   HW2        1.0     0.960888     0.236877     0.839695    Uiso  ? HW
   OW         1.0     0.794575     0.740012     0.416831    Uiso  ? O
   HW1        1.0     0.807167     0.744734     0.439128    Uiso  ? HW
   HW2        1.0     0.811364     0.741586     0.396632    Uiso  ? HW
   OW         1.0     0.444112     0.741586     0.355972    Uiso  ? O
   HW1        1.0     0.448047     0.767294     0.355972    Uiso  ? HW
   HW2        1.0     0.450408     0.731618     0.379319    Uiso  ? HW
   OW         1.0     0.585766     0.809528     0.449359    Uiso  ? O
   HW1        1.0     0.603342     0.804806     0.430471    Uiso  ? HW
   HW2        1.0     0.597571     0.809528     0.472705    Uiso  ? HW
   OW         1.0     0.452244     0.282521     0.088140    Uiso  ? O
   HW1        1.0     0.473492     0.293014     0.099683    Uiso  ? HW
   HW2        1.0     0.458015     0.258650     0.079484    Uiso  ? HW
   OW         1.0     0.030692     0.647937     0.650035    Uiso  ? O
   HW1        1.0     0.024396     0.623803     0.657905    Uiso  ? HW
   HW2        1.0     0.050891     0.646888     0.633509    Uiso  ? HW
   OW         1.0     0.816086     0.251043     0.154770    Uiso  ? O
   HW1        1.0     0.814249     0.257076     0.129325    Uiso  ? HW
   HW2        1.0     0.819234     0.225073     0.157131    Uiso  ? HW
   OW         1.0     0.795100     0.719813     0.937541    Uiso  ? O
   HW1        1.0     0.786705     0.696991     0.927835    Uiso  ? HW
   HW2        1.0     0.785656     0.739487     0.923376    Uiso  ? HW
   OW         1.0     0.886388     0.734503     0.985284    Uiso  ? O
   HW1        1.0     0.910522     0.724535     0.983710    Uiso  ? HW
   HW2        1.0     0.876682     0.730044     1.009417    Uiso  ? HW
   OW         1.0     0.428373     0.335773     0.420241    Uiso  ? O
   HW1        1.0     0.423651     0.330527     0.395058    Uiso  ? HW
   HW2        1.0     0.449096     0.351775     0.422077    Uiso  ? HW
   OW         1.0     0.413420     0.736602     0.489232    Uiso  ? O
   HW1        1.0     0.393484     0.725060     0.501299    Uiso  ? HW
   HW2        1.0     0.407125     0.761260     0.483461    Uiso  ? HW
   OW         1.0     0.075287     0.874846     0.016789    Uiso  ? O
   HW1        1.0     0.070565     0.872485     0.042496    Uiso  ? HW
   HW2        1.0     0.087878     0.897406     0.012067    Uiso  ? HW
   OW         1.0     0.915244     0.571601     0.720338    Uiso  ? O
   HW1        1.0     0.919441     0.551402     0.736602    Uiso  ? HW
   HW2        1.0     0.891635     0.581832     0.725322    Uiso  ? HW
   OW         1.0     0.594161     0.097584     0.075287    Uiso  ? O
   HW1        1.0     0.579471     0.075811     0.076336    Uiso  ? HW
   HW2        1.0     0.600194     0.102830     0.050366    Uiso  ? HW
   OW         1.0     0.485821     0.264946     0.655020    Uiso  ? O
   HW1        1.0     0.508119     0.253141     0.647675    Uiso  ? HW
   HW2        1.0     0.490806     0.289342     0.662889    Uiso  ? HW
   OW         1.0     0.332887     0.730044     0.098109    Uiso  ? O
   HW1        1.0     0.340757     0.735553     0.122505    Uiso  ? HW
   HW2        1.0     0.309016     0.740012     0.093911    Uiso  ? HW
   OW         1.0     0.331313     0.867239     0.851499    Uiso  ? O
   HW1        1.0     0.333150     0.891635     0.861205    Uiso  ? HW
   HW2        1.0     0.340232     0.850188     0.869337    Uiso  ? HW
   OW         1.0     0.588914     0.732667     0.229532    Uiso  ? O
   HW1        1.0     0.599932     0.710632     0.220613    Uiso  ? HW
   HW2        1.0     0.607539     0.748931     0.238451    Uiso  ? HW
   OW         1.0     0.927573     0.849138     0.003410    Uiso  ? O
   HW1        1.0     0.910784     0.838645     0.020723    Uiso  ? HW
   HW2        1.0     0.951969     0.844154     0.011280    Uiso  ? HW
   OW         1.0     0.773852     0.225335     0.624328    Uiso  ? O
   HW1        1.0     0.754702     0.236090     0.610425    Uiso  ? HW
   HW2        1.0     0.773589     0.234779     0.648724    Uiso  ? HW
   OW         1.0     0.080271     0.538548     0.247108    Uiso  ? O
   HW1        1.0     0.090501     0.560583     0.237402    Uiso  ? HW
   HW2        1.0     0.096797     0.518612     0.242386    Uiso  ? HW
   OW         1.0     0.823168     0.427848     0.211957    Uiso  ? O
   HW1        1.0     0.826841     0.403190     0.220089    Uiso  ? HW
   HW2        1.0     0.800084     0.429160     0.199365    Uiso  ? HW
   OW         1.0     0.365153     0.313476     0.734241    Uiso  ? O
   HW1        1.0     0.362530     0.333674     0.717715    Uiso  ? HW
   HW2        1.0     0.386401     0.317148     0.749193    Uiso  ? HW
   OW         1.0     0.279636     0.880092     0.935705    Uiso  ? O
   HW1        1.0     0.286456     0.903701     0.926523    Uiso  ? HW
   HW2        1.0     0.300622     0.864353     0.935442    Uiso  ? HW
   OW         1.0     0.733454     0.260224     0.886126    Uiso  ? O
   HW1        1.0     0.752604     0.273078     0.873534    Uiso  ? HW
   HW2        1.0     0.722436     0.242911     0.869862    Uiso  ? HW
   OW         1.0     0.095748     0.374334     0.380892    Uiso  ? O
   HW1        1.0     0.072401     0.363055     0.377482    Uiso  ? HW
   HW2        1.0     0.092862     0.400567     0.380368    Uiso  ? HW
   OW         1.0     0.745259     0.954067     0.105716    Uiso  ? O
   HW1        1.0     0.760211     0.932557     0.107552    Uiso  ? HW
   HW2        1.0     0.744996     0.962462     0.080795    Uiso  ? HW
   OW         1.0     0.927835     0.549041     0.119619    Uiso  ? O
   HW1        1.0     0.912096     0.563469     0.104404    Uiso  ? HW
   HW2        1.0     0.927835     0.558485     0.144015    Uiso  ? HW
   OW         1.0     0.795362     0.397419     0.700401    Uiso  ? O
   HW1        1.0     0.789853     0.422864     0.696467    Uiso  ? HW
   HW2        1.0     0.814512     0.395320     0.718239    Uiso  ? HW
   OW         1.0     0.025970     0.275701     0.363579    Uiso  ? O
   HW1        1.0     0.021248     0.301671     0.363579    Uiso  ? HW
   HW2        1.0     0.004984     0.263372     0.373285    Uiso  ? HW
   OW         1.0     0.118570     0.023347     0.574224    Uiso  ? O
   HW1        1.0     0.140867     0.024921     0.587865    Uiso  ? HW
   HW2        1.0     0.099945     0.037774     0.585766    Uiso  ? HW
   OW         1.0     0.944099     0.965347     0.058760    Uiso  ? O
   HW1        1.0     0.967446     0.960363     0.047480    Uiso  ? HW
   HW2        1.0     0.925474     0.963249     0.040398    Uiso  ? HW
   OW         1.0     0.986071     0.691745     0.685187    Uiso  ? O
   HW1        1.0     0.976102     0.672595     0.700139    Uiso  ? HW
   HW2        1.0     0.975840     0.714567     0.692269    Uiso  ? HW
   OW         1.0     0.715091     0.048267     0.691220    Uiso  ? O
   HW1        1.0     0.727945     0.056924     0.669972    Uiso  ? HW
   HW2        1.0     0.703287     0.068204     0.703287    Uiso  ? HW
   OW         1.0     0.333412     0.562682     0.084468    Uiso  ? O
   HW1        1.0     0.345217     0.570814     0.106503    Uiso  ? HW
   HW2        1.0     0.312426     0.577372     0.079746    Uiso  ? HW
   OW         1.0     0.532253     0.436242     0.841269    Uiso  ? O
   HW1        1.0     0.510480     0.443588     0.828677    Uiso  ? HW
   HW2        1.0     0.549828     0.455654     0.840482    Uiso  ? HW
   OW         1.0     0.504446     0.588127     0.012854    Uiso  ? O
   HW1        1.0     0.507070     0.611736     0.023609    Uiso  ? HW
   HW2        1.0     0.493953     0.571601     0.030429    Uiso  ? HW
   OW         1.0     0.123292     0.884027     0.360956    Uiso  ? O
   HW1        1.0     0.140343     0.892684     0.379056    Uiso  ? HW
   HW2        1.0     0.102306     0.900029     0.360694    Uiso  ? HW
   OW         1.0     0.769917     0.710370     0.844941    Uiso  ? O
   HW1        1.0     0.762834     0.730306     0.860156    Uiso  ? HW
   HW2        1.0     0.771753     0.718502     0.820020    Uiso  ? HW
   OW         1.0     0.018625     0.674694     0.587078    Uiso  ? O
   HW1        1.0     0.044070     0.673382     0.581045    Uiso  ? HW
   HW2        1.0     0.004197     0.667611     0.566355    Uiso  ? HW
   OW         1.0     0.651347     0.057449     0.009181    Uiso  ? O
   HW1        1.0     0.667349     0.036725     0.006820    Uiso  ? HW
   HW2        1.0     0.661053     0.073975     0.027282    Uiso  ? HW
   OW         1.0     0.170772     0.352562     0.858320    Uiso  ? O
   HW1        1.0     0.188610     0.335511     0.849401    Uiso  ? HW
   HW2        1.0     0.180740     0.376958     0.857533    Uiso  ? HW
   OW         1.0     0.013641     0.025183     0.658954    Uiso  ? O
   HW1        1.0    -0.004197     0.006033     0.658692    Uiso  ? HW
   HW2        1.0     0.001574     0.048267     0.661053    Uiso  ? HW
   OW         1.0     0.770704     0.770442     0.891110    Uiso  ? O
   HW1        1.0     0.771491     0.780934     0.866976    Uiso  ? HW
   HW2        1.0     0.755489     0.785394     0.906325    Uiso  ? HW
   OW         1.0     0.991055     0.388500     0.939377    Uiso  ? O
   HW1        1.0     1.014664     0.397943     0.933082    Uiso  ? HW
   HW2        1.0     0.988169     0.364628     0.928884    Uiso  ? HW
   OW         1.0     0.780672     0.779098     0.124079    Uiso  ? O
   HW1        1.0     0.766507     0.767031     0.105454    Uiso  ? HW
   HW2        1.0     0.805855     0.772802     0.121455    Uiso  ? HW
   OW         1.0     0.687023     0.071089     0.176281    Uiso  ? O
   HW1        1.0     0.706959     0.081320     0.162640    Uiso  ? HW
   HW2        1.0     0.687023     0.044857     0.173395    Uiso  ? HW
   OW         1.0     0.430734     0.614884     0.039086    Uiso  ? O
   HW1        1.0     0.434931     0.597571     0.058236    Uiso  ? HW
   HW2        1.0     0.408436     0.627738     0.043283    Uiso  ? HW
   OW         1.0     0.848876     0.499987     0.941214    Uiso  ? O
   HW1        1.0     0.826579     0.512841     0.945148    Uiso  ? HW
   HW2        1.0     0.856221     0.487658     0.963249    Uiso  ? HW
   OW         1.0     0.164476     0.922851     0.317673    Uiso  ? O
   HW1        1.0     0.154508     0.901078     0.328690    Uiso  ? HW
   HW2        1.0     0.153196     0.944099     0.328428    Uiso  ? HW
   OW         1.0     0.003410     0.568191     0.727945    Uiso  ? O
   HW1        1.0     0.011018     0.570027     0.703025    Uiso  ? HW
   HW2        1.0     0.006033     0.591537     0.739487    Uiso  ? HW
   OW         1.0     0.365415     0.092862     0.140867    Uiso  ? O
   HW1        1.0     0.355709     0.072401     0.127751    Uiso  ? HW
   HW2        1.0     0.390861     0.088927     0.145851    Uiso  ? HW
   OW         1.0     0.539335     0.225073     0.631148    Uiso  ? O
   HW1        1.0     0.544319     0.235303     0.607277    Uiso  ? HW
   HW2        1.0     0.543270     0.199365     0.630361    Uiso  ? HW
   OW         1.0     0.965610     0.651347     0.627738    Uiso  ? O
   HW1        1.0     0.940951     0.660528     0.628525    Uiso  ? HW
   HW2        1.0     0.965347     0.626164     0.620393    Uiso  ? HW
   OW         1.0     0.090501     0.612261     0.881929    Uiso  ? O
   HW1        1.0     0.064531     0.613835     0.885863    Uiso  ? HW
   HW2        1.0     0.102568     0.631935     0.894258    Uiso  ? HW
   OW         1.0     0.793001     0.286456     0.461425    Uiso  ? O
   HW1        1.0     0.772015     0.302196     0.462475    Uiso  ? HW
   HW2        1.0     0.796149     0.277537     0.437029    Uiso  ? HW
   OW         1.0     0.416831     0.594685     0.242124    Uiso  ? O
   HW1        1.0     0.417093     0.616458     0.227434    Uiso  ? HW
   HW2        1.0     0.436767     0.578946     0.235041    Uiso  ? HW
   OW         1.0     0.407125     0.925212     0.515464    Uiso  ? O
   HW1        1.0     0.398468     0.917867     0.491855    Uiso  ? HW
   HW2        1.0     0.433357     0.927048     0.514939    Uiso  ? HW
   OW         1.0     0.770966     0.731880     0.064269    Uiso  ? O
   HW1        1.0     0.770442     0.718502     0.041709    Uiso  ? HW
   HW2        1.0     0.748406     0.745259     0.066892    Uiso  ? HW
   OW         1.0     0.676792     0.651085     0.441751    Uiso  ? O
   HW1        1.0     0.672333     0.674956     0.432308    Uiso  ? HW
   HW2        1.0     0.681514     0.634558     0.422077    Uiso  ? HW
   OW         1.0     0.765982     0.154246     0.141392    Uiso  ? O
   HW1        1.0     0.787755     0.167624     0.147163    Uiso  ? HW
   HW2        1.0     0.748406     0.170772     0.130899    Uiso  ? HW
   OW         1.0     0.481100     0.161853     0.119619    Uiso  ? O
   HW1        1.0     0.497888     0.181790     0.117783    Uiso  ? HW
   HW2        1.0     0.459327     0.167362     0.105978    Uiso  ? HW
   OW         1.0     0.567928     0.731880     0.733979    Uiso  ? O
   HW1        1.0     0.581045     0.740274     0.712993    Uiso  ? HW
   HW2        1.0     0.584717     0.728470     0.753915    Uiso  ? HW
   OW         1.0     0.338921     0.355709     0.216416    Uiso  ? O
   HW1        1.0     0.313476     0.360169     0.210645    Uiso  ? HW
   HW2        1.0     0.346266     0.371973     0.235828    Uiso  ? HW
   OW         1.0     0.021510     0.786968     0.660528    Uiso  ? O
   HW1        1.0     0.001049     0.788017     0.644264    Uiso  ? HW
   HW2        1.0     0.035938     0.808741     0.657643    Uiso  ? HW
   OW         1.0     0.581307     0.173920     0.842318    Uiso  ? O
   HW1        1.0     0.589964     0.179953     0.818184    Uiso  ? HW
   HW2        1.0     0.575011     0.148475     0.843105    Uiso  ? HW
   OW         1.0     0.078172     0.438079     0.796674    Uiso  ? O
   HW1        1.0     0.073713     0.455654     0.778049    Uiso  ? HW
   HW2        1.0     0.099158     0.445161     0.810577    Uiso  ? HW
   OW         1.0     0.799822     0.911309     0.464573    Uiso  ? O
   HW1        1.0     0.818971     0.928884     0.461425    Uiso  ? HW
   HW2        1.0     0.809528     0.889536     0.475066    Uiso  ? HW
   OW         1.0     0.445686     0.315049     0.845990    Uiso  ? O
   HW1        1.0     0.469820     0.312164     0.856221    Uiso  ? HW
   HW2        1.0     0.429947     0.326067     0.863828    Uiso  ? HW
   OW         1.0     0.645576     0.113061     0.273865    Uiso  ? O
   HW1        1.0     0.640329     0.121193     0.298261    Uiso  ? HW
   HW2        1.0     0.629574     0.093125     0.267569    Uiso  ? HW
   OW         1.0     0.525957     0.116996     0.340495    Uiso  ? O
   HW1        1.0     0.500249     0.111749     0.341019    Uiso  ? HW
   HW2        1.0     0.532253     0.130899     0.362005    Uiso  ? HW
   OW         1.0     0.172608     0.447522     0.948559    Uiso  ? O
   HW1        1.0     0.158443     0.449096     0.926523    Uiso  ? HW
   HW2        1.0     0.158705     0.434669     0.966921    Uiso  ? HW
   OW         1.0     0.136408     0.911571     0.079746    Uiso  ? O
   HW1        1.0     0.137982     0.886650     0.087616    Uiso  ? HW
   HW2        1.0     0.141130     0.913145     0.054038    Uiso  ? HW
   OW         1.0     0.622229     0.927573     0.163165    Uiso  ? O
   HW1        1.0     0.631148     0.946460     0.178904    Uiso  ? HW
   HW2        1.0     0.599407     0.934655     0.152409    Uiso  ? HW
   OW         1.0     0.281210     0.848089     0.397943    Uiso  ? O
   HW1        1.0     0.278324     0.873797     0.401878    Uiso  ? HW
   HW2        1.0     0.306655     0.842580     0.393746    Uiso  ? HW
   OW         1.0     0.344954     0.285932     0.661578    Uiso  ? O
   HW1        1.0     0.370400     0.287243     0.667611    Uiso  ? HW
   HW2        1.0     0.331576     0.275176     0.681514    Uiso  ? HW
   OW         1.0     0.856483     0.590226     0.841531    Uiso  ? O
   HW1        1.0     0.837858     0.603080     0.854647    Uiso  ? HW
   HW2        1.0     0.854385     0.595210     0.815823    Uiso  ? HW
   OW         1.0     0.159754     0.149262     0.419978    Uiso  ? O
   HW1        1.0     0.158705     0.125128     0.410010    Uiso  ? HW
   HW2        1.0     0.135358     0.157918     0.424438    Uiso  ? HW
   OW         1.0     0.072663     0.820808     0.136932    Uiso  ? O
   HW1        1.0     0.072926     0.803494     0.117258    Uiso  ? HW
   HW2        1.0     0.052989     0.815036     0.153459    Uiso  ? HW
   OW         1.0     0.219302     0.088140     0.428373    Uiso  ? O
   HW1        1.0     0.235566     0.080795     0.408961    Uiso  ? HW
   HW2        1.0     0.194381     0.084206     0.420765    Uiso  ? HW
   OW         1.0     0.023084     0.624852     0.024658    Uiso  ? O
   HW1        1.0     0.029118     0.603604     0.038824    Uiso  ? HW
   HW2        1.0     0.006033     0.618294     0.006033    Uiso  ? HW
   OW         1.0     0.264159     0.321345     0.673120    Uiso  ? O
   HW1        1.0     0.277537     0.342856     0.666299    Uiso  ? HW
   HW2        1.0     0.267307     0.316886     0.698827    Uiso  ? HW
   OW         1.0     0.730044     0.738176     0.619868    Uiso  ? O
   HW1        1.0     0.715878     0.756014     0.632984    Uiso  ? HW
   HW2        1.0     0.755227     0.740537     0.626951    Uiso  ? HW
   OW         1.0     0.925212     0.027019     0.626951    Uiso  ? O
   HW1        1.0     0.913932     0.008132     0.612523    Uiso  ? HW
   HW2        1.0     0.939640     0.016002     0.645838    Uiso  ? HW
   OW         1.0     0.203562     0.864091     0.619606    Uiso  ? O
   HW1        1.0     0.218252     0.865927     0.598096    Uiso  ? HW
   HW2        1.0     0.218777     0.867763     0.640854    Uiso  ? HW
   OW         1.0     0.288030     0.403190     0.528842    Uiso  ? O
   HW1        1.0     0.296425     0.385877     0.511004    Uiso  ? HW
   HW2        1.0     0.307704     0.409223     0.545106    Uiso  ? HW
   OW         1.0     0.241599     0.653183     0.014165    Uiso  ? O
   HW1        1.0     0.252879     0.630624     0.006820    Uiso  ? HW
   HW2        1.0     0.242124     0.670234    -0.005771    Uiso  ? HW
   OW         1.0     0.236615     0.767294     0.623016    Uiso  ? O
   HW1        1.0     0.244747     0.748406     0.606752    Uiso  ? HW
   HW2        1.0     0.218777     0.782246     0.611212    Uiso  ? HW
   OW         1.0     0.651085     0.009444     0.678104    Uiso  ? O
   HW1        1.0     0.673907     0.020461     0.671808    Uiso  ? HW
   HW2        1.0     0.637182     0.005246     0.656069    Uiso  ? HW
   OW         1.0     0.567928     0.114110     0.186249    Uiso  ? O
   HW1        1.0     0.593374     0.111225     0.181003    Uiso  ? HW
   HW2        1.0     0.564781     0.127489     0.208546    Uiso  ? HW
   OW         1.0     0.121718     0.965872     0.904751    Uiso  ? O
   HW1        1.0     0.126177     0.971381     0.929934    Uiso  ? HW
   HW2        1.0     0.097846     0.955117     0.902390    Uiso  ? HW
   OW         1.0     0.160541     0.378007     0.458015    Uiso  ? O
   HW1        1.0     0.135621     0.373810     0.450933    Uiso  ? HW
   HW2        1.0     0.161066     0.389549     0.481624    Uiso  ? HW
   OW         1.0     0.663414     0.833137     0.933606    Uiso  ? O
   HW1        1.0     0.689384     0.833924     0.937016    Uiso  ? HW
   HW2        1.0     0.651609     0.834973     0.956691    Uiso  ? HW
   OW         1.0     0.887962     0.782771     0.332363    Uiso  ? O
   HW1        1.0     0.879830     0.785132     0.357283    Uiso  ? HW
   HW2        1.0     0.897143     0.758637     0.328428    Uiso  ? HW
   OW         1.0     0.918916     0.049579     0.414207    Uiso  ? O
   HW1        1.0     0.922589     0.071614     0.400304    Uiso  ? HW
   HW2        1.0     0.942263     0.038299     0.418929    Uiso  ? HW
   OW         1.0     0.919178     0.121193     0.382204    Uiso  ? O
   HW1        1.0     0.942001     0.132735     0.387975    Uiso  ? HW
   HW2        1.0     0.919441     0.113323     0.357021    Uiso  ? HW
   OW         1.0     0.493167     0.693581     0.154246    Uiso  ? O
   HW1        1.0     0.471131     0.706959     0.158968    Uiso  ? HW
   HW2        1.0     0.513890     0.707746     0.162115    Uiso  ? HW
   OW         1.0     0.495527     0.125390     0.176543    Uiso  ? O
   HW1        1.0     0.520973     0.119357     0.179429    Uiso  ? HW
   HW2        1.0     0.492380     0.138769     0.153983    Uiso  ? HW
   OW         1.0     0.804543     0.178379     0.576323    Uiso  ? O
   HW1        1.0     0.798772     0.185462     0.551664    Uiso  ? HW
   HW2        1.0     0.797198     0.197529     0.592849    Uiso  ? HW
   OW         1.0     0.806904     0.290391     0.866189    Uiso  ? O
   HW1        1.0     0.813987     0.315574     0.865927    Uiso  ? HW
   HW2        1.0     0.825792     0.276226     0.877731    Uiso  ? HW
   OW         1.0     0.495003     0.371711     0.634296    Uiso  ? O
   HW1        1.0     0.490543     0.372760     0.608589    Uiso  ? HW
   HW2        1.0     0.497626     0.396107     0.643740    Uiso  ? HW
   OW         1.0     0.150835     0.970069     0.217990    Uiso  ? O
   HW1        1.0     0.133260     0.987907     0.225073    Uiso  ? HW
   HW2        1.0     0.142966     0.946460     0.225860    Uiso  ? HW
   OW         1.0     0.689384     0.924687     0.790116    Uiso  ? O
   HW1        1.0     0.701188     0.914457     0.811364    Uiso  ? HW
   HW2        1.0     0.671021     0.908161     0.781459    Uiso  ? HW
   OW         1.0     0.681776     0.884290     0.303245    Uiso  ? O
   HW1        1.0     0.688335     0.877994     0.278587    Uiso  ? HW
   HW2        1.0     0.703287     0.890323     0.316886    Uiso  ? HW
   OW         1.0     0.496314     0.208546     0.288030    Uiso  ? O
   HW1        1.0     0.507070     0.210383     0.311902    Uiso  ? HW
   HW2        1.0     0.479263     0.188610     0.287768    Uiso  ? HW
   OW         1.0     0.925212     0.592324     0.834973    Uiso  ? O
   HW1        1.0     0.951182     0.592587     0.838121    Uiso  ? HW
   HW2        1.0     0.918129     0.610425     0.817397    Uiso  ? HW
   OW         1.0     0.237664     0.809790     0.943312    Uiso  ? O
   HW1        1.0     0.251830     0.831300     0.948559    Uiso  ? HW
   HW2        1.0     0.214580     0.816873     0.932819    Uiso  ? HW
   OW         1.0     0.083681     0.597309     0.690958    Uiso  ? O
   HW1        1.0     0.098896     0.594161     0.669710    Uiso  ? HW
   HW2        1.0     0.064269     0.579733     0.690433    Uiso  ? HW
   OW         1.0     0.561895     0.219302     0.743160    Uiso  ? O
   HW1        1.0     0.579733     0.206186     0.756801    Uiso  ? HW
   HW2        1.0     0.546418     0.202513     0.730306    Uiso  ? HW
   OW         1.0     0.100732     0.336560     0.438866    Uiso  ? O
   HW1        1.0     0.100470     0.354136     0.419454    Uiso  ? HW
   HW2        1.0     0.086042     0.315836     0.432308    Uiso  ? HW
   OW         1.0     0.744996     0.162378     0.320296    Uiso  ? O
   HW1        1.0     0.728470     0.169460     0.301146    Uiso  ? HW
   HW2        1.0     0.761260     0.182314     0.325542    Uiso  ? HW
   OW         1.0     0.842843     0.226384     0.885601    Uiso  ? O
   HW1        1.0     0.818971     0.216416     0.880355    Uiso  ? HW
   HW2        1.0     0.855172     0.210645     0.902914    Uiso  ? HW
   OW         1.0     0.164476     0.911046     0.415781    Uiso  ? O
   HW1        1.0     0.154770     0.910259     0.440177    Uiso  ? HW
   HW2        1.0     0.182314     0.929934     0.413683    Uiso  ? HW
   OW         1.0     0.543270     0.868813     0.461425    Uiso  ? O
   HW1        1.0     0.555337     0.847827     0.451457    Uiso  ? HW
   HW2        1.0     0.517300     0.866714     0.457491    Uiso  ? HW
   OW         1.0     0.508906     0.520448     0.934655    Uiso  ? O
   HW1        1.0     0.492380     0.504971     0.948034    Uiso  ? HW
   HW2        1.0     0.501561     0.545369     0.937279    Uiso  ? HW
   OW         1.0     0.056662     0.260224     0.061646    Uiso  ? O
   HW1        1.0     0.054038     0.237402     0.074237    Uiso  ? HW
   HW2        1.0     0.080271     0.261273     0.050104    Uiso  ? HW
   OW         1.0     0.585504     0.926523     0.540385    Uiso  ? O
   HW1        1.0     0.581307     0.934655     0.564781    Uiso  ? HW
   HW2        1.0     0.604916     0.940689     0.529629    Uiso  ? HW
   OW         1.0     0.597309     0.826316     0.899504    Uiso  ? O
   HW1        1.0     0.575011     0.831563     0.886913    Uiso  ? HW
   HW2        1.0     0.592587     0.810577     0.919965    Uiso  ? HW
   OW         1.0     0.727683     0.992891     0.162902    Uiso  ? O
   HW1        1.0     0.746832     0.996564     0.180478    Uiso  ? HW
   HW2        1.0     0.737651     0.981087     0.141654    Uiso  ? HW
   OW         1.0     0.616196     0.143228     0.571076    Uiso  ? O
   HW1        1.0     0.633771     0.130637     0.556124    Uiso  ? HW
   HW2        1.0     0.593111     0.143753     0.558747    Uiso  ? HW
   OW         1.0     0.486608     0.444375     0.115947    Uiso  ? O
   HW1        1.0     0.491855     0.421815     0.103880    Uiso  ? HW
   HW2        1.0     0.465885     0.441227     0.131686    Uiso  ? HW
   OW         1.0     0.686498     0.302196     0.545369    Uiso  ? O
   HW1        1.0     0.682039     0.285932     0.525432    Uiso  ? HW
   HW2        1.0     0.705648     0.318984     0.539073    Uiso  ? HW
   OW         1.0     0.008394     0.802970     0.859369    Uiso  ? O
   HW1        1.0     0.025970     0.790116     0.844679    Uiso  ? HW
   HW2        1.0    -0.012591     0.787493     0.863041    Uiso  ? HW
   OW         1.0     0.815823     0.873534     0.859107    Uiso  ? O
   HW1        1.0     0.831563     0.869337     0.879830    Uiso  ? HW
   HW2        1.0     0.791165     0.866976     0.865402    Uiso  ? HW
   OW         1.0     0.847827     0.787755     0.946198    Uiso  ? O
   HW1        1.0     0.849925     0.765195     0.959576    Uiso  ? HW
   HW2        1.0     0.864615     0.787755     0.925999    Uiso  ? HW
   OW         1.0     0.480313     0.619344     0.730306    Uiso  ? O
   HW1        1.0     0.484248     0.601243     0.748406    Uiso  ? HW
   HW2        1.0     0.492642     0.641641     0.737127    Uiso  ? HW
   OW         1.0     0.905538     0.581832     0.901341    Uiso  ? O
   HW1        1.0     0.888749     0.584979     0.921539    Uiso  ? HW
   HW2        1.0     0.926261     0.597833     0.904751    Uiso  ? HW
   OW         1.0     0.376433     0.132211     0.054825    Uiso  ? O
   HW1        1.0     0.365940     0.129850     0.030954    Uiso  ? HW
   HW2        1.0     0.390336     0.110700     0.060597    Uiso  ? HW
   OW         1.0     0.797985     0.829464     0.969544    Uiso  ? O
   HW1        1.0     0.796674     0.852811     0.957478    Uiso  ? HW
   HW2        1.0     0.818447     0.815823     0.960101    Uiso  ? HW
   OW         1.0     0.867763     0.889274     0.771228    Uiso  ? O
   HW1        1.0     0.848351     0.902390     0.759162    Uiso  ? HW
   HW2        1.0     0.857795     0.868288     0.783295    Uiso  ? HW
   OW         1.0     0.120406     0.455654     0.306917    Uiso  ? O
   HW1        1.0     0.109913     0.467721     0.327903    Uiso  ? HW
   HW2        1.0     0.140867     0.441227     0.314525    Uiso  ? HW
   OW         1.0     0.106503     0.436505     0.117258    Uiso  ? O
   HW1        1.0     0.114635     0.413420     0.126440    Uiso  ? HW
   HW2        1.0     0.080533     0.438341     0.119094    Uiso  ? HW
   OW         1.0     0.907899     0.063220     0.895045    Uiso  ? O
   HW1        1.0     0.920490     0.041709     0.903439    Uiso  ? HW
   HW2        1.0     0.911046     0.065581     0.869075    Uiso  ? HW
   OW         1.0     0.345741     0.404501     0.269405    Uiso  ? O
   HW1        1.0     0.348627     0.396894     0.294326    Uiso  ? HW
   HW2        1.0     0.342069     0.430471     0.268618    Uiso  ? HW
   OW         1.0     0.658692     0.442276     0.642953    Uiso  ? O
   HW1        1.0     0.650035     0.418667     0.634821    Uiso  ? HW
   HW2        1.0     0.647412     0.461163     0.628787    Uiso  ? HW
   OW         1.0     0.780934     0.328428     0.130374    Uiso  ? O
   HW1        1.0     0.774639     0.351775     0.120406    Uiso  ? HW
   HW2        1.0     0.806904     0.326067     0.131948    Uiso  ? HW
   OW         1.0     0.530679     0.244747     0.552976    Uiso  ? O
   HW1        1.0     0.521760     0.220351     0.555337    Uiso  ? HW
   HW2        1.0     0.512316     0.259699     0.541696    Uiso  ? HW
   OW         1.0     0.229795     0.335248     0.342069    Uiso  ? O
   HW1        1.0     0.203825     0.338921     0.339708    Uiso  ? HW
   HW2        1.0     0.237402     0.316623     0.325018    Uiso  ? HW
   OW         1.0     0.392435     0.167886     0.791427    Uiso  ? O
   HW1        1.0     0.366202     0.166837     0.793001    Uiso  ? HW
   HW2        1.0     0.401878     0.181790     0.811364    Uiso  ? HW
   OW         1.0     0.638231     0.964036     0.015477    Uiso  ? O
   HW1        1.0     0.641116     0.969020    -0.010231    Uiso  ? HW
   HW2        1.0     0.633509     0.938590     0.018887    Uiso  ? HW
   OW         1.0     0.218252     0.896881     0.846515    Uiso  ? O
   HW1        1.0     0.199365     0.905800     0.830776    Uiso  ? HW
   HW2        1.0     0.229795     0.876158     0.835235    Uiso  ? HW
   OW         1.0     0.915506     0.300097     0.009444    Uiso  ? O
   HW1        1.0     0.903701     0.278324     0.001312    Uiso  ? HW
   HW2        1.0     0.939640     0.301146    -0.000525    Uiso  ? HW
   OW         1.0     0.926786     0.768081     0.246583    Uiso  ? O
   HW1        1.0     0.902914     0.778311     0.250256    Uiso  ? HW
   HW2        1.0     0.924425     0.745259     0.233729    Uiso  ? HW
   OW         1.0     0.289342     0.978201     0.448572    Uiso  ? O
   HW1        1.0     0.312164     0.979775     0.461425    Uiso  ? HW
   HW2        1.0     0.291440     0.990268     0.425487    Uiso  ? HW
   OW         1.0     0.061908     0.771228     0.816873    Uiso  ? O
   HW1        1.0     0.086042     0.774376     0.827103    Uiso  ? HW
   HW2        1.0     0.059810     0.747095     0.807167    Uiso  ? HW
   OW         1.0     0.987645     0.112012     0.285932    Uiso  ? O
   HW1        1.0     0.969282     0.109651     0.267307    Uiso  ? HW
   HW2        1.0     1.010204     0.101781     0.277275    Uiso  ? HW
   OW         1.0     0.600719     0.380105     0.267831    Uiso  ? O
   HW1        1.0     0.577110     0.372236     0.260486    Uiso  ? HW
   HW2        1.0     0.607277     0.368563     0.290391    Uiso  ? HW
   OW         1.0     0.340495     0.845990     0.929409    Uiso  ? O
   HW1        1.0     0.354398     0.827890     0.916555    Uiso  ? HW
   HW2        1.0     0.355709     0.857270     0.947772    Uiso  ? HW
   OW         1.0     0.426537     0.386139     0.610687    Uiso  ? O
   HW1        1.0     0.432570     0.381679     0.585766    Uiso  ? HW
   HW2        1.0     0.407387     0.403977     0.611999    Uiso  ? HW
   OW         1.0     0.671808     0.733454     0.929147    Uiso  ? O
   HW1        1.0     0.672071     0.731093     0.955117    Uiso  ? HW
   HW2        1.0     0.685187     0.713518     0.918654    Uiso  ? HW
   OW         1.0     0.497888     0.374597    -0.002886    Uiso  ? O
   HW1        1.0     0.514677     0.373810     0.017313    Uiso  ? HW
   HW2        1.0     0.498938     0.398468    -0.013903    Uiso  ? HW
   OW         1.0     0.236877     0.391385     0.578421    Uiso  ? O
   HW1        1.0     0.251567     0.388762     0.556911    Uiso  ? HW
   HW2        1.0     0.213006     0.399780     0.571601    Uiso  ? HW
   OW         1.0     0.930458     0.644264     0.284620    Uiso  ? O
   HW1        1.0     0.934131     0.620655     0.273865    Uiso  ? HW
   HW2        1.0     0.953543     0.656856     0.286456    Uiso  ? HW
   OW         1.0     0.988169     0.733979     0.201201    Uiso  ? O
   HW1        1.0     0.972168     0.719551     0.186249    Uiso  ? HW
   HW2        1.0     0.973742     0.747095     0.218777    Uiso  ? HW
   OW         1.0     0.543532     0.802970     0.857533    Uiso  ? O
   HW1        1.0     0.549828     0.802445     0.832087    Uiso  ? HW
   HW2        1.0     0.521497     0.816873     0.860943    Uiso  ? HW
   OW         1.0     0.666562     0.953018     0.952493    Uiso  ? O
   HW1        1.0     0.669710     0.930721     0.966134    Uiso  ? HW
   HW2        1.0     0.676005     0.949608     0.928097    Uiso  ? HW
   OW         1.0     0.491855     0.941738     0.632460    Uiso  ? O
   HW1        1.0     0.472181     0.957740     0.639018    Uiso  ? HW
   HW2        1.0     0.498413     0.945673     0.607277    Uiso  ? HW
   OW         1.0     0.785656     0.829202     0.653446    Uiso  ? O
   HW1        1.0     0.784869     0.852024     0.666824    Uiso  ? HW
   HW2        1.0     0.771491     0.831563     0.631673    Uiso  ? HW
   OW         1.0     0.964560     0.952231     0.951969    Uiso  ? O
   HW1        1.0     0.963511     0.931245     0.936229    Uiso  ? HW
   HW2        1.0     0.984234     0.949083     0.969020    Uiso  ? HW
   OW         1.0     0.540909     0.015477     0.141392    Uiso  ? O
   HW1        1.0     0.532777     0.026495     0.163689    Uiso  ? HW
   HW2        1.0     0.546418    -0.009706     0.145589    Uiso  ? HW
   OW         1.0     0.797461     0.746832     0.244747    Uiso  ? O
   HW1        1.0     0.780147     0.759162     0.229532    Uiso  ? HW
   HW2        1.0     0.812938     0.731355     0.229795    Uiso  ? HW
   OW         1.0     0.776213     0.791952     0.827103    Uiso  ? O
   HW1        1.0     0.780147     0.781459     0.803232    Uiso  ? HW
   HW2        1.0     0.759949     0.812413     0.825005    Uiso  ? HW
   OW         1.0     0.253404     0.019674     0.864353    Uiso  ? O
   HW1        1.0     0.251305     0.043808     0.874321    Uiso  ? HW
   HW2        1.0     0.247895     0.019937     0.838908    Uiso  ? HW
   OW         1.0     0.570027     0.933606     0.468771    Uiso  ? O
   HW1        1.0     0.578159     0.958002     0.473492    Uiso  ? HW
   HW2        1.0     0.555337     0.933344     0.446998    Uiso  ? HW
   OW         1.0     0.464573     0.483723     0.427848    Uiso  ? O
   HW1        1.0     0.442276     0.493691     0.418929    Uiso  ? HW
   HW2        1.0     0.483198     0.485559     0.409486    Uiso  ? HW
   OW         1.0     0.422077     0.684924     0.434144    Uiso  ? O
   HW1        1.0     0.414470     0.696204     0.456441    Uiso  ? HW
   HW2        1.0     0.447522     0.690171     0.429947    Uiso  ? HW
   OW         1.0     0.132473     0.190709     0.094961    Uiso  ? O
   HW1        1.0     0.141917     0.213531     0.086304    Uiso  ? HW
   HW2        1.0     0.134834     0.172608     0.076074    Uiso  ? HW
   OW         1.0     0.059547     0.873797     0.088403    Uiso  ? O
   HW1        1.0     0.063482     0.850450     0.099945    Uiso  ? HW
   HW2        1.0     0.034102     0.880092     0.089977    Uiso  ? HW
   OW         1.0     0.778836     0.420503     0.957740    Uiso  ? O
   HW1        1.0     0.791690     0.403190     0.942525    Uiso  ? HW
   HW2        1.0     0.768343     0.439128     0.942525    Uiso  ? HW
   OW         1.0     0.912620     0.171821     0.019674    Uiso  ? O
   HW1        1.0     0.910784     0.163689     0.044595    Uiso  ? HW
   HW2        1.0     0.918654     0.151360     0.004459    Uiso  ? HW
   OW         1.0     0.253404     0.570289     0.052465    Uiso  ? O
   HW1        1.0     0.228221     0.574224     0.046431    Uiso  ? HW
   HW2        1.0     0.256289     0.568453     0.078434    Uiso  ? HW
   OW         1.0     0.264946     0.639280     0.338658    Uiso  ? O
   HW1        1.0     0.283833     0.645838     0.355709    Uiso  ? HW
   HW2        1.0     0.247633     0.623803     0.350725    Uiso  ? HW
   OW         1.0     0.870911     0.247633     0.088140    Uiso  ? O
   HW1        1.0     0.856221     0.229008     0.077123    Uiso  ? HW
   HW2        1.0     0.890848     0.236353     0.100994    Uiso  ? HW
   OW         1.0     0.414994     0.073975     0.783820    Uiso  ? O
   HW1        1.0     0.428373     0.065318     0.762834    Uiso  ? HW
   HW2        1.0     0.398468     0.092862     0.776475    Uiso  ? HW
   OW         1.0     0.833399     0.749193     0.838121    Uiso  ? O
   HW1        1.0     0.838645     0.741324     0.813725    Uiso  ? HW
   HW2        1.0     0.814249     0.767031     0.837596    Uiso  ? HW
   OW         1.0     0.097322     0.119357     0.825005    Uiso  ? O
   HW1        1.0     0.077647     0.104929     0.815561    Uiso  ? HW
   HW2        1.0     0.120144     0.109389     0.817135    Uiso  ? HW
   OW         1.0     0.137195     0.375121     0.139031    Uiso  ? O
   HW1        1.0     0.126440     0.352037     0.133522    Uiso  ? HW
   HW2        1.0     0.163427     0.373285     0.137195    Uiso  ? HW
   OW         1.0     0.401616     0.663152     0.118045    Uiso  ? O
   HW1        1.0     0.378269     0.651347     0.121718    Uiso  ? HW
   HW2        1.0     0.419192     0.645314     0.109913    Uiso  ? HW
   OW         1.0     0.959314     0.516251     0.743160    Uiso  ? O
   HW1        1.0     0.952756     0.517038     0.768343    Uiso  ? HW
   HW2        1.0     0.978463     0.533302     0.738438    Uiso  ? HW
   OW         1.0     0.034889     0.379056     0.069778    Uiso  ? O
   HW1        1.0     0.034102     0.353349     0.074762    Uiso  ? HW
   HW2        1.0     0.034889     0.392172     0.092338    Uiso  ? HW
   OW         1.0     0.654233     0.759162     0.485821    Uiso  ? O
   HW1        1.0     0.637182     0.778836     0.489756    Uiso  ? HW
   HW2        1.0     0.677842     0.765982     0.495265    Uiso  ? HW
   OW         1.0     0.621180     0.083156     0.826579    Uiso  ? O
   HW1        1.0     0.628525     0.098896     0.806904    Uiso  ? HW
   HW2        1.0     0.601243     0.094174     0.839695    Uiso  ? HW
   OW         1.0     0.842318     0.679153     0.709320    Uiso  ? O
   HW1        1.0     0.859631     0.695155     0.698040    Uiso  ? HW
   HW2        1.0     0.838383     0.686498     0.734241    Uiso  ? HW
   OW         1.0     0.606752     0.110175     0.759949    Uiso  ? O
   HW1        1.0     0.580782     0.112274     0.763883    Uiso  ? HW
   HW2        1.0     0.611736     0.088140     0.746832    Uiso  ? HW
   OW         1.0     0.461688     0.470344     0.591013    Uiso  ? O
   HW1        1.0     0.479788     0.452507     0.584192    Uiso  ? HW
   HW2        1.0     0.439390     0.458015     0.597309    Uiso  ? HW
   OW         1.0     0.286981     0.317673     0.402928    Uiso  ? O
   HW1        1.0     0.277537     0.342069     0.403715    Uiso  ? HW
   HW2        1.0     0.309541     0.316623     0.416306    Uiso  ? HW
   OW         1.0     0.631673     0.886126     0.889011    Uiso  ? O
   HW1        1.0     0.646101     0.905275     0.878256    Uiso  ? HW
   HW2        1.0     0.611999     0.896881     0.902652    Uiso  ? HW
   OW         1.0     0.510742     0.130637     0.060072    Uiso  ? O
   HW1        1.0     0.525957     0.109913     0.066105    Uiso  ? HW
   HW2        1.0     0.497101     0.137719     0.081320    Uiso  ? HW
   OW         1.0     0.075811     0.844416     0.673382    Uiso  ? O
   HW1        1.0     0.062170     0.863828     0.684924    Uiso  ? HW
   HW2        1.0     0.093387     0.854909     0.656856    Uiso  ? HW
   OW         1.0     0.323181     0.176805     0.783295    Uiso  ? O
   HW1        1.0     0.301146     0.162640     0.786443    Uiso  ? HW
   HW2        1.0     0.319247     0.201201     0.791690    Uiso  ? HW
   OW         1.0     0.462475     0.472968     0.505496    Uiso  ? O
   HW1        1.0     0.467721     0.473492     0.479788    Uiso  ? HW
   HW2        1.0     0.478214     0.455917     0.517300    Uiso  ? HW
   OW         1.0     0.637969     0.903964     0.365940    Uiso  ? O
   HW1        1.0     0.615147     0.891110     0.364104    Uiso  ? HW
   HW2        1.0     0.655020     0.893471     0.349151    Uiso  ? HW
   OW         1.0     0.953805     0.673382     0.476640    Uiso  ? O
   HW1        1.0     0.955379     0.657118     0.455917    Uiso  ? HW
   HW2        1.0     0.949346     0.697778     0.467984    Uiso  ? HW
   OW         1.0     0.567666     0.544319     0.908948    Uiso  ? O
   HW1        1.0     0.546680     0.533827     0.920752    Uiso  ? HW
   HW2        1.0     0.562944     0.546418     0.883240    Uiso  ? HW
   OW         1.0     0.448834     0.389024     0.282784    Uiso  ? O
   HW1        1.0     0.453556     0.363317     0.279898    Uiso  ? HW
   HW2        1.0     0.423913     0.392697     0.289342    Uiso  ? HW
   OW         1.0     0.206186     0.751292     0.981087    Uiso  ? O
   HW1        1.0     0.179953     0.752866     0.979775    Uiso  ? HW
   HW2        1.0     0.216678     0.768605     0.964298    Uiso  ? HW
   OW         1.0     0.813462     0.180478     0.242648    Uiso  ? O
   HW1        1.0     0.788542     0.179953     0.250780    Uiso  ? HW
   HW2        1.0     0.828939     0.188348     0.262323    Uiso  ? HW
   OW         1.0     0.843892     0.402403     0.750767    Uiso  ? O
   HW1        1.0     0.843105     0.417880     0.771753    Uiso  ? HW
   HW2        1.0     0.867763     0.391123     0.749193    Uiso  ? HW
   OW         1.0     0.738438     0.787493     0.415257    Uiso  ? O
   HW1        1.0     0.752341     0.807954     0.424438    Uiso  ? HW
   HW2        1.0     0.749980     0.765195     0.422864    Uiso  ? HW
   OW         1.0     0.668136     0.355709     0.885863    Uiso  ? O
   HW1        1.0     0.670234     0.364104     0.861205    Uiso  ? HW
   HW2        1.0     0.678891     0.373285     0.901865    Uiso  ? HW
   OW         1.0     0.696467     0.178117     0.372236    Uiso  ? O
   HW1        1.0     0.694368     0.170510     0.397156    Uiso  ? HW
   HW2        1.0     0.712206     0.161591     0.359382    Uiso  ? HW
   OW         1.0     0.774639     0.672858     0.686761    Uiso  ? O
   HW1        1.0     0.774901     0.694106     0.701975    Uiso  ? HW
   HW2        1.0     0.749980     0.667873     0.679153    Uiso  ? HW
   OW         1.0     0.784607     0.953543     0.362792    Uiso  ? O
   HW1        1.0     0.808478     0.943837     0.358333    Uiso  ? HW
   HW2        1.0     0.770179     0.951444     0.340757    Uiso  ? HW
   OW         1.0     0.709320     0.682826     0.908423    Uiso  ? O
   HW1        1.0     0.698565     0.680465     0.884552    Uiso  ? HW
   HW2        1.0     0.734766     0.676268     0.907374    Uiso  ? HW
   OW         1.0     0.708796     0.259962     0.444899    Uiso  ? O
   HW1        1.0     0.715354     0.285407     0.445686    Uiso  ? HW
   HW2        1.0     0.725847     0.247108     0.429947    Uiso  ? HW
   OW         1.0     0.575011     0.919441     0.927048    Uiso  ? O
   HW1        1.0     0.563731     0.918916     0.903439    Uiso  ? HW
   HW2        1.0     0.570814     0.942787     0.938328    Uiso  ? HW
   OW         1.0     0.827890     0.368826     0.049841    Uiso  ? O
   HW1        1.0     0.818447     0.355185     0.070040    Uiso  ? HW
   HW2        1.0     0.837334     0.352562     0.031741    Uiso  ? HW
   OW         1.0     0.372236     0.104667     0.354660    Uiso  ? O
   HW1        1.0     0.359120     0.127489     0.353611    Uiso  ? HW
   HW2        1.0     0.387975     0.104667     0.375384    Uiso  ? HW
   OW         1.0    -0.000525     0.299835     0.782508    Uiso  ? O
   HW1        1.0     0.022822     0.297998     0.794575    Uiso  ? HW
   HW2        1.0    -0.011542     0.275963     0.781721    Uiso  ? HW
   OW         1.0     0.635083     0.338658     0.579733    Uiso  ? O
   HW1        1.0     0.655544     0.324755     0.570552    Uiso  ? HW
   HW2        1.0     0.626951     0.355447     0.561370    Uiso  ? HW
   OW         1.0     0.625377     0.258912     0.289867    Uiso  ? O
   HW1        1.0     0.624590     0.260224     0.263634    Uiso  ? HW
   HW2        1.0     0.634821     0.235566     0.297212    Uiso  ? HW
   OW         1.0     0.932557     0.987382     0.853073    Uiso  ? O
   HW1        1.0     0.911571     0.977676     0.865140    Uiso  ? HW
   HW2        1.0     0.942787     0.968757     0.837334    Uiso  ? HW
   OW         1.0     0.658167     0.786181     0.881666    Uiso  ? O
   HW1        1.0     0.657380     0.775163     0.858057    Uiso  ? HW
   HW2        1.0     0.664725     0.768081     0.899504    Uiso  ? HW
   OW         1.0     0.065056     0.274127     0.420765    Uiso  ? O
   HW1        1.0     0.051415     0.258912     0.437292    Uiso  ? HW
   HW2        1.0     0.052202     0.275701     0.397943    Uiso  ? HW
   OW         1.0     0.662627     0.959051     0.732667    Uiso  ? O
   HW1        1.0     0.654233     0.979250     0.718239    Uiso  ? HW
   HW2        1.0     0.642428     0.943050     0.737651    Uiso  ? HW
   OW         1.0     0.330002     0.526219     0.400567    Uiso  ? O
   HW1        1.0     0.305606     0.528580     0.390598    Uiso  ? HW
   HW2        1.0     0.345217     0.545106     0.391123    Uiso  ? HW
   OW         1.0     0.428373     0.848089     0.878256    Uiso  ? O
   HW1        1.0     0.418142     0.868288     0.891372    Uiso  ? HW
   HW2        1.0     0.411584     0.827890     0.878781    Uiso  ? HW
   OW         1.0     0.934918     0.852024     0.769130    Uiso  ? O
   HW1        1.0     0.910522     0.853598     0.759424    Uiso  ? HW
   HW2        1.0     0.947772     0.874059     0.763359    Uiso  ? HW
   OW         1.0     0.883240     0.621180     0.153459    Uiso  ? O
   HW1        1.0     0.881929     0.647412     0.152934    Uiso  ? HW
   HW2        1.0     0.868288     0.612261     0.173133    Uiso  ? HW
   OW         1.0     0.917080     0.714829     0.299572    Uiso  ? O
   HW1        1.0     0.920490     0.690695     0.290129    Uiso  ? HW
   HW2        1.0     0.933344     0.731618     0.287506    Uiso  ? HW
   OW         1.0     0.173133     0.163427     0.913407    Uiso  ? O
   HW1        1.0     0.162902     0.150835     0.933868    Uiso  ? HW
   HW2        1.0     0.192545     0.179166     0.921802    Uiso  ? HW
   OW         1.0     0.271504     0.363317     0.912620    Uiso  ? O
   HW1        1.0     0.271766     0.349414     0.890323    Uiso  ? HW
   HW2        1.0     0.296162     0.367252     0.920752    Uiso  ? HW
   OW         1.0     0.065581     0.985546     0.325280    Uiso  ? O
   HW1        1.0     0.049841     0.973742     0.307967    Uiso  ? HW
   HW2        1.0     0.057186     1.009942     0.329740    Uiso  ? HW
   OW         1.0     0.288030     0.499725     0.509955    Uiso  ? O
   HW1        1.0     0.294326     0.502085     0.535400    Uiso  ? HW
   HW2        1.0     0.294588     0.521760     0.497364    Uiso  ? HW
   OW         1.0     0.260749     0.950133     0.844416    Uiso  ? O
   HW1        1.0     0.248682     0.927048     0.843105    Uiso  ? HW
   HW2        1.0     0.268094     0.957478     0.820283    Uiso  ? HW
   OW         1.0     0.092338     0.677317     0.713780    Uiso  ? O
   HW1        1.0     0.076861     0.691220     0.729519    Uiso  ? HW
   HW2        1.0     0.083681     0.652659     0.712731    Uiso  ? HW
   OW         1.0     0.868026     0.470344     0.365678    Uiso  ? O
   HW1        1.0     0.842580     0.472181     0.359644    Uiso  ? HW
   HW2        1.0     0.874846     0.445161     0.367776    Uiso  ? HW
   OW         1.0     0.780147     0.513628     0.774114    Uiso  ? O
   HW1        1.0     0.773327     0.494478     0.757325    Uiso  ? HW
   HW2        1.0     0.796674     0.530154     0.762047    Uiso  ? HW
   OW         1.0     0.659217     0.920490     0.561633    Uiso  ? O
   HW1        1.0     0.646625     0.897668     0.559534    Uiso  ? HW
   HW2        1.0     0.654495     0.934918     0.540122    Uiso  ? HW
   OW         1.0     0.541959     0.458540     0.167362    Uiso  ? O
   HW1        1.0     0.545631     0.483461     0.159754    Uiso  ? HW
   HW2        1.0     0.521760     0.448309     0.154246    Uiso  ? HW
   OW         1.0     0.849925     0.531466     0.056924    Uiso  ? O
   HW1        1.0     0.852548     0.508644     0.069515    Uiso  ? HW
   HW2        1.0     0.862779     0.550090     0.070040    Uiso  ? HW
   OW         1.0     0.890585     0.778049     0.879305    Uiso  ? O
   HW1        1.0     0.871698     0.762047     0.870649    Uiso  ? HW
   HW2        1.0     0.900291     0.791952     0.859369    Uiso  ? HW
   OW         1.0     0.503135     0.288555     0.981874    Uiso  ? O
   HW1        1.0     0.504709     0.313476     0.973742    Uiso  ? HW
   HW2        1.0     0.478739     0.283308     0.989743    Uiso  ? HW
   OW         1.0     0.034627     0.218777     0.448572    Uiso  ? O
   HW1        1.0     0.049054     0.218515     0.470344    Uiso  ? HW
   HW2        1.0     0.010755     0.209333     0.454080    Uiso  ? HW
   OW         1.0     0.357808     0.331838     0.437029    Uiso  ? O
   HW1        1.0     0.352824     0.312951     0.454343    Uiso  ? HW
   HW2        1.0     0.383778     0.334461     0.434144    Uiso  ? HW
   OW         1.0     0.974791     0.619344     0.972168    Uiso  ? O
   HW1        1.0     0.977939     0.616720     0.946198    Uiso  ? HW
   HW2        1.0     0.949346     0.618032     0.977939    Uiso  ? HW
   OW         1.0     0.195430     0.727421     0.672595    Uiso  ? O
   HW1        1.0     0.207760     0.742635     0.655020    Uiso  ? HW
   HW2        1.0     0.188610     0.704599     0.661578    Uiso  ? HW
   OW         1.0     0.269930     0.921015     0.408436    Uiso  ? O
   HW1        1.0     0.287506     0.938853     0.415781    Uiso  ? HW
   HW2        1.0     0.246059     0.932295     0.407125    Uiso  ? HW
   OW         1.0     0.176018     0.965347     0.856746    Uiso  ? O
   HW1        1.0     0.173920     0.948559     0.836547    Uiso  ? HW
   HW2        1.0     0.199365     0.961675     0.868550    Uiso  ? HW
   OW         1.0     0.696991     0.108339     0.053776    Uiso  ? O
   HW1        1.0     0.713780     0.103355     0.033840    Uiso  ? HW
   HW2        1.0     0.691482     0.133785     0.054301    Uiso  ? HW
   OW         1.0     0.536450     0.110962     0.767294    Uiso  ? O
   HW1        1.0     0.528842     0.126440     0.787230    Uiso  ? HW
   HW2        1.0     0.522022     0.089190     0.767294    Uiso  ? HW
   OW         1.0     0.684662     0.352037     0.068729    Uiso  ? O
   HW1        1.0     0.678629     0.365940     0.047480    Uiso  ? HW
   HW2        1.0     0.685449     0.367776     0.089714    Uiso  ? HW
   OW         1.0     0.632984     0.295638     0.768081    Uiso  ? O
   HW1        1.0     0.620655     0.318460     0.764408    Uiso  ? HW
   HW2        1.0     0.646363     0.296425     0.790903    Uiso  ? HW
   OW         1.0     0.832087     0.691482     0.869600    Uiso  ? O
   HW1        1.0     0.847040     0.688859     0.891110    Uiso  ? HW
   HW2        1.0     0.833137     0.716141     0.860943    Uiso  ? HW
   OW         1.0     0.858582     0.532515     0.884552    Uiso  ? O
   HW1        1.0     0.833399     0.537499     0.879043    Uiso  ? HW
   HW2        1.0     0.860418     0.519136     0.907112    Uiso  ? HW
   OW         1.0     0.905013     0.020199     0.278849    Uiso  ? O
   HW1        1.0     0.883240     0.025708     0.265470    Uiso  ? HW
   HW2        1.0     0.902914    -0.003673     0.289604    Uiso  ? HW
   OW         1.0     0.000262     0.310590     0.443325    Uiso  ? O
   HW1        1.0     0.016264     0.314262     0.463786    Uiso  ? HW
   HW2        1.0    -0.000262     0.332625     0.428898    Uiso  ? HW
   OW         1.0     0.440177     0.076336     0.143228    Uiso  ? O
   HW1        1.0     0.459589     0.090501     0.153983    Uiso  ? HW
   HW2        1.0     0.438079     0.082369     0.117783    Uiso  ? HW
   OW         1.0     0.746308     0.642690     0.833924    Uiso  ? O
   HW1        1.0     0.730044     0.625115     0.844679    Uiso  ? HW
   HW2        1.0     0.737389     0.649511     0.810315    Uiso  ? HW
   OW         1.0     0.813200     0.659479     0.809528    Uiso  ? O
   HW1        1.0     0.811364     0.679153     0.791952    Uiso  ? HW
   HW2        1.0     0.821857     0.637969     0.797723    Uiso  ? HW
   OW         1.0     0.534876     0.150573     0.407387    Uiso  ? O
   HW1        1.0     0.526482     0.126702     0.414732    Uiso  ? HW
   HW2        1.0     0.535925     0.166313     0.428373    Uiso  ? HW
   OW         1.0     0.160017     0.025183     0.823168    Uiso  ? O
   HW1        1.0     0.173658     0.010231     0.806380    Uiso  ? HW
   HW2        1.0     0.161591     0.050104     0.815561    Uiso  ? HW
   OW         1.0     0.735028     0.817660     0.936229    Uiso  ? O
   HW1        1.0     0.738438     0.831300     0.913932    Uiso  ? HW
   HW2        1.0     0.758112     0.815561     0.948821    Uiso  ? HW
   OW         1.0     0.976889     0.811889     0.275963    Uiso  ? O
   HW1        1.0     0.971118     0.837334     0.273340    Uiso  ? HW
   HW2        1.0     0.955904     0.797198     0.269930    Uiso  ? HW
   OW         1.0     0.893733     0.025183     0.994990    Uiso  ? O
   HW1        1.0     0.903964     0.038037     1.015451    Uiso  ? HW
   HW2        1.0     0.909210     0.029118     0.974004    Uiso  ? HW
   OW         1.0     0.214580     0.186511     0.297212    Uiso  ? O
   HW1        1.0     0.224548     0.202251     0.279111    Uiso  ? HW
   HW2        1.0     0.222187     0.161853     0.292752    Uiso  ? HW
   OW         1.0     0.566879     0.949870     0.131424    Uiso  ? O
   HW1        1.0     0.547992     0.940951     0.115160    Uiso  ? HW
   HW2        1.0     0.584717     0.963249     0.117521    Uiso  ? HW
   OW         1.0     0.989219     0.987120     0.111749    Uiso  ? O
   HW1        1.0     1.008631     0.969544     0.114635    Uiso  ? HW
   HW2        1.0     0.974529     0.980562     0.091026    Uiso  ? HW
   OW         1.0     0.687548     0.498938     0.984759    Uiso  ? O
   HW1        1.0     0.701713     0.488969     1.004433    Uiso  ? HW
   HW2        1.0     0.695155     0.487658     0.962199    Uiso  ? HW
   OW         1.0     0.208546     0.065056     0.960363    Uiso  ? O
   HW1        1.0     0.198316     0.040922     0.958002    Uiso  ? HW
   HW2        1.0     0.231106     0.066368     0.946985    Uiso  ? HW
   OW         1.0     0.578159     0.442276     0.335773    Uiso  ? O
   HW1        1.0     0.598096     0.425487     0.333412    Uiso  ? HW
   HW2        1.0     0.586816     0.466672     0.333674    Uiso  ? HW
   OW         1.0     0.874321     0.425487     0.672333    Uiso  ? O
   HW1        1.0     0.857270     0.430996     0.652921    Uiso  ? HW
   HW2        1.0     0.877731     0.399517     0.673382    Uiso  ? HW
   OW         1.0     0.751554     0.698565     0.270455    Uiso  ? O
   HW1        1.0     0.769392     0.717452     0.265733    Uiso  ? HW
   HW2        1.0     0.758375     0.676792     0.257338    Uiso  ? HW
   OW         1.0     0.635083     0.494740     0.600719    Uiso  ? O
   HW1        1.0     0.626951     0.485559     0.577372    Uiso  ? HW
   HW2        1.0     0.620131     0.514939     0.608064    Uiso  ? HW
   OW         1.0     0.166313     0.266782     0.737389    Uiso  ? O
   HW1        1.0     0.179166     0.287768     0.746832    Uiso  ? HW
   HW2        1.0     0.164476     0.268618     0.711157    Uiso  ? HW
   OW         1.0     0.568715     0.652659     0.082369    Uiso  ? O
   HW1        1.0     0.558223     0.644527     0.104929    Uiso  ? HW
   HW2        1.0     0.549566     0.658430     0.065318    Uiso  ? HW
   OW         1.0     0.198054     0.794051     0.442801    Uiso  ? O
   HW1        1.0     0.214842     0.803756     0.460638    Uiso  ? HW
   HW2        1.0     0.201464     0.806642     0.419978    Uiso  ? HW
   OW         1.0     0.926523     0.491855     0.201201    Uiso  ? O
   HW1        1.0     0.902390     0.489232     0.190971    Uiso  ? HW
   HW2        1.0     0.937803     0.513365     0.191233    Uiso  ? HW
   OW         1.0     0.533302     1.000236     0.539860    Uiso  ? O
   HW1        1.0     0.526744     0.976365     0.548517    Uiso  ? HW
   HW2        1.0     0.559009     1.004171     0.543532    Uiso  ? HW
   OW         1.0     0.911833     0.135358     0.906062    Uiso  ? O
   HW1        1.0     0.934655     0.144015     0.896881    Uiso  ? HW
   HW2        1.0     0.912096     0.109126     0.906849    Uiso  ? HW
   OW         1.0     0.075287     0.775163     0.317935    Uiso  ? O
   HW1        1.0     0.092862     0.756014     0.320821    Uiso  ? HW
   HW2        1.0     0.068466     0.777262     0.292752    Uiso  ? HW
   OW         1.0     0.558485     0.387451     0.377220    Uiso  ? O
   HW1        1.0     0.537499     0.375908     0.366465    Uiso  ? HW
   HW2        1.0     0.569502     0.403715     0.359644    Uiso  ? HW
   OW         1.0     0.382204     0.568978     0.734766    Uiso  ? O
   HW1        1.0     0.362792     0.561633     0.750767    Uiso  ? HW
   HW2        1.0     0.403715     0.555075     0.739750    Uiso  ? HW
   OW         1.0     0.727158     0.678104     0.028331    Uiso  ? O
   HW1        1.0     0.740799     0.666299     0.009444    Uiso  ? HW
   HW2        1.0     0.723223     0.661315     0.048005    Uiso  ? HW
   OW         1.0     0.731093     0.911571     0.441489    Uiso  ? O
   HW1        1.0     0.724797     0.889274     0.429684    Uiso  ? HW
   HW2        1.0     0.757063     0.912096     0.445948    Uiso  ? HW
   OW         1.0     0.891372     0.346004     0.254978    Uiso  ? O
   HW1        1.0     0.893471     0.333150     0.232156    Uiso  ? HW
   HW2        1.0     0.887175     0.328690     0.274127    Uiso  ? HW
   OW         1.0     0.094961     0.787230     0.583930    Uiso  ? O
   HW1        1.0     0.113061     0.768343     0.585766    Uiso  ? HW
   HW2        1.0     0.106503     0.809790     0.576585    Uiso  ? HW
   OW         1.0     0.833399     0.036463     0.268094    Uiso  ? O
   HW1        1.0     0.828415     0.028069     0.292490    Uiso  ? HW
   HW2        1.0     0.829726     0.062170     0.266520    Uiso  ? HW
   OW         1.0     0.755751     0.543795     0.492904    Uiso  ? O
   HW1        1.0     0.780147     0.552976     0.490281    Uiso  ? HW
   HW2        1.0     0.749456     0.543270     0.518349    Uiso  ? HW
   OW         1.0     0.412109     0.511791     0.392435    Uiso  ? O
   HW1        1.0     0.410535     0.496314     0.371186    Uiso  ? HW
   HW2        1.0     0.388762     0.513103     0.404239    Uiso  ? HW
   OW         1.0     0.020723     0.978463     0.774901    Uiso  ? O
   HW1        1.0     0.038299     0.994990     0.785656    Uiso  ? HW
   HW2        1.0     0.033577     0.959576     0.762047    Uiso  ? HW
   OW         1.0     0.946985     0.413945     0.843630    Uiso  ? O
   HW1        1.0     0.926786     0.430471     0.847040    Uiso  ? HW
   HW2        1.0     0.968233     0.427324     0.836547    Uiso  ? HW
   OW         1.0     0.224810     0.479788     0.578421    Uiso  ? O
   HW1        1.0     0.243435     0.461688     0.573962    Uiso  ? HW
   HW2        1.0     0.217203     0.478476     0.603342    Uiso  ? HW
   OW         1.0     0.805855     0.988432     0.770179    Uiso  ? O
   HW1        1.0     0.788804     1.001285     0.785394    Uiso  ? HW
   HW2        1.0     0.829202     0.987382     0.781984    Uiso  ? HW
   OW         1.0     0.881666     0.721387     0.062170    Uiso  ? O
   HW1        1.0     0.905800     0.730568     0.067679    Uiso  ? HW
   HW2        1.0     0.864615     0.741324     0.062170    Uiso  ? HW
   OW         1.0     0.680203     0.175756     0.516513    Uiso  ? O
   HW1        1.0     0.701713     0.189922     0.521760    Uiso  ? HW
   HW2        1.0     0.681776     0.152409     0.528318    Uiso  ? HW
   OW         1.0     0.172084     0.584979     0.664463    Uiso  ? O
   HW1        1.0     0.149524     0.586816     0.651085    Uiso  ? HW
   HW2        1.0     0.175494     0.560321     0.672333    Uiso  ? HW
   OW         1.0     0.704336     0.114635     0.608589    Uiso  ? O
   HW1        1.0     0.704599     0.113323     0.582356    Uiso  ? HW
   HW2        1.0     0.727683     0.123554     0.616983    Uiso  ? HW
   OW         1.0     0.085779     0.164476     0.337872    Uiso  ? O
   HW1        1.0     0.070040     0.166050     0.358857    Uiso  ? HW
   HW2        1.0     0.077647     0.181527     0.319509    Uiso  ? HW
   OW         1.0     0.422339     0.534351     0.922326    Uiso  ? O
   HW1        1.0     0.414994     0.556386     0.934655    Uiso  ? HW
   HW2        1.0     0.439390     0.521235     0.937541    Uiso  ? HW
   OW         1.0     0.066105     0.093125     0.355185    Uiso  ? O
   HW1        1.0     0.064269     0.094698     0.381155    Uiso  ? HW
   HW2        1.0     0.069778     0.117258     0.345217    Uiso  ? HW
   OW         1.0     0.886126     0.701713     0.364628    Uiso  ? O
   HW1        1.0     0.897668     0.697516     0.341544    Uiso  ? HW
   HW2        1.0     0.863041     0.713780     0.360694    Uiso  ? HW
   OW         1.0     0.417880     0.782771     0.117521    Uiso  ? O
   HW1        1.0     0.403452     0.804281     0.121980    Uiso  ? HW
   HW2        1.0     0.433095     0.786443     0.096535    Uiso  ? HW
   OW         1.0     0.378532     0.919703     0.449359    Uiso  ? O
   HW1        1.0     0.378532     0.905013     0.427586    Uiso  ? HW
   HW2        1.0     0.382204     0.944886     0.442801    Uiso  ? HW
   OW         1.0     0.197267     0.751817     0.738438    Uiso  ? O
   HW1        1.0     0.171297     0.754440     0.741061    Uiso  ? HW
   HW2        1.0     0.202775     0.746570     0.713255    Uiso  ? HW
   OW         1.0     0.947772     0.279636     0.294588    Uiso  ? O
   HW1        1.0     0.933344     0.267569     0.276226    Uiso  ? HW
   HW2        1.0     0.931770     0.292227     0.311115    Uiso  ? HW
   OW         1.0     0.784869     0.102306     0.326592    Uiso  ? O
   HW1        1.0     0.796411     0.102306     0.302983    Uiso  ? HW
   HW2        1.0     0.769130     0.123029     0.328690    Uiso  ? HW
   OW         1.0     0.857270     0.780934     0.392435    Uiso  ? O
   HW1        1.0     0.843105     0.802707     0.389549    Uiso  ? HW
   HW2        1.0     0.871698     0.782771     0.414470    Uiso  ? HW
   OW         1.0     0.263634     0.750767     0.103093    Uiso  ? O
   HW1        1.0     0.253141     0.735815     0.084468    Uiso  ? HW
   HW2        1.0     0.247895     0.750505     0.124341    Uiso  ? HW
   OW         1.0     0.588390     0.272291     0.847302    Uiso  ? O
   HW1        1.0     0.595210     0.257601     0.868026    Uiso  ? HW
   HW2        1.0     0.609638     0.278587     0.833661    Uiso  ? HW
   OW         1.0     0.677317     0.227958     0.226122    Uiso  ? O
   HW1        1.0     0.655282     0.241861     0.227696    Uiso  ? HW
   HW2        1.0     0.676530     0.212744     0.204612    Uiso  ? HW
   OW         1.0     0.928622     0.537499     0.009444    Uiso  ? O
   HW1        1.0     0.919965     0.562157     0.007870    Uiso  ? HW
   HW2        1.0     0.909735     0.520973     0.001574    Uiso  ? HW
   OW         1.0     0.531466     0.621705     0.467459    Uiso  ? O
   HW1        1.0     0.544319     0.644527     0.468508    Uiso  ? HW
   HW2        1.0     0.536187     0.607801     0.488969    Uiso  ? HW
   OW         1.0     0.107815     0.641903     0.379581    Uiso  ? O
   HW1        1.0     0.118308     0.643215     0.403452    Uiso  ? HW
   HW2        1.0     0.086829     0.657118     0.378007    Uiso  ? HW
   OW         1.0     0.684662     0.541696     0.758112    Uiso  ? O
   HW1        1.0     0.668398     0.544844     0.737651    Uiso  ? HW
   HW2        1.0     0.706435     0.555862     0.754178    Uiso  ? HW
   OW         1.0     0.368301     0.036463     0.692794    Uiso  ? O
   HW1        1.0     0.367514     0.062695     0.693581    Uiso  ? HW
   HW2        1.0     0.378794     0.028593     0.669972    Uiso  ? HW
   OW         1.0     0.896094     0.357546     0.674431    Uiso  ? O
   HW1        1.0     0.890323     0.338396     0.657380    Uiso  ? HW
   HW2        1.0     0.899767     0.347315     0.698303    Uiso  ? HW
   OW         1.0     0.187561     0.200152     0.811889    Uiso  ? O
   HW1        1.0     0.188348     0.173920     0.812151    Uiso  ? HW
   HW2        1.0     0.204349     0.209596     0.829989    Uiso  ? HW
   OW         1.0     0.552714     0.064007     0.521760    Uiso  ? O
   HW1        1.0     0.573175     0.047480     0.523596    Uiso  ? HW
   HW2        1.0     0.561108     0.087616     0.514415    Uiso  ? HW
   OW         1.0     0.004197     0.215105     0.123029    Uiso  ? O
   HW1        1.0    -0.004722     0.236615     0.110962    Uiso  ? HW
   HW2        1.0     0.024134     0.205136     0.109389    Uiso  ? HW
   OW         1.0     0.304557     0.663414     0.086829    Uiso  ? O
   HW1        1.0     0.278849     0.664725     0.092862    Uiso  ? HW
   HW2        1.0     0.315836     0.686498     0.091551    Uiso  ? HW
   OW         1.0     0.344954     0.913407     0.171297    Uiso  ? O
   HW1        1.0     0.335248     0.889274     0.167624    Uiso  ? HW
   HW2        1.0     0.345479     0.918391     0.197004    Uiso  ? HW
   OW         1.0     0.602293     0.049317     0.139031    Uiso  ? O
   HW1        1.0     0.576323     0.045906     0.136670    Uiso  ? HW
   HW2        1.0     0.610687     0.064531     0.119357    Uiso  ? HW
   OW         1.0     0.678891     0.941214     0.884290    Uiso  ? O
   HW1        1.0     0.698040     0.930196     0.869862    Uiso  ? HW
   HW2        1.0     0.667873     0.960625     0.870649    Uiso  ? HW
   OW         1.0     0.898980     0.229008     0.324231    Uiso  ? O
   HW1        1.0     0.917080     0.229795     0.343118    Uiso  ? HW
   HW2        1.0     0.875633     0.236353     0.334199    Uiso  ? HW
   OW         1.0     0.053251     0.938328     0.908423    Uiso  ? O
   HW1        1.0     0.031479     0.927835     0.918391    Uiso  ? HW
   HW2        1.0     0.047743     0.951182     0.886388    Uiso  ? HW
   OW         1.0     0.808478     0.080008     0.104142    Uiso  ? O
   HW1        1.0     0.817660     0.102830     0.094698    Uiso  ? HW
   HW2        1.0     0.782508     0.081320     0.106765    Uiso  ? HW
   OW         1.0     0.734241     0.332887     0.456179    Uiso  ? O
   HW1        1.0     0.734766     0.339708     0.430996    Uiso  ? HW
   HW2        1.0     0.721650     0.350988     0.470082    Uiso  ? HW
   OW         1.0     0.700926     0.381155     0.128800    Uiso  ? O
   HW1        1.0     0.726634     0.386139     0.130899    Uiso  ? HW
   HW2        1.0     0.693843     0.364628     0.148212    Uiso  ? HW
   OW         1.0     0.972168     0.907636     0.744209    Uiso  ? O
   HW1        1.0     0.966397     0.929671     0.756801    Uiso  ? HW
   HW2        1.0     0.965872     0.909997     0.719026    Uiso  ? HW
   OW         1.0     0.187036     0.444375     0.236353    Uiso  ? O
   HW1        1.0     0.190971     0.467984     0.246846    Uiso  ? HW
   HW2        1.0     0.208284     0.429422     0.240025    Uiso  ? HW
   OW         1.0     0.797723     0.091551     0.907112    Uiso  ? O
   HW1        1.0     0.779360     0.088403     0.888749    Uiso  ? HW
   HW2        1.0     0.792477     0.075549     0.927310    Uiso  ? HW
   OW         1.0     0.804019     0.332625     0.580258    Uiso  ? O
   HW1        1.0     0.814774     0.352824     0.567404    Uiso  ? HW
   HW2        1.0     0.807167     0.336035     0.606228    Uiso  ? HW
   OW         1.0     0.207235     0.409748     0.416044    Uiso  ? O
   HW1        1.0     0.191758     0.430209     0.410797    Uiso  ? HW
   HW2        1.0     0.194906     0.393222     0.432308    Uiso  ? HW
   OW         1.0     0.507857     0.615409     0.880355    Uiso  ? O
   HW1        1.0     0.505496     0.600719     0.901865    Uiso  ? HW
   HW2        1.0     0.521760     0.602555     0.862254    Uiso  ? HW
   OW         1.0     0.299572     0.446211     0.465360    Uiso  ? O
   HW1        1.0     0.296162     0.461688     0.486346    Uiso  ? HW
   HW2        1.0     0.278324     0.430734     0.462737    Uiso  ? HW
   OW         1.0     0.690695     0.946460     0.393746    Uiso  ? O
   HW1        1.0     0.668398     0.933082     0.390074    Uiso  ? HW
   HW2        1.0     0.701975     0.951182     0.370662    Uiso  ? HW
   OW         1.0     0.302196     0.447522     0.636919    Uiso  ? O
   HW1        1.0     0.276750     0.454080     0.637969    Uiso  ? HW
   HW2        1.0     0.316361     0.464573     0.650822    Uiso  ? HW
   OW         1.0     0.024921     0.961412     0.269143    Uiso  ? O
   HW1        1.0     0.039348     0.962724     0.247108    Uiso  ? HW
   HW2        1.0     0.006558     0.980037     0.268356    Uiso  ? HW
   OW         1.0     0.297998     0.083156     0.819234    Uiso  ? O
   HW1        1.0     0.308754     0.077910     0.842843    Uiso  ? HW
   HW2        1.0     0.291703     0.060597     0.807429    Uiso  ? HW
   OW         1.0     0.172871     0.676792     0.332625    Uiso  ? O
   HW1        1.0     0.148999     0.670759     0.341544    Uiso  ? HW
   HW2        1.0     0.172871     0.676530     0.306393    Uiso  ? HW
   OW         1.0     0.355709     0.037250     0.102306    Uiso  ? O
   HW1        1.0     0.376171     0.025445     0.090501    Uiso  ? HW
   HW2        1.0     0.336560     0.040922     0.084730    Uiso  ? HW
   OW         1.0     0.842843     0.193594     0.449359    Uiso  ? O
   HW1        1.0     0.847827     0.216154     0.437029    Uiso  ? HW
   HW2        1.0     0.835760     0.175494     0.431521    Uiso  ? HW
   OW         1.0     0.479001     0.227958     0.887700    Uiso  ? O
   HW1        1.0     0.488707     0.205136     0.878781    Uiso  ? HW
   HW2        1.0     0.485297     0.247108     0.870911    Uiso  ? HW
   OW         1.0     0.883503     0.241599     0.523334    Uiso  ? O
   HW1        1.0     0.857795     0.244485     0.528580    Uiso  ? HW
   HW2        1.0     0.897406     0.247633     0.544582    Uiso  ? HW
   OW         1.0     0.857270     0.788804     0.736340    Uiso  ? O
   HW1        1.0     0.833399     0.780410     0.743685    Uiso  ? HW
   HW2        1.0     0.875371     0.778836     0.752604    Uiso  ? HW
   OW         1.0     0.753653     0.974004     0.423651    Uiso  ? O
   HW1        1.0     0.770442     0.988694     0.437554    Uiso  ? HW
   HW2        1.0     0.766244     0.963249     0.403190    Uiso  ? HW
   OW         1.0     0.851499     0.819758     0.669710    Uiso  ? O
   HW1        1.0     0.827366     0.818447     0.659479    Uiso  ? HW
   HW2        1.0     0.856483     0.797723     0.683350    Uiso  ? HW
   OW         1.0     0.482411     0.583143     0.943312    Uiso  ? O
   HW1        1.0     0.456441     0.586816     0.943574    Uiso  ? HW
   HW2        1.0     0.492380     0.588127     0.966921    Uiso  ? HW
   OW         1.0     0.676792     0.049054     0.860943    Uiso  ? O
   HW1        1.0     0.657118     0.064531     0.853073    Uiso  ? HW
   HW2        1.0     0.667349     0.025183     0.867239    Uiso  ? HW
   OW         1.0     0.251043     0.836547     0.822644    Uiso  ? O
   HW1        1.0     0.275701     0.834711     0.813462    Uiso  ? HW
   HW2        1.0     0.248420     0.821070     0.843367    Uiso  ? HW
   OW         1.0     0.678629     0.075811     0.463262    Uiso  ? O
   HW1        1.0     0.683350     0.068729     0.438603    Uiso  ? HW
   HW2        1.0     0.666037     0.056137     0.475591    Uiso  ? HW
   OW         1.0     0.928097     0.845728     0.926261    Uiso  ? O
   HW1        1.0     0.929671     0.847827     0.952493    Uiso  ? HW
   HW2        1.0     0.909997     0.827890     0.919965    Uiso  ? HW
   OW         1.0     0.208809     0.475853     0.371449    Uiso  ? O
   HW1        1.0     0.187298     0.465360     0.382204    Uiso  ? HW
   HW2        1.0     0.220089     0.458540     0.355447    Uiso  ? HW
   OW         1.0     0.678629     0.902127     0.002099    Uiso  ? O
   HW1        1.0     0.704599     0.899242     0.001049    Uiso  ? HW
   HW2        1.0     0.669710     0.891897     0.024658    Uiso  ? HW
   OW         1.0     0.443063     0.813462     0.367776    Uiso  ? O
   HW1        1.0     0.426537     0.804806     0.386139    Uiso  ? HW
   HW2        1.0     0.459589     0.830776     0.378532    Uiso  ? HW
   OW         1.0     0.471656     0.878256     0.446473    Uiso  ? O
   HW1        1.0     0.475329     0.865140     0.423913    Uiso  ? HW
   HW2        1.0     0.462737     0.902390     0.441489    Uiso  ? HW
   OW         1.0     0.035938     0.636395     0.156344    Uiso  ? O
   HW1        1.0     0.044595     0.624852     0.134572    Uiso  ? HW
   HW2        1.0     0.046431     0.624328     0.177330    Uiso  ? HW
   OW         1.0     0.527793     0.538024     0.359382    Uiso  ? O
   HW1        1.0     0.524908     0.514152     0.370137    Uiso  ? HW
   HW2        1.0     0.529105     0.556124     0.378007    Uiso  ? HW
   OW         1.0     0.925737     0.824742     0.660791    Uiso  ? O
   HW1        1.0     0.940427     0.809790     0.645314    Uiso  ? HW
   HW2        1.0     0.934655     0.823431     0.685449    Uiso  ? HW
   OW         1.0     0.806117     0.838645     0.733454    Uiso  ? O
   HW1        1.0     0.825792     0.821594     0.730568    Uiso  ? HW
   HW2        1.0     0.813725     0.862517     0.725322    Uiso  ? HW
   OW         1.0     0.955904     0.749718     0.724273    Uiso  ? O
   HW1        1.0     0.943312     0.746570     0.747357    Uiso  ? HW
   HW2        1.0     0.960888     0.775163     0.720600    Uiso  ? HW
   OW         1.0     0.668398     0.935442     0.461688    Uiso  ? O
   HW1        1.0     0.653183     0.946985     0.479788    Uiso  ? HW
   HW2        1.0     0.663152     0.909735     0.460638    Uiso  ? HW
   OW         1.0     0.173395     0.273865     0.807691    Uiso  ? O
   HW1        1.0     0.193594     0.289867     0.812675    Uiso  ? HW
   HW2        1.0     0.152934     0.280423     0.822906    Uiso  ? HW
   OW         1.0     0.742111     0.269930     0.000525    Uiso  ? O
   HW1        1.0     0.768081     0.273078    -0.002623    Uiso  ? HW
   HW2        1.0     0.735028     0.278587     0.024134    Uiso  ? HW
   OW         1.0     0.871960     0.712993     0.515726    Uiso  ? O
   HW1        1.0     0.886913     0.734503     0.514415    Uiso  ? HW
   HW2        1.0     0.857533     0.710894     0.493691    Uiso  ? HW
   OW         1.0     0.952231     0.185724     0.747357    Uiso  ? O
   HW1        1.0     0.962724     0.209858     0.745783    Uiso  ? HW
   HW2        1.0     0.959314     0.171821     0.726371    Uiso  ? HW
   OW         1.0     0.322394     0.331313     0.606228    Uiso  ? O
   HW1        1.0     0.304032     0.344954     0.618819    Uiso  ? HW
   HW2        1.0     0.334199     0.315049     0.622754    Uiso  ? HW
   OW         1.0     0.971643     0.818709     0.719289    Uiso  ? O
   HW1        1.0     0.959576     0.825005     0.741586    Uiso  ? HW
   HW2        1.0     0.995514     0.809003     0.724535    Uiso  ? HW
   OW         1.0     0.127751     0.221138     0.778836    Uiso  ? O
   HW1        1.0     0.109389     0.216941     0.760473    Uiso  ? HW
   HW2        1.0     0.119094     0.211432     0.801658    Uiso  ? HW
   OW         1.0     0.093911     0.877994     0.914194    Uiso  ? O
   HW1        1.0     0.080533     0.900291     0.910259    Uiso  ? HW
   HW2        1.0     0.109389     0.880879     0.935180    Uiso  ? HW
   OW         1.0     0.914457     0.205923     0.402141    Uiso  ? O
   HW1        1.0     0.905275     0.181265     0.403977    Uiso  ? HW
   HW2        1.0     0.894520     0.222974     0.402928    Uiso  ? HW
   OW         1.0     0.193332     0.717715     0.201201    Uiso  ? O
   HW1        1.0     0.181790     0.703812     0.182052    Uiso  ? HW
   HW2        1.0     0.180740     0.740274     0.204349    Uiso  ? HW
   OW         1.0     0.517038     0.114635     0.584979    Uiso  ? O
   HW1        1.0     0.536712     0.122767     0.600194    Uiso  ? HW
   HW2        1.0     0.520710     0.123554     0.560583    Uiso  ? HW
   OW         1.0     0.698565     0.437292     0.536187    Uiso  ? O
   HW1        1.0     0.711681     0.435456     0.558747    Uiso  ? HW
   HW2        1.0     0.673907     0.444375     0.541172    Uiso  ? HW
   OW         1.0     0.710370     0.538024     0.300359    Uiso  ? O
   HW1        1.0     0.692794     0.556911     0.303770    Uiso  ? HW
   HW2        1.0     0.719813     0.539335     0.275963    Uiso  ? HW
   OW         1.0     0.353086     0.647937     0.527793    Uiso  ? O
   HW1        1.0     0.355185     0.673907     0.529892    Uiso  ? HW
   HW2        1.0     0.337609     0.641903     0.507332    Uiso  ? HW
   OW         1.0     0.461950     0.147950     0.760473    Uiso  ? O
   HW1        1.0     0.481362     0.160017     0.773327    Uiso  ? HW
   HW2        1.0     0.438866     0.157918     0.768081    Uiso  ? HW
   OW         1.0     0.845466     0.871173     0.620655    Uiso  ? O
   HW1        1.0     0.829202     0.887175     0.633247    Uiso  ? HW
   HW2        1.0     0.840482     0.871960     0.594948    Uiso  ? HW
   OW         1.0     0.884814     0.812151     0.605441    Uiso  ? O
   HW1        1.0     0.896356     0.788542     0.604391    Uiso  ? HW
   HW2        1.0     0.869862     0.815561     0.584192    Uiso  ? HW
   OW         1.0     0.515202     0.340495     0.564781    Uiso  ? O
   HW1        1.0     0.493429     0.326854     0.570289    Uiso  ? HW
   HW2        1.0     0.536187     0.326592     0.572126    Uiso  ? HW
   OW         1.0     0.373285     0.044595     0.221138    Uiso  ? O
   HW1        1.0     0.370924     0.050366     0.246583    Uiso  ? HW
   HW2        1.0     0.363579     0.020723     0.216678    Uiso  ? HW
   OW         1.0     0.623279     0.468508     0.761523    Uiso  ? O
   HW1        1.0     0.634034     0.482936     0.780672    Uiso  ? HW
   HW2        1.0     0.601243     0.480050     0.753128    Uiso  ? HW
   OW         1.0     0.305606     0.534613     0.575274    Uiso  ? O
   HW1        1.0     0.285145     0.538811     0.591013    Uiso  ? HW
   HW2        1.0     0.319771     0.556649     0.573437    Uiso  ? HW
   OW         1.0     0.110175     0.117783     0.216941    Uiso  ? O
   HW1        1.0     0.115947     0.108339     0.193069    Uiso  ? HW
   HW2        1.0     0.084206     0.119094     0.219564    Uiso  ? HW
   OW         1.0     0.714567     0.616196     0.384040    Uiso  ? O
   HW1        1.0     0.728995     0.598358     0.396894    Uiso  ? HW
   HW2        1.0     0.727421     0.639018     0.383516    Uiso  ? HW
   OW         1.0     0.071352     0.602817     0.208284    Uiso  ? O
   HW1        1.0     0.088665     0.621442     0.201464    Uiso  ? HW
   HW2        1.0     0.061383     0.608326     0.231893    Uiso  ? HW
   OW         1.0     0.524645     0.868813     0.141392    Uiso  ? O
   HW1        1.0     0.501561     0.869337     0.153983    Uiso  ? HW
   HW2        1.0     0.539073     0.889274     0.148737    Uiso  ? HW
   OW         1.0     0.383778     0.121718     0.884290    Uiso  ? O
   HW1        1.0     0.363317     0.136670     0.877731    Uiso  ? HW
   HW2        1.0     0.384303     0.118832     0.910522    Uiso  ? HW
   OW         1.0     0.253404     0.139031     0.869862    Uiso  ? O
   HW1        1.0     0.240550     0.158443     0.881929    Uiso  ? HW
   HW2        1.0     0.237927     0.128013     0.851762    Uiso  ? HW
   OW         1.0     0.652659     0.194643     0.321870    Uiso  ? O
   HW1        1.0     0.627476     0.197791     0.328690    Uiso  ? HW
   HW2        1.0     0.667349     0.193856     0.343380    Uiso  ? HW
   OW         1.0     0.552714     0.810577     0.342593    Uiso  ? O
   HW1        1.0     0.567666     0.789591     0.347315    Uiso  ? HW
   HW2        1.0     0.541959     0.808478     0.318722    Uiso  ? HW
   OW         1.0     0.185724     0.292227     0.410273    Uiso  ? O
   HW1        1.0     0.177592     0.310328     0.393222    Uiso  ? HW
   HW2        1.0     0.164739     0.280685     0.421290    Uiso  ? HW
   OW         1.0     0.687023     0.002886     0.433095    Uiso  ? O
   HW1        1.0     0.691220     0.016264     0.411060    Uiso  ? HW
   HW2        1.0     0.670234     0.016264     0.448309    Uiso  ? HW
   OW         1.0     0.790903     0.671284     0.117258    Uiso  ? O
   HW1        1.0     0.793526     0.647412     0.106503    Uiso  ? HW
   HW2        1.0     0.789591     0.689384     0.098371    Uiso  ? HW
   OW         1.0     0.155295     0.213793     0.370400    Uiso  ? O
   HW1        1.0     0.131161     0.221925     0.364366    Uiso  ? HW
   HW2        1.0     0.160017     0.218515     0.395845    Uiso  ? HW
   OW         1.0     0.414994     0.232418     0.745521    Uiso  ? O
   HW1        1.0     0.408699     0.209333     0.756538    Uiso  ? HW
   HW2        1.0     0.428898     0.246846     0.762572    Uiso  ? HW
   OW         1.0     0.142441     0.783295     0.842843    Uiso  ? O
   HW1        1.0     0.142441     0.785394     0.816610    Uiso  ? HW
   HW2        1.0     0.143753     0.807167     0.853598    Uiso  ? HW
   OW         1.0     0.188085     0.720338     0.107815    Uiso  ? O
   HW1        1.0     0.187298     0.745259     0.115947    Uiso  ? HW
   HW2        1.0     0.165526     0.714042     0.096272    Uiso  ? HW
   OW         1.0     0.180478     0.199103     0.740537    Uiso  ? O
   HW1        1.0     0.179166     0.203562     0.714829    Uiso  ? HW
   HW2        1.0     0.174445     0.173920     0.745521    Uiso  ? HW
   OW         1.0     0.009181     0.306393     0.266782    Uiso  ? O
   HW1        1.0     0.011018     0.329215     0.279636    Uiso  ? HW
   HW2        1.0    -0.012854     0.294064     0.273602    Uiso  ? HW
   OW         1.0     0.970594     0.929409     0.816610    Uiso  ? O
   HW1        1.0     0.976627     0.905275     0.825005    Uiso  ? HW
   HW2        1.0     0.992366     0.941738     0.808741    Uiso  ? HW
   OW         1.0     0.658954     0.954067     0.245796    Uiso  ? O
   HW1        1.0     0.669447     0.975578     0.256552    Uiso  ? HW
   HW2        1.0     0.641903     0.943312     0.262847    Uiso  ? HW
   OW         1.0     0.759162     0.006296     0.825792    Uiso  ? O
   HW1        1.0     0.768081    -0.013378     0.840744    Uiso  ? HW
   HW2        1.0     0.756276     0.027806     0.840482    Uiso  ? HW
   OW         1.0     0.423913     0.337872     0.345217    Uiso  ? O
   HW1        1.0     0.404501     0.355447     0.342331    Uiso  ? HW
   HW2        1.0     0.424176     0.321870     0.324493    Uiso  ? HW
   OW         1.0     0.155557     0.161853     0.326067    Uiso  ? O
   HW1        1.0     0.130112     0.163689     0.332100    Uiso  ? HW
   HW2        1.0     0.158968     0.144015     0.307442    Uiso  ? HW
   OW         1.0     0.373023     0.432570     0.617770    Uiso  ? O
   HW1        1.0     0.371711     0.454343     0.603080    Uiso  ? HW
   HW2        1.0     0.350463     0.429947     0.630886    Uiso  ? HW
   OW         1.0     0.812151     0.346004     0.356496    Uiso  ? O
   HW1        1.0     0.816086     0.351512     0.331051    Uiso  ? HW
   HW2        1.0     0.826316     0.324755     0.363055    Uiso  ? HW
   OW         1.0     0.097846     0.984234     0.748406    Uiso  ? O
   HW1        1.0     0.099158     0.988956     0.774114    Uiso  ? HW
   HW2        1.0     0.119619     0.972168     0.740537    Uiso  ? HW
   OW         1.0     0.677317     0.152409     0.982660    Uiso  ? O
   HW1        1.0     0.694106     0.172084     0.978201    Uiso  ? HW
   HW2        1.0     0.671284     0.140605     0.960101    Uiso  ? HW
   OW         1.0     0.174969     0.040135     0.727945    Uiso  ? O
   HW1        1.0     0.183626     0.060597     0.742373    Uiso  ? HW
   HW2        1.0     0.177330     0.018100     0.741848    Uiso  ? HW
   OW         1.0     0.964823     0.267831     0.099158    Uiso  ? O
   HW1        1.0     0.945148     0.250780     0.101781    Uiso  ? HW
   HW2        1.0     0.956953     0.288555     0.085255    Uiso  ? HW
   OW         1.0     0.412896     0.953018     0.832087    Uiso  ? O
   HW1        1.0     0.387451     0.949870     0.838383    Uiso  ? HW
   HW2        1.0     0.418142     0.978726     0.830776    Uiso  ? HW
   OW         1.0     0.647675     0.534876     0.530941    Uiso  ? O
   HW1        1.0     0.645838     0.540909     0.505496    Uiso  ? HW
   HW2        1.0     0.630624     0.549304     0.544844    Uiso  ? HW
   OW         1.0     0.560059     0.535400     0.679153    Uiso  ? O
   HW1        1.0     0.573700     0.545106     0.658954    Uiso  ? HW
   HW2        1.0     0.559009     0.509168     0.677317    Uiso  ? HW
   OW         1.0     0.665513     0.395845     0.821332    Uiso  ? O
   HW1        1.0     0.667611     0.408961     0.798772    Uiso  ? HW
   HW2        1.0     0.645838     0.406075     0.835498    Uiso  ? HW
   OW         1.0     0.057449     0.985808     0.212219    Uiso  ? O
   HW1        1.0     0.061908     0.960363     0.209071    Uiso  ? HW
   HW2        1.0     0.077647     0.996826     0.225335    Uiso  ? HW
   OW         1.0     0.390598     0.752079     0.209071    Uiso  ? O
   HW1        1.0     0.365940     0.758637     0.202775    Uiso  ? HW
   HW2        1.0     0.401878     0.740012     0.188872    Uiso  ? HW
   OW         1.0     0.911571     0.609900     0.995252    Uiso  ? O
   HW1        1.0     0.891110     0.608589     0.978726    Uiso  ? HW
   HW2        1.0     0.904488     0.623541     1.016762    Uiso  ? HW
   OW         1.0     0.665513     0.580782     0.062957    Uiso  ? O
   HW1        1.0     0.639543     0.582881     0.065318    Uiso  ? HW
   HW2        1.0     0.671808     0.578684     0.037512    Uiso  ? HW
   OW         1.0     0.320034     0.241599     0.806642    Uiso  ? O
   HW1        1.0     0.339708     0.252354     0.820020    Uiso  ? HW
   HW2        1.0     0.297736     0.254978     0.811364    Uiso  ? HW
   OW         1.0     0.848089     0.878781     0.280685    Uiso  ? O
   HW1        1.0     0.848614     0.901865     0.268356    Uiso  ? HW
   HW2        1.0     0.823693     0.869075     0.280423    Uiso  ? HW
   OW         1.0     0.805068     0.675218     0.480837    Uiso  ? O
   HW1        1.0     0.819496     0.685187     0.461425    Uiso  ? HW
   HW2        1.0     0.783295     0.689646     0.483985    Uiso  ? HW
   OW         1.0     0.159230     0.230582     0.301671    Uiso  ? O
   HW1        1.0     0.176018     0.248682     0.292752    Uiso  ? HW
   HW2        1.0     0.138506     0.229532     0.285669    Uiso  ? HW
   OW         1.0     0.262323     0.137195     0.790903    Uiso  ? O
   HW1        1.0     0.236877     0.140867     0.795887    Uiso  ? HW
   HW2        1.0     0.271766     0.118570     0.806904    Uiso  ? HW
   OW         1.0     0.256027     0.594685     0.691745    Uiso  ? O
   HW1        1.0     0.249206     0.618294     0.682826    Uiso  ? HW
   HW2        1.0     0.238714     0.586553     0.709583    Uiso  ? HW
   OW         1.0     0.249731     0.724535     0.034889    Uiso  ? O
   HW1        1.0     0.248682     0.699090     0.028331    Uiso  ? HW
   HW2        1.0     0.232418     0.737913     0.020461    Uiso  ? HW
   OW         1.0     0.722961     0.966397     0.486608    Uiso  ? O
   HW1        1.0     0.719813     0.944886     0.501299    Uiso  ? HW
   HW2        1.0     0.723223     0.987645     0.502085    Uiso  ? HW
   OW         1.0     0.537761     0.158181     0.958789    Uiso  ? O
   HW1        1.0     0.560846     0.148212     0.951444    Uiso  ? HW
   HW2        1.0     0.539073     0.184413     0.958789    Uiso  ? HW
   OW         1.0     0.666824     0.680990     0.848876    Uiso  ? O
   HW1        1.0     0.670759     0.662889     0.830513    Uiso  ? HW
   HW2        1.0     0.667086     0.704861     0.837858    Uiso  ? HW
   OW         1.0     0.914719     0.878781     0.609375    Uiso  ? O
   HW1        1.0     0.935442     0.866976     0.598096    Uiso  ? HW
   HW2        1.0     0.920228     0.904226     0.613048    Uiso  ? HW
   OW         1.0     0.455392     0.853598     0.611736    Uiso  ? O
   HW1        1.0     0.465623     0.868813     0.592849    Uiso  ? HW
   HW2        1.0     0.449096     0.868550     0.632197    Uiso  ? HW
   OW         1.0     0.889011     0.090764     0.740274    Uiso  ? O
   HW1        1.0     0.885339     0.113061     0.727158    Uiso  ? HW
   HW2        1.0     0.876158     0.091551     0.763097    Uiso  ? HW
   OW         1.0     0.471131     0.009444     0.504446    Uiso  ? O
   HW1        1.0     0.477689    -0.016002     0.506020    Uiso  ? HW
   HW2        1.0     0.447260     0.011280     0.493691    Uiso  ? HW
   OW         1.0     0.616983     0.432308     0.858844    Uiso  ? O
   HW1        1.0     0.618032     0.447522     0.880092    Uiso  ? HW
   HW2        1.0     0.594423     0.418929     0.858582    Uiso  ? HW
   OW         1.0     0.364366     0.321345     0.000000    Uiso  ? O
   HW1        1.0     0.386926     0.326854    -0.012067    Uiso  ? HW
   HW2        1.0     0.364104     0.333150     0.023347    Uiso  ? HW
   OW         1.0     0.274127     0.975053     0.769655    Uiso  ? O
   HW1        1.0     0.277013     1.001285     0.769130    Uiso  ? HW
   HW2        1.0     0.248682     0.969020     0.767031    Uiso  ? HW
   OW         1.0     0.429684     0.691482     0.684924    Uiso  ? O
   HW1        1.0     0.417355     0.710894     0.672071    Uiso  ? HW
   HW2        1.0     0.452769     0.686761     0.673382    Uiso  ? HW
   OW         1.0     0.773589     0.589701     0.292752    Uiso  ? O
   HW1        1.0     0.748931     0.594161     0.285145    Uiso  ? HW
   HW2        1.0     0.783295     0.611212     0.304032    Uiso  ? HW
   OW         1.0     0.157656     0.698827     0.529367    Uiso  ? O
   HW1        1.0     0.178904     0.710107     0.539598    Uiso  ? HW
   HW2        1.0     0.156869     0.703287     0.503397    Uiso  ? HW
   OW         1.0     0.188348     0.074762     0.072926    Uiso  ? O
   HW1        1.0     0.206973     0.079221     0.090501    Uiso  ? HW
   HW2        1.0     0.167624     0.063482     0.084468    Uiso  ? HW
   OW         1.0     0.213793     0.168936     0.368563    Uiso  ? O
   HW1        1.0     0.199103     0.163689     0.389549    Uiso  ? HW
   HW2        1.0     0.236090     0.155295     0.369875    Uiso  ? HW
   OW         1.0     0.550090     0.148212     0.640854    Uiso  ? O
   HW1        1.0     0.575011     0.155295     0.637969    Uiso  ? HW
   HW2        1.0     0.545106     0.144540     0.666562    Uiso  ? HW
   OW         1.0     0.865402     0.808741     0.267569    Uiso  ? O
   HW1        1.0     0.873534     0.798248     0.290129    Uiso  ? HW
   HW2        1.0     0.860681     0.834186     0.270717    Uiso  ? HW
   OW         1.0     0.519399     0.290129     0.874321    Uiso  ? O
   HW1        1.0     0.529105     0.297212     0.850975    Uiso  ? HW
   HW2        1.0     0.538548     0.279898     0.889011    Uiso  ? HW
   OW         1.0     0.149524     0.395582     0.804019    Uiso  ? O
   HW1        1.0     0.150049     0.378007     0.823693    Uiso  ? HW
   HW2        1.0     0.141130     0.418667     0.813200    Uiso  ? HW
   OW         1.0     0.021510     0.415781     0.125390    Uiso  ? O
   HW1        1.0     0.031741     0.408699     0.148212    Uiso  ? HW
   HW2        1.0     0.013378     0.440964     0.126702    Uiso  ? HW
   OW         1.0     0.488182     0.055088     0.555075    Uiso  ? O
   HW1        1.0     0.497888     0.074237     0.570027    Uiso  ? HW
   HW2        1.0     0.470607     0.041185     0.568715    Uiso  ? HW
   OW         1.0     0.508381     0.236090     0.126702    Uiso  ? O
   HW1        1.0     0.531990     0.246583     0.121455    Uiso  ? HW
   HW2        1.0     0.501036     0.242648     0.150835    Uiso  ? HW
   OW         1.0     0.527793     0.445424     0.236353    Uiso  ? O
   HW1        1.0     0.532253     0.441227     0.210907    Uiso  ? HW
   HW2        1.0     0.502085     0.445161     0.241074    Uiso  ? HW
   OW         1.0     0.227171     0.247633     0.765457    Uiso  ? O
   HW1        1.0     0.241861     0.239238     0.745521    Uiso  ? HW
   HW2        1.0     0.242648     0.256552     0.784607    Uiso  ? HW
   OW         1.0     0.615933     0.448834     0.192807    Uiso  ? O
   HW1        1.0     0.591537     0.457753     0.189397    Uiso  ? HW
   HW2        1.0     0.624066     0.436767     0.171034    Uiso  ? HW
   OW         1.0     0.665250     0.720600     0.427061    Uiso  ? O
   HW1        1.0     0.653446     0.738963     0.441489    Uiso  ? HW
   HW2        1.0     0.678891     0.732142     0.407912    Uiso  ? HW
   OW         1.0     0.697516     0.380368     0.306655    Uiso  ? O
   HW1        1.0     0.723486     0.381417     0.310852    Uiso  ? HW
   HW2        1.0     0.690171     0.355447     0.303245    Uiso  ? HW
   OW         1.0     0.840219     0.921277     0.339970    Uiso  ? O
   HW1        1.0     0.860418     0.937279     0.344692    Uiso  ? HW
   HW2        1.0     0.848089     0.901865     0.323968    Uiso  ? HW
   OW         1.0     0.002361     0.484772     0.417618    Uiso  ? O
   HW1        1.0     0.003410     0.472181     0.440702    Uiso  ? HW
   HW2        1.0     0.013641     0.508119     0.419716    Uiso  ? HW
   OW         1.0     0.684400     0.832874     0.773852    Uiso  ? O
   HW1        1.0     0.700926     0.838645     0.793526    Uiso  ? HW
   HW2        1.0     0.665513     0.850975     0.773065    Uiso  ? HW
   OW         1.0     0.935967     0.053251     0.561895    Uiso  ? O
   HW1        1.0     0.935442     0.045382     0.587078    Uiso  ? HW
   HW2        1.0     0.931508     0.032790     0.546156    Uiso  ? HW
   OW         1.0     0.429684     0.396632     0.482674    Uiso  ? O
   HW1        1.0     0.406075     0.407912     0.480050    Uiso  ? HW
   HW2        1.0     0.445948     0.406338     0.464573    Uiso  ? HW
   OW         1.0     0.927310     0.866189     0.536187    Uiso  ? O
   HW1        1.0     0.945935     0.856746     0.552189    Uiso  ? HW
   HW2        1.0     0.907112     0.849925     0.535925    Uiso  ? HW
   OW         1.0     0.644527     0.779098     0.742635    Uiso  ? O
   HW1        1.0     0.626951     0.779885     0.722961    Uiso  ? HW
   HW2        1.0     0.632460     0.772540     0.764933    Uiso  ? HW
   OW         1.0     0.081058     0.399255     0.866452    Uiso  ? O
   HW1        1.0     0.073975     0.374334     0.869862    Uiso  ? HW
   HW2        1.0     0.080533     0.405288     0.841006    Uiso  ? HW
   OW         1.0     0.333150     0.841006     0.158443    Uiso  ? O
   HW1        1.0     0.320821     0.832612     0.179953    Uiso  ? HW
   HW2        1.0     0.318197     0.836022     0.137195    Uiso  ? HW
   OW         1.0     0.312951     0.753128     0.434144    Uiso  ? O
   HW1        1.0     0.332887     0.742373     0.421290    Uiso  ? HW
   HW2        1.0     0.317410     0.778836     0.437292    Uiso  ? HW
   OW         1.0     0.023347     0.582094     0.547992    Uiso  ? O
   HW1        1.0     0.023347     0.556649     0.541434    Uiso  ? HW
   HW2        1.0     0.039086     0.585766     0.568715    Uiso  ? HW
   OW         1.0     0.042234     0.515989     0.875371    Uiso  ? O
   HW1        1.0     0.032266     0.523071     0.852286    Uiso  ? HW
   HW2        1.0     0.064007     0.501561     0.871698    Uiso  ? HW
   OW         1.0     0.897406     0.964560     0.338396    Uiso  ? O
   HW1        1.0     0.882453     0.975578     0.357021    Uiso  ? HW
   HW2        1.0     0.919441     0.955379     0.349151    Uiso  ? HW
   OW         1.0     0.910784     0.020986     0.774376    Uiso  ? O
   HW1        1.0     0.908948     0.021510     0.800609    Uiso  ? HW
   HW2        1.0     0.901341    -0.001836     0.765457    Uiso  ? HW
   OW         1.0     0.575011     0.072663     0.413945    Uiso  ? O
   HW1        1.0     0.573700     0.046431     0.416044    Uiso  ? HW
   HW2        1.0     0.552976     0.083419     0.423651    Uiso  ? HW
   OW         1.0     0.140343     0.374334     0.058236    Uiso  ? O
   HW1        1.0     0.132735     0.351775     0.069253    Uiso  ? HW
   HW2        1.0     0.165788     0.378532     0.063482    Uiso  ? HW
   OW         1.0     0.853598     0.061646     0.641641    Uiso  ? O
   HW1        1.0     0.840744     0.046693     0.624590    Uiso  ? HW
   HW2        1.0     0.879043     0.062433     0.635345    Uiso  ? HW
   OW         1.0     0.500774     0.340757     0.732142    Uiso  ? O
   HW1        1.0     0.515202     0.319247     0.735028    Uiso  ? HW
   HW2        1.0     0.478214     0.334724     0.720338    Uiso  ? HW
   OW         1.0     0.063220     0.368039     0.603342    Uiso  ? O
   HW1        1.0     0.083681     0.377482     0.590226    Uiso  ? HW
   HW2        1.0     0.050366     0.350725     0.588390    Uiso  ? HW
   OW         1.0     0.440702     0.617770     0.627213    Uiso  ? O
   HW1        1.0     0.462999     0.613573     0.614097    Uiso  ? HW
   HW2        1.0     0.434931     0.643215     0.626951    Uiso  ? HW
   OW         1.0     0.304032     0.283046     0.900291    Uiso  ? O
   HW1        1.0     0.284095     0.267831     0.908423    Uiso  ? HW
   HW2        1.0     0.295113     0.300097     0.882716    Uiso  ? HW
   OW         1.0     0.416831     0.609113     0.955641    Uiso  ? O
   HW1        1.0     0.393222     0.616983     0.947772    Uiso  ? HW
   HW2        1.0     0.426537     0.626426     0.972955    Uiso  ? HW
   OW         1.0     0.173395     0.989481     0.542221    Uiso  ? O
   HW1        1.0     0.192807     1.006794     0.538548    Uiso  ? HW
   HW2        1.0     0.182314     0.968757     0.555862    Uiso  ? HW
   OW         1.0     0.419454     0.694368     0.919703    Uiso  ? O
   HW1        1.0     0.394796     0.703287     0.918654    Uiso  ? HW
   HW2        1.0     0.424700     0.680203     0.898193    Uiso  ? HW
   OW         1.0     0.038037     0.223761     0.807954    Uiso  ? O
   HW1        1.0     0.017313     0.226909     0.823693    Uiso  ? HW
   HW2        1.0     0.055088     0.207235     0.818709    Uiso  ? HW
   OW         1.0     0.362268     0.235566     0.385090    Uiso  ? O
   HW1        1.0     0.382991     0.227696     0.370924    Uiso  ? HW
   HW2        1.0     0.353349     0.258388     0.375646    Uiso  ? HW
   OW         1.0     0.236615     0.225860     0.856221    Uiso  ? O
   HW1        1.0     0.247633     0.246846     0.844679    Uiso  ? HW
   HW2        1.0     0.241861     0.226384     0.881929    Uiso  ? HW
   OW         1.0     0.703549     0.763097     0.784869    Uiso  ? O
   HW1        1.0     0.685974     0.752341     0.800871    Uiso  ? HW
   HW2        1.0     0.726634     0.751030     0.787755    Uiso  ? HW
   OW         1.0     0.319771     0.850712     0.011280    Uiso  ? O
   HW1        1.0     0.341544     0.847564    -0.003148    Uiso  ? HW
   HW2        1.0     0.307442     0.827628     0.013116    Uiso  ? HW
   OW         1.0     0.232418     0.889536     0.179691    Uiso  ? O
   HW1        1.0     0.238976     0.885077     0.154770    Uiso  ? HW
   HW2        1.0     0.237402     0.868026     0.194119    Uiso  ? HW
   OW         1.0     0.570289     0.141654     0.512578    Uiso  ? O
   HW1        1.0     0.587865     0.154770     0.498151    Uiso  ? HW
   HW2        1.0     0.548517     0.137719     0.498151    Uiso  ? HW
   OW         1.0     0.922589     1.002072     0.930721    Uiso  ? O
   HW1        1.0     0.912883     0.988956     0.910259    Uiso  ? HW
   HW2        1.0     0.939902     0.986858     0.943312    Uiso  ? HW
   OW         1.0     0.843630     0.353611     0.879830    Uiso  ? O
   HW1        1.0     0.864615     0.348627     0.865140    Uiso  ? HW
   HW2        1.0     0.850712     0.355185     0.905013    Uiso  ? HW
   OW         1.0     0.856746     0.974004     0.646888    Uiso  ? O
   HW1        1.0     0.868026     0.973742     0.623279    Uiso  ? HW
   HW2        1.0     0.874059     0.966921     0.665250    Uiso  ? HW
   OW         1.0     0.774114     0.414470     0.037512    Uiso  ? O
   HW1        1.0     0.793788     0.397943     0.043546    Uiso  ? HW
   HW2        1.0     0.773852     0.418667     0.011805    Uiso  ? HW
   OW         1.0     0.998400     0.546943     0.965085    Uiso  ? O
   HW1        1.0     0.977939     0.534613     0.975578    Uiso  ? HW
   HW2        1.0     0.997088     0.572650     0.971118    Uiso  ? HW
   OW         1.0     0.805593     0.046693     0.723748    Uiso  ? O
   HW1        1.0     0.804019     0.064007     0.743422    Uiso  ? HW
   HW2        1.0     0.807167     0.022297     0.733716    Uiso  ? HW
   OW         1.0     0.108077     0.394796     0.933606    Uiso  ? O
   HW1        1.0     0.104929     0.397943     0.959314    Uiso  ? HW
   HW2        1.0     0.113848     0.369613     0.928622    Uiso  ? HW
   OW         1.0     0.174707     0.208284     0.669710    Uiso  ? O
   HW1        1.0     0.166313     0.232942     0.667086    Uiso  ? HW
   HW2        1.0     0.157131     0.191758     0.659217    Uiso  ? HW
   OW         1.0     0.204349     0.740274     0.853335    Uiso  ? O
   HW1        1.0     0.182839     0.754965     0.851762    Uiso  ? HW
   HW2        1.0     0.207235     0.726896     0.831038    Uiso  ? HW
   OW         1.0     0.206973     0.092338     0.334461    Uiso  ? O
   HW1        1.0     0.217728     0.108077     0.316361    Uiso  ? HW
   HW2        1.0     0.224810     0.086566     0.352824    Uiso  ? HW
   OW         1.0     0.889798     0.884290     0.677055    Uiso  ? O
   HW1        1.0     0.867239     0.891897     0.688335    Uiso  ? HW
   HW2        1.0     0.908423     0.902127     0.681776    Uiso  ? HW
   OW         1.0     0.433357     0.652921     0.514939    Uiso  ? O
   HW1        1.0     0.445948     0.631148     0.507332    Uiso  ? HW
   HW2        1.0     0.407387     0.649248     0.512841    Uiso  ? HW
   OW         1.0     0.720863     0.348889     0.807167    Uiso  ? O
   HW1        1.0     0.740799     0.364628     0.800609    Uiso  ? HW
   HW2        1.0     0.698303     0.361743     0.804543    Uiso  ? HW
   OW         1.0     0.720600     0.710894     0.336560    Uiso  ? O
   HW1        1.0     0.731355     0.711944     0.312689    Uiso  ? HW
   HW2        1.0     0.738438     0.701975     0.353611    Uiso  ? HW
   OW         1.0     0.629050     0.520973     0.168936    Uiso  ? O
   HW1        1.0     0.634034     0.509431     0.145851    Uiso  ? HW
   HW2        1.0     0.631673     0.503135     0.188085    Uiso  ? HW
   OW         1.0     0.964036     0.011542     0.727945    Uiso  ? O
   HW1        1.0     0.981087     0.001049     0.744996    Uiso  ? HW
   HW2        1.0     0.962462    -0.003673     0.706697    Uiso  ? HW
   OW         1.0     0.320558     0.156344     0.887437    Uiso  ? O
   HW1        1.0     0.320296     0.146376     0.911833    Uiso  ? HW
   HW2        1.0     0.296949     0.152672     0.876420    Uiso  ? HW
   OW         1.0     0.355185     0.753653     0.963773    Uiso  ? O
   HW1        1.0     0.332887     0.760211     0.976102    Uiso  ? HW
   HW2        1.0     0.368826     0.736602     0.978463    Uiso  ? HW
   OW         1.0     0.743947     0.627213     0.980300    Uiso  ? O
   HW1        1.0     0.718502     0.626951     0.973479    Uiso  ? HW
   HW2        1.0     0.758112     0.615409     0.961937    Uiso  ? HW
   OW         1.0     0.830776     0.108602     0.270455    Uiso  ? O
   HW1        1.0     0.816086     0.120668     0.252354    Uiso  ? HW
   HW2        1.0     0.849401     0.125128     0.278849    Uiso  ? HW
   OW         1.0     0.861730     0.010493     0.394271    Uiso  ? O
   HW1        1.0     0.848614     0.022035     0.374597    Uiso  ? HW
   HW2        1.0     0.885077     0.022035     0.397419    Uiso  ? HW
   OW         1.0     0.316623     0.817922     0.709583    Uiso  ? O
   HW1        1.0     0.298523     0.799035     0.707746    Uiso  ? HW
   HW2        1.0     0.310852     0.833661     0.729782    Uiso  ? HW
   OW         1.0     0.536187     0.858320     0.584717    Uiso  ? O
   HW1        1.0     0.549828     0.854122     0.562682    Uiso  ? HW
   HW2        1.0     0.516776     0.875371     0.579995    Uiso  ? HW
   OW         1.0     0.801920     0.972168     0.598620    Uiso  ? O
   HW1        1.0     0.797461     0.956691     0.577897    Uiso  ? HW
   HW2        1.0     0.807167     0.996564     0.590488    Uiso  ? HW
   OW         1.0     0.751030     0.964560     0.031216    Uiso  ? O
   HW1        1.0     0.750505     0.942525     0.017051    Uiso  ? HW
   HW2        1.0     0.775950     0.971643     0.035676    Uiso  ? HW
   OW         1.0     0.391648     0.518087     0.647150    Uiso  ? O
   HW1        1.0     0.386139     0.513103     0.621967    Uiso  ? HW
   HW2        1.0     0.415257     0.508381     0.652921    Uiso  ? HW
   OW         1.0     0.343905     0.775688     0.797985    Uiso  ? O
   HW1        1.0     0.322132     0.762572     0.804281    Uiso  ? HW
   HW2        1.0     0.338658     0.801133     0.795624    Uiso  ? HW
   OW         1.0    -0.006033     0.806642     0.101257    Uiso  ? O
   HW1        1.0     0.002886     0.794575     0.122505    Uiso  ? HW
   HW2        1.0     0.010231     0.801920     0.081058    Uiso  ? HW
   OW         1.0     0.644789     0.122505     0.206448    Uiso  ? O
   HW1        1.0     0.647412     0.121455     0.232680    Uiso  ? HW
   HW2        1.0     0.648199     0.098633     0.196217    Uiso  ? HW
   OW         1.0     0.184413     0.566355     0.305344    Uiso  ? O
   HW1        1.0     0.172608     0.549041     0.321083    Uiso  ? HW
   HW2        1.0     0.189135     0.555075     0.281997    Uiso  ? HW
   OW         1.0     0.686236     0.818971     0.702762    Uiso  ? O
   HW1        1.0     0.671546     0.840744     0.704336    Uiso  ? HW
   HW2        1.0     0.692794     0.815036     0.677579    Uiso  ? HW
   OW         1.0     0.464573     0.595997     0.479526    Uiso  ? O
   HW1        1.0     0.487658     0.608326     0.480575    Uiso  ? HW
   HW2        1.0     0.455654     0.596259     0.454867    Uiso  ? HW
   OW         1.0     0.479263     0.758375     0.674169    Uiso  ? O
   HW1        1.0     0.488707     0.770966     0.695155    Uiso  ? HW
   HW2        1.0     0.454867     0.749980     0.679153    Uiso  ? HW
   OW         1.0     0.428635     0.344954     0.769655    Uiso  ? O
   HW1        1.0     0.438866     0.357283     0.749193    Uiso  ? HW
   HW2        1.0     0.447785     0.335511     0.784869    Uiso  ? HW
   OW         1.0     0.167624     0.514677     0.199103    Uiso  ? O
   HW1        1.0     0.148999     0.499200     0.209333    Uiso  ? HW
   HW2        1.0     0.158705     0.525432     0.177068    Uiso  ? HW
   OW         1.0     0.011805     0.241861     0.218515    Uiso  ? O
   HW1        1.0    -0.001312     0.220613     0.226647    Uiso  ? HW
   HW2        1.0     0.025445     0.252092     0.238451    Uiso  ? HW
   OW         1.0     0.991055     0.073713     0.521235    Uiso  ? O
   HW1        1.0     1.006270     0.052989     0.525957    Uiso  ? HW
   HW2        1.0     0.994990     0.081845     0.496577    Uiso  ? HW
   OW         1.0     0.849138     0.970331     0.141654    Uiso  ? O
   HW1        1.0     0.873534     0.961937     0.136145    Uiso  ? HW
   HW2        1.0     0.843892     0.991579     0.127226    Uiso  ? HW
   OW         1.0     0.735553     0.089190     0.113061    Uiso  ? O
   HW1        1.0     0.738963     0.112274     0.125128    Uiso  ? HW
   HW2        1.0     0.719026     0.092600     0.092862    Uiso  ? HW
   OW         1.0     0.158968     0.327116     0.237402    Uiso  ? O
   HW1        1.0     0.167624     0.306917     0.251830    Uiso  ? HW
   HW2        1.0     0.178904     0.336560     0.222974    Uiso  ? HW
   OW         1.0     0.553501     0.846777     0.243698    Uiso  ? O
   HW1        1.0     0.577372     0.851762     0.252879    Uiso  ? HW
   HW2        1.0     0.538286     0.837334     0.262847    Uiso  ? HW
   OW         1.0     0.935967     0.113061     0.593111    Uiso  ? O
   HW1        1.0     0.934393     0.112274     0.619081    Uiso  ? HW
   HW2        1.0     0.913932     0.123554     0.583143    Uiso  ? HW
   OW         1.0     0.740274     0.887175     0.349676    Uiso  ? O
   HW1        1.0     0.725584     0.874846     0.367252    Uiso  ? HW
   HW2        1.0     0.765457     0.887175     0.357546    Uiso  ? HW
   OW         1.0     0.962986     0.891372     0.485559    Uiso  ? O
   HW1        1.0     0.988694     0.894782     0.489232    Uiso  ? HW
   HW2        1.0     0.958789     0.868288     0.473755    Uiso  ? HW
   OW         1.0     0.869075     0.186249     0.829989    Uiso  ? O
   HW1        1.0     0.865140     0.163952     0.843105    Uiso  ? HW
   HW2        1.0     0.857008     0.205923     0.842580    Uiso  ? HW
   OW         1.0     0.895307     0.884814     0.469820    Uiso  ? O
   HW1        1.0     0.874059     0.871436     0.477165    Uiso  ? HW
   HW2        1.0     0.894782     0.888749     0.443850    Uiso  ? HW
   OW         1.0     0.339445     0.818971     0.373023    Uiso  ? O
   HW1        1.0     0.359382     0.811364     0.388237    Uiso  ? HW
   HW2        1.0     0.334724     0.800346     0.354923    Uiso  ? HW
   OW         1.0     0.584455     0.940951     0.671808    Uiso  ? O
   HW1        1.0     0.590226     0.936229     0.696991    Uiso  ? HW
   HW2        1.0     0.603604     0.931770     0.656594    Uiso  ? HW
   OW         1.0     0.406862     0.918129     0.329477    Uiso  ? O
   HW1        1.0     0.428635     0.914194     0.343643    Uiso  ? HW
   HW2        1.0     0.413158     0.927835     0.306130    Uiso  ? HW
   OW         1.0     0.987907     0.141654     0.552976    Uiso  ? O
   HW1        1.0     0.975316     0.164476     0.551402    Uiso  ? HW
   HW2        1.0     1.009417     0.142441     0.537761    Uiso  ? HW
   OW         1.0     0.468508     0.985021     0.280685    Uiso  ? O
   HW1        1.0     0.444375     0.976365     0.274914    Uiso  ? HW
   HW2        1.0     0.469033     0.994465     0.305081    Uiso  ? HW
   OW         1.0     0.101519     0.235303     0.259175    Uiso  ? O
   HW1        1.0     0.091813     0.258125     0.267831    Uiso  ? HW
   HW2        1.0     0.083943     0.216416     0.263897    Uiso  ? HW
   OW         1.0     0.619344     0.492380     0.934131    Uiso  ? O
   HW1        1.0     0.638756     0.502085     0.919178    Uiso  ? HW
   HW2        1.0     0.597833     0.506807     0.930983    Uiso  ? HW
   OW         1.0     0.628525     0.667611     0.127489    Uiso  ? O
   HW1        1.0     0.646363     0.684137     0.117258    Uiso  ? HW
   HW2        1.0     0.605703     0.670759     0.115160    Uiso  ? HW
   OW         1.0     0.673907     0.507070     0.358595    Uiso  ? O
   HW1        1.0     0.681514     0.509431     0.333674    Uiso  ? HW
   HW2        1.0     0.663152     0.529367     0.366727    Uiso  ? HW
   OW         1.0     0.935967     0.331838     0.074237    Uiso  ? O
   HW1        1.0     0.948821     0.353349     0.065843    Uiso  ? HW
   HW2        1.0     0.924425     0.320034     0.053776    Uiso  ? HW
   OW         1.0     0.043021     0.136670     0.513890    Uiso  ? O
   HW1        1.0     0.060597     0.154770     0.506545    Uiso  ? HW
   HW2        1.0     0.052465     0.112799     0.508119    Uiso  ? HW
   OW         1.0     0.696204     0.457228     0.252879    Uiso  ? O
   HW1        1.0     0.705910     0.439653     0.236353    Uiso  ? HW
   HW2        1.0     0.670759     0.452507     0.257076    Uiso  ? HW
   OW         1.0    -0.003673     0.079221     0.589701    Uiso  ? O
   HW1        1.0    -0.001574     0.082632     0.615671    Uiso  ? HW
   HW2        1.0     0.019674     0.072401     0.579995    Uiso  ? HW
   OW         1.0     0.589439     0.249206     0.524121    Uiso  ? O
   HW1        1.0     0.565043     0.247370     0.533564    Uiso  ? HW
   HW2        1.0     0.592324     0.232680     0.503922    Uiso  ? HW
   OW         1.0     0.976102     0.504971     0.909997    Uiso  ? O
   HW1        1.0     0.960625     0.512578     0.889798    Uiso  ? HW
   HW2        1.0     0.965347     0.484248     0.921802    Uiso  ? HW
   OW         1.0     0.214055     0.740537     0.492904    Uiso  ? O
   HW1        1.0     0.219302     0.765457     0.499462    Uiso  ? HW
   HW2        1.0     0.197791     0.740274     0.472181    Uiso  ? HW
   OW         1.0     0.194643     0.471656     0.504971    Uiso  ? O
   HW1        1.0     0.201464     0.479526     0.529105    Uiso  ? HW
   HW2        1.0     0.180216     0.449883     0.506545    Uiso  ? HW
   OW         1.0     0.061646     0.915506     0.187561    Uiso  ? O
   HW1        1.0     0.084206     0.918916     0.174969    Uiso  ? HW
   HW2        1.0     0.061908     0.892159     0.199628    Uiso  ? HW
   OW         1.0     0.843367     0.896619     0.166575    Uiso  ? O
   HW1        1.0     0.839432     0.922064     0.161853    Uiso  ? HW
   HW2        1.0     0.824480     0.882453     0.155295    Uiso  ? HW
   OW         1.0     0.365153     0.494216     0.583143    Uiso  ? O
   HW1        1.0     0.372236     0.492642     0.557960    Uiso  ? HW
   HW2        1.0     0.340757     0.503135     0.584979    Uiso  ? HW
   OW         1.0     0.877731     0.917342     0.530416    Uiso  ? O
   HW1        1.0     0.864615     0.900291     0.545369    Uiso  ? HW
   HW2        1.0     0.863828     0.939377     0.527531    Uiso  ? HW
   OW         1.0     0.130899     0.515202     0.943837    Uiso  ? O
   HW1        1.0     0.135883     0.518874     0.918391    Uiso  ? HW
   HW2        1.0     0.113848     0.495527     0.946985    Uiso  ? HW
   OW         1.0     0.902914     0.360694     0.745259    Uiso  ? O
   HW1        1.0     0.907899     0.336035     0.752341    Uiso  ? HW
   HW2        1.0     0.924163     0.375646     0.749718    Uiso  ? HW
   OW         1.0     0.332625     0.509955     0.862517    Uiso  ? O
   HW1        1.0     0.335248     0.511004     0.836547    Uiso  ? HW
   HW2        1.0     0.321345     0.532253     0.871173    Uiso  ? HW
   OW         1.0     0.825005     0.487658     0.502610    Uiso  ? O
   HW1        1.0     0.807429     0.490806     0.521497    Uiso  ? HW
   HW2        1.0     0.813200     0.490019     0.479263    Uiso  ? HW
   OW         1.0     0.715354     0.779098     0.518874    Uiso  ? O
   HW1        1.0     0.728470     0.800609     0.511529    Uiso  ? HW
   HW2        1.0     0.731618     0.763097     0.532253    Uiso  ? HW
   OW         1.0     0.434144     0.109913     0.007345    Uiso  ? O
   HW1        1.0     0.451982     0.129325     0.007345    Uiso  ? HW
   HW2        1.0     0.414207     0.116209    -0.008394    Uiso  ? HW
   OW         1.0     0.897930     0.029380     0.703549    Uiso  ? O
   HW1        1.0     0.901865     0.004984     0.694630    Uiso  ? HW
   HW2        1.0     0.877994     0.040398     0.690433    Uiso  ? HW
   OW         1.0     0.633509     0.653183     0.009181    Uiso  ? O
   HW1        1.0     0.619081     0.640329    -0.008657    Uiso  ? HW
   HW2        1.0     0.655282     0.639543     0.013903    Uiso  ? HW
   OW         1.0     0.411322     0.228745     0.187298    Uiso  ? O
   HW1        1.0     0.416044     0.204087     0.194381    Uiso  ? HW
   HW2        1.0     0.391910     0.238451     0.201726    Uiso  ? HW
   OW         1.0     0.505233     0.046956     0.772802    Uiso  ? O
   HW1        1.0     0.497101     0.054825     0.796411    Uiso  ? HW
   HW2        1.0     0.485559     0.049317     0.755489    Uiso  ? HW
   OW         1.0     0.928622     0.115422     0.522547    Uiso  ? O
   HW1        1.0     0.919441     0.096797     0.506545    Uiso  ? HW
   HW2        1.0     0.919178     0.138769     0.514939    Uiso  ? HW
   OW         1.0     0.337347     0.378794     0.934393    Uiso  ? O
   HW1        1.0     0.359907     0.372236     0.922851    Uiso  ? HW
   HW2        1.0     0.335773     0.405026     0.935967    Uiso  ? HW
   OW         1.0     0.020461     0.898980     0.976102    Uiso  ? O
   HW1        1.0     0.002623     0.891372     0.958527    Uiso  ? HW
   HW2        1.0     0.037250     0.879305     0.980824    Uiso  ? HW
   OW         1.0     0.828677     0.177855     0.172608    Uiso  ? O
   HW1        1.0     0.838121     0.153459     0.172084    Uiso  ? HW
   HW2        1.0     0.820808     0.183626     0.197004    Uiso  ? HW
   OW         1.0     0.193594     0.024921     0.309803    Uiso  ? O
   HW1        1.0     0.210645     0.018363     0.328690    Uiso  ? HW
   HW2        1.0     0.194381     0.050891     0.305868    Uiso  ? HW
   OW         1.0     0.850188     0.315574     0.101781    Uiso  ? O
   HW1        1.0     0.857270     0.291965     0.093125    Uiso  ? HW
   HW2        1.0     0.868026     0.324493     0.118832    Uiso  ? HW
   OW         1.0     0.521760     0.019674     0.329215    Uiso  ? O
   HW1        1.0     0.546943     0.013378     0.330789    Uiso  ? HW
   HW2        1.0     0.513103     0.027019     0.352824    Uiso  ? HW
   OW         1.0     0.673120     0.152934     0.859631    Uiso  ? O
   HW1        1.0     0.647150     0.156869     0.858057    Uiso  ? HW
   HW2        1.0     0.679940     0.152409     0.885077    Uiso  ? HW
   OW         1.0     0.982660     0.516251     0.357021    Uiso  ? O
   HW1        1.0     0.962199     0.531466     0.362792    Uiso  ? HW
   HW2        1.0     1.003122     0.531203     0.349938    Uiso  ? HW
   OW         1.0     0.060597     0.095223     0.420241    Uiso  ? O
   HW1        1.0     0.064007     0.119881     0.428635    Uiso  ? HW
   HW2        1.0     0.072401     0.078697     0.436767    Uiso  ? HW
   OW         1.0     0.125653     0.738438     0.073975    Uiso  ? O
   HW1        1.0     0.127226     0.730568     0.049054    Uiso  ? HW
   HW2        1.0     0.105191     0.726896     0.085517    Uiso  ? HW
   OW         1.0     0.145327     0.880092     0.968757    Uiso  ? O
   HW1        1.0     0.164739     0.883765     0.951444    Uiso  ? HW
   HW2        1.0     0.150049     0.858320     0.982660    Uiso  ? HW
   OW         1.0     0.566879     0.879305     0.335773    Uiso  ? O
   HW1        1.0     0.563207     0.853335     0.336035    Uiso  ? HW
   HW2        1.0     0.543795     0.891372     0.333412    Uiso  ? HW
   OW         1.0     0.649773     0.687810     0.728732    Uiso  ? O
   HW1        1.0     0.655282     0.704074     0.708796    Uiso  ? HW
   HW2        1.0     0.642953     0.701713     0.749718    Uiso  ? HW
   OW         1.0     0.631673     0.715091     0.047218    Uiso  ? O
   HW1        1.0     0.650298     0.725322     0.032003    Uiso  ? HW
   HW2        1.0     0.628000     0.689908     0.040922    Uiso  ? HW
   OW         1.0     0.540909     0.750767     0.029380    Uiso  ? O
   HW1        1.0     0.519661     0.763359     0.020723    Uiso  ? HW
   HW2        1.0     0.534876     0.737127     0.051153    Uiso  ? HW
   OW         1.0     0.990530     0.261536     0.950395    Uiso  ? O
   HW1        1.0     0.975053     0.273865     0.933082    Uiso  ? HW
   HW2        1.0     1.010204     0.277537     0.957478    Uiso  ? HW
   OW         1.0     0.005246     0.205399     0.915244    Uiso  ? O
   HW1        1.0     0.000262     0.224548     0.932295    Uiso  ? HW
   HW2        1.0     0.031216     0.200152     0.914981    Uiso  ? HW
   OW         1.0     0.167624     0.407125     0.343905    Uiso  ? O
   HW1        1.0     0.157131     0.422864     0.362005    Uiso  ? HW
   HW2        1.0     0.165263     0.381942     0.351512    Uiso  ? HW
   OW         1.0     0.876420     0.147163     0.689646    Uiso  ? O
   HW1        1.0     0.857008     0.135883     0.676268    Uiso  ? HW
   HW2        1.0     0.899504     0.139293     0.680203    Uiso  ? HW
   OW         1.0     0.307704     0.820283     0.602030    Uiso  ? O
   HW1        1.0     0.308754     0.845728     0.608064    Uiso  ? HW
   HW2        1.0     0.282521     0.813200     0.598883    Uiso  ? HW
   OW         1.0     0.507857     0.199365     0.461163    Uiso  ? O
   HW1        1.0     0.503922     0.174969     0.470344    Uiso  ? HW
   HW2        1.0     0.489756     0.204874     0.443063    Uiso  ? HW
   OW         1.0     0.861467     0.476640     0.174445    Uiso  ? O
   HW1        1.0     0.845466     0.463524     0.190709    Uiso  ? HW
   HW2        1.0     0.870386     0.460376     0.156082    Uiso  ? HW
   OW         1.0     0.613573     0.242648     0.680990    Uiso  ? O
   HW1        1.0     0.605441     0.218777     0.673907    Uiso  ? HW
   HW2        1.0     0.610425     0.245796     0.706697    Uiso  ? HW
   OW         1.0     0.617245     0.800871     0.134834    Uiso  ? O
   HW1        1.0     0.610687     0.779885     0.120406    Uiso  ? HW
   HW2        1.0     0.597571     0.806904     0.151098    Uiso  ? HW
   OW         1.0     0.707222     0.753128     0.711944    Uiso  ? O
   HW1        1.0     0.692532     0.743160     0.692532    Uiso  ? HW
   HW2        1.0     0.731618     0.743947     0.710107    Uiso  ? HW
   OW         1.0     0.574224     0.794575     0.608851    Uiso  ? O
   HW1        1.0     0.556386     0.775426     0.608589    Uiso  ? HW
   HW2        1.0     0.598358     0.784345     0.610949    Uiso  ? HW
   OW         1.0     0.541696     0.049841     0.078434    Uiso  ? O
   HW1        1.0     0.526744     0.040398     0.059023    Uiso  ? HW
   HW2        1.0     0.537499     0.035938     0.100207    Uiso  ? HW
   OW         1.0     0.852024     0.966659     0.454080    Uiso  ? O
   HW1        1.0     0.857270     0.972955     0.429160    Uiso  ? HW
   HW2        1.0     0.874321     0.966921     0.467984    Uiso  ? HW
   OW         1.0     0.712993     0.587078     0.869862    Uiso  ? O
   HW1        1.0     0.729519     0.594423     0.889011    Uiso  ? HW
   HW2        1.0     0.718764     0.562420     0.862517    Uiso  ? HW
   OW         1.0     0.853335     0.693843     0.146376    Uiso  ? O
   HW1        1.0     0.860156     0.717715     0.137457    Uiso  ? HW
   HW2        1.0     0.831038     0.686236     0.134834    Uiso  ? HW
   OW         1.0     0.196742     0.437029     0.131161    Uiso  ? O
   HW1        1.0     0.190184     0.450408     0.109389    Uiso  ? HW
   HW2        1.0     0.178904     0.442014     0.149786    Uiso  ? HW
   OW         1.0     0.289342     0.108077     0.323444    Uiso  ? O
   HW1        1.0     0.284882     0.083156     0.330264    Uiso  ? HW
   HW2        1.0     0.273865     0.114373     0.303245    Uiso  ? HW
   OW         1.0     0.898193     0.877469     0.874059    Uiso  ? O
   HW1        1.0     0.910522     0.870911     0.852024    Uiso  ? HW
   HW2        1.0     0.910522     0.866714     0.894520    Uiso  ? HW
   OW         1.0     0.549041     0.372498     0.702238    Uiso  ? O
   HW1        1.0     0.524908     0.367514     0.711419    Uiso  ? HW
   HW2        1.0     0.554025     0.356759     0.681776    Uiso  ? HW
   OW         1.0     0.277537     0.670234     0.887700    Uiso  ? O
   HW1        1.0     0.260224     0.657643     0.872485    Uiso  ? HW
   HW2        1.0     0.286194     0.653708     0.906062    Uiso  ? HW
   OW         1.0     0.278849     0.714304     0.479526    Uiso  ? O
   HW1        1.0     0.290916     0.728995     0.461425    Uiso  ? HW
   HW2        1.0     0.257863     0.727421     0.488445    Uiso  ? HW
   OW         1.0     0.174969     0.640067     0.850188    Uiso  ? O
   HW1        1.0     0.175232     0.640067     0.876420    Uiso  ? HW
   HW2        1.0     0.157131     0.656856     0.841531    Uiso  ? HW
   OW         1.0     0.426274     0.181265     0.078959    Uiso  ? O
   HW1        1.0     0.408961     0.163952     0.069778    Uiso  ? HW
   HW2        1.0     0.414994     0.196217     0.097322    Uiso  ? HW
   OW         1.0     0.087878     0.681252     0.552714    Uiso  ? O
   HW1        1.0     0.089714     0.659479     0.567142    Uiso  ? HW
   HW2        1.0     0.112012     0.689646     0.546680    Uiso  ? HW
   OW         1.0     0.903177     0.489756     0.591537    Uiso  ? O
   HW1        1.0     0.891635     0.502348     0.571601    Uiso  ? HW
   HW2        1.0     0.897930     0.502085     0.614097    Uiso  ? HW
   OW         1.0     0.620131     0.565830     0.231893    Uiso  ? O
   HW1        1.0     0.615933     0.554550     0.208546    Uiso  ? HW
   HW2        1.0     0.643740     0.559009     0.240812    Uiso  ? HW
   OW         1.0     0.237140     0.485297     0.169198    Uiso  ? O
   HW1        1.0     0.214318     0.494740     0.177592    Uiso  ? HW
   HW2        1.0     0.232942     0.469820     0.148212    Uiso  ? HW
   OW         1.0     0.826054     0.043808     0.002886    Uiso  ? O
   HW1        1.0     0.824218     0.038037     0.028331    Uiso  ? HW
   HW2        1.0     0.850712     0.040660    -0.005246    Uiso  ? HW
   OW         1.0     0.752341     0.292752     0.365415    Uiso  ? O
   HW1        1.0     0.748144     0.314525     0.379581    Uiso  ? HW
   HW2        1.0     0.773327     0.280161     0.374859    Uiso  ? HW
   OW         1.0     0.162640     0.188085     0.554025    Uiso  ? O
   HW1        1.0     0.138506     0.198841     0.554288    Uiso  ? HW
   HW2        1.0     0.179429     0.204349     0.566092    Uiso  ? HW
   OW         1.0     0.069515     0.555599     0.937541    Uiso  ? O
   HW1        1.0     0.082894     0.575274     0.925999    Uiso  ? HW
   HW2        1.0     0.086042     0.540647     0.951444    Uiso  ? HW
   OW         1.0     0.596259     0.747095     0.098109    Uiso  ? O
   HW1        1.0     0.575536     0.733454     0.106503    Uiso  ? HW
   HW2        1.0     0.607015     0.734766     0.077647    Uiso  ? HW
   OW         1.0     0.119881     0.927835     1.007843    Uiso  ? O
   HW1        1.0     0.137457     0.911309     0.997351    Uiso  ? HW
   HW2        1.0     0.120144     0.950395     0.994465    Uiso  ? HW
   OW         1.0     0.796936     0.824480     0.446473    Uiso  ? O
   HW1        1.0     0.814512     0.833924     0.463262    Uiso  ? HW
   HW2        1.0     0.804543     0.829989     0.421815    Uiso  ? HW
   OW         1.0     0.794313     0.011805     0.658430    Uiso  ? O
   HW1        1.0     0.804281     0.029905     0.674431    Uiso  ? HW
   HW2        1.0     0.772278     0.020986     0.647412    Uiso  ? HW
   OW         1.0     0.813200     0.263897     0.527006    Uiso  ? O
   HW1        1.0     0.804806     0.284358     0.541172    Uiso  ? HW
   HW2        1.0     0.810577     0.269405     0.501561    Uiso  ? HW
   OW         1.0     0.252354     0.790378     0.874321    Uiso  ? O
   HW1        1.0     0.233992     0.771753     0.871960    Uiso  ? HW
   HW2        1.0     0.250780     0.801396     0.898193    Uiso  ? HW
   OW         1.0     0.598620     0.260486     0.084468    Uiso  ? O
   HW1        1.0     0.614622     0.273865     0.068729    Uiso  ? HW
   HW2        1.0     0.576847     0.254191     0.071352    Uiso  ? HW
   OW         1.0     0.836284     0.609638     0.202775    Uiso  ? O
   HW1        1.0     0.836547     0.596259     0.225335    Uiso  ? HW
   HW2        1.0     0.824742     0.595210     0.184150    Uiso  ? HW
   OW         1.0     0.426274     0.720076     0.156344    Uiso  ? O
   HW1        1.0     0.424438     0.740799     0.140343    Uiso  ? HW
   HW2        1.0     0.422339     0.698040     0.142441    Uiso  ? HW
   OW         1.0     0.857533     0.767556     0.137195    Uiso  ? O
   HW1        1.0     0.880879     0.767556     0.125128    Uiso  ? HW
   HW2        1.0     0.858844     0.781984     0.158968    Uiso  ? HW
   OW         1.0     0.185724     0.148999     0.490806    Uiso  ? O
   HW1        1.0     0.176018     0.144540     0.466934    Uiso  ? HW
   HW2        1.0     0.208546     0.161853     0.488445    Uiso  ? HW
   OW         1.0     0.712468     0.211432     0.836809    Uiso  ? O
   HW1        1.0     0.698303     0.191758     0.847040    Uiso  ? HW
   HW2        1.0     0.710370     0.210907     0.810577    Uiso  ? HW
   OW         1.0     0.328428     0.299048     0.128538    Uiso  ? O
   HW1        1.0     0.320558     0.297998     0.153721    Uiso  ? HW
   HW2        1.0     0.312164     0.285145     0.113586    Uiso  ? HW
   OW         1.0     0.958002     0.447785     0.760736    Uiso  ? O
   HW1        1.0     0.954592     0.461688     0.782771    Uiso  ? HW
   HW2        1.0     0.973217     0.427061     0.765982    Uiso  ? HW
   OW         1.0     0.184675     0.243698     0.066105    Uiso  ? O
   HW1        1.0     0.203825     0.226647     0.072139    Uiso  ? HW
   HW2        1.0     0.189397     0.266520     0.078172    Uiso  ? HW
   OW         1.0     0.123292     0.136408     0.515464    Uiso  ? O
   HW1        1.0     0.107290     0.115684     0.518087    Uiso  ? HW
   HW2        1.0     0.116209     0.150311     0.494216    Uiso  ? HW
   OW         1.0     0.619344     0.194119     0.115684    Uiso  ? O
   HW1        1.0     0.599407     0.177330     0.112536    Uiso  ? HW
   HW2        1.0     0.611736     0.218252     0.108864    Uiso  ? HW
   OW         1.0     0.783295     0.492904     0.559272    Uiso  ? O
   HW1        1.0     0.791952     0.503659     0.581569    Uiso  ? HW
   HW2        1.0     0.757325     0.490019     0.560583    Uiso  ? HW
   OW         1.0     0.507857     0.390861     0.784869    Uiso  ? O
   HW1        1.0     0.503922     0.370137     0.769392    Uiso  ? HW
   HW2        1.0     0.529629     0.403452     0.777262    Uiso  ? HW
   OW         1.0     0.364366     0.886913     0.387188    Uiso  ? O
   HW1        1.0     0.353611     0.864878     0.378007    Uiso  ? HW
   HW2        1.0     0.367252     0.903964     0.367514    Uiso  ? HW
   OW         1.0     0.497101     0.924163     0.077910    Uiso  ? O
   HW1        1.0     0.483461     0.946722     0.078959    Uiso  ? HW
   HW2        1.0     0.480575     0.903964     0.075811    Uiso  ? HW
   OW         1.0     0.744734     0.802970     0.744996    Uiso  ? O
   HW1        1.0     0.755751     0.825529     0.737651    Uiso  ? HW
   HW2        1.0     0.763359     0.785656     0.750505    Uiso  ? HW
   OW         1.0     0.746832     0.955117     0.634034    Uiso  ? O
   HW1        1.0     0.726371     0.967183     0.622754    Uiso  ? HW
   HW2        1.0     0.739225     0.931770     0.643215    Uiso  ? HW
   OW         1.0     0.611474     0.383516     0.955379    Uiso  ? O
   HW1        1.0     0.599145     0.373547     0.934655    Uiso  ? HW
   HW2        1.0     0.636657     0.387451     0.949608    Uiso  ? HW
   OW         1.0    -0.001312     0.870649     0.848876    Uiso  ? O
   HW1        1.0     0.002886     0.845990     0.857008    Uiso  ? HW
   HW2        1.0     0.020986     0.880355     0.838908    Uiso  ? HW
   OW         1.0     0.606228     0.596784     0.726896    Uiso  ? O
   HW1        1.0     0.612523     0.576585     0.711419    Uiso  ? HW
   HW2        1.0     0.598358     0.587865     0.750243    Uiso  ? HW
   OW         1.0     0.668660     0.621180     0.754440    Uiso  ? O
   HW1        1.0     0.669710     0.620655     0.780672    Uiso  ? HW
   HW2        1.0     0.690433     0.610425     0.744472    Uiso  ? HW
   OW         1.0     0.858320     0.164476     0.306393    Uiso  ? O
   HW1        1.0     0.843892     0.159492     0.327903    Uiso  ? HW
   HW2        1.0     0.879043     0.178904     0.312951    Uiso  ? HW
   OW         1.0     0.173920     0.552451     0.030429    Uiso  ? O
   HW1        1.0     0.167624     0.570814     0.012854    Uiso  ? HW
   HW2        1.0     0.153983     0.535663     0.033053    Uiso  ? HW
   OW         1.0     0.076861     0.531203     0.472181    Uiso  ? O
   HW1        1.0     0.091288     0.515464     0.456966    Uiso  ? HW
   HW2        1.0     0.061646     0.516513     0.487658    Uiso  ? HW
   OW         1.0     0.006558     0.888749     0.352824    Uiso  ? O
   HW1        1.0     0.015215     0.866452     0.342331    Uiso  ? HW
   HW2        1.0     0.025445     0.899504     0.367514    Uiso  ? HW
   OW         1.0     0.312951     0.004197     0.150049    Uiso  ? O
   HW1        1.0     0.335511     0.008657     0.137457    Uiso  ? HW
   HW2        1.0     0.294064     0.019150     0.139818    Uiso  ? HW
   OW         1.0     0.914194     0.269143     0.893209    Uiso  ? O
   HW1        1.0     0.902390     0.246321     0.898980    Uiso  ? HW
   HW2        1.0     0.901341     0.280685     0.873272    Uiso  ? HW
   OW         1.0     0.594685     0.659479     0.694893    Uiso  ? O
   HW1        1.0     0.594685     0.682039     0.681252    Uiso  ? HW
   HW2        1.0     0.573962     0.645051     0.688335    Uiso  ? HW
   OW         1.0     0.527268     0.910259     0.215105    Uiso  ? O
   HW1        1.0     0.539860     0.890061     0.226384    Uiso  ? HW
   HW2        1.0     0.531466     0.932032     0.229008    Uiso  ? HW
   OW         1.0     0.100207     0.103355     0.020461    Uiso  ? O
   HW1        1.0     0.084206     0.086304     0.032790    Uiso  ? HW
   HW2        1.0     0.086829     0.115160     0.001312    Uiso  ? HW
   OW         1.0     0.661315     0.528318     0.887962    Uiso  ? O
   HW1        1.0     0.651609     0.526482     0.863566    Uiso  ? HW
   HW2        1.0     0.666299     0.553501     0.893471    Uiso  ? HW
   OW         1.0     0.427586     0.359120     0.994727    Uiso  ? O
   HW1        1.0     0.451195     0.368301     1.001285    Uiso  ? HW
   HW2        1.0     0.409486     0.377220     0.999974    Uiso  ? HW
   OW         1.0     0.971643     0.636657     0.123816    Uiso  ? O
   HW1        1.0     0.960625     0.613310     0.128800    Uiso  ? HW
   HW2        1.0     0.993940     0.638756     0.137457    Uiso  ? HW
   OW         1.0     0.049579     0.782771     0.528055    Uiso  ? O
   HW1        1.0     0.031216     0.764146     0.525695    Uiso  ? HW
   HW2        1.0     0.064794     0.777524     0.548779    Uiso  ? HW
   OW         1.0     0.234254     0.951444     0.324231    Uiso  ? O
   HW1        1.0     0.232156     0.972430     0.339970    Uiso  ? HW
   HW2        1.0     0.210645     0.940689     0.320821    Uiso  ? HW
   OW         1.0     0.347315     0.612786     0.451457    Uiso  ? O
   HW1        1.0     0.368301     0.604129     0.464573    Uiso  ? HW
   HW2        1.0     0.351775     0.611212     0.425750    Uiso  ? HW
   OW         1.0     0.825005     0.206710     0.053251    Uiso  ? O
   HW1        1.0     0.816610     0.203038     0.028855    Uiso  ? HW
   HW2        1.0     0.805330     0.215367     0.068204    Uiso  ? HW
   OW         1.0     0.080271     0.594685     0.107815    Uiso  ? O
   HW1        1.0     0.081582     0.591800     0.081582    Uiso  ? HW
   HW2        1.0     0.084468     0.571339     0.119094    Uiso  ? HW
   OW         1.0     0.186249     0.794051     0.580520    Uiso  ? O
   HW1        1.0     0.167362     0.776737     0.585766    Uiso  ? HW
   HW2        1.0     0.175494     0.817135     0.574224    Uiso  ? HW
   OW         1.0     0.462475     0.501299     0.660528    Uiso  ? O
   HW1        1.0     0.467984     0.494478     0.635870    Uiso  ? HW
   HW2        1.0     0.469820     0.526219     0.664463    Uiso  ? HW
   OW         1.0     0.713255     0.520448     0.551402    Uiso  ? O
   HW1        1.0     0.689122     0.526744     0.543270    Uiso  ? HW
   HW2        1.0     0.711681     0.508906     0.575011    Uiso  ? HW
   OW         1.0     0.608851     0.652659     0.771753    Uiso  ? O
   HW1        1.0     0.592324     0.640067     0.787755    Uiso  ? HW
   HW2        1.0     0.611474     0.677579     0.779623    Uiso  ? HW
   OW         1.0     0.988169     0.814774     0.018363    Uiso  ? O
   HW1        1.0     0.983972     0.797461    -0.001049    Uiso  ? HW
   HW2        1.0     1.010467     0.808216     0.030954    Uiso  ? HW
   OW         1.0     0.960363     0.072401     0.773065    Uiso  ? O
   HW1        1.0     0.955379     0.095485     0.784607    Uiso  ? HW
   HW2        1.0     0.981087     0.061121     0.784345    Uiso  ? HW
   OW         1.0     0.717452     0.395058     0.227696    Uiso  ? O
   HW1        1.0     0.732405     0.400304     0.248420    Uiso  ? HW
   HW2        1.0     0.707746     0.370924     0.229795    Uiso  ? HW
   OW         1.0     0.551140     0.577372     0.528318    Uiso  ? O
   HW1        1.0     0.569240     0.584717     0.545893    Uiso  ? HW
   HW2        1.0     0.560583     0.557436     0.514152    Uiso  ? HW
   OW         1.0     0.429684     0.420765     0.879830    Uiso  ? O
   HW1        1.0     0.453294     0.413683     0.889011    Uiso  ? HW
   HW2        1.0     0.418667     0.437816     0.896094    Uiso  ? HW
   OW         1.0     0.247633     0.656856     0.652921    Uiso  ? O
   HW1        1.0     0.265995     0.650560     0.635345    Uiso  ? HW
   HW2        1.0     0.225073     0.661315     0.640592    Uiso  ? HW
   OW         1.0     0.408174     0.119357     0.256814    Uiso  ? O
   HW1        1.0     0.426537     0.102568     0.249206    Uiso  ? HW
   HW2        1.0     0.386926     0.106241     0.264946    Uiso  ? HW
   OW         1.0     0.131161     0.794051     0.774114    Uiso  ? O
   HW1        1.0     0.124341     0.775688     0.756801    Uiso  ? HW
   HW2        1.0     0.119619     0.816873     0.767556    Uiso  ? HW
   OW         1.0     0.228221     0.637182     0.160804    Uiso  ? O
   HW1        1.0     0.238451     0.613573     0.166050    Uiso  ? HW
   HW2        1.0     0.234516     0.644264     0.136408    Uiso  ? HW
   OW         1.0     0.619868     0.385614     0.703025    Uiso  ? O
   HW1        1.0     0.593898     0.387975     0.705386    Uiso  ? HW
   HW2        1.0     0.625377     0.365415     0.687023    Uiso  ? HW
   OW         1.0     0.870124     0.471131     0.083681    Uiso  ? O
   HW1        1.0     0.887437     0.466672     0.103093    Uiso  ? HW
   HW2        1.0     0.869862     0.450670     0.067155    Uiso  ? HW
   OW         1.0     0.233205     0.651347     0.757063    Uiso  ? O
   HW1        1.0     0.209071     0.647412     0.747619    Uiso  ? HW
   HW2        1.0     0.240550     0.630361     0.771228    Uiso  ? HW
   OW         1.0     0.434144     0.517825     0.735028    Uiso  ? O
   HW1        1.0     0.449096     0.522284     0.713780    Uiso  ? HW
   HW2        1.0     0.449096     0.508119     0.754178    Uiso  ? HW
   OW         1.0     0.065056     0.943312     0.075811    Uiso  ? O
   HW1        1.0     0.084468     0.925737     0.075549    Uiso  ? HW
   HW2        1.0     0.049054     0.938590     0.096010    Uiso  ? HW
   OW         1.0     0.010493     0.230844     0.743685    Uiso  ? O
   HW1        1.0     0.020461     0.249731     0.728732    Uiso  ? HW
   HW2        1.0     0.025183     0.227434     0.764933    Uiso  ? HW
   OW         1.0     0.768343     0.179953     0.704336    Uiso  ? O
   HW1        1.0     0.772015     0.168149     0.681252    Uiso  ? HW
   HW2        1.0     0.754178     0.164739     0.720076    Uiso  ? HW
   OW         1.0     0.331576     0.052465     0.615671    Uiso  ? O
   HW1        1.0     0.351512     0.039086     0.626164    Uiso  ? HW
   HW2        1.0     0.319247     0.037250     0.598358    Uiso  ? HW
   OW         1.0     0.993940     0.867239     0.663676    Uiso  ? O
   HW1        1.0     0.980037     0.889536     0.666037    Uiso  ? HW
   HW2        1.0     0.985546     0.849925     0.681514    Uiso  ? HW
   OW         1.0     0.531728     0.023084     0.470869    Uiso  ? O
   HW1        1.0     0.555599     0.012854     0.473755    Uiso  ? HW
   HW2        1.0     0.528842     0.032266     0.446473    Uiso  ? HW
   OW         1.0     0.349151     0.088665     0.277800    Uiso  ? O
   HW1        1.0     0.323444     0.093387     0.275439    Uiso  ? HW
   HW2        1.0     0.355447     0.088403     0.303245    Uiso  ? HW
   OW         1.0     0.587340     0.328953     0.514415    Uiso  ? O
   HW1        1.0     0.594685     0.306130     0.524908    Uiso  ? HW
   HW2        1.0     0.565043     0.325805     0.501036    Uiso  ? HW
   OW         1.0     0.307704     0.843892     0.299572    Uiso  ? O
   HW1        1.0     0.284358     0.852811     0.307180    Uiso  ? HW
   HW2        1.0     0.312426     0.820808     0.311377    Uiso  ? HW
   OW         1.0     0.241337     0.870124     0.329477    Uiso  ? O
   HW1        1.0     0.227958     0.862779     0.350988    Uiso  ? HW
   HW2        1.0     0.238451     0.896094     0.325805    Uiso  ? HW
   OW         1.0     0.166313     0.030692     0.890061    Uiso  ? O
   HW1        1.0     0.169460     0.056399     0.886913    Uiso  ? HW
   HW2        1.0     0.183101     0.022035     0.908423    Uiso  ? HW
   OW         1.0     0.658167     0.528318     0.449096    Uiso  ? O
   HW1        1.0     0.659479     0.503135     0.442014    Uiso  ? HW
   HW2        1.0     0.632984     0.535925     0.449096    Uiso  ? HW
   OW         1.0     0.956166     0.189659     0.647412    Uiso  ? O
   HW1        1.0     0.938853     0.196217     0.628787    Uiso  ? HW
   HW2        1.0     0.950395     0.166050     0.656856    Uiso  ? HW
   OW         1.0     0.004197     0.962986     0.429160    Uiso  ? O
   HW1        1.0    -0.008132     0.973479     0.449883    Uiso  ? HW
   HW2        1.0     0.028593     0.956428     0.435980    Uiso  ? HW
   OW         1.0     0.215891     0.239763     0.344954    Uiso  ? O
   HW1        1.0     0.225597     0.246059     0.368301    Uiso  ? HW
   HW2        1.0     0.222712     0.258125     0.327379    Uiso  ? HW
   OW         1.0    -0.004197     0.683875     0.288555    Uiso  ? O
   HW1        1.0     0.003935     0.703025     0.304557    Uiso  ? HW
   HW2        1.0     0.008132     0.685449     0.265733    Uiso  ? HW
   OW         1.0     0.668136     0.179429     0.170510    Uiso  ? O
   HW1        1.0     0.663414     0.161066     0.188610    Uiso  ? HW
   HW2        1.0     0.647675     0.181527     0.154246    Uiso  ? HW
   OW         1.0     0.337347     0.053514     0.878518    Uiso  ? O
   HW1        1.0     0.342331     0.070827     0.897406    Uiso  ? HW
   HW2        1.0     0.325542     0.032266     0.888749    Uiso  ? HW
   OW         1.0     0.696204     0.181265     0.272291    Uiso  ? O
   HW1        1.0     0.690958     0.201464     0.256552    Uiso  ? HW
   HW2        1.0     0.678366     0.179953     0.291440    Uiso  ? HW
   OW         1.0     0.666562     0.095485     0.706959    Uiso  ? O
   HW1        1.0     0.655807     0.107815     0.686498    Uiso  ? HW
   HW2        1.0     0.648199     0.081320     0.719289    Uiso  ? HW
   OW         1.0     0.161066     0.842843     0.099158    Uiso  ? O
   HW1        1.0     0.175494     0.826579     0.084468    Uiso  ? HW
   HW2        1.0     0.151098     0.829989     0.119357    Uiso  ? HW
   OW         1.0     0.687023     0.802445     0.636132    Uiso  ? O
   HW1        1.0     0.688335     0.816610     0.614097    Uiso  ? HW
   HW2        1.0     0.668136     0.784345     0.633509    Uiso  ? HW
   OW         1.0     0.071876     0.286719     0.795624    Uiso  ? O
   HW1        1.0     0.062695     0.262323     0.799297    Uiso  ? HW
   HW2        1.0     0.091026     0.291440     0.813200    Uiso  ? HW
   OW         1.0     0.620393     0.970856     0.084468    Uiso  ? O
   HW1        1.0     0.639805     0.971118     0.102306    Uiso  ? HW
   HW2        1.0     0.630624     0.973742     0.060597    Uiso  ? HW
   OW         1.0     0.025708     0.567666     0.656331    Uiso  ? O
   HW1        1.0     0.013903     0.545893     0.647937    Uiso  ? HW
   HW2        1.0     0.041185     0.577110     0.637182    Uiso  ? HW
   OW         1.0     0.307442     0.628000     0.607015    Uiso  ? O
   HW1        1.0     0.286194     0.621180     0.593111    Uiso  ? HW
   HW2        1.0     0.328953     0.618294     0.595210    Uiso  ? HW
   OW         1.0     0.226122     0.717977     0.790640    Uiso  ? O
   HW1        1.0     0.233729     0.693319     0.785656    Uiso  ? HW
   HW2        1.0     0.217203     0.728995     0.768605    Uiso  ? HW
   OW         1.0     0.678104     0.425487     0.754965    Uiso  ? O
   HW1        1.0     0.675218     0.401091     0.745521    Uiso  ? HW
   HW2        1.0     0.655544     0.438603     0.752079    Uiso  ? HW
   OW         1.0     0.453294     0.675218     0.979250    Uiso  ? O
   HW1        1.0     0.479526     0.675743     0.977152    Uiso  ? HW
   HW2        1.0     0.442538     0.679678     0.955904    Uiso  ? HW
   OW         1.0     0.631935     0.831038     0.833137    Uiso  ? O
   HW1        1.0     0.634296     0.845990     0.811889    Uiso  ? HW
   HW2        1.0     0.622229     0.807429     0.826316    Uiso  ? HW
   OW         1.0     0.443588     0.111225     0.851237    Uiso  ? O
   HW1        1.0     0.433357     0.104667     0.827890    Uiso  ? HW
   HW2        1.0     0.424700     0.120668     0.866714    Uiso  ? HW
   OW         1.0     0.107815     0.476378     0.237664    Uiso  ? O
   HW1        1.0     0.112536     0.455130     0.222974    Uiso  ? HW
   HW2        1.0     0.107815     0.469820     0.263110    Uiso  ? HW
   OW         1.0     0.757588     0.940951     0.770179    Uiso  ? O
   HW1        1.0     0.763621     0.916555     0.777000    Uiso  ? HW
   HW2        1.0     0.779623     0.955117     0.767556    Uiso  ? HW
   OW         1.0     0.575798     0.825005     0.674431    Uiso  ? O
   HW1        1.0     0.578946     0.838908     0.696467    Uiso  ? HW
   HW2        1.0     0.588914     0.802445     0.676268    Uiso  ? HW
   OW         1.0     0.046431     0.314525     0.498675    Uiso  ? O
   HW1        1.0     0.063744     0.294851     0.496839    Uiso  ? HW
   HW2        1.0     0.039611     0.317673     0.523858    Uiso  ? HW
   OW         1.0     0.535400     0.878781     0.653970    Uiso  ? O
   HW1        1.0     0.530416     0.877207     0.679678    Uiso  ? HW
   HW2        1.0     0.530679     0.903439     0.645576    Uiso  ? HW
   OW         1.0     0.601506     0.859894     0.616720    Uiso  ? O
   HW1        1.0     0.612261     0.858320     0.592849    Uiso  ? HW
   HW2        1.0     0.614360     0.877731     0.630886    Uiso  ? HW
   OW         1.0     0.813725     0.040660     0.579995    Uiso  ? O
   HW1        1.0     0.832612     0.051940     0.566092    Uiso  ? HW
   HW2        1.0     0.791165     0.053514     0.576323    Uiso  ? HW
   OW         1.0     0.236090     0.430209     0.326592    Uiso  ? O
   HW1        1.0     0.254715     0.412896     0.332100    Uiso  ? HW
   HW2        1.0     0.213006     0.417880     0.323968    Uiso  ? HW
   OW         1.0     0.703025     0.326329     0.238189    Uiso  ? O
   HW1        1.0     0.684400     0.323706     0.256552    Uiso  ? HW
   HW2        1.0     0.724273     0.312689     0.245796    Uiso  ? HW
   OW         1.0     0.353873     0.424700     0.853598    Uiso  ? O
   HW1        1.0     0.371186     0.436767     0.869075    Uiso  ? HW
   HW2        1.0     0.366465     0.413420     0.833661    Uiso  ? HW
   OW         1.0     0.770442     0.542746     0.354923    Uiso  ? O
   HW1        1.0     0.755489     0.553763     0.336560    Uiso  ? HW
   HW2        1.0     0.757588     0.542483     0.377745    Uiso  ? HW
   OW         1.0     0.709320    -0.007345     0.779360    Uiso  ? O
   HW1        1.0     0.728470     0.001312     0.795100    Uiso  ? HW
   HW2        1.0     0.688597     0.008657     0.781197    Uiso  ? HW
   OW         1.0     0.450408     0.763621     0.250518    Uiso  ? O
   HW1        1.0     0.443588     0.782771     0.267569    Uiso  ? HW
   HW2        1.0     0.434669     0.764670     0.229795    Uiso  ? HW
   OW         1.0     0.512578     0.813462     0.634034    Uiso  ? O
   HW1        1.0     0.490281     0.825529     0.627476    Uiso  ? HW
   HW2        1.0     0.507332     0.790378     0.644789    Uiso  ? HW
   OW         1.0     0.208546     0.323968     0.749718    Uiso  ? O
   HW1        1.0     0.215367     0.332887     0.725847    Uiso  ? HW
   HW2        1.0     0.224548     0.334199     0.767556    Uiso  ? HW
   OW         1.0     0.215891     0.137719     0.558747    Uiso  ? O
   HW1        1.0     0.232942     0.156869     0.564256    Uiso  ? HW
   HW2        1.0     0.226909     0.114635     0.564781    Uiso  ? HW
   OW         1.0     0.260486     0.697254     0.294588    Uiso  ? O
   HW1        1.0     0.243698     0.715878     0.302196    Uiso  ? HW
   HW2        1.0     0.261798     0.678629     0.313213    Uiso  ? HW
   OW         1.0     0.136408     0.985021     0.342593    Uiso  ? O
   HW1        1.0     0.111487     0.990793     0.336560    Uiso  ? HW
   HW2        1.0     0.152672     0.999449     0.328166    Uiso  ? HW
   OW         1.0     0.661840     0.451982     0.438866    Uiso  ? O
   HW1        1.0     0.680465     0.443850     0.455392    Uiso  ? HW
   HW2        1.0     0.667611     0.443850     0.414470    Uiso  ? HW
   OW         1.0     0.708796     0.909997     0.721650    Uiso  ? O
   HW1        1.0     0.726109     0.897930     0.705910    Uiso  ? HW
   HW2        1.0     0.685187     0.899242     0.718502    Uiso  ? HW
   OW         1.0     0.692532     0.772278     0.261011    Uiso  ? O
   HW1        1.0     0.713518     0.779360     0.246846    Uiso  ? HW
   HW2        1.0     0.681776     0.750767     0.250518    Uiso  ? HW
   OW         1.0     0.733192     0.979775     0.715878    Uiso  ? O
   HW1        1.0     0.730568     1.005745     0.713518    Uiso  ? HW
   HW2        1.0     0.755751     0.972168     0.704861    Uiso  ? HW
   OW         1.0     0.601243     0.934131     0.814249    Uiso  ? O
   HW1        1.0     0.611474     0.951969     0.830513    Uiso  ? HW
   HW2        1.0     0.620393     0.918129     0.805855    Uiso  ? HW
   OW         1.0     0.446473     0.307967     0.280161    Uiso  ? O
   HW1        1.0     0.433619     0.285669     0.285407    Uiso  ? HW
   HW2        1.0     0.470869     0.306393     0.289342    Uiso  ? HW
   OW         1.0     0.520710     0.889798     0.013116    Uiso  ? O
   HW1        1.0     0.544844     0.886913     0.003410    Uiso  ? HW
   HW2        1.0     0.517825     0.873797     0.033840    Uiso  ? HW
   OW         1.0     0.766244     0.465623     0.877207    Uiso  ? O
   HW1        1.0     0.778836     0.444899     0.867239    Uiso  ? HW
   HW2        1.0     0.780934     0.487133     0.873797    Uiso  ? HW
   OW         1.0     0.653183     0.624066     0.682826    Uiso  ? O
   HW1        1.0     0.642166     0.613835     0.661578    Uiso  ? HW
   HW2        1.0     0.678104     0.630886     0.677317    Uiso  ? HW
   OW         1.0     0.216154     0.541696     0.244485    Uiso  ? O
   HW1        1.0     0.200677     0.532253     0.225597    Uiso  ? HW
   HW2        1.0     0.224548     0.522284     0.259699    Uiso  ? HW
   OW         1.0     0.141392     0.549304     0.543008    Uiso  ? O
   HW1        1.0     0.166050     0.554812     0.549828    Uiso  ? HW
   HW2        1.0     0.125128     0.566617     0.554288    Uiso  ? HW
   OW         1.0     0.969020     0.385352     0.046956    Uiso  ? O
   HW1        1.0     0.967183     0.406075     0.030954    Uiso  ? HW
   HW2        1.0     0.992629     0.385090     0.058236    Uiso  ? HW
   OW         1.0     0.550615     0.194906     0.180478    Uiso  ? O
   HW1        1.0     0.564518     0.191758     0.202513    Uiso  ? HW
   HW2        1.0     0.561895     0.181265     0.161066    Uiso  ? HW
   OW         1.0     0.239763     0.244485     0.475066    Uiso  ? O
   HW1        1.0     0.233467     0.249993     0.450146    Uiso  ? HW
   HW2        1.0     0.253141     0.264684     0.485297    Uiso  ? HW
   OW         1.0     0.360956     0.272029     0.855172    Uiso  ? O
   HW1        1.0     0.342856     0.270192     0.874059    Uiso  ? HW
   HW2        1.0     0.363317     0.296949     0.847564    Uiso  ? HW
   OW         1.0     0.292227     0.582094     0.302720    Uiso  ? O
   HW1        1.0     0.287243     0.607539     0.305344    Uiso  ? HW
   HW2        1.0     0.280423     0.572913     0.280948    Uiso  ? HW
   OW         1.0     0.246059     0.961412     0.195430    Uiso  ? O
   HW1        1.0     0.242386     0.967970     0.169985    Uiso  ? HW
   HW2        1.0     0.239238     0.936492     0.199103    Uiso  ? HW
   OW         1.0     0.229532     0.554550     0.475329    Uiso  ? O
   HW1        1.0     0.225073     0.554288     0.501299    Uiso  ? HW
   HW2        1.0     0.254978     0.549828     0.470869    Uiso  ? HW
   OW         1.0     0.821594     0.359120     0.225335    Uiso  ? O
   HW1        1.0     0.841531     0.343905     0.233467    Uiso  ? HW
   HW2        1.0     0.802183     0.343905     0.216678    Uiso  ? HW
   OW         1.0     0.591800     0.131686     0.321345    Uiso  ? O
   HW1        1.0     0.568191     0.122242     0.327641    Uiso  ? HW
   HW2        1.0     0.595997     0.154508     0.333937    Uiso  ? HW
   OW         1.0     0.210120     0.995777     0.248944    Uiso  ? O
   HW1        1.0     0.201726     1.013615     0.266520    Uiso  ? HW
   HW2        1.0     0.189659     0.987382     0.234516    Uiso  ? HW
   OW         1.0     0.771753     0.937279     0.858582    Uiso  ? O
   HW1        1.0     0.748931     0.926523     0.851762    Uiso  ? HW
   HW2        1.0     0.790640     0.918916     0.858582    Uiso  ? HW
   OW         1.0     0.061908     0.695155     0.368563    Uiso  ? O
   HW1        1.0     0.041709     0.707222     0.357021    Uiso  ? HW
   HW2        1.0     0.067417     0.707484     0.391123    Uiso  ? HW
   OW         1.0     0.265470     0.030692     0.272815    Uiso  ? O
   HW1        1.0     0.267307     0.056137     0.266782    Uiso  ? HW
   HW2        1.0     0.275176     0.026495     0.296687    Uiso  ? HW
   OW         1.0     0.364891     0.656331     0.043546    Uiso  ? O
   HW1        1.0     0.352562     0.644264     0.023871    Uiso  ? HW
   HW2        1.0     0.347577     0.662627     0.062170    Uiso  ? HW
   OW         1.0     0.313476     0.771753     0.309278    Uiso  ? O
   HW1        1.0     0.332625     0.753915     0.308229    Uiso  ? HW
   HW2        1.0     0.290129     0.759686     0.306655    Uiso  ? HW
   OW         1.0     0.450670     0.217990     0.612786    Uiso  ? O
   HW1        1.0     0.464049     0.220089     0.590226    Uiso  ? HW
   HW2        1.0     0.462737     0.231631     0.631411    Uiso  ? HW
   OW         1.0     0.832612     0.029118     0.833924    Uiso  ? O
   HW1        1.0     0.839170     0.038561     0.857533    Uiso  ? HW
   HW2        1.0     0.833399     0.002886     0.834448    Uiso  ? HW
   OW         1.0     0.964036     0.346790     0.833924    Uiso  ? O
   HW1        1.0     0.959314     0.372498     0.834711    Uiso  ? HW
   HW2        1.0     0.975316     0.340757     0.811102    Uiso  ? HW
   OW         1.0     0.052202     0.624852     0.271504    Uiso  ? O
   HW1        1.0     0.062957     0.618557     0.294588    Uiso  ? HW
   HW2        1.0     0.051153     0.651085     0.269143    Uiso  ? HW
   OW         1.0     0.169198     0.513628     0.456179    Uiso  ? O
   HW1        1.0     0.150573     0.500774     0.442801    Uiso  ? HW
   HW2        1.0     0.178904     0.497888     0.474804    Uiso  ? HW
   OW         1.0     0.690171     0.999449     0.043546    Uiso  ? O
   HW1        1.0     0.670497     0.987120     0.031479    Uiso  ? HW
   HW2        1.0     0.711944     0.984759     0.042234    Uiso  ? HW
   OW         1.0     0.152409     0.080795     0.408174    Uiso  ? O
   HW1        1.0     0.141654     0.069253     0.429160    Uiso  ? HW
   HW2        1.0     0.147950     0.065581     0.386926    Uiso  ? HW
   OW         1.0     0.302720     0.996826     0.216941    Uiso  ? O
   HW1        1.0     0.322657     0.986595     0.230319    Uiso  ? HW
   HW2        1.0     0.309278     0.998925     0.191496    Uiso  ? HW
   OW         1.0     0.941214     0.136145     0.806380    Uiso  ? O
   HW1        1.0     0.949083     0.148737     0.827890    Uiso  ? HW
   HW2        1.0     0.948034     0.150049     0.785132    Uiso  ? HW
   OW         1.0     0.152672     0.569502     0.409748    Uiso  ? O
   HW1        1.0     0.129587     0.581832     0.409748    Uiso  ? HW
   HW2        1.0     0.154770     0.554812     0.387975    Uiso  ? HW
   OW         1.0     0.163689     0.585242     0.478476    Uiso  ? O
   HW1        1.0     0.156082     0.583930     0.503397    Uiso  ? HW
   HW2        1.0     0.151622     0.605441     0.466672    Uiso  ? HW
   OW         1.0     0.868813     0.440964     0.477689    Uiso  ? O
   HW1        1.0     0.855434     0.459327     0.490806    Uiso  ? HW
   HW2        1.0     0.893471     0.448834     0.474017    Uiso  ? HW
   OW         1.0     0.590751     0.015215     0.207497    Uiso  ? O
   HW1        1.0     0.591800    -0.010755     0.211694    Uiso  ? HW
   HW2        1.0     0.605441     0.020986     0.186511    Uiso  ? HW
   OW         1.0     0.687548     0.976889     0.593636    Uiso  ? O
   HW1        1.0     0.681514     0.953280     0.583668    Uiso  ? HW
   HW2        1.0     0.666037     0.992104     0.593898    Uiso  ? HW
   OW         1.0     0.373547     0.896094     0.067942    Uiso  ? O
   HW1        1.0     0.378007     0.921539     0.071876    Uiso  ? HW
   HW2        1.0     0.365940     0.892422     0.043021    Uiso  ? HW
   OW         1.0     0.277013     0.464836     0.877469    Uiso  ? O
   HW1        1.0     0.300097     0.476903     0.873272    Uiso  ? HW
   HW2        1.0     0.278587     0.440177     0.868813    Uiso  ? HW
   OW         1.0     0.561370     0.140343     0.118832    Uiso  ? O
   HW1        1.0     0.573962     0.123816     0.103093    Uiso  ? HW
   HW2        1.0     0.560583     0.130374     0.143228    Uiso  ? HW
   OW         1.0     0.587340     0.626951     0.252354    Uiso  ? O
   HW1        1.0     0.600194     0.641116     0.234254    Uiso  ? HW
   HW2        1.0     0.599932     0.604129     0.256027    Uiso  ? HW
   OW         1.0     0.553238     0.942263     0.761523    Uiso  ? O
   HW1        1.0     0.544844     0.962199     0.746570    Uiso  ? HW
   HW2        1.0     0.573175     0.930196     0.749456    Uiso  ? HW
   OW         1.0     0.823168     0.729782     0.347053    Uiso  ? O
[truncated: 22,403 more chars]
