# Supplementary material for: A biocompatible electrolyte enables highly reversible Zn anode for zinc ion battery
Source: Nat Commun. 2023 Oct 16;14:6526. doi: 10.1038/s41467-023-42333-z (PMC10579325; doi:10.1038/s41467-023-42333-z)
Supplement: Supplementary file 4 — Supplementary Data 1 [file 41467_2023_42333_MOESM4_ESM.zip › Supplementary data/MD_ZnSO4_HYLA_0ns.cif]

#======================================================================
# CRYSTAL DATA
#----------------------------------------------------------------------
data_VESTA_phase_1

_chemical_name_common                  'EDL in water'
_cell_length_a                         38.040001
_cell_length_b                         38.040001
_cell_length_c                         38.040001
_cell_angle_alpha                      90.000000
_cell_angle_beta                       90.000000
_cell_angle_gamma                      90.000000
_cell_volume                           55045.466438
_space_group_name_H-M_alt              'P 1'
_space_group_IT_number                 1

loop_
_space_group_symop_operation_xyz
   'x, y, z'

loop_
   _atom_site_label
   _atom_site_occupancy
   _atom_site_fract_x
   _atom_site_fract_y
   _atom_site_fract_z
   _atom_site_adp_type
   _atom_site_U_iso_or_equiv
   _atom_site_type_symbol
   ZN         1.0     0.988959     0.474763     0.640379    Uiso  ? ZN
   ZN         1.0     0.569664     0.873028     0.673502    Uiso  ? ZN
   ZN         1.0     0.597529     0.266036     0.972923    Uiso  ? ZN
   ZN         1.0     0.331756     0.686908     0.085436    Uiso  ? ZN
   ZN         1.0     0.493691     0.586225     0.255783    Uiso  ? ZN
   ZN         1.0     0.848055     0.578601     0.046530    Uiso  ? ZN
   ZN         1.0     0.257098     0.210042     0.586488    Uiso  ? ZN
   ZN         1.0     0.279443     0.193481     0.144322    Uiso  ? ZN
   ZN         1.0     0.629600     0.855678     0.795216    Uiso  ? ZN
   ZN         1.0     0.660095     0.625657     0.965300    Uiso  ? ZN
   ZN         1.0     0.793113     0.605678     0.855941    Uiso  ? ZN
   ZN         1.0     0.595426     0.102787     0.482650    Uiso  ? ZN
   ZN         1.0     0.140379     0.209253     0.198475    Uiso  ? ZN
   ZN         1.0     0.151945     0.570189     0.458991    Uiso  ? ZN
   ZN         1.0     0.450315     0.577550     0.829390    Uiso  ? ZN
   ZN         1.0     0.653785     0.718717     0.060200    Uiso  ? ZN
   ZN         1.0     0.970820     0.665615     0.948212    Uiso  ? ZN
   ZN         1.0     0.769979     0.805994     0.958465    Uiso  ? ZN
   ZN         1.0     0.304416     0.176393     0.461619    Uiso  ? ZN
   ZN         1.0     0.620662     0.693218     0.707939    Uiso  ? ZN
   ZN         1.0     0.644059     0.856730     0.154837    Uiso  ? ZN
   ZN         1.0     0.476078     0.741325     0.169821    Uiso  ? ZN
   ZN         1.0     0.309411     0.800473     0.003155    Uiso  ? ZN
   ZN         1.0     0.913512     0.293112     0.656151    Uiso  ? ZN
   ZN         1.0     0.303365     0.691115     0.301788    Uiso  ? ZN
   ZN         1.0     0.182440     0.549159     0.312829    Uiso  ? ZN
   ZN         1.0     0.584122     0.154048     0.360410    Uiso  ? ZN
   ZN         1.0     0.784175     0.973975     0.004995    Uiso  ? ZN
   ZN         1.0     0.123554     0.068875     0.046004    Uiso  ? ZN
   ZN         1.0     0.195058     0.216614     0.774185    Uiso  ? ZN
   ZN         1.0     0.658780     0.089642     0.642482    Uiso  ? ZN
   ZN         1.0     0.176656     0.888276     0.110410    Uiso  ? ZN
   ZN         1.0     0.186383     0.019453     0.256835    Uiso  ? ZN
   ZN         1.0     0.848055     0.420610     0.702156    Uiso  ? ZN
   ZN         1.0     0.485016     0.345689     0.871188    Uiso  ? ZN
   ZN         1.0     0.226604     0.271819     0.416141    Uiso  ? ZN
   ZN         1.0     0.528391     0.087802     0.952156    Uiso  ? ZN
   ZN         1.0     0.800473     0.180599     0.712408    Uiso  ? ZN
   ZN         1.0     0.146425     0.632229     0.573607    Uiso  ? ZN
   ZN         1.0     0.563880     0.888013     0.964511    Uiso  ? ZN
   ZN         1.0     0.472660     0.710042     0.598055    Uiso  ? ZN
   ZN         1.0     0.434543     0.444795     0.960305    Uiso  ? ZN
   ZN         1.0     0.334385     0.677182     0.547319    Uiso  ? ZN
   ZN         1.0     0.073870     0.400105     0.508675    Uiso  ? ZN
   ZN         1.0     0.253680     0.031809     0.826761    Uiso  ? ZN
   ZN         1.0     0.232124     0.094374     0.339117    Uiso  ? ZN
   ZN         1.0     0.403523     0.559148     0.518139    Uiso  ? ZN
   ZN         1.0     0.141956     0.056782     0.709516    Uiso  ? ZN
   ZN         1.0     0.842008     0.229758     0.315983    Uiso  ? ZN
   ZN         1.0     0.788381     0.480021     0.925605    Uiso  ? ZN
   ZN         1.0     0.707939     0.115931     0.881178    Uiso  ? ZN
   ZN         1.0     0.747371     0.292061     0.411935    Uiso  ? ZN
   ZN         1.0     0.594374     0.102524     0.201630    Uiso  ? ZN
   ZN         1.0     0.588328     0.661935     0.545478    Uiso  ? ZN
   ZN         1.0     0.347003     0.613039     0.689012    Uiso  ? ZN
   ZN         1.0     0.195321     0.764721     0.262355    Uiso  ? ZN
   ZN         1.0     0.890378     0.308622     0.457676    Uiso  ? ZN
   ZN         1.0     0.199790     0.134069     0.889064    Uiso  ? ZN
   ZN         1.0     0.189800     0.480810     0.556519    Uiso  ? ZN
   ZN         1.0     0.017613     0.143007     0.412198    Uiso  ? ZN
   ZN         1.0     0.548370     0.127760     0.692166    Uiso  ? ZN
   ZN         1.0     0.251577     0.601735     0.915352    Uiso  ? ZN
   ZN         1.0     0.313354     0.530231     0.277077    Uiso  ? ZN
   S4         1.0     0.718191     0.982650     0.016299    Uiso  ? S
   O1         1.0     0.703470     0.999211     0.046530    Uiso  ? O
   O2         1.0     0.746583     0.004206     0.002366    Uiso  ? O
   O3         1.0     0.693480     0.973186     0.990010    Uiso  ? O
   O4         1.0     0.742376     0.954259     0.021030    Uiso  ? O
   S4         1.0     0.783649     0.237907     0.282597    Uiso  ? S
   O1         1.0     0.798370     0.216877     0.310988    Uiso  ? O
   O2         1.0     0.757098     0.264721     0.294164    Uiso  ? O
   O3         1.0     0.773396     0.215825     0.252892    Uiso  ? O
   O4         1.0     0.819401     0.251577     0.280494    Uiso  ? O
   S4         1.0     0.615142     0.119348     0.404837    Uiso  ? S
   O1         1.0     0.610410     0.155363     0.397739    Uiso  ? O
   O2         1.0     0.589117     0.111199     0.379075    Uiso  ? O
   O3         1.0     0.604890     0.110673     0.439800    Uiso  ? O
   O4         1.0     0.646688     0.104101     0.391956    Uiso  ? O
   S4         1.0     0.346477     0.170873     0.533123    Uiso  ? S
   O1         1.0     0.330967     0.146951     0.557834    Uiso  ? O
   O2         1.0     0.346215     0.205573     0.548896    Uiso  ? O
   O3         1.0     0.324921     0.172450     0.501840    Uiso  ? O
   O4         1.0     0.381703     0.162986     0.522608    Uiso  ? O
   S4         1.0     0.534700     0.932440     0.862776    Uiso  ? S
   O1         1.0     0.532597     0.956887     0.891956    Uiso  ? O
   O2         1.0     0.520768     0.898791     0.874343    Uiso  ? O
   O3         1.0     0.569664     0.926130     0.853575    Uiso  ? O
   O4         1.0     0.514721     0.941640     0.832545    Uiso  ? O
   S4         1.0     0.236593     0.104101     0.784963    Uiso  ? S
   O1         1.0     0.200578     0.111987     0.787066    Uiso  ? O
   O2         1.0     0.245531     0.075710     0.809674    Uiso  ? O
   O3         1.0     0.254732     0.135384     0.796004    Uiso  ? O
   O4         1.0     0.242902     0.095689     0.749474    Uiso  ? O
   S4         1.0     0.392482     0.648265     0.655889    Uiso  ? S
   O1         1.0     0.393533     0.616193     0.675079    Uiso  ? O
   O2         1.0     0.407729     0.679022     0.673502    Uiso  ? O
   O3         1.0     0.355941     0.647476     0.653260    Uiso  ? O
   O4         1.0     0.409569     0.639590     0.622503    Uiso  ? O
   S4         1.0     0.356993     0.538381     0.561777    Uiso  ? S
   O1         1.0     0.367771     0.570978     0.544427    Uiso  ? O
   O2         1.0     0.385384     0.520242     0.542850    Uiso  ? O
   O3         1.0     0.320978     0.530494     0.552050    Uiso  ? O
   O4         1.0     0.362513     0.536803     0.598055    Uiso  ? O
   S4         1.0     0.188749     0.253417     0.214511    Uiso  ? S
   O1         1.0     0.192429     0.267087     0.248686    Uiso  ? O
   O2         1.0     0.187697     0.215300     0.215300    Uiso  ? O
   O3         1.0     0.214248     0.267613     0.190589    Uiso  ? O
   O4         1.0     0.151682     0.251577     0.203207    Uiso  ? O
   S4         1.0     0.589905     0.810988     0.687697    Uiso  ? S
   O1         1.0     0.559411     0.827813     0.675605    Uiso  ? O
   O2         1.0     0.606730     0.792061     0.659569    Uiso  ? O
   O3         1.0     0.584385     0.791535     0.718717    Uiso  ? O
   O4         1.0     0.602787     0.845163     0.695058    Uiso  ? O
   S4         1.0     0.578864     0.805468     0.148265    Uiso  ? S
   O1         1.0     0.588854     0.771293     0.136172    Uiso  ? O
   O2         1.0     0.610936     0.825710     0.156940    Uiso  ? O
   O3         1.0     0.556782     0.804679     0.180599    Uiso  ? O
   O4         1.0     0.559937     0.824658     0.123291    Uiso  ? O
   S4         1.0     0.766562     0.140379     0.751577    Uiso  ? S
   O1         1.0     0.796004     0.162198     0.754469    Uiso  ? O
   O2         1.0     0.762618     0.152997     0.716614    Uiso  ? O
   O3         1.0     0.741062     0.151157     0.777865    Uiso  ? O
   O4         1.0     0.774711     0.103838     0.752629    Uiso  ? O
   S4         1.0     0.130126     0.840694     0.194532    Uiso  ? S
   O1         1.0     0.164301     0.854364     0.201630    Uiso  ? O
   O2         1.0     0.132492     0.816772     0.164301    Uiso  ? O
   O3         1.0     0.107781     0.871188     0.185594    Uiso  ? O
   O4         1.0     0.117771     0.824133     0.225815    Uiso  ? O
   S4         1.0     0.171924     0.152208     0.658517    Uiso  ? S
   O1         1.0     0.207676     0.146162     0.663249    Uiso  ? O
   O2         1.0     0.152734     0.122240     0.644322    Uiso  ? O
   O3         1.0     0.169033     0.182440     0.635384    Uiso  ? O
   O4         1.0     0.157992     0.157729     0.692166    Uiso  ? O
   S4         1.0     0.540221     0.065195     0.013144    Uiso  ? S
   O1         1.0     0.570715     0.080967     0.026814    Uiso  ? O
   O2         1.0     0.550210     0.052839     0.977655    Uiso  ? O
   O3         1.0     0.518402     0.093060     0.998423    Uiso  ? O
   O4         1.0     0.521819     0.039169     0.032860    Uiso  ? O
   S4         1.0     0.927708     0.220820     0.392219    Uiso  ? S
   O1         1.0     0.904574     0.217666     0.421136    Uiso  ? O
   O2         1.0     0.963985     0.226078     0.405100    Uiso  ? O
   O3         1.0     0.921924     0.251314     0.370400    Uiso  ? O
   O4         1.0     0.926656     0.188749     0.370400    Uiso  ? O
   S4         1.0     0.027077     0.609359     0.576498    Uiso  ? S
   O1         1.0     0.995531     0.621188     0.592797    Uiso  ? O
   O2         1.0     0.019979     0.586751     0.546267    Uiso  ? O
   O3         1.0     0.053365     0.594111     0.597792    Uiso  ? O
   O4         1.0     0.042061     0.640641     0.560726    Uiso  ? O
   S4         1.0     0.578339     0.085962     0.651420    Uiso  ? S
   O1         1.0     0.577813     0.090168     0.689537    Uiso  ? O
   O2         1.0     0.560200     0.054942     0.640641    Uiso  ? O
   O3         1.0     0.614090     0.091220     0.639064    Uiso  ? O
   O4         1.0     0.556257     0.115405     0.646688    Uiso  ? O
   S4         1.0     0.300473     0.682702     0.006572    Uiso  ? S
   O1         1.0     0.269190     0.703733     0.001840    Uiso  ? O
   O2         1.0     0.297844     0.645636     0.998160    Uiso  ? O
   O3         1.0     0.314406     0.687697     0.042061    Uiso  ? O
   O4         1.0     0.327024     0.696898     0.983176    Uiso  ? O
   S4         1.0     0.275762     0.744742     0.269453    Uiso  ? S
   O1         1.0     0.297056     0.773396     0.264458    Uiso  ? O
   O2         1.0     0.288381     0.713459     0.255783    Uiso  ? O
   O3         1.0     0.240273     0.750526     0.262881    Uiso  ? O
   O4         1.0     0.279968     0.731335     0.304416    Uiso  ? O
   S4         1.0     0.624343     0.828601     0.873817    Uiso  ? S
   O1         1.0     0.636172     0.860410     0.892219    Uiso  ? O
   O2         1.0     0.633018     0.835962     0.837539    Uiso  ? O
   O3         1.0     0.587539     0.824133     0.880389    Uiso  ? O
   O4         1.0     0.641693     0.796793     0.882492    Uiso  ? O
   S4         1.0     0.255783     0.045741     0.296004    Uiso  ? S
   O1         1.0     0.253943     0.083596     0.296004    Uiso  ? O
   O2         1.0     0.227655     0.028917     0.278128    Uiso  ? O
   O3         1.0     0.245268     0.049422     0.332545    Uiso  ? O
   O4         1.0     0.289958     0.033123     0.291009    Uiso  ? O
   S4         1.0     0.162986     0.084911     0.914038    Uiso  ? S
   O1         1.0     0.159832     0.122766     0.915352    Uiso  ? O
   O2         1.0     0.190589     0.089117     0.887487    Uiso  ? O
   O3         1.0     0.134332     0.064669     0.899579    Uiso  ? O
   O4         1.0     0.178496     0.070189     0.944795    Uiso  ? O
   S4         1.0     0.667455     0.836225     0.022871    Uiso  ? S
   O1         1.0     0.659569     0.809937     0.997108    Uiso  ? O
   O2         1.0     0.644059     0.830705     0.053365    Uiso  ? O
   O3         1.0     0.662723     0.870400     0.008412    Uiso  ? O
   O4         1.0     0.702944     0.832019     0.033386    Uiso  ? O
   S4         1.0     0.178496     0.246845     0.831230    Uiso  ? S
   O1         1.0     0.193481     0.258675     0.799159    Uiso  ? O
   O2         1.0     0.197687     0.247371     0.861724    Uiso  ? O
   O3         1.0     0.176919     0.211882     0.817035    Uiso  ? O
   O4         1.0     0.143007     0.259727     0.834122    Uiso  ? O
   S4         1.0     0.342797     0.608833     0.815720    Uiso  ? S
   O1         1.0     0.362250     0.627497     0.843323    Uiso  ? O
   O2         1.0     0.307045     0.617771     0.815195    Uiso  ? O
   O3         1.0     0.345163     0.570189     0.819926    Uiso  ? O
   O4         1.0     0.359884     0.617245     0.782860    Uiso  ? O
   S4         1.0     0.231073     0.712671     0.594374    Uiso  ? S
   O1         1.0     0.252629     0.732650     0.615931    Uiso  ? O
   O2         1.0     0.193743     0.718454     0.602524    Uiso  ? O
   O3         1.0     0.241851     0.677971     0.599895    Uiso  ? O
   O4         1.0     0.237907     0.718980     0.556782    Uiso  ? O
   S4         1.0     0.911672     0.311777     0.592008    Uiso  ? S
   O1         1.0     0.891167     0.319663     0.624080    Uiso  ? O
   O2         1.0     0.931388     0.341220     0.575973    Uiso  ? O
   O3         1.0     0.892482     0.292587     0.563880    Uiso  ? O
   O4         1.0     0.933491     0.291272     0.614353    Uiso  ? O
   S4         1.0     0.855678     0.889590     0.961619    Uiso  ? S
   O1         1.0     0.846477     0.892482     0.998686    Uiso  ? O
   O2         1.0     0.882229     0.912986     0.950053    Uiso  ? O
   O3         1.0     0.822818     0.901420     0.946635    Uiso  ? O
   O4         1.0     0.865142     0.853049     0.955310    Uiso  ? O
   S4         1.0     0.560988     0.647739     0.622503    Uiso  ? S
   O1         1.0     0.529180     0.626446     0.626709    Uiso  ? O
   O2         1.0     0.558622     0.677971     0.645373    Uiso  ? O
   O3         1.0     0.563354     0.660095     0.585699    Uiso  ? O
   O4         1.0     0.592797     0.629338     0.631441    Uiso  ? O
   S4         1.0     0.380389     0.451893     0.365931    Uiso  ? S
   O1         1.0     0.362776     0.417981     0.366456    Uiso  ? O
   O2         1.0     0.407203     0.451630     0.338854    Uiso  ? O
   O3         1.0     0.395899     0.457939     0.400894    Uiso  ? O
   O4         1.0     0.352261     0.476341     0.358833    Uiso  ? O
   S4         1.0     0.186909     0.816772     0.025499    Uiso  ? S
   O1         1.0     0.154311     0.836225     0.019979    Uiso  ? O
   O2         1.0     0.183228     0.795216     0.057045    Uiso  ? O
   O3         1.0     0.217140     0.838591     0.027865    Uiso  ? O
   O4         1.0     0.190063     0.792061     0.996583    Uiso  ? O
   S4         1.0     0.794427     0.293375     0.663249    Uiso  ? S
   O1         1.0     0.815195     0.312040     0.689012    Uiso  ? O
   O2         1.0     0.766562     0.276551     0.679285    Uiso  ? O
   O3         1.0     0.811777     0.266562     0.643796    Uiso  ? O
   O4         1.0     0.781020     0.319663     0.639327    Uiso  ? O
   S4         1.0     0.376972     0.734490     0.104627    Uiso  ? S
   O1         1.0     0.410620     0.740010     0.089642    Uiso  ? O
   O2         1.0     0.375657     0.752103     0.138013    Uiso  ? O
   O3         1.0     0.368034     0.698475     0.110147    Uiso  ? O
   O4         1.0     0.346740     0.730810     0.082282    Uiso  ? O
   S4         1.0     0.299685     0.576761     0.323344    Uiso  ? S
   O1         1.0     0.316509     0.576236     0.355678    Uiso  ? O
   O2         1.0     0.322818     0.573870     0.293901    Uiso  ? O
   O3         1.0     0.272082     0.601998     0.318612    Uiso  ? O
   O4         1.0     0.287855     0.542324     0.313354    Uiso  ? O
   S4         1.0     0.882492     0.623554     0.012881    Uiso  ? S
   O1         1.0     0.849369     0.622503     0.029706    Uiso  ? O
   O2         1.0     0.906677     0.649054     0.026288    Uiso  ? O
   O3         1.0     0.880915     0.624343     0.975815    Uiso  ? O
   O4         1.0     0.887750     0.588328     0.026551    Uiso  ? O
   S4         1.0     0.688223     0.660358     0.896951    Uiso  ? S
   O1         1.0     0.726866     0.661672     0.895110    Uiso  ? O
   O2         1.0     0.675342     0.649054     0.861462    Uiso  ? O
   O3         1.0     0.673239     0.692955     0.904837    Uiso  ? O
   O4         1.0     0.679285     0.634332     0.923239    Uiso  ? O
   S4         1.0     0.070715     0.461356     0.488696    Uiso  ? S
   O1         1.0     0.038381     0.478969     0.482387    Uiso  ? O
   O2         1.0     0.070189     0.444006     0.522608    Uiso  ? O
   O3         1.0     0.103049     0.481335     0.484227    Uiso  ? O
   O4         1.0     0.072555     0.428233     0.472135    Uiso  ? O
   S4         1.0     0.181125     0.522345     0.426130    Uiso  ? S
   O1         1.0     0.169033     0.487645     0.416930    Uiso  ? O
   O2         1.0     0.180074     0.531020     0.460831    Uiso  ? O
   O3         1.0     0.157203     0.549947     0.417455    Uiso  ? O
   O4         1.0     0.213985     0.535489     0.411935    Uiso  ? O
   S4         1.0     0.677445     0.027603     0.625657    Uiso  ? S
   O1         1.0     0.667455     0.046793     0.655626    Uiso  ? O
   O2         1.0     0.672976     0.060463     0.608307    Uiso  ? O
   O3         1.0     0.651420     0.003155     0.615142    Uiso  ? O
   O4         1.0     0.712145     0.013670     0.628812    Uiso  ? O
   S4         1.0     0.813617     0.492114     0.806519    Uiso  ? S
   O1         1.0     0.834122     0.498160     0.838328    Uiso  ? O
   O2         1.0     0.806782     0.455310     0.798370    Uiso  ? O
   O3         1.0     0.833333     0.510252     0.778128    Uiso  ? O
   O4         1.0     0.779180     0.508149     0.812303    Uiso  ? O
   S4         1.0     0.146425     0.012881     0.074658    Uiso  ? S
   O1         1.0     0.157466     0.979758     0.058623    Uiso  ? O
   O2         1.0     0.148528     0.011830     0.112250    Uiso  ? O
   O3         1.0     0.113302     0.025762     0.062829    Uiso  ? O
   O4         1.0     0.162198     0.044427     0.059674    Uiso  ? O
   S4         1.0     0.906151     0.393796     0.718191    Uiso  ? S
   O1         1.0     0.880652     0.417718     0.734227    Uiso  ? O
   O2         1.0     0.941115     0.404311     0.712145    Uiso  ? O
   O3         1.0     0.884069     0.396162     0.687434    Uiso  ? O
   O4         1.0     0.906414     0.357781     0.730021    Uiso  ? O
   S4         1.0     0.673764     0.645899     0.027603    Uiso  ? S
   O1         1.0     0.661672     0.678233     0.040221    Uiso  ? O
   O2         1.0     0.690589     0.649316     0.993691    Uiso  ? O
   O3         1.0     0.646951     0.626446     0.009727    Uiso  ? O
   O4         1.0     0.692955     0.625920     0.051525    Uiso  ? O
   S4         1.0     0.489485     0.717403     0.250000    Uiso  ? S
   O1         1.0     0.457939     0.707939     0.269716    Uiso  ? O
   O2         1.0     0.506309     0.747634     0.268402    Uiso  ? O
   O3         1.0     0.482650     0.726866     0.214248    Uiso  ? O
   O4         1.0     0.514196     0.687697     0.249211    Uiso  ? O
   S4         1.0     0.180599     0.594900     0.533123    Uiso  ? S
   O1         1.0     0.163249     0.581756     0.501840    Uiso  ? O
   O2         1.0     0.157729     0.588591     0.563091    Uiso  ? O
   O3         1.0     0.176656     0.631441     0.536540    Uiso  ? O
   O4         1.0     0.214511     0.582019     0.540747    Uiso  ? O
   S4         1.0     0.460305     0.690326     0.535489    Uiso  ? S
   O1         1.0     0.490536     0.699790     0.554416    Uiso  ? O
   O2         1.0     0.451367     0.713459     0.507361    Uiso  ? O
   O3         1.0     0.440063     0.699790     0.565720    Uiso  ? O
   O4         1.0     0.459253     0.653785     0.527602    Uiso  ? O
   S4         1.0     0.527077     0.098843     0.251840    Uiso  ? S
   O1         1.0     0.515510     0.134069     0.245005    Uiso  ? O
   O2         1.0     0.530494     0.093323     0.288118    Uiso  ? O
   O3         1.0     0.557834     0.090694     0.233176    Uiso  ? O
   O4         1.0     0.498160     0.076236     0.240273    Uiso  ? O
   S4         1.0     0.376446     0.424553     0.931914    Uiso  ? S
   O1         1.0     0.387224     0.449790     0.958728    Uiso  ? O
   O2         1.0     0.412461     0.419033     0.926393    Uiso  ? O
   O3         1.0     0.359884     0.439012     0.901945    Uiso  ? O
   O4         1.0     0.359359     0.394848     0.946898    Uiso  ? O
   S4         1.0     0.171399     0.088065     0.365931    Uiso  ? S
   O1         1.0     0.184543     0.089117     0.331230    Uiso  ? O
   O2         1.0     0.150368     0.059148     0.374080    Uiso  ? O
   O3         1.0     0.153260     0.118822     0.374080    Uiso  ? O
   O4         1.0     0.206625     0.088854     0.378286    Uiso  ? O
   S4         1.0     0.493954     0.532071     0.843849    Uiso  ? S
   O1         1.0     0.529968     0.541009     0.840168    Uiso  ? O
   O2         1.0     0.476078     0.543901     0.812303    Uiso  ? O
   O3         1.0     0.474238     0.558097     0.864879    Uiso  ? O
   O4         1.0     0.487119     0.496583     0.853575    Uiso  ? O
   S4         1.0     0.609621     0.343060     0.878549    Uiso  ? S
   O1         1.0     0.597266     0.374869     0.896162    Uiso  ? O
   O2         1.0     0.640904     0.328601     0.894322    Uiso  ? O
   O3         1.0     0.617245     0.351735     0.843323    Uiso  ? O
   O4         1.0     0.581230     0.317035     0.878812    Uiso  ? O
   S4         1.0     0.609621     0.205573     0.919821    Uiso  ? S
   O1         1.0     0.603838     0.232913     0.944006    Uiso  ? O
   O2         1.0     0.580705     0.181388     0.923502    Uiso  ? O
   O3         1.0     0.638538     0.185857     0.930862    Uiso  ? O
   O4         1.0     0.615668     0.219243     0.885121    Uiso  ? O
   S4         1.0     0.243691     0.196635     0.446372    Uiso  ? S
   O1         1.0     0.234227     0.229232     0.431125    Uiso  ? O
   O2         1.0     0.263933     0.196898     0.477655    Uiso  ? O
   O3         1.0     0.272345     0.181651     0.427708    Uiso  ? O
   O4         1.0     0.214774     0.172976     0.450315    Uiso  ? O
   S4         1.0     0.512355     0.352261     0.993165    Uiso  ? S
   O1         1.0     0.525762     0.381703     0.973186    Uiso  ? O
   O2         1.0     0.534437     0.345426     0.023396    Uiso  ? O
   O3         1.0     0.510515     0.321241     0.971872    Uiso  ? O
   O4         1.0     0.476078     0.360147     0.004469    Uiso  ? O
   S4         1.0     0.152208     0.162198     0.151420    Uiso  ? S
   O1         1.0     0.142744     0.163512     0.187697    Uiso  ? O
   O2         1.0     0.121977     0.151420     0.131178    Uiso  ? O
   O3         1.0     0.184280     0.145110     0.143533    Uiso  ? O
   O4         1.0     0.152997     0.199264     0.156151    Uiso  ? O
   S4         1.0     0.788644     0.241851     0.429022    Uiso  ? S
   O1         1.0     0.796530     0.212671     0.406414    Uiso  ? O
   O2         1.0     0.794690     0.274711     0.411146    Uiso  ? O
   O3         1.0     0.806519     0.242376     0.460568    Uiso  ? O
   O4         1.0     0.751840     0.252629     0.433491    Uiso  ? O
   S4         1.0     0.178496     0.644059     0.249737    Uiso  ? S
   O1         1.0     0.201893     0.616456     0.241851    Uiso  ? O
   O2         1.0     0.175342     0.666667     0.220557    Uiso  ? O
   O3         1.0     0.194269     0.661935     0.278654    Uiso  ? O
   O4         1.0     0.144059     0.630389     0.257886    Uiso  ? O
   S4         1.0     0.121188     0.371714     0.548633    Uiso  ? S
   O1         1.0     0.118822     0.394322     0.518927    Uiso  ? O
   O2         1.0     0.135647     0.385384     0.581493    Uiso  ? O
   O3         1.0     0.134858     0.337539     0.538118    Uiso  ? O
   O4         1.0     0.083596     0.373817     0.545741    Uiso  ? O
   S4         1.0     0.756835     0.534700     0.947424    Uiso  ? S
   O1         1.0     0.758412     0.546267     0.982387    Uiso  ? O
   O2         1.0     0.731335     0.553891     0.929022    Uiso  ? O
   O3         1.0     0.749211     0.497108     0.945321    Uiso  ? O
   O4         1.0     0.788381     0.524711     0.931651    Uiso  ? O
   O          1.0     0.935857     0.680074     0.794690    Uiso  ? O
   O1         1.0     0.986067     0.712145     0.789958    Uiso  ? O
   O2         1.0     0.888276     0.633281     0.728707    Uiso  ? O
   O3         1.0     0.991588     0.661672     0.744217    Uiso  ? O
   O4         1.0     0.017350     0.797319     0.826236    Uiso  ? O
   O5         1.0     0.977655     0.591483     0.716088    Uiso  ? O
   O6         1.0     0.904048     0.589905     0.689012    Uiso  ? O
   O7         1.0     0.059148     0.712671     0.802050    Uiso  ? O
   O8         1.0     0.866456     0.708991     0.753680    Uiso  ? O
   O9         1.0     0.838591     0.672713     0.783649    Uiso  ? O
   O10        1.0     0.903523     0.677708     0.871977    Uiso  ? O
   N          1.0     0.907466     0.732124     0.842271    Uiso  ? N
   C          1.0     0.945058     0.730547     0.835173    Uiso  ? C
   C1         1.0     0.930074     0.669558     0.759464    Uiso  ? C
   C2         1.0     0.950053     0.714774     0.797581    Uiso  ? C
   C3         1.0     0.964248     0.766036     0.838854    Uiso  ? C
   C4         1.0     0.958991     0.642482     0.751314    Uiso  ? C
   C5         1.0     0.003155     0.761830     0.827024    Uiso  ? C
   C6         1.0     0.006572     0.743428     0.789169    Uiso  ? C
   C7         1.0     0.892219     0.653260     0.759989    Uiso  ? C
   C8         1.0     0.950315     0.618297     0.719506    Uiso  ? C
   C9         1.0     0.912986     0.603575     0.721872    Uiso  ? C
   C10        1.0     0.044427     0.738170     0.777602    Uiso  ? C
   C11        1.0     0.862513     0.679811     0.763933    Uiso  ? C
   C12        1.0     0.889590     0.704522     0.859358    Uiso  ? C
   C13        1.0     0.850946     0.711094     0.866719    Uiso  ? C
   H          1.0     0.958202     0.710831     0.851472    Uiso  ? H
   H1         1.0     0.931125     0.690326     0.741062    Uiso  ? H1
   H2         1.0     0.936908     0.734753     0.779968    Uiso  ? H2
   H3         1.0     0.951367     0.785226     0.821504    Uiso  ? H3
   H4         1.0     0.963460     0.773922     0.866456    Uiso  ? H4
   H5         1.0     0.961619     0.626183     0.775237    Uiso  ? H5
   H6         1.0     0.016299     0.743954     0.844900    Uiso  ? H6
   H7         1.0     0.992376     0.759201     0.770768    Uiso  ? H7
   H8         1.0     0.888801     0.635910     0.781546    Uiso  ? H8
   H9         1.0     0.948212     0.632229     0.694532    Uiso  ? H9
   H10        1.0     0.909043     0.583859     0.743428    Uiso  ? H1
   H11        1.0     0.890904     0.752366     0.833333    Uiso  ? H1
   H12        1.0     0.059674     0.761304     0.773659    Uiso  ? H1
   H13        1.0     0.042850     0.724500     0.752103    Uiso  ? H1
   H14        1.0     0.992902     0.679285     0.765247    Uiso  ? H1
   H15        1.0     0.042850     0.792850     0.829916    Uiso  ? H1
   H16        1.0     0.996845     0.604101     0.707676    Uiso  ? H1
   H17        1.0     0.895636     0.611199     0.676130    Uiso  ? H1
   H18        1.0     0.083333     0.708202     0.796267    Uiso  ? H1
   H19        1.0     0.843323     0.738959     0.860147    Uiso  ? H1
   H20        1.0     0.835962     0.689012     0.855152    Uiso  ? H2
   H21        1.0     0.847266     0.709779     0.895110    Uiso  ? H2
   O          1.0     0.774448     0.123554     0.543113    Uiso  ? O
   O1         1.0     0.725026     0.140379     0.509727    Uiso  ? O
   O2         1.0     0.781283     0.053891     0.608044    Uiso  ? O
   O3         1.0     0.733964     0.068349     0.509201    Uiso  ? O
   O4         1.0     0.692166     0.221083     0.468980    Uiso  ? O
   O5         1.0     0.753943     0.997371     0.535226    Uiso  ? O
   O6         1.0     0.779968     0.996583     0.608833    Uiso  ? O
   O7         1.0     0.643796     0.129075     0.501051    Uiso  ? O
   O8         1.0     0.828076     0.118034     0.628023    Uiso  ? O
   O9         1.0     0.777340     0.138276     0.620400    Uiso  ? O
   O10        1.0     0.843060     0.165878     0.530757    Uiso  ? O
   N          1.0     0.794690     0.201367     0.546530    Uiso  ? N
   C          1.0     0.768927     0.184543     0.523659    Uiso  ? C
   C1         1.0     0.762093     0.093060     0.561514    Uiso  ? C
   C2         1.0     0.749737     0.150631     0.537329    Uiso  ? C
   C3         1.0     0.743428     0.210831     0.510778    Uiso  ? C
   C4         1.0     0.759464     0.060988     0.536015    Uiso  ? C
   C5         1.0     0.716614     0.196635     0.483438    Uiso  ? C
   C6         1.0     0.697949     0.166404     0.501577    Uiso  ? C
   C7         1.0     0.791272     0.085699     0.589117    Uiso  ? C
   C8         1.0     0.753680     0.028128     0.555994    Uiso  ? C
   C9         1.0     0.783123     0.024185     0.584122    Uiso  ? C
   C10        1.0     0.668770     0.147476     0.478969    Uiso  ? C
   C11        1.0     0.799947     0.116456     0.612513    Uiso  ? C
   C12        1.0     0.827813     0.187697     0.550736    Uiso  ? C
   C13        1.0     0.849369     0.204259     0.580442    Uiso  ? C
   H          1.0     0.781546     0.174290     0.500263    Uiso  ? H
   H1         1.0     0.737119     0.097003     0.573081    Uiso  ? H1
   H2         1.0     0.732387     0.154048     0.560988    Uiso  ? H2
   H3         1.0     0.729495     0.222660     0.532071    Uiso  ? H3
   H4         1.0     0.756572     0.230547     0.496845    Uiso  ? H4
   H5         1.0     0.786015     0.055205     0.524711    Uiso  ? H5
   H6         1.0     0.730810     0.187697     0.460568    Uiso  ? H6
   H7         1.0     0.685331     0.175605     0.524185    Uiso  ? H7
   H8         1.0     0.817035     0.082282     0.576236    Uiso  ? H8
   H9         1.0     0.728969     0.029180     0.572029    Uiso  ? H9
   H10        1.0     0.809148     0.022345     0.572818    Uiso  ? H1
   H11        1.0     0.787592     0.216614     0.567298    Uiso  ? H1
   H12        1.0     0.685331     0.129600     0.463722    Uiso  ? H1
   H13        1.0     0.658255     0.169558     0.463197    Uiso  ? H1
   H14        1.0     0.740273     0.093849     0.502629    Uiso  ? H1
   H15        1.0     0.707676     0.235804     0.452681    Uiso  ? H1
   H16        1.0     0.777602     0.984227     0.537066    Uiso  ? H1
   H17        1.0     0.759464     0.006046     0.621714    Uiso  ? H1
   H18        1.0     0.656151     0.118559     0.521819    Uiso  ? H1
   H19        1.0     0.851472     0.230810     0.573607    Uiso  ? H1
   H20        1.0     0.834385     0.200053     0.604101    Uiso  ? H2
   H21        1.0     0.875920     0.191640     0.582808    Uiso  ? H2
   O          1.0     0.370925     0.065720     0.883018    Uiso  ? O
   O1         1.0     0.427445     0.048633     0.861724    Uiso  ? O
   O2         1.0     0.306257     0.010252     0.920873    Uiso  ? O
   O3         1.0     0.404311     0.988696     0.879075    Uiso  ? O
   O4         1.0     0.504732     0.099106     0.835436    Uiso  ? O
   O5         1.0     0.383544     0.956625     0.944006    Uiso  ? O
   O6         1.0     0.306782     0.968717     0.962934    Uiso  ? O
   O7         1.0     0.472135     0.995531     0.828339    Uiso  ? O
   O8         1.0     0.294953     0.094900     0.886698    Uiso  ? O
   O9         1.0     0.282860     0.047844     0.858570    Uiso  ? O
   O10        1.0     0.379600     0.151945     0.922187    Uiso  ? O
   N          1.0     0.388801     0.139327     0.865668    Uiso  ? N
   C          1.0     0.413249     0.110147     0.871714    Uiso  ? C
   C1         1.0     0.355941     0.030494     0.883544    Uiso  ? C
   C2         1.0     0.399842     0.073344     0.859621    Uiso  ? C
   C3         1.0     0.450578     0.118034     0.856467    Uiso  ? C
   C4         1.0     0.378023     0.002892     0.903260    Uiso  ? C
   C5         1.0     0.475289     0.087539     0.855678    Uiso  ? C
   C6         1.0     0.457413     0.055468     0.841220    Uiso  ? C
   C7         1.0     0.323081     0.041535     0.906151    Uiso  ? C
   C8         1.0     0.357518     0.973186     0.922713    Uiso  ? C
   C9         1.0     0.328601     0.991588     0.944006    Uiso  ? C
   C10        1.0     0.483964     0.025499     0.845426    Uiso  ? C
   C11        1.0     0.297844     0.062829     0.883806    Uiso  ? C
   C12        1.0     0.371451     0.156677     0.890641    Uiso  ? C
   C13        1.0     0.341746     0.179811     0.880126    Uiso  ? C
   H          1.0     0.415878     0.104627     0.897739    Uiso  ? H
   H1         1.0     0.351472     0.023396     0.855152    Uiso  ? H1
   H2         1.0     0.389327     0.074132     0.832282    Uiso  ? H2
   H3         1.0     0.446109     0.127234     0.830442    Uiso  ? H3
   H4         1.0     0.463459     0.138538     0.871977    Uiso  ? H4
   H5         1.0     0.394059     0.019190     0.922450    Uiso  ? H5
   H6         1.0     0.484490     0.079127     0.880389    Uiso  ? H6
   H7         1.0     0.452156     0.057834     0.811514    Uiso  ? H7
   H8         1.0     0.334648     0.057571     0.928496    Uiso  ? H8
   H9         1.0     0.345952     0.953470     0.904574    Uiso  ? H9
   H10        1.0     0.341483     0.009464     0.961882    Uiso  ? H1
   H11        1.0     0.377760     0.141693     0.840694    Uiso  ? H1
   H12        1.0     0.490273     0.017876     0.873554    Uiso  ? H1
   H13        1.0     0.507361     0.030231     0.831230    Uiso  ? H1
   H14        1.0     0.416930     0.009201     0.869085    Uiso  ? H1
   H15        1.0     0.517350     0.116719     0.849895    Uiso  ? H1
   H16        1.0     0.400631     0.945846     0.926919    Uiso  ? H1
   H17        1.0     0.302313     0.978707     0.985279    Uiso  ? H1
   H18        1.0     0.487382     0.973712     0.832282    Uiso  ? H1
   H19        1.0     0.347003     0.187434     0.853312    Uiso  ? H1
   H20        1.0     0.318086     0.165352     0.886698    Uiso  ? H2
   H21        1.0     0.343849     0.204784     0.892744    Uiso  ? H2
   O          1.0     0.330442     0.309411     0.640116    Uiso  ? O
   O1         1.0     0.367245     0.261567     0.631178    Uiso  ? O
   O2         1.0     0.317560     0.395373     0.596477    Uiso  ? O
   O3         1.0     0.353575     0.297319     0.570189    Uiso  ? O
   O4         1.0     0.431914     0.211619     0.684280    Uiso  ? O
   O5         1.0     0.302313     0.339117     0.518139    Uiso  ? O
   O6         1.0     0.309937     0.412198     0.539958    Uiso  ? O
   O7         1.0     0.408780     0.220294     0.578076    Uiso  ? O
   O8         1.0     0.292061     0.381178     0.679022    Uiso  ? O
   O9         1.0     0.345426     0.395110     0.668244    Uiso  ? O
   O10        1.0     0.348318     0.281809     0.757886    Uiso  ? O
   N          1.0     0.357256     0.315457     0.710568    Uiso  ? N
   C          1.0     0.363039     0.284175     0.688749    Uiso  ? C
   C1         1.0     0.334385     0.334911     0.613039    Uiso  ? C
   C2         1.0     0.363039     0.293901     0.650894    Uiso  ? C
   C3         1.0     0.397476     0.264196     0.698475    Uiso  ? C
   C4         1.0     0.324395     0.319138     0.578076    Uiso  ? C
   C5         1.0     0.400631     0.230810     0.676656    Uiso  ? C
   C6         1.0     0.400631     0.243165     0.638013    Uiso  ? C
   C7         1.0     0.311514     0.367771     0.622765    Uiso  ? C
   C8         1.0     0.319138     0.350683     0.549947    Uiso  ? C
   C9         1.0     0.302313     0.385384     0.562303    Uiso  ? C
   C10        1.0     0.402997     0.209516     0.613302    Uiso  ? C
   C11        1.0     0.315720     0.384595     0.659043    Uiso  ? C
   C12        1.0     0.350946     0.312040     0.746057    Uiso  ? C
   C13        1.0     0.343323     0.344111     0.766562    Uiso  ? C
   H          1.0     0.342271     0.263670     0.692692    Uiso  ? H
   H1         1.0     0.361724     0.344637     0.610673    Uiso  ? H1
   H2         1.0     0.386961     0.311514     0.644848    Uiso  ? H2
   H3         1.0     0.421136     0.282071     0.691903    Uiso  ? H3
   H4         1.0     0.398265     0.254469     0.725815    Uiso  ? H4
   H5         1.0     0.298633     0.303628     0.580705    Uiso  ? H5
   H6         1.0     0.377497     0.215300     0.681914    Uiso  ? H6
   H7         1.0     0.421924     0.260515     0.633544    Uiso  ? H7
   H8         1.0     0.283912     0.361462     0.624869    Uiso  ? H8
   H9         1.0     0.347792     0.356730     0.543113    Uiso  ? H9
   H10        1.0     0.272608     0.385647     0.564143    Uiso  ? H1
   H11        1.0     0.363828     0.338854     0.700315    Uiso  ? H1
   H12        1.0     0.379338     0.194532     0.613302    Uiso  ? H1
   H13        1.0     0.422976     0.191115     0.625131    Uiso  ? H1
   H14        1.0     0.355678     0.281283     0.590168    Uiso  ? H1
   H15        1.0     0.452418     0.227129     0.675867    Uiso  ? H1
   H16        1.0     0.304942     0.359621     0.503155    Uiso  ? H1
   H17        1.0     0.305994     0.433228     0.554679    Uiso  ? H1
   H18        1.0     0.386435     0.215037     0.565195    Uiso  ? H1
   H19        1.0     0.315983     0.347792     0.771293    Uiso  ? H1
   H20        1.0     0.355678     0.338065     0.792324    Uiso  ? H2
   H21        1.0     0.354890     0.368297     0.755258    Uiso  ? H2
   O          1.0     0.556782     0.514984     0.419033    Uiso  ? O
   O1         1.0     0.558885     0.460568     0.446635    Uiso  ? O
   O2         1.0     0.489485     0.572292     0.385121    Uiso  ? O
   O3         1.0     0.493954     0.470820     0.421661    Uiso  ? O
   O4         1.0     0.623817     0.389327     0.451630    Uiso  ? O
   O5         1.0     0.427971     0.512093     0.428759    Uiso  ? O
   O6         1.0     0.428233     0.572818     0.384332    Uiso  ? O
   O7         1.0     0.508938     0.409832     0.469769    Uiso  ? O
   O8         1.0     0.563354     0.610673     0.387750    Uiso  ? O
   O9         1.0     0.562566     0.572818     0.350421    Uiso  ? O
   O10        1.0     0.640904     0.553628     0.424553    Uiso  ? O
   N          1.0     0.627760     0.504469     0.392744    Uiso  ? N
   C          1.0     0.612250     0.483701     0.421661    Uiso  ? C
   C1         1.0     0.522871     0.523922     0.401945    Uiso  ? C
   C2         1.0     0.570978     0.480021     0.415615    Uiso  ? C
   C3         1.0     0.629338     0.448212     0.426919    Uiso  ? C
   C4         1.0     0.491325     0.508412     0.422187    Uiso  ? C
   C5         1.0     0.608833     0.423239     0.452418    Uiso  ? C
   C6         1.0     0.567560     0.424553     0.446635    Uiso  ? C
   C7         1.0     0.523134     0.564143     0.400631    Uiso  ? C
   C8         1.0     0.457150     0.522871     0.407203    Uiso  ? C
   C9         1.0     0.458202     0.561251     0.404574    Uiso  ? C
   C10        1.0     0.546530     0.406940     0.476341    Uiso  ? C
   C11        1.0     0.553102     0.582808     0.379600    Uiso  ? C
   C12        1.0     0.638801     0.537855     0.396425    Uiso  ? C
   C13        1.0     0.650368     0.553628     0.361462    Uiso  ? C
   H          1.0     0.616456     0.497108     0.449001    Uiso  ? H
   H1         1.0     0.522082     0.513144     0.374606    Uiso  ? H1
   H2         1.0     0.565983     0.466877     0.391430    Uiso  ? H2
   H3         1.0     0.627235     0.432702     0.401157    Uiso  ? H3
   H4         1.0     0.656414     0.449790     0.431914    Uiso  ? H4
   H5         1.0     0.492114     0.516562     0.449527    Uiso  ? H5
   H6         1.0     0.611724     0.431914     0.480810    Uiso  ? H6
   H7         1.0     0.560988     0.412986     0.420347    Uiso  ? H7
   H8         1.0     0.523922     0.575710     0.426919    Uiso  ? H8
   H9         1.0     0.455573     0.512355     0.381441    Uiso  ? H9
   H10        1.0     0.460568     0.573344     0.430074    Uiso  ? H1
   H11        1.0     0.626972     0.495005     0.368559    Uiso  ? H1
   H12        1.0     0.554942     0.417455     0.503417    Uiso  ? H1
   H13        1.0     0.554942     0.377760     0.477129    Uiso  ? H1
   H14        1.0     0.513933     0.462671     0.436909    Uiso  ? H1
   H15        1.0     0.626709     0.382755     0.426919    Uiso  ? H1
   H16        1.0     0.419295     0.488433     0.417455    Uiso  ? H1
   H17        1.0     0.407466     0.557571     0.392744    Uiso  ? H1
   H18        1.0     0.495531     0.419821     0.492114    Uiso  ? H1
   H19        1.0     0.661409     0.532597     0.341746    Uiso  ? H1
   H20        1.0     0.628023     0.569401     0.350158    Uiso  ? H2
   H21        1.0     0.670873     0.573081     0.366193    Uiso  ? H2
   O          1.0     0.122503     0.721872     0.695584    Uiso  ? O
   O1         1.0     0.164826     0.684280     0.695846    Uiso  ? O
   O2         1.0     0.037592     0.727129     0.642744    Uiso  ? O
   O3         1.0     0.110673     0.650368     0.672450    Uiso  ? O
   O4         1.0     0.257886     0.685331     0.713722    Uiso  ? O
   O5         1.0     0.032860     0.634332     0.672713    Uiso  ? O
   O6         1.0     0.997634     0.685331     0.623028    Uiso  ? O
   O7         1.0     0.183491     0.610410     0.684280    Uiso  ? O
   O8         1.0     0.070978     0.801788     0.667981    Uiso  ? O
   O9         1.0     0.104890     0.776551     0.633018    Uiso  ? O
   O10        1.0     0.139327     0.800999     0.745794    Uiso  ? O
   N          1.0     0.171924     0.780757     0.697949    Uiso  ? N
   C          1.0     0.176656     0.743691     0.708728    Uiso  ? C
   C1         1.0     0.097266     0.712145     0.670610    Uiso  ? C
   C2         1.0     0.157729     0.718191     0.684017    Uiso  ? C
   C3         1.0     0.216351     0.733438     0.711356    Uiso  ? C
   C4         1.0     0.082019     0.675079     0.680599    Uiso  ? C
   C5         1.0     0.222397     0.695058     0.717403    Uiso  ? C
   C6         1.0     0.202156     0.671924     0.693480    Uiso  ? C
   C7         1.0     0.065983     0.740010     0.666930    Uiso  ? C
   C8         1.0     0.049947     0.664827     0.656414    Uiso  ? C
   C9         1.0     0.021819     0.693743     0.651420    Uiso  ? C
   C10        1.0     0.205836     0.634069     0.704784    Uiso  ? C
   C11        1.0     0.083070     0.774185     0.656151    Uiso  ? C
   C12        1.0     0.159306     0.807308     0.721346    Uiso  ? C
   C13        1.0     0.170610     0.845952     0.717140    Uiso  ? C
   H          1.0     0.162723     0.739748     0.733176    Uiso  ? H
   H1         1.0     0.109621     0.709779     0.644059    Uiso  ? H1
   H2         1.0     0.162723     0.720820     0.655626    Uiso  ? H2
   H3         1.0     0.233176     0.739222     0.690589    Uiso  ? H3
   H4         1.0     0.226866     0.747897     0.735804    Uiso  ? H4
   H5         1.0     0.075184     0.675605     0.706362    Uiso  ? H5
   H6         1.0     0.208991     0.688223     0.742114    Uiso  ? H6
   H7         1.0     0.212145     0.678496     0.667981    Uiso  ? H7
   H8         1.0     0.055994     0.746583     0.691903    Uiso  ? H8
   H9         1.0     0.058885     0.655363     0.630389    Uiso  ? H9
   H10        1.0     0.008149     0.695846     0.676130    Uiso  ? H1
   H11        1.0     0.186909     0.788118     0.677182    Uiso  ? H1
   H12        1.0     0.198738     0.633807     0.733176    Uiso  ? H1
   H13        1.0     0.233701     0.628023     0.702944    Uiso  ? H1
   H14        1.0     0.130389     0.659569     0.687171    Uiso  ? H1
   H15        1.0     0.265510     0.702156     0.696898    Uiso  ? H1
   H16        1.0     0.051262     0.618034     0.675079    Uiso  ? H1
   H17        1.0     0.998423     0.658255     0.623554    Uiso  ? H1
   H18        1.0     0.186120     0.588591     0.697687    Uiso  ? H1
   H19        1.0     0.199001     0.850421     0.716351    Uiso  ? H1
   H20        1.0     0.162198     0.854101     0.691903    Uiso  ? H2
   H21        1.0     0.159306     0.863565     0.736067    Uiso  ? H2
   OW         1.0     0.160883     0.720294     0.358833    Uiso  ? O
   HW1        1.0     0.174816     0.718191     0.381178    Uiso  ? HW
   HW2        1.0     0.135647     0.724238     0.364616    Uiso  ? HW
   OW         1.0     0.096740     0.154837     0.845952    Uiso  ? O
   HW1        1.0     0.119874     0.152997     0.833596    Uiso  ? HW
   HW2        1.0     0.085962     0.131178     0.848318    Uiso  ? HW
   OW         1.0     0.838591     0.676393     0.597003    Uiso  ? O
   HW1        1.0     0.853049     0.654837     0.602261    Uiso  ? HW
   HW2        1.0     0.833596     0.689274     0.619348    Uiso  ? HW
   OW         1.0     0.282334     0.239485     0.161935    Uiso  ? O
   HW1        1.0     0.297844     0.260515     0.163512    Uiso  ? HW
   HW2        1.0     0.257361     0.247371     0.159043    Uiso  ? HW
   OW         1.0     0.464248     0.106993     0.472923    Uiso  ? O
   HW1        1.0     0.480284     0.127234     0.467666    Uiso  ? HW
   HW2        1.0     0.449790     0.112513     0.494217    Uiso  ? HW
   OW         1.0     0.178759     0.640116     0.142219    Uiso  ? O
   HW1        1.0     0.155363     0.628549     0.140116    Uiso  ? HW
   HW2        1.0     0.180599     0.652734     0.165089    Uiso  ? HW
   OW         1.0     0.025499     0.221872     0.144059    Uiso  ? O
   HW1        1.0     0.033912     0.242376     0.129600    Uiso  ? HW
   HW2        1.0    -0.000263     0.218717     0.140641    Uiso  ? HW
   OW         1.0     0.048896     0.261041     0.253680    Uiso  ? O
   HW1        1.0     0.068086     0.274974     0.241588    Uiso  ? HW
   HW2        1.0     0.053365     0.235542     0.250263    Uiso  ? HW
   OW         1.0     0.742902     0.728444     0.146162    Uiso  ? O
   HW1        1.0     0.723975     0.719506     0.162198    Uiso  ? HW
   HW2        1.0     0.763407     0.711882     0.146688    Uiso  ? HW
   OW         1.0     0.054154     0.269716     0.459779    Uiso  ? O
   HW1        1.0     0.075447     0.283649     0.467403    Uiso  ? HW
   HW2        1.0     0.062040     0.246845     0.449527    Uiso  ? HW
   OW         1.0     0.044164     0.131703     0.452156    Uiso  ? O
   HW1        1.0     0.035489     0.113302     0.468717    Uiso  ? HW
   HW2        1.0     0.068349     0.139590     0.459779    Uiso  ? HW
   OW         1.0     0.671399     0.509464     0.492114    Uiso  ? O
   HW1        1.0     0.694006     0.521556     0.498160    Uiso  ? HW
   HW2        1.0     0.651420     0.526288     0.495005    Uiso  ? HW
   OW         1.0     0.665878     0.188223     0.032334    Uiso  ? O
   HW1        1.0     0.685068     0.203996     0.040484    Uiso  ? HW
   HW2        1.0     0.674027     0.175342     0.010778    Uiso  ? HW
   OW         1.0     0.406940     0.362776     0.676656    Uiso  ? O
   HW1        1.0     0.385384     0.377497     0.673502    Uiso  ? HW
   HW2        1.0     0.420873     0.363039     0.654311    Uiso  ? HW
   OW         1.0     0.289958     0.461619     0.893796    Uiso  ? O
   HW1        1.0     0.313091     0.451104     0.900894    Uiso  ? HW
   HW2        1.0     0.294164     0.484227     0.881178    Uiso  ? HW
   OW         1.0     0.021030     0.916667     0.138013    Uiso  ? O
   HW1        1.0     0.039695     0.912198     0.120137    Uiso  ? HW
   HW2        1.0     0.027077     0.904574     0.160358    Uiso  ? HW
   OW         1.0     0.177182     0.861462     0.314406    Uiso  ? O
   HW1        1.0     0.185068     0.864353     0.289695    Uiso  ? HW
   HW2        1.0     0.164826     0.883281     0.322292    Uiso  ? HW
   OW         1.0     0.799947     0.109884     0.958728    Uiso  ? O
   HW1        1.0     0.812566     0.089905     0.947687    Uiso  ? HW
   HW2        1.0     0.780494     0.100683     0.973712    Uiso  ? HW
   OW         1.0     0.818349     0.043901     0.931125    Uiso  ? O
   HW1        1.0     0.840168     0.047056     0.916930    Uiso  ? HW
   HW2        1.0     0.799947     0.031809     0.916930    Uiso  ? HW
   OW         1.0     0.031020     0.974763     0.467928    Uiso  ? O
   HW1        1.0     0.053102     0.980547     0.481073    Uiso  ? HW
   HW2        1.0     0.013144     0.965300     0.484753    Uiso  ? HW
   OW         1.0     0.801525     0.329127     0.983438    Uiso  ? O
   HW1        1.0     0.805994     0.318086     1.006835    Uiso  ? HW
   HW2        1.0     0.807571     0.312040     0.964511    Uiso  ? HW
   OW         1.0     0.307571     0.761304     0.488959    Uiso  ? O
   HW1        1.0     0.286278     0.769716     0.476341    Uiso  ? HW
   HW2        1.0     0.329127     0.768139     0.475552    Uiso  ? HW
   OW         1.0     0.694532     0.480284     0.252892    Uiso  ? O
   HW1        1.0     0.706625     0.501314     0.262618    Uiso  ? HW
   HW2        1.0     0.669033     0.485541     0.249737    Uiso  ? HW
   OW         1.0     0.657729     0.265510     0.858570    Uiso  ? O
   HW1        1.0     0.656677     0.288118     0.871714    Uiso  ? HW
   HW2        1.0     0.645373     0.246845     0.872503    Uiso  ? HW
   OW         1.0     0.354101     0.080967     0.769190    Uiso  ? O
   HW1        1.0     0.379338     0.087014     0.765247    Uiso  ? HW
   HW2        1.0     0.342534     0.100158     0.783123    Uiso  ? HW
   OW         1.0     0.666404     0.328864     0.466877    Uiso  ? O
   HW1        1.0     0.653523     0.348580     0.455047    Uiso  ? HW
   HW2        1.0     0.651682     0.319401     0.486593    Uiso  ? HW
   OW         1.0     0.991851     0.797581     0.507361    Uiso  ? O
   HW1        1.0     0.965825     0.798370     0.508675    Uiso  ? HW
   HW2        1.0     1.002366     0.815457     0.523396    Uiso  ? HW
   OW         1.0     0.493428     0.152734     0.181914    Uiso  ? O
   HW1        1.0     0.502103     0.143796     0.205047    Uiso  ? HW
   HW2        1.0     0.467403     0.150105     0.180862    Uiso  ? HW
   OW         1.0     0.989748     0.840431     0.010515    Uiso  ? O
   HW1        1.0     0.966088     0.834911     0.000526    Uiso  ? HW
   HW2        1.0     1.006835     0.821504     0.003680    Uiso  ? HW
   OW         1.0     0.682702     0.213985     0.371188    Uiso  ? O
   HW1        1.0     0.664827     0.226341     0.385910    Uiso  ? HW
   HW2        1.0     0.689012     0.191115     0.382229    Uiso  ? HW
   OW         1.0     0.270768     0.546530     0.244479    Uiso  ? O
   HW1        1.0     0.269190     0.572292     0.239748    Uiso  ? HW
   HW2        1.0     0.265510     0.533386     0.222397    Uiso  ? HW
   OW         1.0     0.262881     0.225289     0.539432    Uiso  ? O
   HW1        1.0     0.262881     0.211356     0.517350    Uiso  ? HW
   HW2        1.0     0.263933     0.251052     0.533386    Uiso  ? HW
   OW         1.0     0.237645     0.184805     0.171136    Uiso  ? O
   HW1        1.0     0.228969     0.198738     0.191903    Uiso  ? HW
   HW2        1.0     0.217140     0.172713     0.159832    Uiso  ? HW
   OW         1.0     0.310200     0.839905     0.414301    Uiso  ? O
   HW1        1.0     0.335962     0.835699     0.416930    Uiso  ? HW
   HW2        1.0     0.304942     0.845426     0.389064    Uiso  ? HW
   OW         1.0     0.503155     0.009201     0.249737    Uiso  ? O
   HW1        1.0     0.498423     0.035226     0.250789    Uiso  ? HW
   HW2        1.0     0.528917     0.005258     0.253943    Uiso  ? HW
   OW         1.0     0.161672     0.775762     0.590168    Uiso  ? O
   HW1        1.0     0.171136     0.751577     0.593586    Uiso  ? HW
   HW2        1.0     0.143533     0.781020     0.608570    Uiso  ? HW
   OW         1.0     0.240799     0.848055     0.888013    Uiso  ? O
   HW1        1.0     0.255783     0.826761     0.890116    Uiso  ? HW
   HW2        1.0     0.215563     0.840957     0.886172    Uiso  ? HW
   OW         1.0     0.996583     0.182440     0.442166    Uiso  ? O
   HW1        1.0     0.980021     0.199001     0.430337    Uiso  ? HW
   HW2        1.0     1.000526     0.190326     0.466877    Uiso  ? HW
   OW         1.0     0.860147     0.596740     0.273396    Uiso  ? O
   HW1        1.0     0.848843     0.573344     0.278391    Uiso  ? HW
   HW2        1.0     0.864353     0.609621     0.295741    Uiso  ? HW
   OW         1.0     0.777602     0.707150     0.912986    Uiso  ? O
   HW1        1.0     0.793113     0.701104     0.933491    Uiso  ? HW
   HW2        1.0     0.758675     0.689012     0.910620    Uiso  ? HW
   OW         1.0     0.092271     0.221083     0.184543    Uiso  ? O
   HW1        1.0     0.067035     0.215037     0.181651    Uiso  ? HW
   HW2        1.0     0.098580     0.240536     0.167981    Uiso  ? HW
   OW         1.0     0.319401     0.382492     0.465037    Uiso  ? O
   HW1        1.0     0.313354     0.378812     0.439800    Uiso  ? HW
   HW2        1.0     0.338065     0.400894     0.466877    Uiso  ? HW
   OW         1.0     0.055205     0.012355     0.866456    Uiso  ? O
   HW1        1.0     0.073607    -0.006046     0.861987    Uiso  ? HW
   HW2        1.0     0.041009     0.005521     0.887487    Uiso  ? HW
   OW         1.0     0.291798     0.593323     0.125131    Uiso  ? O
   HW1        1.0     0.283386     0.568612     0.121451    Uiso  ? HW
   HW2        1.0     0.301262     0.595689     0.149579    Uiso  ? HW
   OW         1.0     0.784437     0.890904     0.821767    Uiso  ? O
   HW1        1.0     0.759464     0.890904     0.829390    Uiso  ? HW
   HW2        1.0     0.799947     0.895373     0.842534    Uiso  ? HW
   OW         1.0     0.910358     0.896162     0.521293    Uiso  ? O
   HW1        1.0     0.900894     0.911935     0.539958    Uiso  ? HW
   HW2        1.0     0.906940     0.907466     0.497634    Uiso  ? HW
   OW         1.0     0.244742     0.381703     0.384858    Uiso  ? O
   HW1        1.0     0.239748     0.406940     0.390116    Uiso  ? HW
   HW2        1.0     0.270505     0.377234     0.386435    Uiso  ? HW
   OW         1.0     0.310726     0.449790     0.130126    Uiso  ? O
   HW1        1.0     0.299947     0.440852     0.152471    Uiso  ? HW
   HW2        1.0     0.292587     0.449790     0.111199    Uiso  ? HW
   OW         1.0     0.429811     0.508149     0.289695    Uiso  ? O
   HW1        1.0     0.423502     0.492639     0.309937    Uiso  ? HW
   HW2        1.0     0.447687     0.496320     0.274448    Uiso  ? HW
   OW         1.0     0.294690     0.483438     0.267350    Uiso  ? O
   HW1        1.0     0.282597     0.474763     0.245794    Uiso  ? HW
   HW2        1.0     0.292850     0.465300     0.286278    Uiso  ? HW
   OW         1.0     0.287855     0.336225     0.837539    Uiso  ? O
   HW1        1.0     0.301788     0.358307     0.836751    Uiso  ? HW
   HW2        1.0     0.269979     0.337802     0.856730    Uiso  ? HW
   OW         1.0     0.664038     0.235542     0.196109    Uiso  ? O
   HW1        1.0     0.690326     0.235279     0.194269    Uiso  ? HW
   HW2        1.0     0.654574     0.254469     0.180336    Uiso  ? HW
   OW         1.0     0.932702     0.179548     0.739222    Uiso  ? O
   HW1        1.0     0.957150     0.170084     0.741325    Uiso  ? HW
   HW2        1.0     0.932702     0.205310     0.744479    Uiso  ? HW
   OW         1.0     0.867508     0.434017     0.580967    Uiso  ? O
   HW1        1.0     0.876972     0.458202     0.577287    Uiso  ? HW
   HW2        1.0     0.882492     0.421399     0.598580    Uiso  ? HW
   OW         1.0     0.346477     0.066772     0.475552    Uiso  ? O
   HW1        1.0     0.363302     0.086488     0.470820    Uiso  ? HW
   HW2        1.0     0.338854     0.067823     0.500789    Uiso  ? HW
   OW         1.0     0.470031     0.682177     0.713722    Uiso  ? O
   HW1        1.0     0.491062     0.667455     0.707939    Uiso  ? HW
   HW2        1.0     0.449001     0.673239     0.700841    Uiso  ? HW
   OW         1.0     0.190326     0.331230     0.269190    Uiso  ? O
   HW1        1.0     0.177971     0.345689     0.250789    Uiso  ? HW
   HW2        1.0     0.190326     0.305994     0.261830    Uiso  ? HW
   OW         1.0     0.142482     0.773659     0.810200    Uiso  ? O
   HW1        1.0     0.141430     0.789695     0.789169    Uiso  ? HW
   HW2        1.0     0.120925     0.776814     0.824658    Uiso  ? HW
   OW         1.0     0.029706     0.276551     0.609621    Uiso  ? O
   HW1        1.0     0.012618     0.258149     0.601735    Uiso  ? HW
   HW2        1.0     0.046530     0.281546     0.590168    Uiso  ? HW
   OW         1.0     0.411935     0.411672     0.174027    Uiso  ? O
   HW1        1.0     0.393270     0.425342     0.186646    Uiso  ? HW
   HW2        1.0     0.406414     0.386172     0.175342    Uiso  ? HW
   OW         1.0     0.178233     0.341746     0.909832    Uiso  ? O
   HW1        1.0     0.203207     0.347529     0.903523    Uiso  ? HW
   HW2        1.0     0.177445     0.318875     0.922713    Uiso  ? HW
   OW         1.0     0.924816     0.745005     0.984753    Uiso  ? O
   HW1        1.0     0.903523     0.730810     0.991325    Uiso  ? HW
   HW2        1.0     0.924290     0.767876     0.997634    Uiso  ? HW
   OW         1.0     0.061514     0.792061     0.250000    Uiso  ? O
   HW1        1.0     0.077813     0.809411     0.238696    Uiso  ? HW
   HW2        1.0     0.058885     0.771030     0.234227    Uiso  ? HW
   OW         1.0     0.898265     0.749737     0.090957    Uiso  ? O
   HW1        1.0     0.922976     0.746845     0.099106    Uiso  ? HW
   HW2        1.0     0.881703     0.741325     0.109621    Uiso  ? HW
   OW         1.0     0.289169     0.986067     0.228444    Uiso  ? O
   HW1        1.0     0.299947     1.002103     0.210831    Uiso  ? HW
   HW2        1.0     0.287855     0.998423     0.251840    Uiso  ? HW
   OW         1.0     0.139853     0.352524     0.413775    Uiso  ? O
   HW1        1.0     0.160883     0.352261     0.429548    Uiso  ? HW
   HW2        1.0     0.127497     0.375657     0.415878    Uiso  ? HW
   OW         1.0     0.206362     0.878549     0.250789    Uiso  ? O
   HW1        1.0     0.187697     0.874606     0.232650    Uiso  ? HW
   HW2        1.0     0.221346     0.899054     0.243428    Uiso  ? HW
   OW         1.0     0.121977     0.201893     0.249474    Uiso  ? O
   HW1        1.0     0.131703     0.212934     0.271030    Uiso  ? HW
   HW2        1.0     0.105152     0.182702     0.256309    Uiso  ? HW
   OW         1.0     0.314932     0.269716     0.859096    Uiso  ? O
   HW1        1.0     0.311251     0.293901     0.849369    Uiso  ? HW
   HW2        1.0     0.322029     0.253417     0.839642    Uiso  ? HW
   OW         1.0     0.891430     0.915352     0.860673    Uiso  ? O
   HW1        1.0     0.900631     0.899579     0.841745    Uiso  ? HW
   HW2        1.0     0.905626     0.912198     0.882492    Uiso  ? HW
   OW         1.0     0.787855     0.902471     0.574395    Uiso  ? O
   HW1        1.0     0.784963     0.892744     0.598580    Uiso  ? HW
   HW2        1.0     0.794427     0.927971     0.576236    Uiso  ? HW
   OW         1.0     0.623028     0.387224     0.551525    Uiso  ? O
   HW1        1.0     0.635910     0.406940     0.539958    Uiso  ? HW
   HW2        1.0     0.610410     0.396162     0.572555    Uiso  ? HW
   OW         1.0     0.085962     0.409306     0.409306    Uiso  ? O
   HW1        1.0     0.073344     0.389064     0.398265    Uiso  ? HW
   HW2        1.0     0.080179     0.410358     0.434805    Uiso  ? HW
   OW         1.0     0.604890     0.339905     0.193743    Uiso  ? O
   HW1        1.0     0.584122     0.330442     0.206625    Uiso  ? HW
   HW2        1.0     0.601998     0.335436     0.167981    Uiso  ? HW
   OW         1.0     0.567035     0.044164     0.367245    Uiso  ? O
   HW1        1.0     0.566509     0.070189     0.371451    Uiso  ? HW
   HW2        1.0     0.579127     0.032072     0.387224    Uiso  ? HW
   OW         1.0     0.334385     0.592008     0.027077    Uiso  ? O
   HW1        1.0     0.324132     0.612776     0.014984    Uiso  ? HW
   HW2        1.0     0.323344     0.569926     0.017613    Uiso  ? HW
   OW         1.0     0.043113     0.109096     0.387487    Uiso  ? O
   HW1        1.0     0.045478     0.084122     0.395373    Uiso  ? HW
   HW2        1.0     0.060726     0.113828     0.368559    Uiso  ? HW
   OW         1.0     0.608307    -0.000789     0.252892    Uiso  ? O
   HW1        1.0     0.588591     0.008412     0.267613    Uiso  ? HW
   HW2        1.0     0.629600    -0.003943     0.268139    Uiso  ? HW
   OW         1.0     0.129863     0.313354     0.151682    Uiso  ? O
   HW1        1.0     0.154048     0.312303     0.141956    Uiso  ? HW
   HW2        1.0     0.113828     0.297844     0.137750    Uiso  ? HW
   OW         1.0     0.564669     0.029443     0.299422    Uiso  ? O
   HW1        1.0     0.549947     0.050210     0.293112    Uiso  ? HW
   HW2        1.0     0.569401     0.029706     0.325447    Uiso  ? HW
   OW         1.0     0.251052     0.208202     0.107781    Uiso  ? O
   HW1        1.0     0.230021     0.196109     0.097529    Uiso  ? HW
   HW2        1.0     0.253680     0.231861     0.097003    Uiso  ? HW
   OW         1.0     0.082808     0.495005     0.109621    Uiso  ? O
   HW1        1.0     0.057308     0.495794     0.115931    Uiso  ? HW
   HW2        1.0     0.088065     0.472397     0.097003    Uiso  ? HW
   OW         1.0     0.153785     0.530494     0.795216    Uiso  ? O
   HW1        1.0     0.164564     0.509201     0.784175    Uiso  ? HW
   HW2        1.0     0.131178     0.523659     0.807045    Uiso  ? HW
   OW         1.0     0.497108     0.208465     0.138538    Uiso  ? O
   HW1        1.0     0.490536     0.183754     0.144848    Uiso  ? HW
   HW2        1.0     0.508412     0.219769     0.159306    Uiso  ? HW
   OW         1.0     0.073344     0.317560     0.735542    Uiso  ? O
   HW1        1.0     0.093586     0.334122     0.738959    Uiso  ? HW
   HW2        1.0     0.060988     0.323081     0.713197    Uiso  ? HW
   OW         1.0     0.866982     0.568086     0.794164    Uiso  ? O
   HW1        1.0     0.893007     0.564932     0.791272    Uiso  ? HW
   HW2        1.0     0.854890     0.545216     0.789432    Uiso  ? HW
   OW         1.0     0.208202     0.779968     0.538118    Uiso  ? O
   HW1        1.0     0.220294     0.756835     0.540484    Uiso  ? HW
   HW2        1.0     0.190326     0.782597     0.557045    Uiso  ? HW
   OW         1.0     0.043113     0.606993     0.034700    Uiso  ? O
   HW1        1.0     0.023922     0.589642     0.039169    Uiso  ? HW
   HW2        1.0     0.032597     0.631178     0.033386    Uiso  ? HW
   OW         1.0     0.335173     0.932440     0.601998    Uiso  ? O
   HW1        1.0     0.353575     0.928759     0.620400    Uiso  ? HW
   HW2        1.0     0.347003     0.937434     0.578864    Uiso  ? HW
   OW         1.0     0.316509     0.252103     0.033123    Uiso  ? O
   HW1        1.0     0.323870     0.229758     0.021293    Uiso  ? HW
   HW2        1.0     0.332808     0.257098     0.053102    Uiso  ? HW
   OW         1.0     0.011041     0.507624     0.262355    Uiso  ? O
   HW1        1.0     0.005521     0.533123     0.265247    Uiso  ? HW
   HW2        1.0     0.029706     0.504469     0.243954    Uiso  ? HW
   OW         1.0     0.182965     0.256046     0.389064    Uiso  ? O
   HW1        1.0     0.161146     0.270505     0.391430    Uiso  ? HW
   HW2        1.0     0.177708     0.234490     0.375131    Uiso  ? HW
   OW         1.0     0.794690     0.292324     0.507361    Uiso  ? O
   HW1        1.0     0.801525     0.272608     0.491588    Uiso  ? HW
   HW2        1.0     0.798633     0.285489     0.532597    Uiso  ? HW
   OW         1.0     0.986330     0.154837     0.375657    Uiso  ? O
   HW1        1.0     0.964248     0.169295     0.376183    Uiso  ? HW
   HW2        1.0     0.986856     0.140379     0.353575    Uiso  ? HW
   OW         1.0     0.460568     0.895373     0.359359    Uiso  ? O
   HW1        1.0     0.464511     0.919033     0.348843    Uiso  ? HW
   HW2        1.0     0.436120     0.894322     0.369611    Uiso  ? HW
   OW         1.0     0.640904     0.361987     0.387224    Uiso  ? O
   HW1        1.0     0.623554     0.342797     0.391956    Uiso  ? HW
   HW2        1.0     0.634858     0.374080     0.364616    Uiso  ? HW
   OW         1.0     0.052313     0.421136     0.213460    Uiso  ? O
   HW1        1.0     0.029968     0.428233     0.201893    Uiso  ? HW
   HW2        1.0     0.047581     0.414301     0.238433    Uiso  ? HW
   OW         1.0     0.703470     0.022608     0.461619    Uiso  ? O
   HW1        1.0     0.716088     0.035226     0.480810    Uiso  ? HW
   HW2        1.0     0.711094    -0.002629     0.461094    Uiso  ? HW
   OW         1.0     0.196372     0.034175     0.594374    Uiso  ? O
   HW1        1.0     0.170610     0.034175     0.589117    Uiso  ? HW
   HW2        1.0     0.201104     0.046793     0.616719    Uiso  ? HW
   OW         1.0     0.678496     0.585436     0.103312    Uiso  ? O
   HW1        1.0     0.685594     0.603575     0.085699    Uiso  ? HW
   HW2        1.0     0.698738     0.569664     0.108570    Uiso  ? HW
   OW         1.0     0.014721     0.225026     0.349369    Uiso  ? O
   HW1        1.0     0.002892     0.212408     0.329653    Uiso  ? HW
   HW2        1.0    -0.002892     0.231073     0.367771    Uiso  ? HW
   OW         1.0     0.422713     0.420084     0.280494    Uiso  ? O
   HW1        1.0     0.400894     0.406414     0.274448    Uiso  ? HW
   HW2        1.0     0.418507     0.434280     0.302050    Uiso  ? HW
   OW         1.0     0.982913     0.111199     0.430074    Uiso  ? O
   HW1        1.0     0.960042     0.123817     0.432965    Uiso  ? HW
   HW2        1.0     0.979758     0.085962     0.436909    Uiso  ? HW
   OW         1.0     0.081230     0.728444     0.044953    Uiso  ? O
   HW1        1.0     0.093323     0.751051     0.038381    Uiso  ? HW
   HW2        1.0     0.098580     0.712671     0.057045    Uiso  ? HW
   OW         1.0     0.194269     0.613565     0.808885    Uiso  ? O
   HW1        1.0     0.210305     0.592797     0.808097    Uiso  ? HW
   HW2        1.0     0.174553     0.609884     0.791798    Uiso  ? HW
   OW         1.0     0.683491     0.703996     0.549947    Uiso  ? O
   HW1        1.0     0.677708     0.699001     0.524711    Uiso  ? HW
   HW2        1.0     0.703470     0.720820     0.550999    Uiso  ? HW
   OW         1.0     0.432702     0.791798     0.800473    Uiso  ? O
   HW1        1.0     0.436909     0.772345     0.783123    Uiso  ? HW
   HW2        1.0     0.450315     0.790221     0.819926    Uiso  ? HW
   OW         1.0     0.039958     0.393007     0.602261    Uiso  ? O
   HW1        1.0     0.019716     0.378549     0.610410    Uiso  ? HW
   HW2        1.0     0.050473     0.382492     0.580442    Uiso  ? HW
   OW         1.0     0.918507     0.544953     0.408517    Uiso  ? O
   HW1        1.0     0.927971     0.541798     0.432965    Uiso  ? HW
   HW2        1.0     0.935857     0.535226     0.391167    Uiso  ? HW
   OW         1.0     0.383544     0.780494     0.367771    Uiso  ? O
   HW1        1.0     0.403260     0.769190     0.354627    Uiso  ? HW
   HW2        1.0     0.363039     0.783912     0.351472    Uiso  ? HW
   OW         1.0     0.249474     0.182440     0.011567    Uiso  ? O
   HW1        1.0     0.272871     0.171924     0.016824    Uiso  ? HW
   HW2        1.0     0.249474     0.192429    -0.012881    Uiso  ? HW
   OW         1.0     0.530494     0.436646     0.650368    Uiso  ? O
   HW1        1.0     0.538644     0.461094     0.645110    Uiso  ? HW
   HW2        1.0     0.541272     0.428759     0.672976    Uiso  ? HW
   OW         1.0     0.825710     0.402208     0.993691    Uiso  ? O
   HW1        1.0     0.821241     0.376183     0.991588    Uiso  ? HW
   HW2        1.0     0.851209     0.406151     0.998423    Uiso  ? HW
   OW         1.0     0.119611     0.307308     0.638276    Uiso  ? O
   HW1        1.0     0.115931     0.287855     0.655626    Uiso  ? HW
   HW2        1.0     0.136172     0.324921     0.648528    Uiso  ? HW
   OW         1.0     0.823081     0.030757     0.112250    Uiso  ? O
   HW1        1.0     0.841483     0.012093     0.116193    Uiso  ? HW
   HW2        1.0     0.813617     0.038644     0.135384    Uiso  ? HW
   OW         1.0     0.084122     0.745794     0.462934    Uiso  ? O
   HW1        1.0     0.067823     0.738170     0.482124    Uiso  ? HW
   HW2        1.0     0.108833     0.741062     0.470294    Uiso  ? HW
   OW         1.0     0.334911     0.808885     0.158780    Uiso  ? O
   HW1        1.0     0.338854     0.824658     0.138013    Uiso  ? HW
   HW2        1.0     0.347003     0.785752     0.154574    Uiso  ? HW
   OW         1.0     0.335436     0.378286     0.311514    Uiso  ? O
   HW1        1.0     0.345163     0.394059     0.330179    Uiso  ? HW
   HW2        1.0     0.311777     0.386698     0.304154    Uiso  ? HW
   OW         1.0     0.782860     0.055468     0.271556    Uiso  ? O
   HW1        1.0     0.800999     0.046530     0.288381    Uiso  ? HW
   HW2        1.0     0.760778     0.041535     0.274448    Uiso  ? HW
   OW         1.0     0.301525     0.059148     0.409043    Uiso  ? O
   HW1        1.0     0.288644     0.036015     0.409832    Uiso  ? HW
   HW2        1.0     0.315983     0.061514     0.431125    Uiso  ? HW
   OW         1.0    -0.002366     0.463197     0.376446    Uiso  ? O
   HW1        1.0    -0.007098     0.453207     0.400368    Uiso  ? HW
   HW2        1.0     0.019190     0.478444     0.377234    Uiso  ? HW
   OW         1.0     0.712934     0.651157     0.148528    Uiso  ? O
   HW1        1.0     0.721872     0.655889     0.124343    Uiso  ? HW
   HW2        1.0     0.700315     0.672450     0.157729    Uiso  ? HW
   OW         1.0     0.088328     0.189012     0.911146    Uiso  ? O
   HW1        1.0     0.098055     0.170610     0.895373    Uiso  ? HW
   HW2        1.0     0.087802     0.212145     0.898528    Uiso  ? HW
   OW         1.0     0.431388     0.100158     0.670610    Uiso  ? O
   HW1        1.0     0.427182     0.120662     0.686646    Uiso  ? HW
   HW2        1.0     0.439800     0.108833     0.647476    Uiso  ? HW
   OW         1.0     0.548107     0.849632     0.522345    Uiso  ? O
   HW1        1.0     0.543375     0.824395     0.528917    Uiso  ? HW
   HW2        1.0     0.563617     0.850421     0.501051    Uiso  ? HW
   OW         1.0     0.327024     0.486330     0.502103    Uiso  ? O
   HW1        1.0     0.306519     0.495005     0.487907    Uiso  ? HW
   HW2        1.0     0.329127     0.500789     0.523922    Uiso  ? HW
   OW         1.0     0.158254     0.216088     0.962408    Uiso  ? O
   HW1        1.0     0.159306     0.192429     0.974238    Uiso  ? HW
   HW2        1.0     0.144848     0.232650     0.977655    Uiso  ? HW
   OW         1.0     0.192166     0.809411     0.469243    Uiso  ? O
   HW1        1.0     0.195846     0.794427     0.447950    Uiso  ? HW
   HW2        1.0     0.191640     0.793901     0.490536    Uiso  ? HW
   OW         1.0     0.625131     0.297844     0.804942    Uiso  ? O
   HW1        1.0     0.636698     0.282334     0.822555    Uiso  ? HW
   HW2        1.0     0.619611     0.321241     0.815983    Uiso  ? HW
   OW         1.0     0.496583     0.710042     0.447424    Uiso  ? O
   HW1        1.0     0.484753     0.712145     0.471083    Uiso  ? HW
   HW2        1.0     0.496320     0.733438     0.435594    Uiso  ? HW
   OW         1.0     0.311514     0.176656     0.178759    Uiso  ? O
   HW1        1.0     0.323344     0.154837     0.187171    Uiso  ? HW
   HW2        1.0     0.318349     0.196898     0.194006    Uiso  ? HW
   OW         1.0     0.104101     0.476341     0.386698    Uiso  ? O
   HW1        1.0     0.094900     0.451893     0.390641    Uiso  ? HW
   HW2        1.0     0.121977     0.481861     0.404837    Uiso  ? HW
   OW         1.0     0.336225     0.541009     0.232650    Uiso  ? O
   HW1        1.0     0.356993     0.525499     0.227918    Uiso  ? HW
   HW2        1.0     0.333596     0.558097     0.212934    Uiso  ? HW
   OW         1.0     0.547319     0.743691     0.075184    Uiso  ? O
   HW1        1.0     0.527865     0.750526     0.058885    Uiso  ? HW
   HW2        1.0     0.559674     0.765247     0.083596    Uiso  ? HW
   OW         1.0     0.550210     0.494217     0.233176    Uiso  ? O
   HW1        1.0     0.575447     0.499211     0.238433    Uiso  ? HW
   HW2        1.0     0.548370     0.478969     0.211619    Uiso  ? HW
   OW         1.0     0.691903     0.379075     0.594900    Uiso  ? O
   HW1        1.0     0.711619     0.374606     0.611987    Uiso  ? HW
   HW2        1.0     0.670347     0.366193     0.602787    Uiso  ? HW
   OW         1.0     0.091746     0.439537     0.072292    Uiso  ? O
   HW1        1.0     0.106467     0.434543     0.051262    Uiso  ? HW
   HW2        1.0     0.087014     0.417192     0.085174    Uiso  ? HW
   OW         1.0     0.022608     0.540221     0.805205    Uiso  ? O
   HW1        1.0     0.006309     0.519716     0.806782    Uiso  ? HW
   HW2        1.0     0.016036     0.558360     0.823081    Uiso  ? HW
   OW         1.0     0.802839     0.646425     0.521556    Uiso  ? O
   HW1        1.0     0.817560     0.659832     0.504469    Uiso  ? HW
   HW2        1.0     0.814669     0.646162     0.545216    Uiso  ? HW
   OW         1.0     0.049159     0.010515     0.298633    Uiso  ? O
   HW1        1.0     0.061251     0.033649     0.296267    Uiso  ? HW
   HW2        1.0     0.028128     0.013144     0.313880    Uiso  ? HW
   OW         1.0     0.017350     0.086751     0.258412    Uiso  ? O
   HW1        1.0     0.017350     0.099369     0.235279    Uiso  ? HW
   HW2        1.0    -0.003943     0.071504     0.259990    Uiso  ? HW
   OW         1.0     0.400368     0.219769     0.174816    Uiso  ? O
   HW1        1.0     0.404837     0.193743     0.175605    Uiso  ? HW
   HW2        1.0     0.408780     0.229232     0.151682    Uiso  ? HW
   OW         1.0     0.449001     0.755520     0.401682    Uiso  ? O
   HW1        1.0     0.451630     0.757886     0.375657    Uiso  ? HW
   HW2        1.0     0.447424     0.779180     0.412723    Uiso  ? HW
   OW         1.0     0.849106     0.253680     0.996320    Uiso  ? O
   HW1        1.0     0.836488     0.265510     0.976604    Uiso  ? HW
   HW2        1.0     0.843849     0.227918     0.995794    Uiso  ? HW
   OW         1.0     0.731598     0.755520     0.626446    Uiso  ? O
   HW1        1.0     0.708991     0.768927     0.627235    Uiso  ? HW
   HW2        1.0     0.738433     0.751314     0.601472    Uiso  ? HW
   OW         1.0     0.484753     0.426130     0.603049    Uiso  ? O
   HW1        1.0     0.468980     0.447161     0.603312    Uiso  ? HW
   HW2        1.0     0.503943     0.429548     0.620662    Uiso  ? HW
   OW         1.0     0.899842     0.616193     0.331230    Uiso  ? O
   HW1        1.0     0.923502     0.604627     0.332545    Uiso  ? HW
   HW2        1.0     0.899842     0.637224     0.347003    Uiso  ? HW
   OW         1.0     0.655363     0.757361     0.240799    Uiso  ? O
   HW1        1.0     0.643796     0.775499     0.256046    Uiso  ? HW
   HW2        1.0     0.638013     0.738433     0.235016    Uiso  ? HW
   OW         1.0     0.819138     0.286015     0.575973    Uiso  ? O
   HW1        1.0     0.844111     0.293375     0.572818    Uiso  ? HW
   HW2        1.0     0.811514     0.290484     0.600946    Uiso  ? HW
   OW         1.0     0.822029     0.769453     0.641430    Uiso  ? O
   HW1        1.0     0.826236     0.795216     0.641167    Uiso  ? HW
   HW2        1.0     0.826761     0.759989     0.665615    Uiso  ? HW
   OW         1.0     0.533649     0.673764     0.766299    Uiso  ? O
   HW1        1.0     0.507886     0.678496     0.763407    Uiso  ? HW
   HW2        1.0     0.541009     0.679548     0.790747    Uiso  ? HW
   OW         1.0     0.134858     0.145110     0.974238    Uiso  ? O
   HW1        1.0     0.141167     0.133807     0.951367    Uiso  ? HW
   HW2        1.0     0.109884     0.153785     0.973186    Uiso  ? HW
   OW         1.0     0.810463     0.936908     0.024185    Uiso  ? O
   HW1        1.0     0.808360     0.927445     0.048633    Uiso  ? HW
   HW2        1.0     0.827024     0.921924     0.010252    Uiso  ? HW
   OW         1.0     0.933491     0.349632     0.258412    Uiso  ? O
   HW1        1.0     0.922450     0.335699     0.277603    Uiso  ? HW
   HW2        1.0     0.922450     0.373554     0.257361    Uiso  ? HW
   OW         1.0     0.780231     0.953470     0.958991    Uiso  ? O
   HW1        1.0     0.765510     0.957939     0.937697    Uiso  ? HW
   HW2        1.0     0.798633     0.935594     0.953470    Uiso  ? HW
   OW         1.0     0.916141     0.256572     0.751314    Uiso  ? O
   HW1        1.0     0.898528     0.247371     0.768927    Uiso  ? HW
   HW2        1.0     0.928233     0.277603     0.761041    Uiso  ? HW
   OW         1.0     0.447687     0.198475     0.416141    Uiso  ? O
   HW1        1.0     0.460568     0.194795     0.438749    Uiso  ? HW
   HW2        1.0     0.435331     0.176130     0.409569    Uiso  ? HW
   OW         1.0     0.243428     0.258938     0.599632    Uiso  ? O
   HW1        1.0     0.254995     0.271819     0.619348    Uiso  ? HW
   HW2        1.0     0.224238     0.273659     0.589642    Uiso  ? HW
   OW         1.0     0.729232     0.302839     0.855678    Uiso  ? O
   HW1        1.0     0.737907     0.313091     0.833070    Uiso  ? HW
   HW2        1.0     0.718454     0.279180     0.850946    Uiso  ? HW
   OW         1.0     0.974238     0.084648     0.123554    Uiso  ? O
   HW1        1.0     0.974763     0.103312     0.104890    Uiso  ? HW
   HW2        1.0     0.976866     0.060988     0.112513    Uiso  ? HW
   OW         1.0     0.527865     0.954259     0.616456    Uiso  ? O
   HW1        1.0     0.536015     0.954522     0.591483    Uiso  ? HW
   HW2        1.0     0.507361     0.970294     0.619348    Uiso  ? HW
   OW         1.0     0.851472     0.532860     0.385121    Uiso  ? O
   HW1        1.0     0.871977     0.544690     0.396688    Uiso  ? HW
   HW2        1.0     0.833596     0.526288     0.403260    Uiso  ? HW
   OW         1.0     0.642219     0.458465     0.318612    Uiso  ? O
   HW1        1.0     0.618822     0.470820     0.317035    Uiso  ? HW
   HW2        1.0     0.638276     0.432702     0.320978    Uiso  ? HW
   OW         1.0     0.853575     0.737382     0.138538    Uiso  ? O
   HW1        1.0     0.830179     0.725552     0.139327    Uiso  ? HW
   HW2        1.0     0.863565     0.738696     0.162723    Uiso  ? HW
   OW         1.0     0.552313     0.440063     1.001052    Uiso  ? O
   HW1        1.0     0.545216     0.418507     0.987645    Uiso  ? HW
   HW2        1.0     0.576236     0.447687     0.992902    Uiso  ? HW
   OW         1.0     0.998686     0.038118     0.443218    Uiso  ? O
   HW1        1.0     0.986330     0.036015     0.466351    Uiso  ? HW
   HW2        1.0     1.012881     0.016562     0.438749    Uiso  ? HW
   OW         1.0     0.567823     0.145110     0.578864    Uiso  ? O
   HW1        1.0     0.587277     0.162461     0.577813    Uiso  ? HW
   HW2        1.0     0.564932     0.136435     0.603575    Uiso  ? HW
   OW         1.0     0.133544     0.269453     0.017350    Uiso  ? O
   HW1        1.0     0.115405     0.250526     0.018665    Uiso  ? HW
   HW2        1.0     0.121714     0.292587     0.013144    Uiso  ? HW
   OW         1.0     0.322292     0.202418     0.113565    Uiso  ? O
   HW1        1.0     0.338591     0.222923     0.113039    Uiso  ? HW
   HW2        1.0     0.330442     0.184280     0.096477    Uiso  ? HW
   OW         1.0     0.050999     0.898002     0.374080    Uiso  ? O
   HW1        1.0     0.049685     0.880652     0.393796    Uiso  ? HW
   HW2        1.0     0.057571     0.885121     0.351998    Uiso  ? HW
   OW         1.0     0.070715     0.901157     0.085699    Uiso  ? O
   HW1        1.0     0.059937     0.878023     0.079390    Uiso  ? HW
   HW2        1.0     0.078076     0.913775     0.063880    Uiso  ? HW
   OW         1.0     0.600158     0.458202     0.837277    Uiso  ? O
   HW1        1.0     0.601209     0.484490     0.834911    Uiso  ? HW
   HW2        1.0     0.598580     0.451893     0.862776    Uiso  ? HW
   OW         1.0     0.702944     0.208991     0.805731    Uiso  ? O
   HW1        1.0     0.676919     0.206099     0.809411    Uiso  ? HW
   HW2        1.0     0.713197     0.186383     0.797319    Uiso  ? HW
   OW         1.0     0.583070     0.613565     0.298896    Uiso  ? O
   HW1        1.0     0.600684     0.631966     0.304942    Uiso  ? HW
   HW2        1.0     0.579653     0.597529     0.319401    Uiso  ? HW
   OW         1.0     0.279180     0.144848     0.125131    Uiso  ? O
   HW1        1.0     0.274974     0.130915     0.103049    Uiso  ? HW
   HW2        1.0     0.276814     0.128812     0.145899    Uiso  ? HW
   OW         1.0     0.052576     0.182702     0.390641    Uiso  ? O
   HW1        1.0     0.039958     0.197424     0.372766    Uiso  ? HW
   HW2        1.0     0.067035     0.198212     0.406151    Uiso  ? HW
   OW         1.0     0.198738     0.775237     0.403260    Uiso  ? O
   HW1        1.0     0.180336     0.792061     0.395110    Uiso  ? HW
   HW2        1.0     0.219506     0.776288     0.386961    Uiso  ? HW
   OW         1.0     0.454259     0.816509     0.442955    Uiso  ? O
   HW1        1.0     0.467928     0.826761     0.422976    Uiso  ? HW
   HW2        1.0     0.462145     0.827287     0.465563    Uiso  ? HW
   OW         1.0     0.123028     0.489748     0.165615    Uiso  ? O
   HW1        1.0     0.126183     0.513407     0.176656    Uiso  ? HW
   HW2        1.0     0.106204     0.491588     0.145636    Uiso  ? HW
   OW         1.0     0.828864     0.300210     0.226604    Uiso  ? O
   HW1        1.0     0.830442     0.281020     0.244742    Uiso  ? HW
   HW2        1.0     0.803628     0.307045     0.223449    Uiso  ? HW
   OW         1.0     0.931914     0.088591     0.572029    Uiso  ? O
   HW1        1.0     0.916930     0.067823     0.578076    Uiso  ? HW
   HW2        1.0     0.936646     0.089117     0.546267    Uiso  ? HW
   OW         1.0     0.936383     0.431125     0.817035    Uiso  ? O
   HW1        1.0     0.910883     0.426919     0.812303    Uiso  ? HW
   HW2        1.0     0.948212     0.408254     0.822029    Uiso  ? HW
   OW         1.0     0.373817    -0.006835     0.319926    Uiso  ? O
   HW1        1.0     0.353049     0.007624     0.326498    Uiso  ? HW
   HW2        1.0     0.395636     0.004206     0.329653    Uiso  ? HW
   OW         1.0     0.321767     0.079390     0.538381    Uiso  ? O
   HW1        1.0     0.327550     0.103838     0.546004    Uiso  ? HW
   HW2        1.0     0.305994     0.068086     0.555994    Uiso  ? HW
   OW         1.0     0.525499     0.875131     0.271293    Uiso  ? O
   HW1        1.0     0.524711     0.856467     0.289695    Uiso  ? HW
   HW2        1.0     0.508412     0.894322     0.277603    Uiso  ? HW
   OW         1.0     0.017876     0.394585     0.274448    Uiso  ? O
   HW1        1.0     0.027340     0.386172     0.297319    Uiso  ? HW
   HW2        1.0     0.007886     0.418770     0.277340    Uiso  ? HW
   OW         1.0     0.878812     0.253155     0.648528    Uiso  ? O
   HW1        1.0     0.853575     0.258675     0.644059    Uiso  ? HW
   HW2        1.0     0.881441     0.227129     0.652471    Uiso  ? HW
   OW         1.0     0.775762     0.407203     0.769716    Uiso  ? O
   HW1        1.0     0.750526     0.413775     0.773922    Uiso  ? HW
   HW2        1.0     0.791272     0.423764     0.783123    Uiso  ? HW
   OW         1.0     0.864090     0.407466     0.890641    Uiso  ? O
   HW1        1.0     0.873817     0.417192     0.868297    Uiso  ? HW
   HW2        1.0     0.878549     0.386961     0.898528    Uiso  ? HW
   OW         1.0     0.408780     0.202681     0.104364    Uiso  ? O
   HW1        1.0     0.428759     0.188223     0.113302    Uiso  ? HW
   HW2        1.0     0.415089     0.213197     0.081230    Uiso  ? HW
   OW         1.0     0.215563     0.449527     0.191378    Uiso  ? O
   HW1        1.0     0.221872     0.429811     0.174816    Uiso  ? HW
   HW2        1.0     0.193218     0.443743     0.203996    Uiso  ? HW
   OW         1.0     0.772082     0.951104     0.402734    Uiso  ? O
   HW1        1.0     0.766036     0.942429     0.426656    Uiso  ? HW
   HW2        1.0     0.762618     0.975552     0.399842    Uiso  ? HW
   OW         1.0     0.058623     0.723449     0.296793    Uiso  ? O
   HW1        1.0     0.072555     0.744217     0.304416    Uiso  ? HW
   HW2        1.0     0.070978     0.701367     0.303628    Uiso  ? HW
   OW         1.0     0.780231     0.418507     0.046530    Uiso  ? O
   HW1        1.0     0.797844     0.406414     0.031283    Uiso  ? HW
   HW2        1.0     0.756046     0.411146     0.038906    Uiso  ? HW
   OW         1.0     0.229495     0.912461     0.526025    Uiso  ? O
   HW1        1.0     0.207413     0.920084     0.513670    Uiso  ? HW
   HW2        1.0     0.229758     0.886435     0.528128    Uiso  ? HW
   OW         1.0     0.194532     0.190063     0.056782    Uiso  ? O
   HW1        1.0     0.210831     0.189012     0.036278    Uiso  ? HW
   HW2        1.0     0.195321     0.167192     0.069664    Uiso  ? HW
   OW         1.0     0.416930     0.140904     0.185857    Uiso  ? O
   HW1        1.0     0.400631     0.133281     0.166667    Uiso  ? HW
   HW2        1.0     0.423764     0.119874     0.200053    Uiso  ? HW
   OW         1.0     0.186646     0.959779    -0.003417    Uiso  ? O
   HW1        1.0     0.203470     0.941115     0.004206    Uiso  ? HW
   HW2        1.0     0.174027     0.969506     0.017613    Uiso  ? HW
   OW         1.0     0.547319     0.666667     0.080705    Uiso  ? O
   HW1        1.0     0.545216     0.654048     0.103575    Uiso  ? HW
   HW2        1.0     0.548107     0.692429     0.084911    Uiso  ? HW
   OW         1.0     0.119611     0.424816     0.011041    Uiso  ? O
   HW1        1.0     0.094900     0.418770     0.004995    Uiso  ? HW
   HW2        1.0     0.136172     0.411935    -0.004732    Uiso  ? HW
   OW         1.0     0.819926     0.396425     0.494742    Uiso  ? O
   HW1        1.0     0.805994     0.398265     0.472660    Uiso  ? HW
   HW2        1.0     0.844637     0.404048     0.490536    Uiso  ? HW
   OW         1.0     0.686646     0.968717     0.924553    Uiso  ? O
   HW1        1.0     0.681914     0.970820     0.950315    Uiso  ? HW
   HW2        1.0     0.669295     0.952418     0.913775    Uiso  ? HW
   OW         1.0     0.984227     0.449790     0.306782    Uiso  ? O
   HW1        1.0     0.995794     0.448738     0.330442    Uiso  ? HW
   HW2        1.0     0.993691     0.470031     0.293375    Uiso  ? HW
   OW         1.0     0.343586     0.148528     0.356204    Uiso  ? O
   HW1        1.0     0.351735     0.128286     0.341483    Uiso  ? HW
   HW2        1.0     0.343323     0.170347     0.341483    Uiso  ? HW
   OW         1.0     0.883544     0.416404     0.270768    Uiso  ? O
   HW1        1.0     0.868559     0.437960     0.271556    Uiso  ? HW
   HW2        1.0     0.870400     0.397213     0.258675    Uiso  ? HW
   OW         1.0     0.929022     0.460042     0.239748    Uiso  ? O
   HW1        1.0     0.927182     0.435331     0.248948    Uiso  ? HW
   HW2        1.0     0.913249     0.462671     0.218980    Uiso  ? HW
   OW         1.0     0.130389     0.453470     0.288118    Uiso  ? O
   HW1        1.0     0.128812     0.445846     0.262881    Uiso  ? HW
   HW2        1.0     0.106204     0.453733     0.298633    Uiso  ? HW
   OW         1.0     0.207939     0.273396     0.950053    Uiso  ? O
   HW1        1.0     0.188486     0.256309     0.955047    Uiso  ? HW
   HW2        1.0     0.223712     0.263407     0.931651    Uiso  ? HW
   OW         1.0     0.911146     0.359096     0.920610    Uiso  ? O
   HW1        1.0     0.904837     0.336225     0.932177    Uiso  ? HW
   HW2        1.0     0.935594     0.357256     0.910620    Uiso  ? HW
   OW         1.0     0.455047     0.387487     0.878549    Uiso  ? O
   HW1        1.0     0.459516     0.406151     0.860673    Uiso  ? HW
   HW2        1.0     0.434805     0.394585     0.893796    Uiso  ? HW
   OW         1.0     0.282597     0.124606     0.471083    Uiso  ? O
   HW1        1.0     0.258938     0.116719     0.463197    Uiso  ? HW
   HW2        1.0     0.293901     0.105678     0.485541    Uiso  ? HW
   OW         1.0     0.462408     0.500000     0.111724    Uiso  ? O
   HW1        1.0     0.457939     0.514196     0.090168    Uiso  ? HW
   HW2        1.0     0.487907     0.493691     0.113039    Uiso  ? HW
   OW         1.0     0.764984     0.245531     0.788381    Uiso  ? O
   HW1        1.0     0.785489     0.238170     0.803365    Uiso  ? HW
   HW2        1.0     0.742639     0.240011     0.800999    Uiso  ? HW
   OW         1.0     0.234490     0.580705     0.958465    Uiso  ? O
   HW1        1.0     0.218980     0.560200     0.962408    Uiso  ? HW
   HW2        1.0     0.241062     0.591483     0.981598    Uiso  ? HW
   OW         1.0     0.179022     0.717666     0.820452    Uiso  ? O
   HW1        1.0     0.203733     0.726866     0.820978    Uiso  ? HW
   HW2        1.0     0.162723     0.736856     0.813354    Uiso  ? HW
   OW         1.0     0.599632     0.532860     0.832545    Uiso  ? O
   HW1        1.0     0.608570     0.552576     0.847266    Uiso  ? HW
   HW2        1.0     0.573344     0.533386     0.832019    Uiso  ? HW
   OW         1.0     0.669821    -0.003155     0.294953    Uiso  ? O
   HW1        1.0     0.692955    -0.002892     0.282597    Uiso  ? HW
   HW2        1.0     0.669821     0.015247     0.313880    Uiso  ? HW
   OW         1.0     0.102524     0.054154     0.534700    Uiso  ? O
   HW1        1.0     0.124343     0.064932     0.544427    Uiso  ? HW
   HW2        1.0     0.104101     0.053365     0.508412    Uiso  ? HW
   OW         1.0     0.959779     0.661935     0.248686    Uiso  ? O
   HW1        1.0     0.970032     0.675079     0.268927    Uiso  ? HW
   HW2        1.0     0.955573     0.636961     0.255520    Uiso  ? HW
   OW         1.0     0.836751     0.501577     0.462671    Uiso  ? O
   HW1        1.0     0.817560     0.492376     0.478181    Uiso  ? HW
   HW2        1.0     0.860147     0.496320     0.473449    Uiso  ? HW
   OW         1.0     0.797844     0.059937     0.172976    Uiso  ? O
   HW1        1.0     0.774448     0.068875     0.164564    Uiso  ? HW
   HW2        1.0     0.806257     0.074658     0.192955    Uiso  ? HW
   OW         1.0     0.985542     0.845689     0.781283    Uiso  ? O
   HW1        1.0     1.008412     0.845426     0.768402    Uiso  ? HW
   HW2        1.0     0.987382     0.830442     0.802576    Uiso  ? HW
   OW         1.0     0.199790     0.384332     0.450053    Uiso  ? O
   HW1        1.0     0.224238     0.394322     0.451104    Uiso  ? HW
   HW2        1.0     0.182177     0.403785     0.451630    Uiso  ? HW
   OW         1.0     0.163512     0.345689     0.683754    Uiso  ? O
   HW1        1.0     0.184543     0.361199     0.680599    Uiso  ? HW
   HW2        1.0     0.166667     0.331493     0.705573    Uiso  ? HW
   OW         1.0     0.129338     0.855678     0.835173    Uiso  ? O
   HW1        1.0     0.139064     0.877760     0.845426    Uiso  ? HW
   HW2        1.0     0.113828     0.861199     0.814932    Uiso  ? HW
   OW         1.0     0.586751     0.655363     0.435857    Uiso  ? O
   HW1        1.0     0.586225     0.679811     0.426656    Uiso  ? HW
   HW2        1.0     0.574395     0.639327     0.419033    Uiso  ? HW
   OW         1.0     0.016299     0.223186     0.054942    Uiso  ? O
   HW1        1.0     0.038644     0.224238     0.040747    Uiso  ? HW
   HW2        1.0    -0.004206     0.221346     0.038644    Uiso  ? HW
   OW         1.0     0.157466     0.437697     0.461094    Uiso  ? O
   HW1        1.0     0.166141     0.455836     0.444269    Uiso  ? HW
   HW2        1.0     0.136961     0.447424     0.474501    Uiso  ? HW
   OW         1.0     0.634595     0.381966     0.317560    Uiso  ? O
   HW1        1.0     0.619348     0.378286     0.296530    Uiso  ? HW
   HW2        1.0     0.657729     0.369874     0.314143    Uiso  ? HW
   OW         1.0     0.223449     0.643796     0.924290    Uiso  ? O
   HW1        1.0     0.215037     0.653523     0.901420    Uiso  ? HW
   HW2        1.0     0.217666     0.660620     0.943743    Uiso  ? HW
   OW         1.0     0.340694     0.195846     0.973712    Uiso  ? O
   HW1        1.0     0.337802     0.175605     0.990273    Uiso  ? HW
   HW2        1.0     0.361462     0.191640     0.958202    Uiso  ? HW
   OW         1.0     0.247371     0.095952     0.638013    Uiso  ? O
   HW1        1.0     0.233176     0.113828     0.651157    Uiso  ? HW
   HW2        1.0     0.272871     0.098318     0.644848    Uiso  ? HW
   OW         1.0     0.547581     0.627760     0.961619    Uiso  ? O
   HW1        1.0     0.561514     0.636435     0.982387    Uiso  ? HW
   HW2        1.0     0.534963     0.648002     0.950578    Uiso  ? HW
   OW         1.0     0.671136     0.088328     0.545478    Uiso  ? O
   HW1        1.0     0.667455     0.072555     0.566509    Uiso  ? HW
   HW2        1.0     0.689537     0.077550     0.529968    Uiso  ? HW
   OW         1.0     0.644322     0.284437     0.368822    Uiso  ? O
   HW1        1.0     0.631178     0.269190     0.351998    Uiso  ? HW
   HW2        1.0     0.659043     0.301788     0.355415    Uiso  ? HW
   OW         1.0     0.220820     0.684280     0.432177    Uiso  ? O
   HW1        1.0     0.222923     0.678233     0.457676    Uiso  ? HW
   HW2        1.0     0.240273     0.672713     0.418770    Uiso  ? HW
   OW         1.0     0.427971     0.954784     0.440852    Uiso  ? O
   HW1        1.0     0.405889     0.968717     0.444006    Uiso  ? HW
   HW2        1.0     0.425868     0.940326     0.418770    Uiso  ? HW
   OW         1.0     0.966351     0.024711     0.075447    Uiso  ? O
   HW1        1.0     0.989748     0.028654     0.063880    Uiso  ? HW
   HW2        1.0     0.961619    -0.001052     0.077287    Uiso  ? HW
   OW         1.0     0.972398     0.149842     0.537329    Uiso  ? O
   HW1        1.0     0.986856     0.129075     0.529968    Uiso  ? HW
   HW2        1.0     0.952156     0.152997     0.520768    Uiso  ? HW
   OW         1.0     0.958728     0.052576     0.254469    Uiso  ? O
   HW1        1.0     0.962934     0.027865     0.246583    Uiso  ? HW
   HW2        1.0     0.932965     0.057834     0.253680    Uiso  ? HW
   OW         1.0     0.427182     0.326498     0.196898    Uiso  ? O
   HW1        1.0     0.439012     0.305731     0.186120    Uiso  ? HW
   HW2        1.0     0.444532     0.339905     0.211619    Uiso  ? HW
   OW         1.0     0.207150     0.686120     0.981073    Uiso  ? O
   HW1        1.0     0.231335     0.693480     0.988433    Uiso  ? HW
   HW2        1.0     0.189537     0.703207     0.990273    Uiso  ? HW
   OW         1.0     0.512355     0.060463     0.426919    Uiso  ? O
   HW1        1.0     0.511304     0.063354     0.400894    Uiso  ? HW
   HW2        1.0     0.488170     0.064143     0.436909    Uiso  ? HW
   OW         1.0     0.223186     0.390379     0.668770    Uiso  ? O
   HW1        1.0     0.220032     0.416404     0.670084    Uiso  ? HW
   HW2        1.0     0.245268     0.383281     0.680862    Uiso  ? HW
   OW         1.0     0.192429     0.167981     0.518402    Uiso  ? O
   HW1        1.0     0.176919     0.147213     0.515773    Uiso  ? HW
   HW2        1.0     0.207676     0.170610     0.497108    Uiso  ? HW
   OW         1.0     0.609884     0.847266     0.465300    Uiso  ? O
   HW1        1.0     0.634332     0.856204     0.469506    Uiso  ? HW
   HW2        1.0     0.610936     0.822029     0.457676    Uiso  ? HW
   OW         1.0     0.023659     0.394585     0.512618    Uiso  ? O
   HW1        1.0     0.005521     0.377497     0.503943    Uiso  ? HW
   HW2        1.0     0.011830     0.414564     0.524974    Uiso  ? HW
   OW         1.0     0.217140     0.319926     0.402471    Uiso  ? O
   HW1        1.0     0.198475     0.318086     0.384069    Uiso  ? HW
   HW2        1.0     0.225026     0.344900     0.404048    Uiso  ? HW
   OW         1.0     0.401682     0.934280     0.830705    Uiso  ? O
   HW1        1.0     0.406414     0.949790     0.851209    Uiso  ? HW
   HW2        1.0     0.421661     0.917192     0.828076    Uiso  ? HW
   OW         1.0     0.894585     0.805205     0.595163    Uiso  ? O
   HW1        1.0     0.872240     0.817823     0.600421    Uiso  ? HW
   HW2        1.0     0.913775     0.822818     0.590957    Uiso  ? HW
   OW         1.0     0.494479     0.360147     0.533649    Uiso  ? O
   HW1        1.0     0.500789     0.385384     0.536015    Uiso  ? HW
   HW2        1.0     0.473186     0.357781     0.518139    Uiso  ? HW
   OW         1.0     0.495005     0.605415     0.565457    Uiso  ? O
   HW1        1.0     0.513144     0.613039     0.582808    Uiso  ? HW
   HW2        1.0     0.484490     0.626446     0.553891    Uiso  ? HW
   OW         1.0     0.556519     0.792324     0.248423    Uiso  ? O
   HW1        1.0     0.560463     0.796793     0.222660    Uiso  ? HW
   HW2        1.0     0.540221     0.771819     0.251314    Uiso  ? HW
   OW         1.0     0.297056     0.939800     0.512881    Uiso  ? O
   HW1        1.0     0.273134     0.931651     0.519716    Uiso  ? HW
   HW2        1.0     0.306257     0.924553     0.493691    Uiso  ? HW
   OW         1.0     0.305994     0.226078     0.599369    Uiso  ? O
   HW1        1.0     0.317298     0.234227     0.621714    Uiso  ? HW
   HW2        1.0     0.324395     0.220820     0.581493    Uiso  ? HW
   OW         1.0     0.607518     0.524448     0.690063    Uiso  ? O
   HW1        1.0     0.627760     0.522082     0.706625    Uiso  ? HW
   HW2        1.0     0.614353     0.539432     0.669821    Uiso  ? HW
   OW         1.0     0.583070     0.639853     0.024711    Uiso  ? O
   HW1        1.0     0.609096     0.636698     0.024711    Uiso  ? HW
   HW2        1.0     0.575447     0.650894     0.047319    Uiso  ? HW
   OW         1.0     0.469506     0.330967     0.915352    Uiso  ? O
   HW1        1.0     0.443481     0.328339     0.918244    Uiso  ? HW
   HW2        1.0     0.481598     0.323344     0.937434    Uiso  ? HW
   OW         1.0     0.513933     0.308360     0.863828    Uiso  ? O
   HW1        1.0     0.538644     0.315720     0.868822    Uiso  ? HW
   HW2        1.0     0.510778     0.282860     0.870137    Uiso  ? HW
   OW         1.0     0.943218     0.028654     0.391430    Uiso  ? O
   HW1        1.0     0.958728     0.036015     0.411409    Uiso  ? HW
   HW2        1.0     0.925605     0.047319     0.386698    Uiso  ? HW
   OW         1.0     0.148791     0.121714     0.271293    Uiso  ? O
   HW1        1.0     0.126709     0.111199     0.261567    Uiso  ? HW
   HW2        1.0     0.154311     0.110936     0.294427    Uiso  ? HW
   OW         1.0     0.906151     0.228181     0.034175    Uiso  ? O
   HW1        1.0     0.890116     0.238959     0.016299    Uiso  ? HW
   HW2        1.0     0.926656     0.217403     0.021819    Uiso  ? HW
   OW         1.0     0.398002     0.397739     0.059674    Uiso  ? O
   HW1        1.0     0.411409     0.381441     0.075710    Uiso  ? HW
   HW2        1.0     0.389064     0.417981     0.073607    Uiso  ? HW
   OW         1.0     0.088591     0.245005     0.785489    Uiso  ? O
   HW1        1.0     0.065457     0.257098     0.787855    Uiso  ? HW
   HW2        1.0     0.106730     0.257098     0.800210    Uiso  ? HW
   OW         1.0     0.076761     0.358044     0.475815    Uiso  ? O
   HW1        1.0     0.096740     0.341483     0.472135    Uiso  ? HW
   HW2        1.0     0.055731     0.349895     0.462145    Uiso  ? HW
   OW         1.0     0.910095     0.394585     0.622503    Uiso  ? O
   HW1        1.0     0.915878     0.371451     0.611199    Uiso  ? HW
   HW2        1.0     0.901945     0.390379     0.647213    Uiso  ? HW
   OW         1.0     0.448738     0.324395     0.846477    Uiso  ? O
   HW1        1.0     0.441903     0.339905     0.826236    Uiso  ? HW
   HW2        1.0     0.430599     0.305731     0.849895    Uiso  ? HW
   OW         1.0     0.081493     0.366193     0.879075    Uiso  ? O
   HW1        1.0     0.072029     0.379600     0.858307    Uiso  ? HW
   HW2        1.0     0.103049     0.353312     0.871977    Uiso  ? HW
   OW         1.0     0.396951     0.696109     0.469769    Uiso  ? O
   HW1        1.0     0.413512     0.706362     0.487382    Uiso  ? HW
   HW2        1.0     0.410620     0.683491     0.451104    Uiso  ? HW
   OW         1.0     0.046267     0.384069     0.811251    Uiso  ? O
   HW1        1.0     0.070189     0.377497     0.802839    Uiso  ? HW
   HW2        1.0     0.042850     0.410095     0.808622    Uiso  ? HW
   OW         1.0     0.246845     0.134858     0.863828    Uiso  ? O
   HW1        1.0     0.264458     0.118559     0.874343    Uiso  ? HW
   HW2        1.0     0.248948     0.134595     0.837802    Uiso  ? HW
   OW         1.0     0.629600     0.566772     0.638801    Uiso  ? O
   HW1        1.0     0.617771     0.590431     0.640379    Uiso  ? HW
   HW2        1.0     0.630126     0.559148     0.613565    Uiso  ? HW
   OW         1.0     0.313880     0.115931     0.822555    Uiso  ? O
   HW1        1.0     0.306257     0.110410     0.847003    Uiso  ? HW
   HW2        1.0     0.292850     0.121977     0.808097    Uiso  ? HW
   OW         1.0     0.273134     0.291535     0.434805    Uiso  ? O
   HW1        1.0     0.276814     0.312040     0.450841    Uiso  ? HW
   HW2        1.0     0.296004     0.279443     0.430337    Uiso  ? HW
   OW         1.0     0.032597     0.785226     0.991062    Uiso  ? O
   HW1        1.0     0.033123     0.766562     0.972398    Uiso  ? HW
   HW2        1.0     0.055994     0.786015     1.002892    Uiso  ? HW
   OW         1.0     0.197161     0.361987     0.100683    Uiso  ? O
   HW1        1.0     0.202156     0.338328     0.111199    Uiso  ? HW
   HW2        1.0     0.207676     0.363565     0.076761    Uiso  ? HW
   OW         1.0     0.345952     0.121714     0.213197    Uiso  ? O
   HW1        1.0     0.371188     0.128812     0.213722    Uiso  ? HW
   HW2        1.0     0.341220     0.104890     0.232650    Uiso  ? HW
   OW         1.0     0.891693     0.012881     0.773659    Uiso  ? O
   HW1        1.0     0.865668     0.008149     0.775237    Uiso  ? HW
   HW2        1.0     0.895636     0.038644     0.769453    Uiso  ? HW
   OW         1.0     0.020505     0.018665     0.743691    Uiso  ? O
   HW1        1.0     0.023922     0.038644     0.726866    Uiso  ? HW
   HW2        1.0    -0.001840     0.006309     0.738170    Uiso  ? HW
   OW         1.0     0.396688     0.046793     0.078339    Uiso  ? O
   HW1        1.0     0.402997     0.044427     0.103575    Uiso  ? HW
   HW2        1.0     0.418244     0.051525     0.064143    Uiso  ? HW
   OW         1.0     0.777340     0.699264     0.356467    Uiso  ? O
   HW1        1.0     0.794427     0.695321     0.337014    Uiso  ? HW
   HW2        1.0     0.757361     0.682177     0.354101    Uiso  ? HW
   OW         1.0     0.092271     0.251840     0.876972    Uiso  ? O
   HW1        1.0     0.114090     0.253680     0.862513    Uiso  ? HW
   HW2        1.0     0.074658     0.269453     0.868559    Uiso  ? HW
   OW         1.0     0.251840     0.265247     0.374606    Uiso  ? O
   HW1        1.0     0.251840     0.241588     0.363039    Uiso  ? HW
   HW2        1.0     0.265510     0.282334     0.360147    Uiso  ? HW
   OW         1.0     0.845952     0.109359     0.335173    Uiso  ? O
   HW1        1.0     0.825710     0.125920     0.334385    Uiso  ? HW
   HW2        1.0     0.865405     0.118559     0.320189    Uiso  ? HW
   OW         1.0     0.197161     0.293638     0.133018    Uiso  ? O
   HW1        1.0     0.207150     0.282334     0.154574    Uiso  ? HW
   HW2        1.0     0.184543     0.275499     0.118559    Uiso  ? HW
   OW         1.0     0.645899     0.320715     0.676656    Uiso  ? O
   HW1        1.0     0.643533     0.318349     0.702681    Uiso  ? HW
   HW2        1.0     0.662723     0.302839     0.667455    Uiso  ? HW
   OW         1.0     0.191378     0.183491     0.896425    Uiso  ? O
   HW1        1.0     0.176130     0.186383     0.917718    Uiso  ? HW
   HW2        1.0     0.199790     0.206887     0.888013    Uiso  ? HW
   OW         1.0     0.986330     0.343323     0.611987    Uiso  ? O
   HW1        1.0     0.998423     0.320189     0.609359    Uiso  ? HW
   HW2        1.0     0.964248     0.343586     0.597529    Uiso  ? HW
   OW         1.0     0.226341     0.105678     0.571504    Uiso  ? O
   HW1        1.0     0.228969     0.097003     0.595952    Uiso  ? HW
   HW2        1.0     0.239222     0.089905     0.554942    Uiso  ? HW
   OW         1.0     0.636698     0.122766     0.758149    Uiso  ? O
   HW1        1.0     0.637224     0.148528     0.753155    Uiso  ? HW
   HW2        1.0     0.659306     0.115668     0.769979    Uiso  ? HW
   OW         1.0     0.250526     0.743691     0.146425    Uiso  ? O
   HW1        1.0     0.238170     0.723712     0.157992    Uiso  ? HW
   HW2        1.0     0.256309     0.762093     0.164301    Uiso  ? HW
   OW         1.0     0.658780     0.300999     0.048633    Uiso  ? O
   HW1        1.0     0.678759     0.290221     0.062040    Uiso  ? HW
   HW2        1.0     0.655100     0.325710     0.056782    Uiso  ? HW
   OW         1.0     0.197424     0.338591     0.502629    Uiso  ? O
   HW1        1.0     0.194269     0.357518     0.484490    Uiso  ? HW
   HW2        1.0     0.177182     0.339117     0.519453    Uiso  ? HW
   OW         1.0     0.203470     0.282860     0.460305    Uiso  ? O
   HW1        1.0     0.205047     0.304942     0.473975    Uiso  ? HW
   HW2        1.0     0.191640     0.264196     0.474763    Uiso  ? HW
   OW         1.0     0.630389     0.200315     0.818349    Uiso  ? O
   HW1        1.0     0.611199     0.211619     0.804154    Uiso  ? HW
   HW2        1.0     0.628023     0.207676     0.843586    Uiso  ? HW
   OW         1.0     0.064406     0.519979     0.208991    Uiso  ? O
   HW1        1.0     0.046267     0.534175     0.196109    Uiso  ? HW
   HW2        1.0     0.086488     0.518927     0.194795    Uiso  ? HW
   OW         1.0     0.483438     0.597266     0.146162    Uiso  ? O
   HW1        1.0     0.485016     0.572029     0.138538    Uiso  ? HW
   HW2        1.0     0.460568     0.607256     0.138013    Uiso  ? HW
   OW         1.0     0.209253     0.196372     0.579390    Uiso  ? O
   HW1        1.0     0.190326     0.189800     0.596477    Uiso  ? HW
   HW2        1.0     0.204784     0.184280     0.556257    Uiso  ? HW
   OW         1.0     0.072818     0.853049     0.322292    Uiso  ? O
   HW1        1.0     0.057045     0.833596     0.314669    Uiso  ? HW
   HW2        1.0     0.085699     0.862513     0.301262    Uiso  ? HW
   OW         1.0     0.046530     0.517876     0.995794    Uiso  ? O
   HW1        1.0     0.067560     0.532860     0.990799    Uiso  ? HW
   HW2        1.0     0.028654     0.531809     1.009201    Uiso  ? HW
   OW         1.0     0.649054     0.094637     0.297581    Uiso  ? O
   HW1        1.0     0.674553     0.099369     0.293112    Uiso  ? HW
   HW2        1.0     0.646688     0.072292     0.311251    Uiso  ? HW
   OW         1.0     0.795478     0.449264     0.570452    Uiso  ? O
   HW1        1.0     0.814143     0.430599     0.571767    Uiso  ? HW
   HW2        1.0     0.773922     0.441115     0.583333    Uiso  ? HW
   OW         1.0     0.157729     0.003417     0.803102    Uiso  ? O
   HW1        1.0     0.140641    -0.013144     0.791798    Uiso  ? HW
   HW2        1.0     0.148265     0.011567     0.826236    Uiso  ? HW
   OW         1.0     0.394059     0.731598     0.863828    Uiso  ? O
   HW1        1.0     0.370925     0.719769     0.866456    Uiso  ? HW
   HW2        1.0     0.392482     0.750789     0.846214    Uiso  ? HW
   OW         1.0     0.906414     0.772082     0.349632    Uiso  ? O
   HW1        1.0     0.921924     0.761304     0.331230    Uiso  ? HW
   HW2        1.0     0.916141     0.795216     0.356730    Uiso  ? HW
   OW         1.0     0.432702     0.476866     0.594900    Uiso  ? O
   HW1        1.0     0.415089     0.463459     0.609096    Uiso  ? HW
   HW2        1.0     0.420610     0.495005     0.580442    Uiso  ? HW
   OW         1.0     0.108307     0.548107     0.472135    Uiso  ? O
   HW1        1.0     0.084911     0.559937     0.474763    Uiso  ? HW
   HW2        1.0     0.105152     0.522082     0.472923    Uiso  ? HW
   OW         1.0     0.598318     0.482124     0.574921    Uiso  ? O
   HW1        1.0     0.583596     0.478444     0.553365    Uiso  ? HW
   HW2        1.0     0.582808     0.485016     0.595689    Uiso  ? HW
   OW         1.0     0.349369     0.592271     0.182177    Uiso  ? O
   HW1        1.0     0.362250     0.576761     0.165352    Uiso  ? HW
   HW2        1.0     0.357781     0.616982     0.179811    Uiso  ? HW
   OW         1.0     0.898528     0.478969     0.851998    Uiso  ? O
   HW1        1.0     0.876183     0.488696     0.842008    Uiso  ? HW
   HW2        1.0     0.911146     0.465300     0.833333    Uiso  ? HW
   OW         1.0     0.429285     0.640904     0.998423    Uiso  ? O
   HW1        1.0     0.453470     0.647213     1.006572    Uiso  ? HW
   HW2        1.0     0.428496     0.615405     0.992114    Uiso  ? HW
   OW         1.0     0.427182     0.570189     0.982387    Uiso  ? O
   HW1        1.0     0.444795     0.565457     0.963460    Uiso  ? HW
   HW2        1.0     0.403260     0.564406     0.973449    Uiso  ? HW
   OW         1.0     0.246057     0.578076     0.601209    Uiso  ? O
   HW1        1.0     0.235804     0.557045     0.613302    Uiso  ? HW
   HW2        1.0     0.235804     0.580442     0.577024    Uiso  ? HW
   OW         1.0     0.501051     0.368297     0.826236    Uiso  ? O
   HW1        1.0     0.523922     0.366719     0.813354    Uiso  ? HW
   HW2        1.0     0.487907     0.389590     0.818086    Uiso  ? HW
   OW         1.0     0.710042     0.731335     0.280757    Uiso  ? O
   HW1        1.0     0.725552     0.751840     0.275499    Uiso  ? HW
   HW2        1.0     0.686646     0.735016     0.269453    Uiso  ? HW
   OW         1.0     0.824395     0.541272     0.312303    Uiso  ? O
   HW1        1.0     0.840694     0.541272     0.332808    Uiso  ? HW
   HW2        1.0     0.799685     0.538906     0.320715    Uiso  ? HW
   OW         1.0     0.168770     0.079916     0.478444    Uiso  ? O
   HW1        1.0     0.191378     0.090168     0.470557    Uiso  ? HW
   HW2        1.0     0.165089     0.056782     0.466614    Uiso  ? HW
   OW         1.0     0.519979     0.465825     0.905363    Uiso  ? O
   HW1        1.0     0.510252     0.478969     0.884858    Uiso  ? HW
   HW2        1.0     0.544690     0.458728     0.900368    Uiso  ? HW
   OW         1.0     0.021293     0.179022     0.644322    Uiso  ? O
   HW1        1.0     0.001577     0.180336     0.626972    Uiso  ? HW
   HW2        1.0     0.044164     0.180074     0.631703    Uiso  ? HW
   OW         1.0     0.175867     0.142744     0.844374    Uiso  ? O
   HW1        1.0     0.172450     0.167981     0.837802    Uiso  ? HW
   HW2        1.0     0.181388     0.128812     0.822818    Uiso  ? HW
   OW         1.0     0.734490     0.533123     0.513933    Uiso  ? O
   HW1        1.0     0.753943     0.515247     0.512881    Uiso  ? HW
   HW2        1.0     0.743954     0.556519     0.507098    Uiso  ? HW
   OW         1.0     0.527865     0.368822     0.898528    Uiso  ? O
   HW1        1.0     0.553102     0.364616     0.892744    Uiso  ? HW
   HW2        1.0     0.525762     0.376183     0.923502    Uiso  ? HW
   OW         1.0     0.268139     0.620137     0.223975    Uiso  ? O
   HW1        1.0     0.271556     0.631966     0.200841    Uiso  ? HW
   HW2        1.0     0.243165     0.622765     0.231598    Uiso  ? HW
   OW         1.0     0.815720     0.824658     0.856993    Uiso  ? O
   HW1        1.0     0.838328     0.823607     0.870137    Uiso  ? HW
   HW2        1.0     0.808885     0.849632     0.853049    Uiso  ? HW
   OW         1.0     0.823870     0.303891     0.053891    Uiso  ? O
   HW1        1.0     0.830705     0.283123     0.039169    Uiso  ? HW
   HW2        1.0     0.835962     0.302313     0.077024    Uiso  ? HW
   OW         1.0     0.637224     0.950578     0.332545    Uiso  ? O
   HW1        1.0     0.651420     0.952944     0.354627    Uiso  ? HW
   HW2        1.0     0.647213     0.966614     0.314143    Uiso  ? HW
   OW         1.0     0.740010     0.223186     0.194795    Uiso  ? O
   HW1        1.0     0.748948     0.223712     0.219506    Uiso  ? HW
   HW2        1.0     0.739222     0.198212     0.186646    Uiso  ? HW
   OW         1.0     0.005783     0.341746     0.219243    Uiso  ? O
   HW1        1.0     0.024711     0.345952     0.201630    Uiso  ? HW
   HW2        1.0     0.009989     0.357256     0.240273    Uiso  ? HW
   OW         1.0     0.212934     0.460831     0.659832    Uiso  ? O
   HW1        1.0     0.235804     0.470557     0.668244    Uiso  ? HW
   HW2        1.0     0.194006     0.466614     0.677182    Uiso  ? HW
   OW         1.0     0.326236     0.221609     0.452681    Uiso  ? O
   HW1        1.0     0.335436     0.238433     0.470820    Uiso  ? HW
   HW2        1.0     0.330705     0.231335     0.428496    Uiso  ? HW
   OW         1.0     0.669295     0.141430     0.972923    Uiso  ? O
   HW1        1.0     0.652997     0.123291     0.982650    Uiso  ? HW
   HW2        1.0     0.655626     0.159043     0.958991    Uiso  ? HW
   OW         1.0     0.985542     0.855941     0.259727    Uiso  ? O
   HW1        1.0     1.008412     0.868034     0.255258    Uiso  ? HW
   HW2        1.0     0.966614     0.873554     0.263144    Uiso  ? HW
   OW         1.0     0.122503     0.691903     0.190063    Uiso  ? O
   HW1        1.0     0.144848     0.680074     0.197424    Uiso  ? HW
   HW2        1.0     0.128286     0.714774     0.178233    Uiso  ? HW
   OW         1.0     0.250000     0.753943     0.444795    Uiso  ? O
   HW1        1.0     0.230021     0.763407     0.430862    Uiso  ? HW
   HW2        1.0     0.244217     0.729758     0.453207    Uiso  ? HW
   OW         1.0     0.340694     0.458465     0.708465    Uiso  ? O
   HW1        1.0     0.330179     0.434280     0.706887    Uiso  ? HW
   HW2        1.0     0.340431     0.469506     0.684543    Uiso  ? HW
   OW         1.0     0.379338     0.831493     0.433228    Uiso  ? O
   HW1        1.0     0.390379     0.825710     0.456362    Uiso  ? HW
   HW2        1.0     0.384858     0.812303     0.415878    Uiso  ? HW
   OW         1.0     0.706625     0.439012     0.346477    Uiso  ? O
   HW1        1.0     0.684543     0.447950     0.335436    Uiso  ? HW
   HW2        1.0     0.725552     0.438223     0.328339    Uiso  ? HW
   OW         1.0     0.938223     0.959779     0.392219    Uiso  ? O
   HW1        1.0     0.936120     0.985804     0.392219    Uiso  ? HW
   HW2        1.0     0.963722     0.952944     0.393007    Uiso  ? HW
   OW         1.0     0.203207     0.291798     0.021556    Uiso  ? O
   HW1        1.0     0.177708     0.287592     0.024974    Uiso  ? HW
   HW2        1.0     0.211356     0.280757    -0.000789    Uiso  ? HW
   OW         1.0     0.265773     0.602261     0.755783    Uiso  ? O
   HW1        1.0     0.282860     0.607518     0.774974    Uiso  ? HW
   HW2        1.0     0.242376     0.596215     0.766299    Uiso  ? HW
   OW         1.0     0.254206     0.195846     0.635121    Uiso  ? O
   HW1        1.0     0.275237     0.194269     0.650894    Uiso  ? HW
   HW2        1.0     0.236067     0.178233     0.642482    Uiso  ? HW
   OW         1.0     0.841745     0.976866     0.861199    Uiso  ? O
   HW1        1.0     0.847792     0.952944     0.852261    Uiso  ? HW
   HW2        1.0     0.851998     0.980284     0.885121    Uiso  ? HW
   OW         1.0     0.264458     0.916930     0.151420    Uiso  ? O
   HW1        1.0     0.278917     0.897476     0.140904    Uiso  ? HW
   HW2        1.0     0.275762     0.940063     0.146688    Uiso  ? HW
   OW         1.0     0.958991     0.174816     0.606467    Uiso  ? O
   HW1        1.0     0.936646     0.164826     0.616456    Uiso  ? HW
   HW2        1.0     0.962145     0.166404     0.581756    Uiso  ? HW
   OW         1.0     0.106993     0.336225     0.998948    Uiso  ? O
   HW1        1.0     0.099895     0.324395     0.976604    Uiso  ? HW
   HW2        1.0     0.127497     0.352261     0.994217    Uiso  ? HW
   OW         1.0     0.715825     0.651157     0.751577    Uiso  ? O
   HW1        1.0     0.721346     0.635910     0.730810    Uiso  ? HW
   HW2        1.0     0.738433     0.660358     0.761830    Uiso  ? HW
   OW         1.0     0.919033     0.406414     0.541009    Uiso  ? O
   HW1        1.0     0.894848     0.416404     0.544427    Uiso  ? HW
   HW2        1.0     0.922713     0.386698     0.558097    Uiso  ? HW
   OW         1.0     0.615405     0.951367     0.742376    Uiso  ? O
   HW1        1.0     0.622503     0.973975     0.730810    Uiso  ? HW
   HW2        1.0     0.608570     0.956362     0.767350    Uiso  ? HW
   OW         1.0     0.007361     0.327813     0.011830    Uiso  ? O
   HW1        1.0     0.022871     0.330967     0.032860    Uiso  ? HW
   HW2        1.0    -0.017876     0.329390     0.018927    Uiso  ? HW
   OW         1.0     0.247897     0.996057     0.493165    Uiso  ? O
   HW1        1.0     0.267350     0.981598     0.503943    Uiso  ? HW
   HW2        1.0     0.255783     1.004995     0.469769    Uiso  ? HW
   OW         1.0     0.922976     0.781546     0.507886    Uiso  ? O
   HW1        1.0     0.924553     0.764196     0.527602    Uiso  ? HW
   HW2        1.0     0.903785     0.798633     0.512881    Uiso  ? HW
   OW         1.0     0.155889     0.311777     0.747634    Uiso  ? O
   HW1        1.0     0.143007     0.290484     0.739485    Uiso  ? HW
   HW2        1.0     0.177708     0.304679     0.760252    Uiso  ? HW
   OW         1.0     0.432177     0.351998     0.121714    Uiso  ? O
   HW1        1.0     0.454784     0.363039     0.113565    Uiso  ? HW
   HW2        1.0     0.435331     0.343060     0.146162    Uiso  ? HW
   OW         1.0     0.802050     0.874343     0.342534    Uiso  ? O
   HW1        1.0     0.828076     0.875920     0.340431    Uiso  ? HW
   HW2        1.0     0.794164     0.849895     0.336751    Uiso  ? HW
   OW         1.0     0.492902     0.430337     0.149317    Uiso  ? O
   HW1        1.0     0.496320     0.405100     0.155100    Uiso  ? HW
   HW2        1.0     0.468717     0.434280     0.139853    Uiso  ? HW
   OW         1.0     0.849106     0.366456     0.244479    Uiso  ? O
   HW1        1.0     0.849895     0.340431     0.242376    Uiso  ? HW
   HW2        1.0     0.829127     0.375920     0.230284    Uiso  ? HW
   OW         1.0     0.970557     0.269453     0.948475    Uiso  ? O
   HW1        1.0     0.993165     0.270505     0.961882    Uiso  ? HW
   HW2        1.0     0.975026     0.258412     0.924816    Uiso  ? HW
   OW         1.0     0.053365     0.616456     0.900368    Uiso  ? O
   HW1        1.0     0.067298     0.624869     0.879863    Uiso  ? HW
   HW2        1.0     0.055731     0.590168     0.902471    Uiso  ? HW
   OW         1.0     0.814932     0.894322     0.692429    Uiso  ? O
   HW1        1.0     0.809674     0.920084     0.689012    Uiso  ? HW
   HW2        1.0     0.813354     0.888538     0.717928    Uiso  ? HW
   OW         1.0     0.958202     0.210831     0.996845    Uiso  ? O
   HW1        1.0     0.968191     0.233438     0.987907    Uiso  ? HW
   HW2        1.0     0.956887     0.193481     0.976866    Uiso  ? HW
   OW         1.0     0.146162     0.407729     0.144848    Uiso  ? O
   HW1        1.0     0.161672     0.394059     0.128549    Uiso  ? HW
   HW2        1.0     0.140116     0.430862     0.133807    Uiso  ? HW
   OW         1.0     0.437960     0.922713     0.910620    Uiso  ? O
   HW1        1.0     0.458728     0.919558     0.894322    Uiso  ? HW
   HW2        1.0     0.425079     0.899842     0.912723    Uiso  ? HW
   OW         1.0     0.606204     0.533912     0.937960    Uiso  ? O
   HW1        1.0     0.611724     0.514196     0.954522    Uiso  ? HW
   HW2        1.0     0.617245     0.529180     0.914564    Uiso  ? HW
   OW         1.0     0.688749     0.041009     0.191115    Uiso  ? O
   HW1        1.0     0.694532     0.018402     0.179022    Uiso  ? HW
   HW2        1.0     0.706625     0.059411     0.184805    Uiso  ? HW
   OW         1.0     0.165352     0.882755     0.575710    Uiso  ? O
   HW1        1.0     0.169821     0.907466     0.567823    Uiso  ? HW
   HW2        1.0     0.156940     0.868297     0.555205    Uiso  ? HW
   OW         1.0     0.088591     0.172976     0.074395    Uiso  ? O
   HW1        1.0     0.104101     0.167192     0.094637    Uiso  ? HW
   HW2        1.0     0.070189     0.154311     0.071767    Uiso  ? HW
   OW         1.0     0.682965     0.535489     0.881441    Uiso  ? O
   HW1        1.0     0.700315     0.546004     0.898002    Uiso  ? HW
   HW2        1.0     0.688749     0.510252     0.877234    Uiso  ? HW
   OW         1.0     0.837539     0.034437     0.318875    Uiso  ? O
   HW1        1.0     0.835962     0.027077     0.343849    Uiso  ? HW
   HW2        1.0     0.848843     0.058360     0.317298    Uiso  ? HW
   OW         1.0     0.186120     0.474763     0.770505    Uiso  ? O
   HW1        1.0     0.174816     0.451104     0.772345    Uiso  ? HW
   HW2        1.0     0.206625     0.473186     0.753943    Uiso  ? HW
   OW         1.0     0.283649     0.390379     0.965300    Uiso  ? O
   HW1        1.0     0.269716     0.369085     0.958202    Uiso  ? HW
   HW2        1.0     0.308622     0.387487     0.957413    Uiso  ? HW
   OW         1.0     0.228969     0.133544     0.933228    Uiso  ? O
   HW1        1.0     0.225026     0.115931     0.952418    Uiso  ? HW
   HW2        1.0     0.251840     0.145899     0.937171    Uiso  ? HW
   OW         1.0     0.529968     0.702156     0.941115    Uiso  ? O
   HW1        1.0     0.510252     0.718980     0.938486    Uiso  ? HW
   HW2        1.0     0.532597     0.687960     0.919033    Uiso  ? HW
   OW         1.0     0.980547     0.006046     0.335173    Uiso  ? O
   HW1        1.0     0.974500     0.019716     0.356730    Uiso  ? HW
   HW2        1.0     0.961094     0.007624     0.317823    Uiso  ? HW
   OW         1.0     0.089117     0.618822     0.834911    Uiso  ? O
   HW1        1.0     0.095163     0.644322     0.831756    Uiso  ? HW
   HW2        1.0     0.100158     0.604890     0.815457    Uiso  ? HW
   OW         1.0     0.686120     0.710305     0.186383    Uiso  ? O
   HW1        1.0     0.689537     0.717666     0.211356    Uiso  ? HW
   HW2        1.0     0.661672     0.716088     0.178759    Uiso  ? HW
   OW         1.0     0.966877     0.057571     0.951104    Uiso  ? O
   HW1        1.0     0.949264     0.068349     0.966877    Uiso  ? HW
   HW2        1.0     0.965300     0.068349     0.927182    Uiso  ? HW
   OW         1.0     0.794690     0.003155     0.053628    Uiso  ? O
   HW1        1.0     0.817298     0.008938     0.065457    Uiso  ? HW
   HW2        1.0     0.774711     0.013407     0.067298    Uiso  ? HW
   OW         1.0     0.113565     0.258412     0.696109    Uiso  ? O
   HW1        1.0     0.092797     0.274185     0.699527    Uiso  ? HW
   HW2        1.0     0.105415     0.234227     0.690063    Uiso  ? HW
   OW         1.0     0.364616     0.012881     0.748948    Uiso  ? O
   HW1        1.0     0.354364     0.036540     0.753943    Uiso  ? HW
   HW2        1.0     0.382229     0.006835     0.767350    Uiso  ? HW
   OW         1.0     0.970032     0.732124     0.130652    Uiso  ? O
   HW1        1.0     0.988170     0.737119     0.111987    Uiso  ? HW
   HW2        1.0     0.978970     0.740536     0.153785    Uiso  ? HW
   OW         1.0     0.022345     0.564669     0.168244    Uiso  ? O
   HW1        1.0    -0.001052     0.576761     0.170610    Uiso  ? HW
   HW2        1.0     0.036015     0.575973     0.149054    Uiso  ? HW
   OW         1.0     0.847792     0.031546     0.479495    Uiso  ? O
   HW1        1.0     0.845952     0.049947     0.498423    Uiso  ? HW
   HW2        1.0     0.825184     0.030494     0.466351    Uiso  ? HW
   OW         1.0     0.752366     0.804154     0.677971    Uiso  ? O
   HW1        1.0     0.766824     0.823344     0.667192    Uiso  ? HW
   HW2        1.0     0.747371     0.785752     0.660095    Uiso  ? HW
   OW         1.0     0.966351     0.661935    -0.001052    Uiso  ? O
   HW1        1.0     0.981598     0.660095     0.020242    Uiso  ? HW
   HW2        1.0     0.941115     0.657992     0.005783    Uiso  ? HW
   OW         1.0     0.206625     0.802313     0.225289    Uiso  ? O
   HW1        1.0     0.193743     0.824658     0.219243    Uiso  ? HW
   HW2        1.0     0.228181     0.800736     0.210568    Uiso  ? HW
   OW         1.0     0.025762     0.153260     0.912986    Uiso  ? O
   HW1        1.0     0.051262     0.153523     0.906677    Uiso  ? HW
   HW2        1.0     0.012355     0.138801     0.895636    Uiso  ? HW
   OW         1.0     0.061251     0.820978     0.737119    Uiso  ? O
   HW1        1.0     0.064669     0.815720     0.711619    Uiso  ? HW
   HW2        1.0     0.082808     0.813617     0.750526    Uiso  ? HW
   OW         1.0     0.790484     0.389064     0.216351    Uiso  ? O
   HW1        1.0     0.782334     0.372240     0.197687    Uiso  ? HW
   HW2        1.0     0.769716     0.398265     0.229495    Uiso  ? HW
   OW         1.0     0.598055     0.324658     0.514196    Uiso  ? O
   HW1        1.0     0.610936     0.347529     0.516299    Uiso  ? HW
   HW2        1.0     0.575710     0.325973     0.528391    Uiso  ? HW
   OW         1.0     0.810463     0.154311     0.098055    Uiso  ? O
   HW1        1.0     0.823344     0.133018     0.089642    Uiso  ? HW
   HW2        1.0     0.795478     0.163775     0.078864    Uiso  ? HW
   OW         1.0     0.334385     0.264984     0.394322    Uiso  ? O
   HW1        1.0     0.325973     0.274185     0.371188    Uiso  ? HW
   HW2        1.0     0.360673     0.264458     0.394322    Uiso  ? HW
   OW         1.0     0.014196     0.661409     0.842271    Uiso  ? O
   HW1        1.0     0.007098     0.675342     0.821241    Uiso  ? HW
   HW2        1.0     0.039958     0.664827     0.846740    Uiso  ? HW
   OW         1.0     0.839905     0.087539     0.779706    Uiso  ? O
   HW1        1.0     0.816772     0.092534     0.768665    Uiso  ? HW
   HW2        1.0     0.836225     0.076761     0.803365    Uiso  ? HW
   OW         1.0     0.276025     0.106730     0.366456    Uiso  ? O
   HW1        1.0     0.282860     0.092534     0.387487    Uiso  ? HW
   HW2        1.0     0.295478     0.123554     0.360673    Uiso  ? HW
   OW         1.0     0.760515     0.163775     0.162986    Uiso  ? O
   HW1        1.0     0.764458     0.147476     0.183228    Uiso  ? HW
   HW2        1.0     0.781020     0.162723     0.146688    Uiso  ? HW
   OW         1.0     0.670084     0.991851     0.393796    Uiso  ? O
   HW1        1.0     0.696109     0.996320     0.393007    Uiso  ? HW
   HW2        1.0     0.665352     0.972135     0.410620    Uiso  ? HW
   OW         1.0     0.757624     0.336225     0.798896    Uiso  ? O
   HW1        1.0     0.764458     0.358833     0.787066    Uiso  ? HW
   HW2        1.0     0.750789     0.318349     0.781020    Uiso  ? HW
   OW         1.0     0.683228     0.886435     0.477129    Uiso  ? O
   HW1        1.0     0.700841     0.867245     0.474238    Uiso  ? HW
   HW2        1.0     0.685594     0.896951     0.501314    Uiso  ? HW
   OW         1.0     0.742114     0.044164     0.084648    Uiso  ? O
   HW1        1.0     0.739485     0.066509     0.071241    Uiso  ? HW
   HW2        1.0     0.727129     0.025499     0.073870    Uiso  ? HW
   OW         1.0     0.212934     0.582808     0.296267    Uiso  ? O
   HW1        1.0     0.206887     0.597266     0.275237    Uiso  ? HW
   HW2        1.0     0.236593     0.589905     0.305468    Uiso  ? HW
   OW         1.0     0.031020     0.740536     0.511830    Uiso  ? O
   HW1        1.0     0.016824     0.762618     0.508938    Uiso  ? HW
   HW2        1.0     0.017876     0.723449     0.526551    Uiso  ? HW
   OW         1.0     0.036803     0.453207     0.815195    Uiso  ? O
   HW1        1.0     0.054154     0.472660     0.812829    Uiso  ? HW
   HW2        1.0     0.014984     0.458991     0.801788    Uiso  ? HW
   OW         1.0     0.185331     0.727918     0.294953    Uiso  ? O
   HW1        1.0     0.184280     0.726866     0.321241    Uiso  ? HW
   HW2        1.0     0.189800     0.703996     0.285226    Uiso  ? HW
   OW         1.0     0.225552     0.791535     0.646425    Uiso  ? O
   HW1        1.0     0.222660     0.810988     0.629075    Uiso  ? HW
   HW2        1.0     0.228707     0.768927     0.633544    Uiso  ? HW
   OW         1.0     0.106204     0.632229     0.538906    Uiso  ? O
   HW1        1.0     0.081493     0.636698     0.547056    Uiso  ? HW
   HW2        1.0     0.106993     0.631966     0.512618    Uiso  ? HW
   OW         1.0     0.463459     0.272871     0.345952    Uiso  ? O
   HW1        1.0     0.470031     0.298370     0.347792    Uiso  ? HW
   HW2        1.0     0.439012     0.269716     0.355415    Uiso  ? HW
   OW         1.0     0.255783     0.257886     0.900105    Uiso  ? O
   HW1        1.0     0.279180     0.264196     0.889853    Uiso  ? HW
   HW2        1.0     0.238959     0.252892     0.880652    Uiso  ? HW
   OW         1.0     0.867508     0.984227     0.276814    Uiso  ? O
   HW1        1.0     0.881703     0.973712     0.296530    Uiso  ? HW
   HW2        1.0     0.851472     1.002629     0.286803    Uiso  ? HW
   OW         1.0     0.184280     0.310988     0.335173    Uiso  ? O
   HW1        1.0     0.179022     0.286015     0.329390    Uiso  ? HW
   HW2        1.0     0.185594     0.324921     0.312829    Uiso  ? HW
   OW         1.0     0.201630     0.757624     0.925605    Uiso  ? O
   HW1        1.0     0.194795     0.762355     0.950578    Uiso  ? HW
   HW2        1.0     0.200053     0.779968     0.911935    Uiso  ? HW
   OW         1.0     0.982387     0.766824     0.605678    Uiso  ? O
   HW1        1.0     0.983176     0.790484     0.617245    Uiso  ? HW
   HW2        1.0     1.000789     0.751314     0.616456    Uiso  ? HW
   OW         1.0     0.063091     0.702681     0.976866    Uiso  ? O
   HW1        1.0     0.084122     0.711882     0.964511    Uiso  ? HW
   HW2        1.0     0.063091     0.710831     1.001840    Uiso  ? HW
   OW         1.0     0.313091     0.680862     0.349106    Uiso  ? O
   HW1        1.0     0.327024     0.663775     0.363565    Uiso  ? HW
   HW2        1.0     0.307571     0.702156     0.363302    Uiso  ? HW
   OW         1.0     0.809937     0.872503     0.759989    Uiso  ? O
   HW1        1.0     0.798633     0.881966     0.781809    Uiso  ? HW
   HW2        1.0     0.798633     0.849632     0.753417    Uiso  ? HW
   OW         1.0     0.197161     0.061514     0.227655    Uiso  ? O
   HW1        1.0     0.213985     0.080967     0.232387    Uiso  ? HW
   HW2        1.0     0.194006     0.058360     0.201893    Uiso  ? HW
   OW         1.0     0.936383     0.597529     0.263933    Uiso  ? O
   HW1        1.0     0.933491     0.571504     0.262093    Uiso  ? HW
   HW2        1.0     0.917192     0.607518     0.278654    Uiso  ? HW
   OW         1.0     0.189274     0.937434     0.113039    Uiso  ? O
   HW1        1.0     0.185331     0.948738     0.089642    Uiso  ? HW
   HW2        1.0     0.198738     0.955047     0.130126    Uiso  ? HW
   OW         1.0     0.497897     0.066509     0.342271    Uiso  ? O
   HW1        1.0     0.516562     0.049685     0.350421    Uiso  ? HW
   HW2        1.0     0.506309     0.079390     0.320978    Uiso  ? HW
   OW         1.0     0.537855     0.279968     0.782334    Uiso  ? O
   HW1        1.0     0.558097     0.294427     0.773396    Uiso  ? HW
   HW2        1.0     0.543113     0.271819     0.806782    Uiso  ? HW
   OW         1.0     0.365931     0.658780     0.166141    Uiso  ? O
   HW1        1.0     0.350158     0.672187     0.182702    Uiso  ? HW
   HW2        1.0     0.372240     0.674290     0.145636    Uiso  ? HW
   OW         1.0     0.547319     0.196898     0.249211    Uiso  ? O
   HW1        1.0     0.538118     0.172450     0.251840    Uiso  ? HW
   HW2        1.0     0.571504     0.196109     0.239222    Uiso  ? HW
   OW         1.0     0.753680     0.669033     0.257886    Uiso  ? O
   HW1        1.0     0.747371     0.694269     0.260778    Uiso  ? HW
   HW2        1.0     0.757361     0.657992     0.281546    Uiso  ? HW
   OW         1.0     0.329127     0.877234     0.779968    Uiso  ? O
   HW1        1.0     0.344374     0.884069     0.759727    Uiso  ? HW
   HW2        1.0     0.333070     0.851735     0.785489    Uiso  ? HW
   OW         1.0     0.236067     0.447424     0.402997    Uiso  ? O
   HW1        1.0     0.257624     0.462671     0.402471    Uiso  ? HW
   HW2        1.0     0.214774     0.462145     0.398528    Uiso  ? HW
   OW         1.0     0.444269     0.760252     0.330179    Uiso  ? O
   HW1        1.0     0.453996     0.781020     0.316772    Uiso  ? HW
   HW2        1.0     0.446109     0.738696     0.315457    Uiso  ? HW
   OW         1.0     0.148528     0.113302     0.039432    Uiso  ? O
   HW1        1.0     0.145899     0.126972     0.017087    Uiso  ? HW
   HW2        1.0     0.165352     0.125657     0.055468    Uiso  ? HW
   OW         1.0     0.144059     0.408780     0.755258    Uiso  ? O
   HW1        1.0     0.132755     0.392482     0.772608    Uiso  ? HW
   HW2        1.0     0.162198     0.395899     0.741588    Uiso  ? HW
   OW         1.0     0.471872     0.856204     0.665878    Uiso  ? O
   HW1        1.0     0.470820     0.829916     0.667981    Uiso  ? HW
   HW2        1.0     0.451104     0.866719     0.677971    Uiso  ? HW
   OW         1.0     0.921924     0.968717     0.824658    Uiso  ? O
   HW1        1.0     0.907203     0.981861     0.807571    Uiso  ? HW
   HW2        1.0     0.906677     0.953996     0.840168    Uiso  ? HW
   OW         1.0     0.334122     0.638276     0.086225    Uiso  ? O
   HW1        1.0     0.338065     0.620925     0.067035    Uiso  ? HW
   HW2        1.0     0.320715     0.626972     0.105941    Uiso  ? HW
   OW         1.0     0.196898     0.441903     0.519190    Uiso  ? O
   HW1        1.0     0.176130     0.433754     0.505258    Uiso  ? HW
   HW2        1.0     0.218980     0.435068     0.506835    Uiso  ? HW
   OW         1.0     0.224501     0.363565     0.030757    Uiso  ? O
   HW1        1.0     0.211882     0.380652     0.015247    Uiso  ? HW
   HW2        1.0     0.218980     0.338854     0.023396    Uiso  ? HW
   OW         1.0     0.325184     0.652471     0.279180    Uiso  ? O
   HW1        1.0     0.312303     0.634069     0.265510    Uiso  ? HW
   HW2        1.0     0.350683     0.646162     0.280231    Uiso  ? HW
   OW         1.0     0.325447     0.827813     0.630915    Uiso  ? O
   HW1        1.0     0.307571     0.811514     0.620662    Uiso  ? HW
   HW2        1.0     0.316246     0.837539     0.653523    Uiso  ? HW
   OW         1.0     0.157992     0.894059     0.063091    Uiso  ? O
   HW1        1.0     0.141956     0.912986     0.053891    Uiso  ? HW
   HW2        1.0     0.157992     0.873817     0.046267    Uiso  ? HW
   OW         1.0     0.137487     0.324921     0.856204    Uiso  ? O
   HW1        1.0     0.141693     0.299422     0.851472    Uiso  ? HW
   HW2        1.0     0.156414     0.333859     0.872503    Uiso  ? HW
   OW         1.0     0.786540     0.210042     0.860410    Uiso  ? O
   HW1        1.0     0.803102     0.213985     0.880389    Uiso  ? HW
   HW2        1.0     0.796793     0.192692     0.843586    Uiso  ? HW
   OW         1.0     0.603049     0.409306     0.118559    Uiso  ? O
   HW1        1.0     0.620400     0.422187     0.103838    Uiso  ? HW
   HW2        1.0     0.580705     0.406151     0.105415    Uiso  ? HW
   OW         1.0     0.401682     0.705836     0.379600    Uiso  ? O
   HW1        1.0     0.401420     0.706099     0.353312    Uiso  ? HW
   HW2        1.0     0.416404     0.726078     0.388276    Uiso  ? HW
   OW         1.0     0.941378     0.019453     0.874080    Uiso  ? O
   HW1        1.0     0.938749     0.007098     0.851209    Uiso  ? HW
   HW2        1.0     0.950578     0.002629     0.892219    Uiso  ? HW
   OW         1.0     0.199527     0.528654    -0.001052    Uiso  ? O
   HW1        1.0     0.211356     0.526288     0.022345    Uiso  ? HW
   HW2        1.0     0.183491     0.549685    -0.000526    Uiso  ? HW
   OW         1.0     0.521030     0.766036     0.733438    Uiso  ? O
   HW1        1.0     0.523922     0.761041     0.758938    Uiso  ? HW
   HW2        1.0     0.542061     0.778917     0.724500    Uiso  ? HW
   OW         1.0     0.884858     0.089642     0.391167    Uiso  ? O
   HW1        1.0     0.870662     0.098055     0.370925    Uiso  ? HW
   HW2        1.0     0.894585     0.110147     0.404311    Uiso  ? HW
   OW         1.0     0.951104     0.517350     0.354101    Uiso  ? O
   HW1        1.0     0.928233     0.507624     0.345426    Uiso  ? HW
   HW2        1.0     0.967403     0.497634     0.359621    Uiso  ? HW
   OW         1.0     0.150631     0.582808     0.022608    Uiso  ? O
   HW1        1.0     0.131178     0.576236     0.006046    Uiso  ? HW
   HW2        1.0     0.152734     0.608833     0.023659    Uiso  ? HW
   OW         1.0     0.746057     0.736330     0.848318    Uiso  ? O
   HW1        1.0     0.759727     0.717140     0.859621    Uiso  ? HW
   HW2        1.0     0.725815     0.726078     0.834911    Uiso  ? HW
   OW         1.0     0.746320     0.074395     0.007098    Uiso  ? O
   HW1        1.0     0.727918     0.083333     0.023659    Uiso  ? HW
   HW2        1.0     0.744742     0.048107     0.005783    Uiso  ? HW
   OW         1.0     0.544427     0.563880     0.716614    Uiso  ? O
   HW1        1.0     0.529443     0.545478     0.727918    Uiso  ? HW
   HW2        1.0     0.569664     0.556519     0.717403    Uiso  ? HW
   OW         1.0     0.400894     0.152997     0.717666    Uiso  ? O
   HW1        1.0     0.413512     0.170084     0.702156    Uiso  ? HW
   HW2        1.0     0.379075     0.144848     0.705836    Uiso  ? HW
   OW         1.0     0.775499     0.611724     0.625394    Uiso  ? O
   HW1        1.0     0.754206     0.624343     0.616456    Uiso  ? HW
   HW2        1.0     0.784963     0.624343     0.646425    Uiso  ? HW
   OW         1.0     0.224501     0.881703     0.781546    Uiso  ? O
   HW1        1.0     0.232124     0.891956     0.804679    Uiso  ? HW
   HW2        1.0     0.219769     0.856204     0.784437    Uiso  ? HW
   OW         1.0     0.295478     0.470557     0.580967    Uiso  ? O
   HW1        1.0     0.314932     0.468717     0.598580    Uiso  ? HW
   HW2        1.0     0.299422     0.491325     0.565457    Uiso  ? HW
   OW         1.0     0.236593     0.910883     0.842797    Uiso  ? O
   HW1        1.0     0.240799     0.893270     0.861987    Uiso  ? HW
   HW2        1.0     0.248948     0.933228     0.848318    Uiso  ? HW
   OW         1.0     0.683228     0.898528     0.157203    Uiso  ? O
   HW1        1.0     0.687697     0.922713     0.166667    Uiso  ? HW
   HW2        1.0     0.705836     0.888276     0.148265    Uiso  ? HW
   OW         1.0     0.801525     0.689800     0.129863    Uiso  ? O
   HW1        1.0     0.821767     0.674027     0.135121    Uiso  ? HW
   HW2        1.0     0.792324     0.684805     0.105941    Uiso  ? HW
   OW         1.0     0.319663     0.305205     0.983701    Uiso  ? O
   HW1        1.0     0.318086     0.289432     1.004732    Uiso  ? HW
   HW2        1.0     0.330442     0.328339     0.990799    Uiso  ? HW
   OW         1.0     0.094374     0.127760     0.343586    Uiso  ? O
   HW1        1.0     0.116193     0.121714     0.356993    Uiso  ? HW
   HW2        1.0     0.095952     0.152997     0.335699    Uiso  ? HW
   OW         1.0     0.179285     0.451104     0.057045    Uiso  ? O
   HW1        1.0     0.156151     0.451630     0.044427    Uiso  ? HW
   HW2        1.0     0.177708     0.465563     0.078864    Uiso  ? HW
   OW         1.0     0.783123     0.400631     0.849106    Uiso  ? O
   HW1        1.0     0.772345     0.383281     0.832545    Uiso  ? HW
   HW2        1.0     0.789169     0.422713     0.836225    Uiso  ? HW
   OW         1.0     0.273659     0.790221     0.776551    Uiso  ? O
   HW1        1.0     0.297319     0.778654     0.774448    Uiso  ? HW
   HW2        1.0     0.270242     0.807045     0.756572    Uiso  ? HW
   OW         1.0     0.136435     0.807571     0.952418    Uiso  ? O
   HW1        1.0     0.116193     0.822292     0.960305    Uiso  ? HW
   HW2        1.0     0.150368     0.800210     0.973186    Uiso  ? HW
   OW         1.0     0.497371     0.075447     0.764984    Uiso  ? O
   HW1        1.0     0.498160     0.083070     0.790221    Uiso  ? HW
   HW2        1.0     0.500526     0.049422     0.763670    Uiso  ? HW
   OW         1.0     0.420084     1.000263     0.987645    Uiso  ? O
   HW1        1.0     0.438749     0.985016     0.998160    Uiso  ? HW
   HW2        1.0     0.405889     0.986067     0.970294    Uiso  ? HW
   OW         1.0     0.567823     0.559148     0.557308    Uiso  ? O
   HW1        1.0     0.591745     0.551262     0.565195    Uiso  ? HW
   HW2        1.0     0.552839     0.563880     0.578601    Uiso  ? HW
   OW         1.0     0.247108     0.109621     0.232387    Uiso  ? O
   HW1        1.0     0.229495     0.129075     0.232913    Uiso  ? HW
   HW2        1.0     0.252629     0.102261     0.257098    Uiso  ? HW
   OW         1.0     0.139853     0.568086     0.291798    Uiso  ? O
   HW1        1.0     0.115931     0.557571     0.292850    Uiso  ? HW
   HW2        1.0     0.139064     0.590694     0.278654    Uiso  ? HW
   OW         1.0     0.450578     0.678496     0.084385    Uiso  ? O
   HW1        1.0     0.431125     0.693218     0.074395    Uiso  ? HW
   HW2        1.0     0.468980     0.674816     0.066246    Uiso  ? HW
   OW         1.0     0.219506     0.456625     0.589905    Uiso  ? O
   HW1        1.0     0.214248     0.454784     0.615668    Uiso  ? HW
   HW2        1.0     0.244742     0.462671     0.586488    Uiso  ? HW
   OW         1.0     0.134069     0.409832     0.655889    Uiso  ? O
   HW1        1.0     0.131703     0.389327     0.672450    Uiso  ? HW
   HW2        1.0     0.130652     0.401682     0.631178    Uiso  ? HW
   OW         1.0     0.985016     0.130389     1.005783    Uiso  ? O
   HW1        1.0     0.972660     0.133018     0.982650    Uiso  ? HW
   HW2        1.0     1.009727     0.122766     1.001577    Uiso  ? HW
   OW         1.0     0.057571     0.880126     0.931914    Uiso  ? O
   HW1        1.0     0.075710     0.873554     0.949790    Uiso  ? HW
   HW2        1.0     0.035226     0.886961     0.944006    Uiso  ? HW
   OW         1.0     0.789695     0.362776     0.552050    Uiso  ? O
   HW1        1.0     0.808360     0.356730     0.569401    Uiso  ? HW
   HW2        1.0     0.800736     0.373028     0.530494    Uiso  ? HW
   OW         1.0     0.147476     0.783912     0.268139    Uiso  ? O
   HW1        1.0     0.130389     0.779180     0.287592    Uiso  ? HW
   HW2        1.0     0.135647     0.797056     0.248948    Uiso  ? HW
   OW         1.0     0.261304     0.666404     0.301525    Uiso  ? O
   HW1        1.0     0.258675     0.641956     0.311514    Uiso  ? HW
   HW2        1.0     0.241325     0.671136     0.285226    Uiso  ? HW
   OW         1.0     0.342271     0.666667     0.498948    Uiso  ? O
   HW1        1.0     0.361987     0.678496     0.486067    Uiso  ? HW
   HW2        1.0     0.338065     0.643007     0.488433    Uiso  ? HW
   OW         1.0     0.892219     0.138276     0.616456    Uiso  ? O
   HW1        1.0     0.900105     0.120137     0.599106    Uiso  ? HW
   HW2        1.0     0.866193     0.136698     0.619611    Uiso  ? HW
   OW         1.0     0.315720     0.532334     0.995268    Uiso  ? O
   HW1        1.0     0.324395     0.511041     1.008412    Uiso  ? HW
   HW2        1.0     0.296004     0.525499     0.979495    Uiso  ? HW
   OW         1.0     0.351472     0.715563     0.294164    Uiso  ? O
   HW1        1.0     0.355415     0.741062     0.288381    Uiso  ? HW
   HW2        1.0     0.374080     0.702418     0.292061    Uiso  ? HW
   OW         1.0     0.823081     0.998686     0.779180    Uiso  ? O
   HW1        1.0     0.797581     0.996583     0.785226    Uiso  ? HW
   HW2        1.0     0.834385     0.975026     0.781020    Uiso  ? HW
   OW         1.0     0.353575     0.273659     0.093323    Uiso  ? O
   HW1        1.0     0.375920     0.284963     0.085436    Uiso  ? HW
   HW2        1.0     0.350158     0.278128     0.119085    Uiso  ? HW
   OW         1.0     0.040221     0.911146     0.259990    Uiso  ? O
   HW1        1.0     0.023396     0.923764     0.275762    Uiso  ? HW
   HW2        1.0     0.064932     0.914301     0.268927    Uiso  ? HW
   OW         1.0     0.708991     0.124869     0.357518    Uiso  ? O
   HW1        1.0     0.685068     0.119874     0.366982    Uiso  ? HW
   HW2        1.0     0.725289     0.130915     0.377497    Uiso  ? HW
   OW         1.0     0.175605     0.490010     0.114616    Uiso  ? O
   HW1        1.0     0.176130     0.513144     0.101735    Uiso  ? HW
   HW2        1.0     0.160358     0.491851     0.135647    Uiso  ? HW
   OW         1.0     0.263933     0.526551     0.112776    Uiso  ? O
   HW1        1.0     0.265247     0.500789     0.108044    Uiso  ? HW
   HW2        1.0     0.256309     0.538906     0.090694    Uiso  ? HW
   OW         1.0     0.412723     0.234753     0.031809    Uiso  ? O
   HW1        1.0     0.413775     0.231598     0.005783    Uiso  ? HW
   HW2        1.0     0.411672     0.260515     0.037592    Uiso  ? HW
   OW         1.0     0.940063     0.630915     0.085174    Uiso  ? O
   HW1        1.0     0.927182     0.639853     0.063880    Uiso  ? HW
   HW2        1.0     0.934280     0.605415     0.088854    Uiso  ? HW
   OW         1.0     0.056519     0.622765     0.258149    Uiso  ? O
   HW1        1.0     0.064406     0.639853     0.276551    Uiso  ? HW
   HW2        1.0     0.073344     0.623291     0.237907    Uiso  ? HW
   OW         1.0     0.255258     0.043375     0.559148    Uiso  ? O
   HW1        1.0     0.235542     0.037592     0.575447    Uiso  ? HW
   HW2        1.0     0.248686     0.036803     0.534700    Uiso  ? HW
   OW         1.0     0.211356     0.993165     0.214774    Uiso  ? O
   HW1        1.0     0.210305     0.996057     0.188749    Uiso  ? HW
   HW2        1.0     0.232387     0.978970     0.221083    Uiso  ? HW
   OW         1.0     0.391167     0.434280     0.630915    Uiso  ? O
   HW1        1.0     0.375920     0.421661     0.648265    Uiso  ? HW
   HW2        1.0     0.387750     0.423764     0.606993    Uiso  ? HW
   OW         1.0     0.339905     0.039169     0.188486    Uiso  ? O
   HW1        1.0     0.346740     0.047581     0.212408    Uiso  ? HW
   HW2        1.0     0.355941     0.019979     0.180862    Uiso  ? HW
   OW         1.0     0.295741     0.692429     0.119874    Uiso  ? O
   HW1        1.0     0.289169     0.716614     0.128023    Uiso  ? HW
   HW2        1.0     0.278917     0.674816     0.129338    Uiso  ? HW
   OW         1.0     0.206887     0.798633     0.300736    Uiso  ? O
   HW1        1.0     0.197424     0.822818     0.304679    Uiso  ? HW
   HW2        1.0     0.221346     0.791272     0.321241    Uiso  ? HW
   OW         1.0     0.467140     0.002103     0.607256    Uiso  ? O
   HW1        1.0     0.441378     0.006835     0.606467    Uiso  ? HW
   HW2        1.0     0.480021     0.024974     0.610410    Uiso  ? HW
   OW         1.0     0.221346     0.877234     0.084648    Uiso  ? O
   HW1        1.0     0.217666     0.865931     0.061251    Uiso  ? HW
   HW2        1.0     0.244742     0.869874     0.094374    Uiso  ? HW
   OW         1.0     0.455310     0.887224     0.830705    Uiso  ? O
   HW1        1.0     0.458465     0.870137     0.810988    Uiso  ? HW
   HW2        1.0     0.478707     0.897213     0.837277    Uiso  ? HW
   OW         1.0     0.564669     0.697161     0.294690    Uiso  ? O
   HW1        1.0     0.543901     0.698475     0.278917    Uiso  ? HW
   HW2        1.0     0.559148     0.682177     0.315457    Uiso  ? HW
   OW         1.0     0.179548     0.737907     0.223186    Uiso  ? O
   HW1        1.0     0.171136     0.712934     0.223186    Uiso  ? HW
   HW2        1.0     0.174290     0.748686     0.200053    Uiso  ? HW
   OW         1.0     0.703470     0.338854     0.906940    Uiso  ? O
   HW1        1.0     0.677708     0.334648     0.903260    Uiso  ? HW
   HW2        1.0     0.717140     0.327024     0.887750    Uiso  ? HW
   OW         1.0     0.507361     0.168244     0.463722    Uiso  ? O
   HW1        1.0     0.510778     0.193218     0.455573    Uiso  ? HW
   HW2        1.0     0.507361     0.167455     0.490010    Uiso  ? HW
   OW         1.0     0.160883     0.232124     0.303102    Uiso  ? O
   HW1        1.0     0.178496     0.238959     0.284963    Uiso  ? HW
   HW2        1.0     0.141693     0.250000     0.303891    Uiso  ? HW
   OW         1.0     0.199527     0.884595     0.155363    Uiso  ? O
   HW1        1.0     0.189274     0.872765     0.176393    Uiso  ? HW
   HW2        1.0     0.221609     0.896951     0.162198    Uiso  ? HW
   OW         1.0     0.160620     0.022082     0.432177    Uiso  ? O
   HW1        1.0     0.180074     0.004995     0.429022    Uiso  ? HW
   HW2        1.0     0.161409     0.039958     0.412723    Uiso  ? HW
   OW         1.0     0.967666     0.585962     0.341220    Uiso  ? O
   HW1        1.0     0.993691     0.588591     0.341220    Uiso  ? HW
   HW2        1.0     0.961356     0.560463     0.340168    Uiso  ? HW
   OW         1.0     0.056782     0.997634     0.549422    Uiso  ? O
   HW1        1.0     0.074132     1.013144     0.537329    Uiso  ? HW
   HW2        1.0     0.069138     0.977392     0.560463    Uiso  ? HW
   OW         1.0     0.982124     0.442955     0.538644    Uiso  ? O
   HW1        1.0     0.992114     0.466351     0.532334    Uiso  ? HW
   HW2        1.0     0.957676     0.440852     0.529180    Uiso  ? HW
   OW         1.0     0.870662     0.605678     0.205047    Uiso  ? O
   HW1        1.0     0.871714     0.582545     0.192429    Uiso  ? HW
   HW2        1.0     0.870400     0.601472     0.231073    Uiso  ? HW
   OW         1.0     0.372766    -0.000789     0.440063    Uiso  ? O
   HW1        1.0     0.359621     0.016824     0.454259    Uiso  ? HW
   HW2        1.0     0.355415    -0.016036     0.427182    Uiso  ? HW
   OW         1.0     0.164826     0.840168     0.109096    Uiso  ? O
   HW1        1.0     0.167192     0.824395     0.088328    Uiso  ? HW
   HW2        1.0     0.153785     0.827024     0.129075    Uiso  ? HW
   OW         1.0     0.744742     0.279968     0.029706    Uiso  ? O
   HW1        1.0     0.726078     0.288118     0.013144    Uiso  ? HW
   HW2        1.0     0.762618     0.298896     0.032860    Uiso  ? HW
   OW         1.0     0.268665     0.993954     0.421924    Uiso  ? O
   HW1        1.0     0.287592     0.976078     0.419033    Uiso  ? HW
   HW2        1.0     0.245531     0.981598     0.424816    Uiso  ? HW
   OW         1.0     0.073607     0.573344     0.362250    Uiso  ? O
   HW1        1.0     0.096215     0.568086     0.350158    Uiso  ? HW
   HW2        1.0     0.074921     0.597266     0.373028    Uiso  ? HW
   OW         1.0     0.124606     0.898791     0.125920    Uiso  ? O
   HW1        1.0     0.114879     0.889590     0.148528    Uiso  ? HW
   HW2        1.0     0.105678     0.899054     0.107518    Uiso  ? HW
   OW         1.0     0.710305     0.453996     0.571767    Uiso  ? O
   HW1        1.0     0.709516     0.432177     0.586488    Uiso  ? HW
   HW2        1.0     0.691640     0.452418     0.553102    Uiso  ? HW
   OW         1.0     0.775499     0.171399     0.939274    Uiso  ? O
   HW1        1.0     0.761304     0.185331     0.956362    Uiso  ? HW
   HW2        1.0     0.784700     0.149842     0.950841    Uiso  ? HW
   OW         1.0     0.173502     0.576761     0.354627    Uiso  ? O
   HW1        1.0     0.171136     0.567035     0.379075    Uiso  ? HW
   HW2        1.0     0.169821     0.602787     0.354890    Uiso  ? HW
   OW         1.0     0.637750     0.755258     0.384858    Uiso  ? O
   HW1        1.0     0.620662     0.758412     0.365142    Uiso  ? HW
   HW2        1.0     0.659306     0.743165     0.375920    Uiso  ? HW
   OW         1.0     0.605415     0.328864     0.119348    Uiso  ? O
   HW1        1.0     0.581493     0.321767     0.111199    Uiso  ? HW
   HW2        1.0     0.612250     0.351472     0.108044    Uiso  ? HW
   OW         1.0     0.955310     0.064143     0.786278    Uiso  ? O
   HW1        1.0     0.955836     0.040484     0.774974    Uiso  ? HW
   HW2        1.0     0.979758     0.071241     0.792850    Uiso  ? HW
   OW         1.0     0.739485     0.664564     0.082545    Uiso  ? O
   HW1        1.0     0.762881     0.664564     0.070452    Uiso  ? HW
   HW2        1.0     0.722660     0.649579     0.069138    Uiso  ? HW
   OW         1.0     0.670873     0.406151     0.897476    Uiso  ? O
   HW1        1.0     0.645899     0.400631     0.891693    Uiso  ? HW
   HW2        1.0     0.684017     0.383807     0.901945    Uiso  ? HW
   OW         1.0     0.261041     0.318349     0.196372    Uiso  ? O
   HW1        1.0     0.239485     0.303102     0.194795    Uiso  ? HW
   HW2        1.0     0.270768     0.322029     0.172187    Uiso  ? HW
   OW         1.0     0.309674     0.896162     0.941115    Uiso  ? O
   HW1        1.0     0.324132     0.914301     0.953470    Uiso  ? HW
   HW2        1.0     0.285226     0.905100     0.937960    Uiso  ? HW
   OW         1.0     0.227655     0.508675     0.538906    Uiso  ? O
   HW1        1.0     0.243165     0.502103     0.518927    Uiso  ? HW
   HW2        1.0     0.227655     0.534963     0.541798    Uiso  ? HW
   OW         1.0     0.119348     0.847003     0.627760    Uiso  ? O
   HW1        1.0     0.113039     0.821767     0.630652    Uiso  ? HW
   HW2        1.0     0.141693     0.849106     0.614090    Uiso  ? HW
   OW         1.0     0.598843     0.376709     0.965037    Uiso  ? O
   HW1        1.0     0.573081     0.374606     0.970557    Uiso  ? HW
   HW2        1.0     0.602261     0.375131     0.939012    Uiso  ? HW
   OW         1.0     0.093323     0.941378     0.847792    Uiso  ? O
   HW1        1.0     0.119348     0.941378     0.851998    Uiso  ? HW
   HW2        1.0     0.084122     0.916667     0.848055    Uiso  ? HW
   OW         1.0     0.829127     0.910095     0.443743    Uiso  ? O
   HW1        1.0     0.817823     0.894848     0.425342    Uiso  ? HW
   HW2        1.0     0.810726     0.919033     0.460305    Uiso  ? HW
   OW         1.0     0.929811     0.624869     0.578339    Uiso  ? O
   HW1        1.0     0.955310     0.627235     0.583859    Uiso  ? HW
   HW2        1.0     0.923764     0.640116     0.557834    Uiso  ? HW
   OW         1.0     0.374606     0.101472     0.140641    Uiso  ? O
   HW1        1.0     0.355415     0.091220     0.155100    Uiso  ? HW
   HW2        1.0     0.392482     0.083070     0.135384    Uiso  ? HW
   OW         1.0     0.228969     0.027603     0.048633    Uiso  ? O
   HW1        1.0     0.206099     0.035489     0.058885    Uiso  ? HW
   HW2        1.0     0.225815     0.021293     0.023396    Uiso  ? HW
   OW         1.0     0.842271     0.573870     0.468454    Uiso  ? O
   HW1        1.0     0.845952     0.547844     0.466351    Uiso  ? HW
   HW2        1.0     0.853312     0.582545     0.490799    Uiso  ? HW
   OW         1.0     0.305994     0.976604     0.134332    Uiso  ? O
   HW1        1.0     0.289432     0.996320     0.129863    Uiso  ? HW
   HW2        1.0     0.322292     0.982913     0.154048    Uiso  ? HW
   OW         1.0     0.365931     0.538906     0.140904    Uiso  ? O
   HW1        1.0     0.379075     0.550999     0.121714    Uiso  ? HW
   HW2        1.0     0.351998     0.519190     0.130389    Uiso  ? HW
   OW         1.0     0.957413     0.818612     0.721872    Uiso  ? O
   HW1        1.0     0.964774     0.829653     0.744479    Uiso  ? HW
   HW2        1.0     0.945584     0.795741     0.726866    Uiso  ? HW
   OW         1.0     0.079127     0.947424     0.597266    Uiso  ? O
   HW1        1.0     0.060200     0.943743     0.615405    Uiso  ? HW
   HW2        1.0     0.085699     0.924553     0.586751    Uiso  ? HW
   OW         1.0     0.013407     0.781283     0.373817    Uiso  ? O
   HW1        1.0     0.013407     0.794690     0.351209    Uiso  ? HW
   HW2        1.0     0.008149     0.797844     0.393533    Uiso  ? HW
   OW         1.0     0.002103     0.165615     0.743165    Uiso  ? O
   HW1        1.0     0.025499     0.172450     0.752629    Uiso  ? HW
   HW2        1.0     0.005258     0.151420     0.721346    Uiso  ? HW
   OW         1.0     0.420873     0.040747     0.148265    Uiso  ? O
   HW1        1.0     0.425342     0.046004     0.173764    Uiso  ? HW
   HW2        1.0     0.432440     0.018139     0.141693    Uiso  ? HW
   OW         1.0     0.765510     0.491851     0.693218    Uiso  ? O
   HW1        1.0     0.762093     0.511041     0.675605    Uiso  ? HW
   HW2        1.0     0.745005     0.475289     0.692429    Uiso  ? HW
   OW         1.0     0.344637     0.060463     0.253417    Uiso  ? O
   HW1        1.0     0.324921     0.055468     0.269979    Uiso  ? HW
   HW2        1.0     0.367245     0.052050     0.263933    Uiso  ? HW
   OW         1.0     0.661146     0.868297     0.261830    Uiso  ? O
   HW1        1.0     0.640116     0.883544     0.264458    Uiso  ? HW
   HW2        1.0     0.675605     0.869085     0.283912    Uiso  ? HW
   OW         1.0     0.505783     0.629863     0.480284    Uiso  ? O
   HW1        1.0     0.503943     0.636435     0.455047    Uiso  ? HW
   HW2        1.0     0.485279     0.640116     0.493428    Uiso  ? HW
   OW         1.0     0.896425     0.960042     0.335173    Uiso  ? O
   HW1        1.0     0.873291     0.965037     0.347003    Uiso  ? HW
   HW2        1.0     0.915615     0.960305     0.353049    Uiso  ? HW
   OW         1.0     0.044953     0.890116     0.195058    Uiso  ? O
   HW1        1.0     0.069401     0.881178     0.190589    Uiso  ? HW
   HW2        1.0     0.043901     0.900894     0.218980    Uiso  ? HW
   OW         1.0     0.165615     0.730810     0.016299    Uiso  ? O
   HW1        1.0     0.166141     0.723975     0.041535    Uiso  ? HW
   HW2        1.0     0.174027     0.755520     0.013670    Uiso  ? HW
   OW         1.0     0.225552     0.530494     0.339380    Uiso  ? O
   HW1        1.0     0.248423     0.529968     0.326498    Uiso  ? HW
   HW2        1.0     0.229495     0.524711     0.364616    Uiso  ? HW
   OW         1.0     0.164826     0.936646     0.493428    Uiso  ? O
   HW1        1.0     0.139064     0.932702     0.490010    Uiso  ? HW
   HW2        1.0     0.168507     0.958465     0.507624    Uiso  ? HW
   OW         1.0     0.990010     0.556257     0.907466    Uiso  ? O
   HW1        1.0     1.014721     0.551525     0.899316    Uiso  ? HW
   HW2        1.0     0.975289     0.534700     0.903785    Uiso  ? HW
   OW         1.0     0.730284     0.032072     0.934543    Uiso  ? O
   HW1        1.0     0.735804     0.026551     0.959779    Uiso  ? HW
   HW2        1.0     0.713985     0.013933     0.924816    Uiso  ? HW
   OW         1.0     0.864090     0.295216     0.115142    Uiso  ? O
   HW1        1.0     0.886435     0.289432     0.102524    Uiso  ? HW
   HW2        1.0     0.865931     0.286803     0.140116    Uiso  ? HW
   OW         1.0     0.091220     0.298896     0.939800    Uiso  ? O
   HW1        1.0     0.077287     0.281546     0.925867    Uiso  ? HW
   HW2        1.0     0.102787     0.315983     0.923502    Uiso  ? HW
   OW         1.0     0.367245     0.638013     0.561777    Uiso  ? O
   HW1        1.0     0.383807     0.641430     0.581756    Uiso  ? HW
   HW2        1.0     0.366193     0.612513     0.555731    Uiso  ? HW
   OW         1.0     0.847792     0.093060     0.515247    Uiso  ? O
   HW1        1.0     0.860410     0.099369     0.492902    Uiso  ? HW
   HW2        1.0     0.843849     0.114879     0.529180    Uiso  ? HW
   OW         1.0     0.880652     0.292587     0.839380    Uiso  ? O
   HW1        1.0     0.863039     0.289695     0.858570    Uiso  ? HW
   HW2        1.0     0.870925     0.308097     0.820452    Uiso  ? HW
   OW         1.0     0.452156     0.969243     0.670610    Uiso  ? O
   HW1        1.0     0.454522     0.972923     0.644585    Uiso  ? HW
   HW2        1.0     0.439800     0.990010     0.681125    Uiso  ? HW
   OW         1.0     0.575184     0.826236     0.055994    Uiso  ? O
   HW1        1.0     0.569926     0.831230     0.081230    Uiso  ? HW
   HW2        1.0     0.600946     0.828076     0.051525    Uiso  ? HW
   OW         1.0     0.353312     0.579390     0.724500    Uiso  ? O
   HW1        1.0     0.354890     0.590431     0.748423    Uiso  ? HW
   HW2        1.0     0.361724     0.554679     0.725552    Uiso  ? HW
   OW         1.0     0.155626     0.058885     0.760252    Uiso  ? O
   HW1        1.0     0.159043     0.037855     0.775762    Uiso  ? HW
   HW2        1.0     0.164826     0.080442     0.772082    Uiso  ? HW
   OW         1.0     0.046793     0.274448     0.678496    Uiso  ? O
   HW1        1.0     0.043375     0.275499     0.652471    Uiso  ? HW
   HW2        1.0     0.029180     0.257886     0.688749    Uiso  ? HW
   OW         1.0     0.167455     0.014196     0.707676    Uiso  ? O
   HW1        1.0     0.191640     0.012093     0.697424    Uiso  ? HW
   HW2        1.0     0.157203    -0.009727     0.711356    Uiso  ? HW
   OW         1.0     0.969769     0.855152     0.870925    Uiso  ? O
   HW1        1.0     0.961882     0.869874     0.891167    Uiso  ? HW
   HW2        1.0     0.969243     0.869348     0.848843    Uiso  ? HW
   OW         1.0     0.235279     0.315983     0.791535    Uiso  ? O
   HW1        1.0     0.226341     0.291798     0.796267    Uiso  ? HW
   HW2        1.0     0.256309     0.320715     0.806519    Uiso  ? HW
   OW         1.0     0.431914     0.307834     0.998160    Uiso  ? O
   HW1        1.0     0.450578     0.325710     1.002629    Uiso  ? HW
   HW2        1.0     0.420084     0.313091     0.975026    Uiso  ? HW
   OW         1.0     0.625657     0.803628     0.282334    Uiso  ? O
   HW1        1.0     0.605415     0.807045     0.265773    Uiso  ? HW
   HW2        1.0     0.641693     0.824395     0.280494    Uiso  ? HW
   OW         1.0     0.349106     0.296530     0.237382    Uiso  ? O
   HW1        1.0     0.340431     0.272082     0.232650    Uiso  ? HW
   HW2        1.0     0.368559     0.295478     0.255258    Uiso  ? HW
   OW         1.0     0.183491     0.976866     0.279968    Uiso  ? O
   HW1        1.0     0.162198     0.961619     0.279968    Uiso  ? HW
   HW2        1.0     0.198738     0.970820     0.300736    Uiso  ? HW
   OW         1.0     0.355678     0.970820     0.190589    Uiso  ? O
   HW1        1.0     0.341220     0.965037     0.211882    Uiso  ? HW
   HW2        1.0     0.371451     0.950578     0.185068    Uiso  ? HW
   OW         1.0     0.034437     0.051262     0.803102    Uiso  ? O
   HW1        1.0     0.043901     0.034963     0.821241    Uiso  ? HW
   HW2        1.0     0.032072     0.038381     0.780231    Uiso  ? HW
   OW         1.0     0.669821     0.802050     0.636961    Uiso  ? O
   HW1        1.0     0.644322     0.797844     0.640904    Uiso  ? HW
   HW2        1.0     0.677445     0.823081     0.651157    Uiso  ? HW
   OW         1.0     0.946635     0.898002     0.920610    Uiso  ? O
   HW1        1.0     0.965563     0.896688     0.938749    Uiso  ? HW
   HW2        1.0     0.923239     0.900105     0.932702    Uiso  ? HW
   OW         1.0     0.403785     0.488433     0.057834    Uiso  ? O
   HW1        1.0     0.402997     0.480284     0.082808    Uiso  ? HW
   HW2        1.0     0.424553     0.504206     0.054679    Uiso  ? HW
   OW         1.0     0.374343     0.708728     0.548896    Uiso  ? O
   HW1        1.0     0.399316     0.703733     0.556257    Uiso  ? HW
   HW2        1.0     0.368822     0.733964     0.553102    Uiso  ? HW
   OW         1.0     0.294164     0.732913     0.673239    Uiso  ? O
   HW1        1.0     0.292061     0.758412     0.679811    Uiso  ? HW
   HW2        1.0     0.282071     0.728707     0.650368    Uiso  ? HW
   OW         1.0     0.645899     0.466088     0.640116    Uiso  ? O
   HW1        1.0     0.643796     0.440589     0.634332    Uiso  ? HW
   HW2        1.0     0.636435     0.480284     0.620137    Uiso  ? HW
   OW         1.0     0.617245     0.776814     0.451893    Uiso  ? O
   HW1        1.0     0.635910     0.771293     0.469506    Uiso  ? HW
   HW2        1.0     0.626709     0.772871     0.427708    Uiso  ? HW
   OW         1.0     0.918244     0.878549     0.807045    Uiso  ? O
   HW1        1.0     0.907466     0.860936     0.790747    Uiso  ? HW
   HW2        1.0     0.939012     0.889590     0.795216    Uiso  ? HW
   OW         1.0     0.232913     0.703207     0.059674    Uiso  ? O
   HW1        1.0     0.236330     0.680862     0.072818    Uiso  ? HW
   HW2        1.0     0.244217     0.701367     0.036015    Uiso  ? HW
   OW         1.0     0.212145     0.581493     0.887224    Uiso  ? O
   HW1        1.0     0.187697     0.589642     0.881966    Uiso  ? HW
   HW2        1.0     0.216614     0.558622     0.874869    Uiso  ? HW
   OW         1.0     0.569138     0.312829     0.328864    Uiso  ? O
   HW1        1.0     0.574133     0.321504     0.353312    Uiso  ? HW
   HW2        1.0     0.560988     0.332808     0.313880    Uiso  ? HW
   OW         1.0     0.220294     0.546267     0.818875    Uiso  ? O
   HW1        1.0     0.232913     0.523396     0.817298    Uiso  ? HW
   HW2        1.0     0.195584     0.543375     0.809937    Uiso  ? HW
   OW         1.0     0.140116     0.682440     0.579390    Uiso  ? O
   HW1        1.0     0.118034     0.696372     0.577813    Uiso  ? HW
   HW2        1.0     0.159306     0.697424     0.589380    Uiso  ? HW
   OW         1.0     0.151682     0.454259     0.580705    Uiso  ? O
   HW1        1.0     0.126972     0.463459     0.580442    Uiso  ? HW
   HW2        1.0     0.151420     0.429285     0.588854    Uiso  ? HW
   OW         1.0     0.380389     0.926393     0.015247    Uiso  ? O
   HW1        1.0     0.385910     0.936908    -0.008149    Uiso  ? HW
   HW2        1.0     0.394059     0.939012     0.033912    Uiso  ? HW
   OW         1.0     0.232387     0.906940     0.008149    Uiso  ? O
   HW1        1.0     0.231861     0.881178     0.013670    Uiso  ? HW
   HW2        1.0     0.246845     0.919558     0.026025    Uiso  ? HW
   OW         1.0     0.704784     0.640904     0.661672    Uiso  ? O
   HW1        1.0     0.707676     0.636698     0.635910    Uiso  ? HW
   HW2        1.0     0.716877     0.621714     0.675079    Uiso  ? HW
   OW         1.0     0.210568     0.940326     0.747371    Uiso  ? O
   HW1        1.0     0.189012     0.941378     0.732387    Uiso  ? HW
   HW2        1.0     0.211094     0.917455     0.760252    Uiso  ? HW
   OW         1.0     0.720031     0.179548     0.629863    Uiso  ? O
   HW1        1.0     0.727129     0.204259     0.624080    Uiso  ? HW
   HW2        1.0     0.740010     0.163249     0.624606    Uiso  ? HW
   OW         1.0     0.207676     0.603312     0.435068    Uiso  ? O
   HW1        1.0     0.216351     0.579653     0.427182    Uiso  ? HW
   HW2        1.0     0.226341     0.621188     0.431125    Uiso  ? HW
   OW         1.0     0.446372     0.342271     0.732650    Uiso  ? O
   HW1        1.0     0.469243     0.348055     0.721346    Uiso  ? HW
   HW2        1.0     0.426919     0.345952     0.715300    Uiso  ? HW
   OW         1.0     0.089642     0.293638     0.570189    Uiso  ? O
   HW1        1.0     0.097529     0.295478     0.595163    Uiso  ? HW
   HW2        1.0     0.103575     0.309937     0.555205    Uiso  ? HW
   OW         1.0     0.403523     0.302313     0.477655    Uiso  ? O
   HW1        1.0     0.422976     0.289695     0.465563    Uiso  ? HW
   HW2        1.0     0.388801     0.285226     0.491588    Uiso  ? HW
   OW         1.0     0.641167     0.449527     0.075710    Uiso  ? O
   HW1        1.0     0.666667     0.455047     0.073081    Uiso  ? HW
   HW2        1.0     0.631441     0.441378     0.052576    Uiso  ? HW
   OW         1.0     0.442166     0.538644     0.494217    Uiso  ? O
   HW1        1.0     0.465563     0.535752     0.506309    Uiso  ? HW
   HW2        1.0     0.441115     0.523396     0.472923    Uiso  ? HW
   OW         1.0     0.144059     0.225815     0.749737    Uiso  ? O
   HW1        1.0     0.136172     0.239222     0.728707    Uiso  ? HW
   HW2        1.0     0.125394     0.226604     0.768139    Uiso  ? HW
   OW         1.0     0.282334     0.564406     0.416404    Uiso  ? O
   HW1        1.0     0.293112     0.571241     0.393270    Uiso  ? HW
   HW2        1.0     0.257624     0.556782     0.412723    Uiso  ? HW
   OW         1.0     0.386172     0.830705     0.269453    Uiso  ? O
   HW1        1.0     0.383281     0.842008     0.246057    Uiso  ? HW
   HW2        1.0     0.395899     0.848318     0.286540    Uiso  ? HW
   OW         1.0     0.355941     0.507886     0.294690    Uiso  ? O
   HW1        1.0     0.354627     0.498160     0.318875    Uiso  ? HW
   HW2        1.0     0.381178     0.510515     0.287592    Uiso  ? HW
   OW         1.0     0.250000     0.464248     0.741588    Uiso  ? O
   HW1        1.0     0.266562     0.483438     0.734753    Uiso  ? HW
   HW2        1.0     0.262355     0.441115     0.740010    Uiso  ? HW
   OW         1.0     0.340957     0.115668     0.706625    Uiso  ? O
   HW1        1.0     0.334911     0.103838     0.684017    Uiso  ? HW
   HW2        1.0     0.342534     0.097792     0.725815    Uiso  ? HW
   OW         1.0     0.648265     0.243954     0.517087    Uiso  ? O
   HW1        1.0     0.651157     0.267087     0.529180    Uiso  ? HW
   HW2        1.0     0.669033     0.239748     0.501314    Uiso  ? HW
   OW         1.0     0.019190     0.371188     0.955836    Uiso  ? O
   HW1        1.0     0.016036     0.353049     0.974763    Uiso  ? HW
   HW2        1.0     0.044690     0.377234     0.953470    Uiso  ? HW
   OW         1.0     0.345689     0.790221     0.305994    Uiso  ? O
   HW1        1.0     0.324921     0.785752     0.290484    Uiso  ? HW
   HW2        1.0     0.362776     0.805994     0.293638    Uiso  ? HW
   OW         1.0     0.645636     0.406677     0.808885    Uiso  ? O
   HW1        1.0     0.627760     0.424553     0.815983    Uiso  ? HW
   HW2        1.0     0.643007     0.385384     0.824133    Uiso  ? HW
   OW         1.0     0.202681     0.364353     0.594637    Uiso  ? O
   HW1        1.0     0.177182     0.370925     0.594111    Uiso  ? HW
   HW2        1.0     0.212145     0.367771     0.618822    Uiso  ? HW
   OW         1.0     0.280757     0.580442     0.519979    Uiso  ? O
   HW1        1.0     0.254732     0.579916     0.523396    Uiso  ? HW
   HW2        1.0     0.291272     0.559411     0.531546    Uiso  ? HW
   OW         1.0     0.180862     0.522871     0.591745    Uiso  ? O
   HW1        1.0     0.171924     0.522871     0.616456    Uiso  ? HW
   HW2        1.0     0.177445     0.546530     0.581230    Uiso  ? HW
   OW         1.0     0.384069     0.160358     0.789169    Uiso  ? O
   HW1        1.0     0.360147     0.165878     0.779443    Uiso  ? HW
   HW2        1.0     0.402471     0.166667     0.771556    Uiso  ? HW
   OW         1.0     0.756309     0.553891     0.115668    Uiso  ? O
   HW1        1.0     0.753417     0.564406     0.139853    Uiso  ? HW
   HW2        1.0     0.742376     0.531809     0.113828    Uiso  ? HW
   OW         1.0     0.856467     0.650368     0.150105    Uiso  ? O
   HW1        1.0     0.860147     0.633281     0.169558    Uiso  ? HW
   HW2        1.0     0.879075     0.662723     0.144848    Uiso  ? HW
   OW         1.0     0.351209     0.650894     0.724763    Uiso  ? O
   HW1        1.0     0.354627     0.643533     0.749737    Uiso  ? HW
   HW2        1.0     0.356467     0.676656     0.722660    Uiso  ? HW
   OW         1.0     0.515247     0.726341     0.620662    Uiso  ? O
   HW1        1.0     0.521030     0.750263     0.629338    Uiso  ? HW
   HW2        1.0     0.532860     0.709253     0.630126    Uiso  ? HW
   OW         1.0     0.558097     0.307308     0.245268    Uiso  ? O
   HW1        1.0     0.554154     0.329127     0.259201    Uiso  ? HW
   HW2        1.0     0.550210     0.286540     0.258938    Uiso  ? HW
   OW         1.0     0.998686     0.120662     0.684017    Uiso  ? O
   HW1        1.0     1.005783     0.140641     0.668507    Uiso  ? HW
   HW2        1.0     0.975026     0.111987     0.676919    Uiso  ? HW
   OW         1.0     0.294427     0.644322     0.549422    Uiso  ? O
   HW1        1.0     0.287066     0.621451     0.538381    Uiso  ? HW
   HW2        1.0     0.273922     0.654574     0.562566    Uiso  ? HW
   OW         1.0     0.109096     0.300210     0.233176    Uiso  ? O
   HW1        1.0     0.118297     0.324395     0.228181    Uiso  ? HW
   HW2        1.0     0.125657     0.282334     0.223449    Uiso  ? HW
   OW         1.0     0.263933     0.640904     0.393796    Uiso  ? O
   HW1        1.0     0.289695     0.635121     0.394585    Uiso  ? HW
   HW2        1.0     0.254206     0.633281     0.370662    Uiso  ? HW
   OW         1.0     0.455573     0.143007     0.104890    Uiso  ? O
   HW1        1.0     0.456887     0.144848     0.078864    Uiso  ? HW
   HW2        1.0     0.460568     0.118297     0.112513    Uiso  ? HW
   OW         1.0     0.606467     0.962145     0.557308    Uiso  ? O
   HW1        1.0     0.591745     0.983176     0.563354    Uiso  ? HW
   HW2        1.0     0.628549     0.970294     0.545216    Uiso  ? HW
   OW         1.0     0.482650     0.294427     0.161935    Uiso  ? O
   HW1        1.0     0.483176     0.285752     0.136961    Uiso  ? HW
   HW2        1.0     0.503155     0.284700     0.174816    Uiso  ? HW
   OW         1.0     0.687697     0.594111     0.554942    Uiso  ? O
   HW1        1.0     0.673502     0.572029     0.553628    Uiso  ? HW
   HW2        1.0     0.695584     0.600946     0.530757    Uiso  ? HW
   OW         1.0     0.905363     0.596740     0.874080    Uiso  ? O
   HW1        1.0     0.911409     0.621451     0.867508    Uiso  ? HW
   HW2        1.0     0.909832     0.580967     0.853575    Uiso  ? HW
   OW         1.0     0.669821     0.771556     0.743954    Uiso  ? O
   HW1        1.0     0.652208     0.765247     0.762355    Uiso  ? HW
   HW2        1.0     0.666141     0.796530     0.736593    Uiso  ? HW
   OW         1.0     0.264721     0.917455     0.601998    Uiso  ? O
   HW1        1.0     0.291009     0.917192     0.600946    Uiso  ? HW
   HW2        1.0     0.254995     0.911146     0.578601    Uiso  ? HW
   OW         1.0     0.058885     0.720294     0.224501    Uiso  ? O
   HW1        1.0     0.077550     0.705573     0.212934    Uiso  ? HW
   HW2        1.0     0.058360     0.715300     0.250263    Uiso  ? HW
   OW         1.0     0.753155     0.369874     0.942692    Uiso  ? O
   HW1        1.0     0.772082     0.355415     0.953733    Uiso  ? HW
   HW2        1.0     0.738696     0.354890     0.926919    Uiso  ? HW
   OW         1.0     0.851209     0.332808     0.334385    Uiso  ? O
   HW1        1.0     0.857518     0.347792     0.355152    Uiso  ? HW
   HW2        1.0     0.842271     0.348318     0.314932    Uiso  ? HW
   OW         1.0     0.293112     0.616719     0.939012    Uiso  ? O
   HW1        1.0     0.297056     0.628812     0.962145    Uiso  ? HW
   HW2        1.0     0.316509     0.612513     0.927445    Uiso  ? HW
   OW         1.0     0.898528     0.118559     0.932177    Uiso  ? O
   HW1        1.0     0.892482     0.119611     0.957676    Uiso  ? HW
   HW2        1.0     0.893533     0.094374     0.922976    Uiso  ? HW
   OW         1.0    -0.004206     0.694006     0.303365    Uiso  ? O
   HW1        1.0     0.018927     0.706625     0.305205    Uiso  ? HW
   HW2        1.0    -0.010515     0.683754     0.326761    Uiso  ? HW
   OW         1.0     0.929022     0.715037     0.650894    Uiso  ? O
   HW1        1.0     0.948475     0.726078     0.637487    Uiso  ? HW
   HW2        1.0     0.915878     0.733701     0.664038    Uiso  ? HW
   OW         1.0     0.222660     0.022345     0.665089    Uiso  ? O
   HW1        1.0     0.228707     0.047844     0.663249    Uiso  ? HW
   HW2        1.0     0.242639     0.007886     0.655626    Uiso  ? HW
   OW         1.0     0.437171     0.571767     0.556519    Uiso  ? O
   HW1        1.0     0.429811     0.566509     0.581230    Uiso  ? HW
   HW2        1.0     0.459516     0.585436     0.556782    Uiso  ? HW
   OW         1.0     0.731335     0.366982     0.652997    Uiso  ? O
   HW1        1.0     0.728969     0.370925     0.679022    Uiso  ? HW
   HW2        1.0     0.752366     0.351998     0.648265    Uiso  ? HW
   OW         1.0     0.826761     0.895373     0.876446    Uiso  ? O
   HW1        1.0     0.851735     0.898265     0.868822    Uiso  ? HW
   HW2        1.0     0.825184     0.896425     0.902734    Uiso  ? HW
   OW         1.0     0.125394     0.931914     0.218717    Uiso  ? O
   HW1        1.0     0.122240     0.949527     0.199527    Uiso  ? HW
   HW2        1.0     0.125394     0.907729     0.208728    Uiso  ? HW
   OW         1.0     0.411672     0.609096     0.499737    Uiso  ? O
   HW1        1.0     0.404574     0.618034     0.476078    Uiso  ? HW
   HW2        1.0     0.426130     0.627235     0.512093    Uiso  ? HW
   OW         1.0     0.298370     0.711094     0.534437    Uiso  ? O
   HW1        1.0     0.273922     0.711882     0.543901    Uiso  ? HW
   HW2        1.0     0.301788     0.730810     0.517087    Uiso  ? HW
   OW         1.0     0.085174     0.045478     0.398002    Uiso  ? O
   HW1        1.0     0.083859     0.019190     0.395899    Uiso  ? HW
   HW2        1.0     0.106467     0.053891     0.385121    Uiso  ? HW
   OW         1.0     0.181388     0.632492     0.610410    Uiso  ? O
   HW1        1.0     0.182702     0.622240     0.634332    Uiso  ? HW
   HW2        1.0     0.201104     0.649579     0.606993    Uiso  ? HW
   OW         1.0     0.112250     0.620137     0.608570    Uiso  ? O
   HW1        1.0     0.115405     0.626183     0.633807    Uiso  ? HW
   HW2        1.0     0.089642     0.607256     0.605152    Uiso  ? HW
   OW         1.0     0.276288     0.555994     0.905626    Uiso  ? O
   HW1        1.0     0.268927     0.537066     0.922187    Uiso  ? HW
   HW2        1.0     0.296267     0.547319     0.890904    Uiso  ? HW
   OW         1.0     0.270505     0.619348     0.872503    Uiso  ? O
   HW1        1.0     0.266562     0.644848     0.867508    Uiso  ? HW
   HW2        1.0     0.279443     0.607256     0.851209    Uiso  ? HW
   OW         1.0     0.796267     0.637487     0.684280    Uiso  ? O
   HW1        1.0     0.803102     0.616719     0.699264    Uiso  ? HW
   HW2        1.0     0.815195     0.655626     0.685331    Uiso  ? HW
   OW         1.0     0.118297     0.022345     0.600421    Uiso  ? O
   HW1        1.0     0.102261     0.003155     0.608044    Uiso  ? HW
   HW2        1.0     0.113302     0.028391     0.575184    Uiso  ? HW
   OW         1.0     0.819401     0.972923     0.529706    Uiso  ? O
   HW1        1.0     0.838328     0.966614     0.547056    Uiso  ? HW
   HW2        1.0     0.830705     0.981861     0.507624    Uiso  ? HW
   OW         1.0     0.096477     0.249474     0.111199    Uiso  ? O
   HW1        1.0     0.082808     0.226866     0.109621    Uiso  ? HW
   HW2        1.0     0.120925     0.245531     0.102524    Uiso  ? HW
   OW         1.0     0.463985     0.715037     0.879600    Uiso  ? O
   HW1        1.0     0.439012     0.722660     0.876183    Uiso  ? HW
   HW2        1.0     0.464511     0.692955     0.893533    Uiso  ? HW
   OW         1.0     0.276551     0.498160     0.667192    Uiso  ? O
   HW1        1.0     0.300210     0.494479     0.656414    Uiso  ? HW
   HW2        1.0     0.279180     0.509727     0.690589    Uiso  ? HW
   OW         1.0     0.099632     0.547056     0.571767    Uiso  ? O
   HW1        1.0     0.082545     0.566246     0.577024    Uiso  ? HW
   HW2        1.0     0.123554     0.557308     0.568086    Uiso  ? HW
   OW         1.0     0.154574     0.751051     0.160620    Uiso  ? O
   HW1        1.0     0.162198     0.747897     0.135910    Uiso  ? HW
   HW2        1.0     0.142482     0.774448     0.163249    Uiso  ? HW
   OW         1.0     0.157729     0.500000     0.522608    Uiso  ? O
   HW1        1.0     0.135384     0.490010     0.512881    Uiso  ? HW
   HW2        1.0     0.168507     0.516299     0.504732    Uiso  ? HW
   OW         1.0     0.296793     0.112513     0.952681    Uiso  ? O
   HW1        1.0     0.320978     0.111462     0.962671    Uiso  ? HW
   HW2        1.0     0.297844     0.110147     0.926656    Uiso  ? HW
   OW         1.0     0.322555     0.688223     0.597003    Uiso  ? O
   HW1        1.0     0.334385     0.675867     0.616982    Uiso  ? HW
   HW2        1.0     0.297844     0.694269     0.604101    Uiso  ? HW
   OW         1.0     0.090431     0.508149     0.824921    Uiso  ? O
   HW1        1.0     0.069664     0.524448     0.825973    Uiso  ? HW
   HW2        1.0     0.107518     0.514721     0.843586    Uiso  ? HW
   OW         1.0     0.812040     0.850684     0.038381    Uiso  ? O
   HW1        1.0     0.817298     0.859358     0.062566    Uiso  ? HW
   HW2        1.0     0.823870     0.866456     0.020768    Uiso  ? HW
   OW         1.0     0.091220     0.218454     0.529706    Uiso  ? O
   HW1        1.0     0.110147     0.215300     0.547844    Uiso  ? HW
   HW2        1.0     0.078864     0.241325     0.533912    Uiso  ? HW
   OW         1.0     0.263144     0.632229     0.640379    Uiso  ? O
   HW1        1.0     0.259464     0.654048     0.626446    Uiso  ? HW
   HW2        1.0     0.253417     0.611724     0.627235    Uiso  ? HW
   OW         1.0     0.456887     0.171136     0.263670    Uiso  ? O
   HW1        1.0     0.461882     0.186909     0.243165    Uiso  ? HW
   HW2        1.0     0.478181     0.156414     0.268665    Uiso  ? HW
   OW         1.0     0.391430     0.208991     0.279968    Uiso  ? O
   HW1        1.0     0.412723     0.196372     0.271556    Uiso  ? HW
   HW2        1.0     0.395110     0.235016     0.278391    Uiso  ? HW
   OW         1.0     0.206099    -0.001052     0.143007    Uiso  ? O
   HW1        1.0     0.226078     0.014984     0.136698    Uiso  ? HW
   HW2        1.0     0.184280     0.007361     0.131178    Uiso  ? HW
   OW         1.0     0.586488     0.269453     0.692429    Uiso  ? O
   HW1        1.0     0.594900     0.289958     0.678496    Uiso  ? HW
   HW2        1.0     0.579653     0.250000     0.676393    Uiso  ? HW
   OW         1.0     0.031809     0.674027     0.123817    Uiso  ? O
   HW1        1.0     0.012881     0.672450     0.141693    Uiso  ? HW
   HW2        1.0     0.045216     0.696372     0.127234    Uiso  ? HW
   OW         1.0     0.318086     0.068349     0.647213    Uiso  ? O
   HW1        1.0     0.313880     0.051525     0.627497    Uiso  ? HW
   HW2        1.0     0.305994     0.059674     0.668770    Uiso  ? HW
   OW         1.0     0.453733     0.635384     0.343323    Uiso  ? O
   HW1        1.0     0.442166     0.613302     0.351735    Uiso  ? HW
   HW2        1.0     0.473186     0.641956     0.359621    Uiso  ? HW
   OW         1.0     0.879863     0.975552     0.919033    Uiso  ? O
   HW1        1.0     0.887750     0.992639     0.937434    Uiso  ? HW
   HW2        1.0     0.881966     0.951104     0.928233    Uiso  ? HW
   OW         1.0     0.776025     0.381441     0.338065    Uiso  ? O
   HW1        1.0     0.780757     0.405626     0.329127    Uiso  ? HW
   HW2        1.0     0.773922     0.364879     0.317560    Uiso  ? HW
   OW         1.0     0.434543     0.124080     0.536540    Uiso  ? O
   HW1        1.0     0.414564     0.140116     0.529706    Uiso  ? HW
   HW2        1.0     0.425079     0.100421     0.542324    Uiso  ? HW
   OW         1.0     0.051262     0.391167     0.339642    Uiso  ? O
   HW1        1.0     0.060200     0.415089     0.332545    Uiso  ? HW
   HW2        1.0     0.069926     0.373291     0.335173    Uiso  ? HW
   OW         1.0     0.070715     0.355941     0.656677    Uiso  ? O
   HW1        1.0     0.066772     0.369348     0.634332    Uiso  ? HW
   HW2        1.0     0.086488     0.335436     0.651945    Uiso  ? HW
   OW         1.0     0.932702     0.949001     0.998948    Uiso  ? O
   HW1        1.0     0.942166     0.930074     1.014721    Uiso  ? HW
   HW2        1.0     0.915089     0.938749     0.982387    Uiso  ? HW
   OW         1.0     0.148002     0.818612     0.365405    Uiso  ? O
   HW1        1.0     0.164826     0.830967     0.349106    Uiso  ? HW
   HW2        1.0     0.133281     0.801788     0.351472    Uiso  ? HW
   OW         1.0     0.191640     0.083333     0.702418    Uiso  ? O
   HW1        1.0     0.211882     0.085962     0.718717    Uiso  ? HW
   HW2        1.0     0.191378     0.103312     0.685331    Uiso  ? HW
   OW         1.0     0.730284     0.956625     0.857781    Uiso  ? O
   HW1        1.0     0.715563     0.958728     0.879600    Uiso  ? HW
   HW2        1.0     0.722397     0.935857     0.844111    Uiso  ? HW
   OW         1.0     0.627235     0.182440     0.584122    Uiso  ? O
   HW1        1.0     0.613565     0.191640     0.563617    Uiso  ? HW
   HW2        1.0     0.644059     0.200841     0.592534    Uiso  ? HW
   OW         1.0     0.895110     0.484490     0.034700    Uiso  ? O
   HW1        1.0     0.885384     0.490010     0.011041    Uiso  ? HW
   HW2        1.0     0.919821     0.475552     0.032072    Uiso  ? HW
   OW         1.0     0.626972     0.860147     0.565195    Uiso  ? O
   HW1        1.0     0.631441     0.834122     0.563880    Uiso  ? HW
   HW2        1.0     0.648265     0.873028     0.557308    Uiso  ? HW
   OW         1.0     0.504206     0.854627     0.401420    Uiso  ? O
   HW1        1.0     0.525237     0.866456     0.411672    Uiso  ? HW
   HW2        1.0     0.491851     0.870925     0.384858    Uiso  ? HW
   OW         1.0     0.473975     0.459779     0.251052    Uiso  ? O
   HW1        1.0     0.474238     0.458202     0.224763    Uiso  ? HW
   HW2        1.0     0.455836     0.443481     0.260515    Uiso  ? HW
   OW         1.0     0.500789     0.812566     0.080179    Uiso  ? O
   HW1        1.0     0.515773     0.825973     0.097529    Uiso  ? HW
   HW2        1.0     0.501051     0.824921     0.057045    Uiso  ? HW
   OW         1.0     0.132229     0.611199     0.443743    Uiso  ? O
   HW1        1.0     0.108833     0.611462     0.431651    Uiso  ? HW
   HW2        1.0     0.145899     0.632755     0.437171    Uiso  ? HW
   OW         1.0     0.277077     0.529443     0.729758    Uiso  ? O
   HW1        1.0     0.292061     0.527077     0.751051    Uiso  ? HW
   HW2        1.0     0.265773     0.553365     0.729495    Uiso  ? HW
   OW         1.0     0.100158     0.975026     0.476866    Uiso  ? O
   HW1        1.0     0.121451     0.988433     0.470031    Uiso  ? HW
   HW2        1.0     0.099632     0.952418     0.463459    Uiso  ? HW
   OW         1.0     0.212145     0.238959     0.733964    Uiso  ? O
   HW1        1.0     0.197687     0.248160     0.714248    Uiso  ? HW
   HW2        1.0     0.237645     0.242376     0.728707    Uiso  ? HW
   OW         1.0     0.611987     0.019190     0.427445    Uiso  ? O
   HW1        1.0     0.598055    -0.002892     0.424027    Uiso  ? HW
   HW2        1.0     0.634332     0.017876     0.414038    Uiso  ? HW
   OW         1.0     0.331756     0.138276     0.631178    Uiso  ? O
   HW1        1.0     0.333596     0.145110     0.605941    Uiso  ? HW
   HW2        1.0     0.331230     0.112250     0.633281    Uiso  ? HW
   OW         1.0     0.500789     0.190852     0.618822    Uiso  ? O
   HW1        1.0     0.493954     0.212408     0.632492    Uiso  ? HW
   HW2        1.0     0.506835     0.197950     0.594111    Uiso  ? HW
   OW         1.0     0.327024     0.738433     0.766562    Uiso  ? O
   HW1        1.0     0.341746     0.735279     0.745005    Uiso  ? HW
   HW2        1.0     0.313880     0.716088     0.771556    Uiso  ? HW
   OW         1.0     0.566772     0.573870     0.020768    Uiso  ? O
   HW1        1.0     0.573870     0.599106     0.021819    Uiso  ? HW
   HW2        1.0     0.552839     0.569664    -0.001052    Uiso  ? HW
   OW         1.0     0.396162     0.681651     0.791009    Uiso  ? O
   HW1        1.0     0.382492     0.659832     0.785489    Uiso  ? HW
   HW2        1.0     0.386172     0.692955     0.812566    Uiso  ? HW
   OW         1.0     0.044690     0.602524     0.756572    Uiso  ? O
   HW1        1.0     0.028654     0.622240     0.750526    Uiso  ? HW
   HW2        1.0     0.030757     0.582019     0.765247    Uiso  ? HW
   OW         1.0     0.784963     0.055468     0.448212    Uiso  ? O
   HW1        1.0     0.791798     0.080705     0.450578    Uiso  ? HW
   HW2        1.0     0.758938     0.052839     0.450841    Uiso  ? HW
   OW         1.0     0.573344     0.321767     0.405100    Uiso  ? O
   HW1        1.0     0.548633     0.330442     0.408517    Uiso  ? HW
   HW2        1.0     0.578076     0.302313     0.421924    Uiso  ? HW
   OW         1.0     0.185857     0.170347     0.754206    Uiso  ? O
   HW1        1.0     0.197161     0.148528     0.763407    Uiso  ? HW
   HW2        1.0     0.172187     0.164301     0.732387    Uiso  ? HW
   OW         1.0     0.374080     0.553628     0.474238    Uiso  ? O
   HW1        1.0     0.354101     0.570452     0.473186    Uiso  ? HW
   HW2        1.0     0.373291     0.537329     0.453733    Uiso  ? HW
   OW         1.0     0.297844     0.616456     0.698475    Uiso  ? O
   HW1        1.0     0.281283     0.610410     0.717928    Uiso  ? HW
   HW2        1.0     0.284437     0.622240     0.676656    Uiso  ? HW
   OW         1.0     0.339117     0.577813     0.651945    Uiso  ? O
   HW1        1.0     0.314932     0.568086     0.649316    Uiso  ? HW
   HW2        1.0     0.354364     0.568349     0.632755    Uiso  ? HW
   OW         1.0     0.331230     0.046793     0.345689    Uiso  ? O
   HW1        1.0     0.316246     0.057834     0.364353    Uiso  ? HW
   HW2        1.0     0.315983     0.038906     0.325973    Uiso  ? HW
   OW         1.0     0.187171     0.418244     0.830442    Uiso  ? O
   HW1        1.0     0.161672     0.420873     0.835699    Uiso  ? HW
   HW2        1.0     0.201104     0.420347     0.852524    Uiso  ? HW
   OW         1.0     0.583596     0.189274     0.131966    Uiso  ? O
   HW1        1.0     0.571767     0.190063     0.108307    Uiso  ? HW
   HW2        1.0     0.608570     0.196898     0.129600    Uiso  ? HW
   OW         1.0     0.068612     0.181125     0.760778    Uiso  ? O
   HW1        1.0     0.076761     0.202156     0.774185    Uiso  ? HW
   HW2        1.0     0.080705     0.180336     0.737382    Uiso  ? HW
   OW         1.0     0.062303     0.542587     0.899842    Uiso  ? O
   HW1        1.0     0.087802     0.539695     0.894322    Uiso  ? HW
   HW2        1.0     0.053102     0.520505     0.910620    Uiso  ? HW
   OW         1.0     0.882755     0.050473     0.893533    Uiso  ? O
   HW1        1.0     0.902734     0.035752     0.884858    Uiso  ? HW
   HW2        1.0     0.863828     0.051262     0.875394    Uiso  ? HW
   OW         1.0     0.356730     0.716614     0.701893    Uiso  ? O
   HW1        1.0     0.377234     0.708465     0.687434    Uiso  ? HW
   HW2        1.0     0.335173     0.717666     0.686908    Uiso  ? HW
   OW         1.0     0.111199     0.879075     0.269979    Uiso  ? O
   HW1        1.0     0.112776     0.860147     0.251577    Uiso  ? HW
   HW2        1.0     0.123291     0.900894     0.261041    Uiso  ? HW
   OW         1.0     0.843586     0.976604     0.381966    Uiso  ? O
   HW1        1.0     0.825184     0.959779     0.389853    Uiso  ? HW
   HW2        1.0     0.836225     1.001052     0.387750    Uiso  ? HW
   OW         1.0     0.228707     1.003943     0.792324    Uiso  ? O
   HW1        1.0     0.203733     0.995268     0.792850    Uiso  ? HW
   HW2        1.0     0.240011     0.996845     0.769716    Uiso  ? HW
   OW         1.0     0.410095     0.826236     0.118034    Uiso  ? O
   HW1        1.0     0.431651     0.836225     0.128812    Uiso  ? HW
   HW2        1.0     0.402997     0.804416     0.130915    Uiso  ? HW
   OW         1.0     0.133807     0.002366     0.878549    Uiso  ? O
   HW1        1.0     0.133807     0.027077     0.888013    Uiso  ? HW
   HW2        1.0     0.150105    -0.012355     0.893270    Uiso  ? HW
   OW         1.0     0.942692     0.268402     0.842534    Uiso  ? O
   HW1        1.0     0.918507     0.277340     0.847529    Uiso  ? HW
   HW2        1.0     0.942429     0.254206     0.820189    Uiso  ? HW
   OW         1.0     0.717403     0.829916     0.417981    Uiso  ? O
   HW1        1.0     0.738433     0.827813     0.434017    Uiso  ? HW
   HW2        1.0     0.716351     0.809148     0.401945    Uiso  ? HW
   OW         1.0     0.628286     0.406940     0.183754    Uiso  ? O
   HW1        1.0     0.614879     0.388276     0.196372    Uiso  ? HW
   HW2        1.0     0.623554     0.405626     0.157992    Uiso  ? HW
   OW         1.0     0.417718     0.980810     0.782071    Uiso  ? O
   HW1        1.0     0.411935     0.973712     0.806782    Uiso  ? HW
   HW2        1.0     0.441903     0.991325     0.781283    Uiso  ? HW
   OW         1.0     0.583859     0.281020     0.458202    Uiso  ? O
   HW1        1.0     0.589380     0.295478     0.479232    Uiso  ? HW
   HW2        1.0     0.599369     0.259727     0.457939    Uiso  ? HW
   OW         1.0     0.978444     0.125394     0.309937    Uiso  ? O
   HW1        1.0     1.000263     0.118297     0.297056    Uiso  ? HW
   HW2        1.0     0.972923     0.150368     0.304416    Uiso  ? HW
   OW         1.0     0.021030     0.337277     0.373554    Uiso  ? O
   HW1        1.0     0.023396     0.358833     0.358570    Uiso  ? HW
   HW2        1.0    -0.002629     0.326498     0.369874    Uiso  ? HW
   OW         1.0     0.426656     0.103049     0.756309    Uiso  ? O
   HW1        1.0     0.420610     0.125920     0.744742    Uiso  ? HW
   HW2        1.0     0.452418     0.098318     0.753417    Uiso  ? HW
   OW         1.0     0.896951     0.483176     0.496583    Uiso  ? O
   HW1        1.0     0.888276     0.493954     0.519190    Uiso  ? HW
   HW2        1.0     0.915878     0.498160     0.486330    Uiso  ? HW
   OW         1.0     0.117245     0.090957     0.098843    Uiso  ? O
   HW1        1.0     0.106993     0.078076     0.119085    Uiso  ? HW
   HW2        1.0     0.124343     0.115142     0.106467    Uiso  ? HW
   OW         1.0     0.140904     0.225289     0.592534    Uiso  ? O
   HW1        1.0     0.150631     0.207939     0.609621    Uiso  ? HW
   HW2        1.0     0.153785     0.248160     0.594900    Uiso  ? HW
   OW         1.0     0.402734     0.865142     0.879600    Uiso  ? O
   HW1        1.0     0.377234     0.865668     0.872503    Uiso  ? HW
   HW2        1.0     0.417455     0.873554     0.859358    Uiso  ? HW
   OW         1.0     0.973449     0.807571     0.100946    Uiso  ? O
   HW1        1.0     0.958465     0.797056     0.119874    Uiso  ? HW
   HW2        1.0     0.977129     0.789958     0.082019    Uiso  ? HW
   OW         1.0     0.914826     0.657203     0.515773    Uiso  ? O
   HW1        1.0     0.937960     0.649316     0.506309    Uiso  ? HW
   HW2        1.0     0.907992     0.680074     0.504469    Uiso  ? HW
   OW         1.0     0.120400     0.737645     0.951630    Uiso  ? O
   HW1        1.0     0.133807     0.740273     0.974238    Uiso  ? HW
   HW2        1.0     0.121714     0.759989     0.937960    Uiso  ? HW
   OW         1.0     0.554942     0.402997     0.061251    Uiso  ? O
   HW1        1.0     0.547581     0.379075     0.053365    Uiso  ? HW
   HW2        1.0     0.554942     0.419558     0.040747    Uiso  ? HW
   OW         1.0     0.099106     0.676919     0.377760    Uiso  ? O
   HW1        1.0     0.082282     0.696635     0.382229    Uiso  ? HW
   HW2        1.0     0.116719     0.675867     0.397213    Uiso  ? HW
   OW         1.0     0.156414     0.927445     0.938749    Uiso  ? O
   HW1        1.0     0.169821     0.942692     0.955047    Uiso  ? HW
   HW2        1.0     0.152997     0.903785     0.949790    Uiso  ? HW
   OW         1.0     0.956099     0.241325     0.135384    Uiso  ? O
   HW1        1.0     0.934805     0.228969     0.126183    Uiso  ? HW
   HW2        1.0     0.956099     0.266299     0.126972    Uiso  ? HW
   OW         1.0     0.190063     0.662723     0.857781    Uiso  ? O
   HW1        1.0     0.191115     0.645110     0.838328    Uiso  ? HW
   HW2        1.0     0.185594     0.686646     0.847792    Uiso  ? HW
   OW         1.0     0.730547     0.855678     0.578601    Uiso  ? O
   HW1        1.0     0.720294     0.831493     0.578339    Uiso  ? HW
   HW2        1.0     0.741325     0.860147     0.601998    Uiso  ? HW
   OW         1.0     0.077813     0.085436     0.038381    Uiso  ? O
   HW1        1.0     0.063880     0.099632     0.055468    Uiso  ? HW
   HW2        1.0     0.063617     0.080967     0.016824    Uiso  ? HW
   OW         1.0     0.256572     0.779706     0.356993    Uiso  ? O
   HW1        1.0     0.266824     0.802313     0.348843    Uiso  ? HW
   HW2        1.0     0.275762     0.762355     0.361724    Uiso  ? HW
   OW         1.0     0.999737     0.440852     0.880126    Uiso  ? O
   HW1        1.0     1.017350     0.449527     0.862513    Uiso  ? HW
   HW2        1.0     0.982387     0.425079     0.868297    Uiso  ? HW
   OW         1.0     0.891430     0.185331     0.906677    Uiso  ? O
   HW1        1.0     0.915615     0.191903     0.898791    Uiso  ? HW
   HW2        1.0     0.891956     0.162198     0.919033    Uiso  ? HW
   OW         1.0     0.503943     0.517613     0.752103    Uiso  ? O
   HW1        1.0     0.495268     0.528391     0.774448    Uiso  ? HW
   HW2        1.0     0.484490     0.516824     0.734490    Uiso  ? HW
   OW         1.0     0.608307     0.257886     0.307308    Uiso  ? O
   HW1        1.0     0.596477     0.279968     0.315457    Uiso  ? HW
   HW2        1.0     0.604890     0.254995     0.281546    Uiso  ? HW
   OW         1.0     0.007886     0.942429     0.407992    Uiso  ? O
   HW1        1.0     0.020242     0.950053     0.429811    Uiso  ? HW
   HW2        1.0     0.024185     0.927708     0.393533    Uiso  ? HW
   OW         1.0     0.128549     0.053365     0.997634    Uiso  ? O
   HW1        1.0     0.108044     0.041535     0.986067    Uiso  ? HW
   HW2        1.0     0.149842     0.050210     0.982387    Uiso  ? HW
   OW         1.0     0.342271     0.630915     0.387224    Uiso  ? O
   HW1        1.0     0.366982     0.627235     0.395373    Uiso  ? HW
   HW2        1.0     0.334648     0.610410     0.372766    Uiso  ? HW
   OW         1.0     0.276288     0.096740     0.064143    Uiso  ? O
   HW1        1.0     0.261567     0.093849     0.042587    Uiso  ? HW
   HW2        1.0     0.300473     0.087539     0.059411    Uiso  ? HW
   OW         1.0     0.282860     0.051262     0.712408    Uiso  ? O
   HW1        1.0     0.279443     0.026025     0.718717    Uiso  ? HW
   HW2        1.0     0.269716     0.066509     0.729495    Uiso  ? HW
   OW         1.0     0.456625     0.441115     0.834911    Uiso  ? O
   HW1        1.0     0.464248     0.441640     0.809674    Uiso  ? HW
   HW2        1.0     0.469243     0.459516     0.848318    Uiso  ? HW
   OW         1.0     0.830705     0.048107     0.842534    Uiso  ? O
   HW1        1.0     0.805468     0.048896     0.835436    Uiso  ? HW
   HW2        1.0     0.840957     0.024711     0.836488    Uiso  ? HW
   OW         1.0     0.596477    -0.003417     0.656940    Uiso  ? O
   HW1        1.0     0.581756     0.018402     0.654311    Uiso  ? HW
   HW2        1.0     0.619874     0.000526     0.645636    Uiso  ? HW
   OW         1.0     0.785226     0.603575     0.229758    Uiso  ? O
   HW1        1.0     0.805205     0.595952     0.245005    Uiso  ? HW
   HW2        1.0     0.777077     0.627497     0.237382    Uiso  ? HW
   OW         1.0     0.230021     0.143533     0.325184    Uiso  ? O
   HW1        1.0     0.240799     0.164038     0.337802    Uiso  ? HW
   HW2        1.0     0.222923     0.150894     0.300999    Uiso  ? HW
   OW         1.0     0.578864     0.697161     0.831756    Uiso  ? O
   HW1        1.0     0.590694     0.714511     0.847792    Uiso  ? HW
   HW2        1.0     0.595689     0.677971     0.825710    Uiso  ? HW
   OW         1.0     0.886172     0.058623     0.160095    Uiso  ? O
   HW1        1.0     0.891167     0.047319     0.183228    Uiso  ? HW
   HW2        1.0     0.888538     0.040484     0.141167    Uiso  ? HW
   OW         1.0     0.073607     0.696372     0.582019    Uiso  ? O
   HW1        1.0     0.059674     0.709779     0.599895    Uiso  ? HW
   HW2        1.0     0.058360     0.677708     0.571504    Uiso  ? HW
   OW         1.0     0.783386     0.401682     0.118822    Uiso  ? O
   HW1        1.0     0.795216     0.421399     0.131441    Uiso  ? HW
   HW2        1.0     0.781020     0.407466     0.093323    Uiso  ? HW
   OW         1.0     0.274185     0.977129     0.642482    Uiso  ? O
   HW1        1.0     0.271030     0.957413     0.625394    Uiso  ? HW
   HW2        1.0     0.294953     0.971872     0.657992    Uiso  ? HW
   OW         1.0     0.176393     0.243428     0.516036    Uiso  ? O
   HW1        1.0     0.168770     0.252103     0.539695    Uiso  ? HW
   HW2        1.0     0.177182     0.217140     0.516299    Uiso  ? HW
   OW         1.0     0.863565     0.770768     0.788118    Uiso  ? O
   HW1        1.0     0.838065     0.772871     0.794427    Uiso  ? HW
   HW2        1.0     0.868822     0.746057     0.781020    Uiso  ? HW
   OW         1.0     0.267087     0.978970     0.848580    Uiso  ? O
   HW1        1.0     0.266299     0.983701     0.874343    Uiso  ? HW
   HW2        1.0     0.289432     0.966614     0.842534    Uiso  ? HW
   OW         1.0     0.281283     0.782071     0.895899    Uiso  ? O
   HW1        1.0     0.302313     0.788644     0.881703    Uiso  ? HW
   HW2        1.0     0.283123     0.756835     0.903260    Uiso  ? HW
   OW         1.0     0.919558     0.140116     0.425868    Uiso  ? O
   HW1        1.0     0.915615     0.154574     0.404311    Uiso  ? HW
   HW2        1.0     0.909306     0.152471     0.446635    Uiso  ? HW
   OW         1.0     0.069664     0.172450     0.973449    Uiso  ? O
   HW1        1.0     0.044953     0.163512     0.972923    Uiso  ? HW
   HW2        1.0     0.075184     0.184805     0.950841    Uiso  ? HW
   OW         1.0     0.749474     0.863039     0.240799    Uiso  ? O
   HW1        1.0     0.757624     0.840168     0.250526    Uiso  ? HW
   HW2        1.0     0.723186     0.864353     0.242376    Uiso  ? HW
   OW         1.0     0.504469     0.934805     0.764721    Uiso  ? O
   HW1        1.0     0.507098     0.936383     0.790747    Uiso  ? HW
   HW2        1.0     0.478969     0.934805     0.758675    Uiso  ? HW
   OW         1.0     0.257624     0.152471     0.713197    Uiso  ? O
   HW1        1.0     0.236856     0.153785     0.697161    Uiso  ? HW
   HW2        1.0     0.256835     0.129863     0.726604    Uiso  ? HW
   OW         1.0     0.098580     0.190326     0.689537    Uiso  ? O
   HW1        1.0     0.087277     0.181125     0.667718    Uiso  ? HW
   HW2        1.0     0.123028     0.180599     0.691377    Uiso  ? HW
   OW         1.0     0.747108     0.243165     0.127760    Uiso  ? O
   HW1        1.0     0.770505     0.236330     0.117771    Uiso  ? HW
   HW2        1.0     0.745268     0.233701     0.152208    Uiso  ? HW
   OW         1.0     0.537066     0.773659     0.543638    Uiso  ? O
   HW1        1.0     0.514984     0.760252     0.547844    Uiso  ? HW
   HW2        1.0     0.547056     0.767350     0.520242    Uiso  ? HW
   OW         1.0     0.250526     0.785226     0.084911    Uiso  ? O
   HW1        1.0     0.250000     0.771293     0.107256    Uiso  ? HW
   HW2        1.0     0.226078     0.787066     0.075184    Uiso  ? HW
   OW         1.0     0.252629     0.441378     0.479758    Uiso  ? O
   HW1        1.0     0.259727     0.447161     0.455047    Uiso  ? HW
   HW2        1.0     0.268665     0.422976     0.489222    Uiso  ? HW
   OW         1.0     0.642744     0.940326     0.435857    Uiso  ? O
   HW1        1.0     0.652997     0.920084     0.449264    Uiso  ? HW
   HW2        1.0     0.616982     0.941378     0.440326    Uiso  ? HW
   OW         1.0     0.259727     0.328864     0.718454    Uiso  ? O
   HW1        1.0     0.272082     0.347529     0.704784    Uiso  ? HW
   HW2        1.0     0.257098     0.336488     0.743428    Uiso  ? HW
   OW         1.0     0.239485     0.202944     0.788906    Uiso  ? O
   HW1        1.0     0.246320     0.177445     0.787592    Uiso  ? HW
   HW2        1.0     0.261041     0.217403     0.793375    Uiso  ? HW
   OW         1.0     0.327813     0.514984     0.780231    Uiso  ? O
   HW1        1.0     0.335436     0.534437     0.796267    Uiso  ? HW
   HW2        1.0     0.343060     0.514984     0.758938    Uiso  ? HW
   OW         1.0     0.030494     0.847266     0.538118    Uiso  ? O
   HW1        1.0     0.039958     0.841220     0.561777    Uiso  ? HW
   HW2        1.0     0.029180     0.873554     0.535489    Uiso  ? HW
   OW         1.0     0.149317     0.157992     0.437434    Uiso  ? O
   HW1        1.0     0.174290     0.163249     0.443743    Uiso  ? HW
   HW2        1.0     0.148791     0.143270     0.415615    Uiso  ? HW
   OW         1.0     0.301525     0.729495     0.400631    Uiso  ? O
   HW1        1.0     0.279180     0.736067     0.412723    Uiso  ? HW
   HW2        1.0     0.322029     0.738433     0.414564    Uiso  ? HW
   OW         1.0     0.186383    -0.003943     0.525499    Uiso  ? O
   HW1        1.0     0.211094    -0.005521     0.516562    Uiso  ? HW
   HW2        1.0     0.185857     0.012093     0.546267    Uiso  ? HW
   OW         1.0     0.050736     0.583859     0.483701    Uiso  ? O
   HW1        1.0     0.035489     0.570452     0.467140    Uiso  ? HW
   HW2        1.0     0.040221     0.583859     0.507624    Uiso  ? HW
   OW         1.0     0.498423     0.527865     0.529180    Uiso  ? O
   HW1        1.0     0.504995     0.546530     0.546793    Uiso  ? HW
   HW2        1.0     0.520242     0.516562     0.519979    Uiso  ? HW
   OW         1.0     0.335436     0.152471     0.432177    Uiso  ? O
   HW1        1.0     0.354101     0.137224     0.442955    Uiso  ? HW
   HW2        1.0     0.331230     0.145110     0.407203    Uiso  ? HW
   OW         1.0     0.371188     0.322818     0.332545    Uiso  ? O
   HW1        1.0     0.373554     0.325973     0.358570    Uiso  ? HW
   HW2        1.0     0.363828     0.345426     0.321504    Uiso  ? HW
   OW         1.0     0.255520     0.839642     0.535489    Uiso  ? O
   HW1        1.0     0.236067     0.822292     0.531809    Uiso  ? HW
   HW2        1.0     0.267876     0.843849     0.512881    Uiso  ? HW
   OW         1.0     0.256572     0.953207     0.058623    Uiso  ? O
   HW1        1.0     0.279443     0.965300     0.054154    Uiso  ? HW
   HW2        1.0     0.236856     0.970557     0.057045    Uiso  ? HW
   OW         1.0     0.713197     0.455047     0.067823    Uiso  ? O
   HW1        1.0     0.702418     0.438486     0.050473    Uiso  ? HW
   HW2        1.0     0.720294     0.477129     0.055468    Uiso  ? HW
   OW         1.0     0.271556     0.336751     0.124869    Uiso  ? O
   HW1        1.0     0.268665     0.317823     0.106993    Uiso  ? HW
   HW2        1.0     0.272345     0.360147     0.112776    Uiso  ? HW
   OW         1.0     0.864353     0.801525     0.456099    Uiso  ? O
   HW1        1.0     0.867245     0.819664     0.474763    Uiso  ? HW
   HW2        1.0     0.854101     0.779443     0.466614    Uiso  ? HW
   OW         1.0     0.213197     0.028917     0.861724    Uiso  ? O
   HW1        1.0     0.210042     0.010515     0.880389    Uiso  ? HW
   HW2        1.0     0.198738     0.049947     0.867771    Uiso  ? HW
   OW         1.0     0.787855     0.803628     0.747634    Uiso  ? O
   HW1        1.0     0.769716     0.802576     0.728707    Uiso  ? HW
   HW2        1.0     0.784700     0.783123     0.763670    Uiso  ? HW
   OW         1.0     0.627497     0.083859     0.991062    Uiso  ? O
   HW1        1.0     0.632492     0.062303     0.976866    Uiso  ? HW
   HW2        1.0     0.605678     0.080179     1.005520    Uiso  ? HW
   OW         1.0     0.261830     0.694006     0.863828    Uiso  ? O
   HW1        1.0     0.267350     0.705047     0.886961    Uiso  ? HW
   HW2        1.0     0.254995     0.712408     0.846740    Uiso  ? HW
   OW         1.0     0.827287     0.520242     0.593323    Uiso  ? O
   HW1        1.0     0.850946     0.518665     0.582019    Uiso  ? HW
   HW2        1.0     0.814406     0.497634     0.590168    Uiso  ? HW
   OW         1.0     0.297319     0.023134     0.797056    Uiso  ? O
   HW1        1.0     0.311251     0.010778     0.778391    Uiso  ? HW
   HW2        1.0     0.310200     0.044953     0.804416    Uiso  ? HW
   OW         1.0     0.017613     0.531020     0.451367    Uiso  ? O
   HW1        1.0     0.024185     0.509989     0.465563    Uiso  ? HW
   HW2        1.0     0.019716     0.525237     0.425868    Uiso  ? HW
   OW         1.0     0.556257     0.747371     0.481073    Uiso  ? O
   HW1        1.0     0.577813     0.756309     0.468980    Uiso  ? HW
   HW2        1.0     0.537592     0.742114     0.463197    Uiso  ? HW
   OW         1.0     0.187960     0.554679     0.212671    Uiso  ? O
   HW1        1.0     0.192429     0.579653     0.219506    Uiso  ? HW
   HW2        1.0     0.209516     0.544690     0.201367    Uiso  ? HW
   OW         1.0     0.115142     0.430074     0.855152    Uiso  ? O
   HW1        1.0     0.098580     0.446635     0.843323    Uiso  ? HW
   HW2        1.0     0.105678     0.423764     0.878812    Uiso  ? HW
   OW         1.0     0.707676     0.863828     0.324921    Uiso  ? O
   HW1        1.0     0.693218     0.861462     0.346740    Uiso  ? HW
   HW2        1.0     0.722923     0.885121     0.326761    Uiso  ? HW
   OW         1.0     0.431125     0.928233     0.737645    Uiso  ? O
   HW1        1.0     0.441903     0.941903     0.718191    Uiso  ? HW
   HW2        1.0     0.418507     0.944795     0.753943    Uiso  ? HW
   OW         1.0     0.068349     0.465825     0.320452    Uiso  ? O
   HW1        1.0     0.073607     0.472397     0.345163    Uiso  ? HW
   HW2        1.0     0.055994     0.485804     0.308622    Uiso  ? HW
   OW         1.0     0.208728     0.428233    -0.001840    Uiso  ? O
   HW1        1.0     0.200315     0.436383     0.021556    Uiso  ? HW
   HW2        1.0     0.234753     0.432177    -0.003680    Uiso  ? HW
   OW         1.0     0.851998     0.384332     0.383018    Uiso  ? O
   HW1        1.0     0.832545     0.397476     0.370662    Uiso  ? HW
   HW2        1.0     0.874606     0.397213     0.379600    Uiso  ? HW
   OW         1.0     0.987119     0.425868     0.446635    Uiso  ? O
   HW1        1.0     0.989748     0.399842     0.449264    Uiso  ? HW
   HW2        1.0     1.007886     0.437697     0.457676    Uiso  ? HW
   OW         1.0     0.072029     0.021819     0.222135    Uiso  ? O
   HW1        1.0     0.071504     0.027077     0.247897    Uiso  ? HW
   HW2        1.0     0.047581     0.019979     0.213197    Uiso  ? HW
   OW         1.0     0.203470     0.504206     0.884069    Uiso  ? O
   HW1        1.0     0.200578     0.488959     0.905100    Uiso  ? HW
   HW2        1.0     0.219506     0.492639     0.866982    Uiso  ? HW
   OW         1.0     0.642219     0.531283     0.171661    Uiso  ? O
   HW1        1.0     0.652734     0.555205     0.174816    Uiso  ? HW
   HW2        1.0     0.660358     0.512881     0.176393    Uiso  ? HW
   OW         1.0     0.898528     0.931914     0.446372    Uiso  ? O
   HW1        1.0     0.873028     0.925867     0.446635    Uiso  ? HW
   HW2        1.0     0.906414     0.936646     0.421661    Uiso  ? HW
   OW         1.0     0.842271     0.527077     0.134858    Uiso  ? O
   HW1        1.0     0.864879     0.525762     0.148265    Uiso  ? HW
   HW2        1.0     0.832545     0.502892     0.131703    Uiso  ? HW
   OW         1.0     0.505258     1.004469     0.751051    Uiso  ? O
   HW1        1.0     0.509989     1.011304     0.726078    Uiso  ? HW
   HW2        1.0     0.507098     0.978181     0.753155    Uiso  ? HW
   OW         1.0     0.993428     0.303102     0.287855    Uiso  ? O
   HW1        1.0     1.012881     0.286803     0.280231    Uiso  ? HW
   HW2        1.0     0.988170     0.320189     0.268665    Uiso  ? HW
   OW         1.0     0.723712     0.820715     0.505258    Uiso  ? O
   HW1        1.0     0.742639     0.820452     0.487119    Uiso  ? HW
   HW2        1.0     0.733438     0.830705     0.527602    Uiso  ? HW
   OW         1.0     0.381703     0.454259     0.114090    Uiso  ? O
   HW1        1.0     0.394059     0.437697     0.130126    Uiso  ? HW
   HW2        1.0     0.355678     0.451104     0.116719    Uiso  ? HW
   OW         1.0     0.222135     0.383281     0.304416    Uiso  ? O
   HW1        1.0     0.216088     0.360410     0.293375    Uiso  ? HW
   HW2        1.0     0.230547     0.379338     0.328864    Uiso  ? HW
   OW         1.0     0.113039     0.283649     0.303102    Uiso  ? O
   HW1        1.0     0.090694     0.284175     0.316772    Uiso  ? HW
   HW2        1.0     0.108833     0.294164     0.279180    Uiso  ? HW
   OW         1.0     0.319926     0.147476     0.027603    Uiso  ? O
   HW1        1.0     0.301262     0.129600     0.031283    Uiso  ? HW
   HW2        1.0     0.339117     0.144059     0.045216    Uiso  ? HW
   OW         1.0     0.678233     0.159306     0.191640    Uiso  ? O
   HW1        1.0     0.696109     0.158254     0.210831    Uiso  ? HW
   HW2        1.0     0.666404     0.182702     0.192166    Uiso  ? HW
   OW         1.0     0.258149     0.499211     0.949001    Uiso  ? O
   HW1        1.0     0.269716     0.481073     0.933754    Uiso  ? HW
   HW2        1.0     0.252103     0.488696     0.972135    Uiso  ? HW
   OW         1.0     0.419558     0.378286     0.381703    Uiso  ? O
   HW1        1.0     0.430337     0.392219     0.401157    Uiso  ? HW
   HW2        1.0     0.400368     0.392219     0.370400    Uiso  ? HW
   OW         1.0     0.494217     0.082019     0.116456    Uiso  ? O
   HW1        1.0     0.495268     0.067035     0.138013    Uiso  ? HW
   HW2        1.0     0.518665     0.085699     0.107256    Uiso  ? HW
   OW         1.0     0.898528     0.189274     0.679811    Uiso  ? O
   HW1        1.0     0.915352     0.186383     0.699790    Uiso  ? HW
   HW2        1.0     0.889590     0.165615     0.672187    Uiso  ? HW
   OW         1.0     0.852261     0.204259     0.357518    Uiso  ? O
   HW1        1.0     0.872765     0.192955     0.369085    Uiso  ? HW
   HW2        1.0     0.835962     0.213985     0.375920    Uiso  ? HW
   OW         1.0     0.835699     0.095163     0.068612    Uiso  ? O
   HW1        1.0     0.860936     0.100683     0.073081    Uiso  ? HW
   HW2        1.0     0.830442     0.070715     0.076236    Uiso  ? HW
   OW         1.0     0.964774     0.654048     0.365668    Uiso  ? O
   HW1        1.0     0.981335     0.654574     0.386172    Uiso  ? HW
   HW2        1.0     0.963460     0.629863     0.355941    Uiso  ? HW
   OW         1.0     0.010778     0.109884     0.189800    Uiso  ? O
   HW1        1.0     0.031546     0.113039     0.174027    Uiso  ? HW
   HW2        1.0    -0.003943     0.131441     0.189274    Uiso  ? HW
   OW         1.0     0.048633     0.151420     0.144848    Uiso  ? O
   HW1        1.0     0.037855     0.175079     0.148528    Uiso  ? HW
   HW2        1.0     0.074658     0.152997     0.148002    Uiso  ? HW
   OW         1.0     0.549422     0.172187     0.786803    Uiso  ? O
   HW1        1.0     0.569926     0.187171     0.792587    Uiso  ? HW
   HW2        1.0     0.527865     0.181651     0.798896    Uiso  ? HW
   OW         1.0     0.817298     0.225552     0.108570    Uiso  ? O
   HW1        1.0     0.835436     0.241588     0.098318    Uiso  ? HW
   HW2        1.0     0.822292     0.200841     0.101472    Uiso  ? HW
   OW         1.0     0.645899     0.206362     0.111724    Uiso  ? O
   HW1        1.0     0.650368     0.231335     0.118297    Uiso  ? HW
   HW2        1.0     0.655626     0.201367     0.087802    Uiso  ? HW
   OW         1.0     0.880915     0.421399     0.465563    Uiso  ? O
   HW1        1.0     0.888276     0.443218     0.478181    Uiso  ? HW
   HW2        1.0     0.894848     0.419033     0.443218    Uiso  ? HW
   OW         1.0     0.181388     0.298633     0.578076    Uiso  ? O
   HW1        1.0     0.161146     0.304942     0.562566    Uiso  ? HW
   HW2        1.0     0.193481     0.320452     0.586225    Uiso  ? HW
   OW         1.0     0.671661     0.699001     0.480021    Uiso  ? O
   HW1        1.0     0.671136     0.725026     0.482387    Uiso  ? HW
   HW2        1.0     0.696372     0.690852     0.476078    Uiso  ? HW
   OW         1.0     0.369348     0.373817     0.247897    Uiso  ? O
   HW1        1.0     0.353049     0.370925     0.268402    Uiso  ? HW
   HW2        1.0     0.371451     0.350946     0.235016    Uiso  ? HW
   OW         1.0     0.577550     0.505520     0.325184    Uiso  ? O
   HW1        1.0     0.578076     0.531283     0.330179    Uiso  ? HW
   HW2        1.0     0.552839     0.498423     0.319401    Uiso  ? HW
   OW         1.0     0.633018     0.112250     0.170084    Uiso  ? O
   HW1        1.0     0.633807     0.106467     0.144322    Uiso  ? HW
   HW2        1.0     0.653523     0.127234     0.176393    Uiso  ? HW
   OW         1.0     0.095689     0.783912     0.328076    Uiso  ? O
   HW1        1.0     0.088591     0.809148     0.330705    Uiso  ? HW
   HW2        1.0     0.086488     0.769979     0.348580    Uiso  ? HW
   OW         1.0     0.607256     0.631703     0.802839    Uiso  ? O
   HW1        1.0     0.583859     0.620925     0.797581    Uiso  ? HW
   HW2        1.0     0.618297     0.618822     0.823081    Uiso  ? HW
   OW         1.0     0.812040     0.811777     0.286015    Uiso  ? O
   HW1        1.0     0.831493     0.827287     0.277340    Uiso  ? HW
   HW2        1.0     0.821241     0.796267     0.305468    Uiso  ? HW
   OW         1.0     0.110673     0.964774     0.754995    Uiso  ? O
   HW1        1.0     0.087802     0.951893     0.756046    Uiso  ? HW
   HW2        1.0     0.127760     0.951104     0.740536    Uiso  ? HW
   OW         1.0     0.896425     0.410358     0.970294    Uiso  ? O
   HW1        1.0     0.919821     0.422187     0.967403    Uiso  ? HW
   HW2        1.0     0.895636     0.388801     0.955047    Uiso  ? HW
   OW         1.0     0.047581     0.305994     0.848055    Uiso  ? O
   HW1        1.0     0.055468     0.330442     0.853575    Uiso  ? HW
   HW2        1.0     0.040221     0.304679     0.823081    Uiso  ? HW
   OW         1.0     0.349632     0.859096     0.107781    Uiso  ? O
   HW1        1.0     0.349895     0.881966     0.094637    Uiso  ? HW
   HW2        1.0     0.373817     0.848580     0.107781    Uiso  ? HW
   OW         1.0     0.046004     0.405889     0.702418    Uiso  ? O
   HW1        1.0     0.050736     0.389590     0.682177    Uiso  ? HW
   HW2        1.0     0.031020     0.393796     0.720031    Uiso  ? HW
   OW         1.0     0.062040     0.277340     0.350683    Uiso  ? O
   HW1        1.0     0.047581     0.256835     0.342797    Uiso  ? HW
   HW2        1.0     0.046530     0.294953     0.362250    Uiso  ? HW
   OW         1.0     0.057308     0.987119     0.065983    Uiso  ? O
   HW1        1.0     0.080179     1.000263     0.067560    Uiso  ? HW
   HW2        1.0     0.047056     0.984490     0.089905    Uiso  ? HW
   OW         1.0     0.403523     0.970820     0.069926    Uiso  ? O
   HW1        1.0     0.417455     0.968191     0.092008    Uiso  ? HW
   HW2        1.0     0.394059     0.995268     0.068349    Uiso  ? HW
   OW         1.0     0.122766     0.679022     0.088065    Uiso  ? O
   HW1        1.0     0.143007     0.689800     0.100946    Uiso  ? HW
   HW2        1.0     0.113302     0.659043     0.102261    Uiso  ? HW
   OW         1.0     0.004469     0.219769     0.694532    Uiso  ? O
   HW1        1.0     0.015773     0.204259     0.676656    Uiso  ? HW
   HW2        1.0    -0.002103     0.205836     0.715825    Uiso  ? HW
   OW         1.0     0.801525     0.125394     0.454259    Uiso  ? O
   HW1        1.0     0.818349     0.143796     0.445846    Uiso  ? HW
   HW2        1.0     0.800999     0.125131     0.480547    Uiso  ? HW
   OW         1.0     0.676130     0.195846     0.299422    Uiso  ? O
   HW1        1.0     0.684280     0.197950     0.324132    Uiso  ? HW
   HW2        1.0     0.694269     0.182965     0.285226    Uiso  ? HW
   OW         1.0     0.774448     0.789695     0.910620    Uiso  ? O
   HW1        1.0     0.790747     0.795741     0.890904    Uiso  ? HW
   HW2        1.0     0.758675     0.769716     0.903260    Uiso  ? HW
   OW         1.0     0.619348     0.687171     0.245794    Uiso  ? O
   HW1        1.0     0.604364     0.677708     0.226341    Uiso  ? HW
   HW2        1.0     0.604627     0.691377     0.267087    Uiso  ? HW
   OW         1.0     0.884069     0.490010     0.335962    Uiso  ? O
   HW1        1.0     0.871714     0.467140     0.331493    Uiso  ? HW
   HW2        1.0     0.872503     0.502103     0.356204    Uiso  ? HW
   OW         1.0     0.842797     0.674816     0.463985    Uiso  ? O
   HW1        1.0     0.867508     0.684017     0.464774    Uiso  ? HW
   HW2        1.0     0.840694     0.657203     0.444532    Uiso  ? HW
   OW         1.0     0.773659     0.855941     0.941903    Uiso  ? O
   HW1        1.0     0.793375     0.873554     0.942692    Uiso  ? HW
   HW2        1.0     0.750526     0.868559     0.941640    Uiso  ? HW
   OW         1.0     0.318612     0.903785     0.284437    Uiso  ? O
   HW1        1.0     0.303891     0.923239     0.294427    Uiso  ? HW
   HW2        1.0     0.303102     0.887487     0.270768    Uiso  ? HW
   OW         1.0     0.442692     0.904311     0.237382    Uiso  ? O
   HW1        1.0     0.424553     0.910620     0.254995    Uiso  ? HW
   HW2        1.0     0.448738     0.925342     0.222660    Uiso  ? HW
   OW         1.0     0.909043     0.150631     0.238170    Uiso  ? O
   HW1        1.0     0.911672     0.172187     0.223449    Uiso  ? HW
   HW2        1.0     0.917981     0.129600     0.225026    Uiso  ? HW
   OW         1.0     0.675605     0.314143     0.203996    Uiso  ? O
   HW1        1.0     0.679285     0.303102     0.227392    Uiso  ? HW
   HW2        1.0     0.650368     0.322292     0.201893    Uiso  ? HW
   OW         1.0     0.414826     0.643796     0.425342    Uiso  ? O
   HW1        1.0     0.439800     0.635910     0.427708    Uiso  ? HW
   HW2        1.0     0.413512     0.663249     0.407466    Uiso  ? HW
   OW         1.0     0.618297     0.057045     0.210568    Uiso  ? O
   HW1        1.0     0.644322     0.060988     0.209516    Uiso  ? HW
   HW2        1.0     0.612776     0.039432     0.229232    Uiso  ? HW
   OW         1.0     0.960831     0.455047     0.023659    Uiso  ? O
   HW1        1.0     0.985804     0.457413     0.031020    Uiso  ? HW
   HW2        1.0     0.959516     0.443218     0.000263    Uiso  ? HW
   OW         1.0     0.702156     0.425868     0.773134    Uiso  ? O
   HW1        1.0     0.682702     0.418507     0.789169    Uiso  ? HW
   HW2        1.0     0.706362     0.451893     0.775762    Uiso  ? HW
   OW         1.0     0.551788     0.141430     0.326236    Uiso  ? O
   HW1        1.0     0.550999     0.123817     0.306519    Uiso  ? HW
   HW2        1.0     0.529443     0.155626     0.326236    Uiso  ? HW
   OW         1.0     0.772082     0.685331     0.781809    Uiso  ? O
   HW1        1.0     0.798107     0.685331     0.778391    Uiso  ? HW
   HW2        1.0     0.761567     0.704784     0.767350    Uiso  ? HW
   OW         1.0     0.509727     0.493428     0.997108    Uiso  ? O
   HW1        1.0     0.526288     0.473449     1.001314    Uiso  ? HW
   HW2        1.0     0.520768     0.510778     0.981073    Uiso  ? HW
   OW         1.0     0.860410     0.189800     0.286803    Uiso  ? O
   HW1        1.0     0.843323     0.184805     0.267613    Uiso  ? HW
   HW2        1.0     0.879075     0.171136     0.287066    Uiso  ? HW
   OW         1.0     0.069664     0.354890     0.182177    Uiso  ? O
   HW1        1.0     0.076236     0.375394     0.197161    Uiso  ? HW
   HW2        1.0     0.091220     0.343323     0.172976    Uiso  ? HW
   OW         1.0     0.885121     0.826498     0.896425    Uiso  ? O
   HW1        1.0     0.881178     0.842271     0.917192    Uiso  ? HW
   HW2        1.0     0.904837     0.835699     0.881966    Uiso  ? HW
   OW         1.0     0.572818     0.149317     0.488696    Uiso  ? O
   HW1        1.0     0.547581     0.150368     0.480810    Uiso  ? HW
   HW2        1.0     0.579916     0.172450     0.498948    Uiso  ? HW
   OW         1.0     0.032334     0.268139     0.981598    Uiso  ? O
   HW1        1.0     0.055205     0.259201     0.990799    Uiso  ? HW
   HW2        1.0     0.026025     0.290484     0.993954    Uiso  ? HW
   OW         1.0     0.895636     0.999737     0.117245    Uiso  ? O
   HW1        1.0     0.889327     0.982124     0.135647    Uiso  ? HW
   HW2        1.0     0.914564     0.989748     0.101735    Uiso  ? HW
   OW         1.0     0.268665     0.794953     0.188749    Uiso  ? O
   HW1        1.0     0.280494     0.783386     0.208991    Uiso  ? HW
   HW2        1.0     0.285489     0.812040     0.177445    Uiso  ? HW
   OW         1.0     0.540484     0.166930     0.393796    Uiso  ? O
   HW1        1.0     0.522871     0.147476     0.396162    Uiso  ? HW
   HW2        1.0     0.542850     0.179548     0.416930    Uiso  ? HW
   OW         1.0     0.489485     0.651157     0.409043    Uiso  ? O
   HW1        1.0     0.487645     0.673502     0.422976    Uiso  ? HW
   HW2        1.0     0.508412     0.653523     0.391167    Uiso  ? HW
   OW         1.0     0.364090     0.801788     0.780757    Uiso  ? O
   HW1        1.0     0.390379     0.803628     0.780231    Uiso  ? HW
   HW2        1.0     0.356467     0.780494     0.767350    Uiso  ? HW
   OW         1.0     0.582545     0.203733     0.348055    Uiso  ? O
   HW1        1.0     0.597792     0.215300     0.330179    Uiso  ? HW
   HW2        1.0     0.564932     0.220820     0.356993    Uiso  ? HW
   OW         1.0     0.636435     0.659832     0.318875    Uiso  ? O
   HW1        1.0     0.650631     0.659569     0.340957    Uiso  ? HW
   HW2        1.0     0.631441     0.684543     0.311777    Uiso  ? HW
   OW         1.0     0.427182     0.042587     0.426919    Uiso  ? O
   HW1        1.0     0.403785     0.030494     0.429548    Uiso  ? HW
   HW2        1.0     0.432177     0.056257     0.448738    Uiso  ? HW
   OW         1.0     0.988170     0.948475     0.829127    Uiso  ? O
   HW1        1.0     0.996583     0.954784     0.853312    Uiso  ? HW
   HW2        1.0     0.964774     0.960042     0.824658    Uiso  ? HW
   OW         1.0     0.816772     0.300473     0.759727    Uiso  ? O
   HW1        1.0     0.817823     0.304154     0.733701    Uiso  ? HW
   HW2        1.0     0.795216     0.286803     0.765773    Uiso  ? HW
   OW         1.0     0.037855     0.201367     0.842271    Uiso  ? O
   HW1        1.0     0.028128     0.210831     0.864879    Uiso  ? HW
   HW2        1.0     0.063617     0.196635     0.845426    Uiso  ? HW
   OW         1.0     0.751577     0.878549     0.125657    Uiso  ? O
   HW1        1.0     0.747371     0.888276     0.101472    Uiso  ? HW
   HW2        1.0     0.751314     0.852261     0.124606    Uiso  ? HW
   OW         1.0     0.567560     0.085962     0.162723    Uiso  ? O
   HW1        1.0     0.552313     0.065195     0.168244    Uiso  ? HW
   HW2        1.0     0.563091     0.093586     0.137750    Uiso  ? HW
   OW         1.0     0.408254     0.024185     0.692429    Uiso  ? O
   HW1        1.0     0.393533     0.012355     0.710831    Uiso  ? HW
   HW2        1.0     0.415878     0.047844     0.701104    Uiso  ? HW
   OW         1.0     0.835962     0.672187     0.238170    Uiso  ? O
   HW1        1.0     0.845426     0.654048     0.221609    Uiso  ? HW
   HW2        1.0     0.810988     0.677445     0.232124    Uiso  ? HW
   OW         1.0     0.565457     0.017613     0.872240    Uiso  ? O
   HW1        1.0     0.563617     0.015773     0.846214    Uiso  ? HW
   HW2        1.0     0.550210    -0.000526     0.883544    Uiso  ? HW
   OW         1.0     0.980021     0.965300     0.904311    Uiso  ? O
   HW1        1.0     0.987907     0.972398     0.928496    Uiso  ? HW
   HW2        1.0     0.965825     0.943218     0.905888    Uiso  ? HW
   OW         1.0     0.741588     0.636435     0.322818    Uiso  ? O
   HW1        1.0     0.756309     0.620925     0.337802    Uiso  ? HW
   HW2        1.0     0.716088     0.631441     0.327287    Uiso  ? HW
   OW         1.0     0.004995     0.818086     0.180336    Uiso  ? O
   HW1        1.0    -0.013407     0.830442     0.165878    Uiso  ? HW
   HW2        1.0     0.013933     0.834122     0.199001    Uiso  ? HW
   OW         1.0     0.005258     0.749474     0.189274    Uiso  ? O
   HW1        1.0     0.024974     0.742639     0.205310    Uiso  ? HW
   HW2        1.0     0.006572     0.775499     0.184805    Uiso  ? HW
   OW         1.0     0.919295     0.385384     0.058885    Uiso  ? O
   HW1        1.0     0.935068     0.378286     0.078864    Uiso  ? HW
   HW2        1.0     0.931125     0.403785     0.044690    Uiso  ? HW
   OW         1.0     0.981598     0.378812     0.839117    Uiso  ? O
   HW1        1.0     0.983176     0.360147     0.857518    Uiso  ? HW
   HW2        1.0     1.004995     0.380915     0.826761    Uiso  ? HW
   OW         1.0     0.097003     0.899579     0.671924    Uiso  ? O
   HW1        1.0     0.109096     0.878023     0.662986    Uiso  ? HW
   HW2        1.0     0.077813     0.906414     0.655363    Uiso  ? HW
   OW         1.0     0.695058     0.270242     0.666930    Uiso  ? O
   HW1        1.0     0.721083     0.272608     0.664564    Uiso  ? HW
   HW2        1.0     0.689274     0.261041     0.690852    Uiso  ? HW
   OW         1.0     0.151157     0.727392     0.487382    Uiso  ? O
   HW1        1.0     0.141430     0.734753     0.510515    Uiso  ? HW
   HW2        1.0     0.174290     0.715563     0.491062    Uiso  ? HW
   OW         1.0     0.086225     0.073607     0.283386    Uiso  ? O
   HW1        1.0     0.063880     0.077287     0.269979    Uiso  ? HW
   HW2        1.0     0.089905     0.093323     0.300473    Uiso  ? HW
   OW         1.0     0.084122     0.794427     0.855678    Uiso  ? O
   HW1        1.0     0.062566     0.803628     0.867771    Uiso  ? HW
   HW2        1.0     0.100421     0.814143     0.850684    Uiso  ? HW
   OW         1.0     0.745794     0.016562     0.389064    Uiso  ? O
   HW1        1.0     0.765510     0.023134     0.373028    Uiso  ? HW
   HW2        1.0     0.731861     0.038118     0.394848    Uiso  ? HW
   OW         1.0     0.620137     0.058885     0.483701    Uiso  ? O
   HW1        1.0     0.628023     0.044953     0.504469    Uiso  ? HW
   HW2        1.0     0.615931     0.042850     0.463197    Uiso  ? HW
   OW         1.0     0.074921     0.093060     0.866456    Uiso  ? O
   HW1        1.0     0.098580     0.090168     0.877497    Uiso  ? HW
   HW2        1.0     0.062566     0.069926     0.866719    Uiso  ? HW
   OW         1.0     0.572818     0.150368     0.187697    Uiso  ? O
   HW1        1.0     0.580705     0.165615     0.167718    Uiso  ? HW
   HW2        1.0     0.546793     0.152997     0.190852    Uiso  ? HW
   OW         1.0     0.179285     0.258938     0.671661    Uiso  ? O
   HW1        1.0     0.154048     0.261304     0.678759    Uiso  ? HW
   HW2        1.0     0.182177     0.237645     0.656414    Uiso  ? HW
   OW         1.0     0.939274     0.324658     0.016562    Uiso  ? O
   HW1        1.0     0.930599     0.347003     0.027340    Uiso  ? HW
   HW2        1.0     0.927182     0.320978    -0.006572    Uiso  ? HW
   OW         1.0     0.149054     0.369611     0.211882    Uiso  ? O
   HW1        1.0     0.157203     0.367245     0.186909    Uiso  ? HW
   HW2        1.0     0.138801     0.393533     0.215300    Uiso  ? HW
   OW         1.0     0.618297     0.945321     0.080967    Uiso  ? O
   HW1        1.0     0.600684     0.964511     0.084648    Uiso  ? HW
   HW2        1.0     0.629863     0.948475     0.057571    Uiso  ? HW
   OW         1.0     0.562566     0.498686     0.633281    Uiso  ? O
   HW1        1.0     0.578339     0.495268     0.654048    Uiso  ? HW
   HW2        1.0     0.553102     0.523134     0.633281    Uiso  ? HW
   OW         1.0     0.778917     0.822292     0.460568    Uiso  ? O
   HW1        1.0     0.790484     0.822818     0.483964    Uiso  ? HW
   HW2        1.0     0.796267     0.814143     0.442429    Uiso  ? HW
   OW         1.0     0.889590     0.249211     0.311514    Uiso  ? O
   HW1        1.0     0.904311     0.252629     0.333070    Uiso  ? HW
   HW2        1.0     0.903785     0.254732     0.290221    Uiso  ? HW
   OW         1.0     0.737907     0.267350     0.364616    Uiso  ? O
   HW1        1.0     0.722135     0.246583     0.369085    Uiso  ? HW
   HW2        1.0     0.744217     0.268402     0.339117    Uiso  ? HW
   OW         1.0     0.864879     0.952681     0.161146    Uiso  ? O
   HW1        1.0     0.839117     0.951893     0.166141    Uiso  ? HW
   HW2        1.0     0.873554     0.928496     0.155363    Uiso  ? HW
   OW         1.0     0.960042     0.147213     0.068086    Uiso  ? O
   HW1        1.0     0.964774     0.172713     0.073344    Uiso  ? HW
   HW2        1.0     0.968454     0.141693     0.043901    Uiso  ? HW
   OW         1.0     0.829390     0.181388     0.009727    Uiso  ? O
   HW1        1.0     0.807308     0.175342     0.022871    Uiso  ? HW
   HW2        1.0     0.846214     0.161146     0.011041    Uiso  ? HW
   OW         1.0     0.718454     0.983701     0.730810    Uiso  ? O
   HW1        1.0     0.692166     0.981861     0.731335    Uiso  ? HW
   HW2        1.0     0.725289     1.008938     0.728181    Uiso  ? HW
   OW         1.0     0.464774     0.963722     0.350683    Uiso  ? O
   HW1        1.0     0.452156     0.986856     0.349106    Uiso  ? HW
   HW2        1.0     0.490010     0.967928     0.356730    Uiso  ? HW
   OW         1.0     0.557834     0.468980     0.769979    Uiso  ? O
   HW1        1.0     0.567298     0.468191     0.794427    Uiso  ? HW
   HW2        1.0     0.543638     0.490799     0.766824    Uiso  ? HW
   OW         1.0     0.656940     0.365668     0.073344    Uiso  ? O
   HW1        1.0     0.674290     0.376709     0.089642    Uiso  ? HW
   HW2        1.0     0.646425     0.384069     0.057834    Uiso  ? HW
   OW         1.0     0.604890     0.512881     0.033123    Uiso  ? O
   HW1        1.0     0.585173     0.530231     0.030757    Uiso  ? HW
   HW2        1.0     0.627760     0.525499     0.030494    Uiso  ? HW
   OW         1.0     0.107518     0.876446     0.983438    Uiso  ? O
   HW1        1.0     0.103312     0.900105     0.993691    Uiso  ? HW
   HW2        1.0     0.120925     0.861462     1.000526    Uiso  ? HW
   OW         1.0     0.866982     0.573607     0.935331    Uiso  ? O
   HW1        1.0     0.869874     0.593586     0.952156    Uiso  ? HW
   HW2        1.0     0.881703     0.577813     0.914038    Uiso  ? HW
   OW         1.0     0.664827     0.550999     0.032072    Uiso  ? O
   HW1        1.0     0.665615     0.571504     0.048633    Uiso  ? HW
   HW2        1.0     0.686908     0.536803     0.034963    Uiso  ? HW
   OW         1.0     0.590168     0.094111     0.537855    Uiso  ? O
   HW1        1.0     0.593060     0.071504     0.550736    Uiso  ? HW
   HW2        1.0     0.577024     0.111199     0.553102    Uiso  ? HW
   OW         1.0     0.484753     0.346215     0.362250    Uiso  ? O
   HW1        1.0     0.459253     0.352787     0.359884    Uiso  ? HW
   HW2        1.0     0.492114     0.348580     0.387487    Uiso  ? HW
   OW         1.0     0.961619     0.382492     0.179285    Uiso  ? O
   HW1        1.0     0.971083     0.363039     0.194006    Uiso  ? HW
   HW2        1.0     0.935594     0.380126     0.176919    Uiso  ? HW
   OW         1.0     0.752892     0.988959     0.793375    Uiso  ? O
   HW1        1.0     0.738170     0.982913     0.772608    Uiso  ? HW
   HW2        1.0     0.745531     0.974500     0.814143    Uiso  ? HW
   OW         1.0     0.550736     0.988170     0.150105    Uiso  ? O
   HW1        1.0     0.577024     0.986593     0.152471    Uiso  ? HW
   HW2        1.0     0.539695     0.967403     0.161409    Uiso  ? HW
   OW         1.0     0.437697     0.653785     0.926656    Uiso  ? O
   HW1        1.0     0.412461     0.661409     0.926919    Uiso  ? HW
   HW2        1.0     0.444532     0.645110     0.950578    Uiso  ? HW
   OW         1.0     0.466614     0.297056     0.261567    Uiso  ? O
   HW1        1.0     0.486067     0.279706     0.263670    Uiso  ? HW
   HW2        1.0     0.475289     0.320978     0.268402    Uiso  ? HW
   OW         1.0     0.927182     0.101735     0.672713    Uiso  ? O
   HW1        1.0     0.907992     0.100946     0.690589    Uiso  ? HW
   HW2        1.0     0.916930     0.099895     0.648791    Uiso  ? HW
   OW         1.0     0.435331     0.170084     0.968717    Uiso  ? O
   HW1        1.0     0.430862     0.196109     0.969769    Uiso  ? HW
   HW2        1.0     0.415089     0.158254     0.956887    Uiso  ? HW
   OW         1.0     0.995268     0.898528     0.970557    Uiso  ? O
   HW1        1.0     1.006046     0.919821     0.981861    Uiso  ? HW
   HW2        1.0     0.994217     0.878812     0.987907    Uiso  ? HW
   OW         1.0     0.479758     0.849632     0.502629    Uiso  ? O
   HW1        1.0     0.476078     0.875394     0.499211    Uiso  ? HW
   HW2        1.0     0.503680     0.845689     0.513144    Uiso  ? HW
   OW         1.0     0.551525     0.079127     0.478969    Uiso  ? O
   HW1        1.0     0.535752     0.073607     0.458728    Uiso  ? HW
   HW2        1.0     0.539695     0.071767     0.501314    Uiso  ? HW
   OW         1.0     0.265773     0.977655     0.730810    Uiso  ? O
   HW1        1.0     0.284175     0.970294     0.713722    Uiso  ? HW
   HW2        1.0     0.249211     0.957676     0.735016    Uiso  ? HW
   OW         1.0     0.399842     0.064406     0.558097    Uiso  ? O
   HW1        1.0     0.394322     0.052313     0.580705    Uiso  ? HW
   HW2        1.0     0.377760     0.068349     0.544427    Uiso  ? HW
   OW         1.0     0.888801     0.870137     0.342008    Uiso  ? O
   HW1        1.0     0.905626     0.889590     0.336751    Uiso  ? HW
   HW2        1.0     0.897213     0.856467     0.362776    Uiso  ? HW
   OW         1.0     0.151420     0.679548     0.432177    Uiso  ? O
   HW1        1.0     0.176919     0.677708     0.426919    Uiso  ? HW
   HW2        1.0     0.148002     0.695321     0.453207    Uiso  ? HW
   OW         1.0     0.931914     0.245531     0.253943    Uiso  ? O
   HW1        1.0     0.931125     0.226866     0.235279    Uiso  ? HW
   HW2        1.0     0.929811     0.269190     0.242639    Uiso  ? HW
   OW         1.0     0.625657     0.151682     0.326761    Uiso  ? O
   HW1        1.0     0.634858     0.127234     0.323607    Uiso  ? HW
   HW2        1.0     0.635121     0.167192     0.307834    Uiso  ? HW
   OW         1.0     0.411672     0.136961     0.392744    Uiso  ? O
   HW1        1.0     0.396162     0.128549     0.373291    Uiso  ? HW
   HW2        1.0     0.410883     0.119611     0.412723    Uiso  ? HW
   OW         1.0     0.803102     0.328601     0.880915    Uiso  ? O
   HW1        1.0     0.786540     0.319138     0.862776    Uiso  ? HW
   HW2        1.0     0.804679     0.354627     0.878812    Uiso  ? HW
   OW         1.0     0.831493     0.269190     0.353049    Uiso  ? O
   HW1        1.0     0.837802     0.293112     0.344374    Uiso  ? HW
   HW2        1.0     0.819138     0.271030     0.376183    Uiso  ? HW
   OW         1.0     0.399316     0.021556     0.615668    Uiso  ? O
   HW1        1.0     0.373554     0.017876     0.613302    Uiso  ? HW
   HW2        1.0     0.405626     0.026288     0.640641    Uiso  ? HW
   OW         1.0     0.488433     0.248948     0.660620    Uiso  ? O
   HW1        1.0     0.501314     0.243428     0.682965    Uiso  ? HW
   HW2        1.0     0.490010     0.274448     0.655363    Uiso  ? HW
   OW         1.0     0.386172     0.868034     0.582808    Uiso  ? O
   HW1        1.0     0.368822     0.850421     0.591745    Uiso  ? HW
   HW2        1.0     0.387750     0.888013     0.599895    Uiso  ? HW
   OW         1.0     0.754206     0.924027     0.341220    Uiso  ? O
   HW1        1.0     0.754995     0.936383     0.364353    Uiso  ? HW
   HW2        1.0     0.775762     0.909043     0.338591    Uiso  ? HW
   OW         1.0     0.722923     0.947161     0.656677    Uiso  ? O
   HW1        1.0     0.725289     0.952156     0.682440    Uiso  ? HW
   HW2        1.0     0.722660     0.969769     0.643270    Uiso  ? HW
   OW         1.0     0.201893     0.123291     0.084911    Uiso  ? O
   HW1        1.0     0.195321     0.129075     0.109621    Uiso  ? HW
   HW2        1.0     0.225026     0.110410     0.084648    Uiso  ? HW
   OW         1.0     0.718454     0.216088     0.873554    Uiso  ? O
   HW1        1.0     0.708991     0.219506     0.849106    Uiso  ? HW
   HW2        1.0     0.744742     0.216614     0.872765    Uiso  ? HW
   OW         1.0     0.538906     0.309411     0.084122    Uiso  ? O
   HW1        1.0     0.521819     0.289695     0.087539    Uiso  ? HW
   HW2        1.0     0.536540     0.319138     0.059674    Uiso  ? HW
   OW         1.0     0.712408     0.483438     0.805994    Uiso  ? O
   HW1        1.0     0.701104     0.501840     0.791272    Uiso  ? HW
   HW2        1.0     0.738170     0.488696     0.808360    Uiso  ? HW
   OW         1.0     0.205836     0.814406     0.801525    Uiso  ? O
   HW1        1.0     0.226866     0.799422     0.796267    Uiso  ? HW
   HW2        1.0     0.188223     0.800473     0.815195    Uiso  ? HW
   OW         1.0     0.782334     0.998423     0.885647    Uiso  ? O
   HW1        1.0     0.803102     0.991325     0.871188    Uiso  ? HW
   HW2        1.0     0.762093     0.982387     0.880389    Uiso  ? HW
   OW         1.0     0.584648     0.168770     0.026551    Uiso  ? O
   HW1        1.0     0.585962     0.148528     0.009989    Uiso  ? HW
   HW2        1.0     0.608044     0.172187     0.038118    Uiso  ? HW
   OW         1.0     0.384858     0.910095     0.162986    Uiso  ? O
   HW1        1.0     0.410883     0.906414     0.162986    Uiso  ? HW
   HW2        1.0     0.377234     0.916667     0.138801    Uiso  ? HW
   OW         1.0     0.539958     0.806782     0.612250    Uiso  ? O
   HW1        1.0     0.545741     0.812040     0.637487    Uiso  ? HW
   HW2        1.0     0.522871     0.824395     0.603312    Uiso  ? HW
   OW         1.0     0.458728     0.259464     0.462408    Uiso  ? O
   HW1        1.0     0.477655     0.251052     0.446372    Uiso  ? HW
   HW2        1.0     0.447161     0.238959     0.473975    Uiso  ? HW
   OW         1.0     0.475026     0.379338     0.070978    Uiso  ? O
   HW1        1.0     0.500789     0.383544     0.073344    Uiso  ? HW
   HW2        1.0     0.468980     0.375394     0.045741    Uiso  ? HW
   OW         1.0     0.570189     0.121714     0.957676    Uiso  ? O
   HW1        1.0     0.576236     0.142744     0.942955    Uiso  ? HW
   HW2        1.0     0.590694     0.115668     0.972660    Uiso  ? HW
   OW         1.0     0.217928     0.981598     0.344900    Uiso  ? O
   HW1        1.0     0.230547     1.004469     0.348318    Uiso  ? HW
   HW2        1.0     0.193743     0.983438     0.355152    Uiso  ? HW
   OW         1.0     0.842534     0.538381     0.655100    Uiso  ? O
   HW1        1.0     0.822555     0.549159     0.668507    Uiso  ? HW
   HW2        1.0     0.834122     0.531809     0.630915    Uiso  ? HW
   OW         1.0     0.473712     0.371714     0.240799    Uiso  ? O
   HW1        1.0     0.495531     0.386172     0.237645    Uiso  ? HW
   HW2        1.0     0.455573     0.385647     0.253680    Uiso  ? HW
   OW         1.0     0.459779     0.272608     0.552050    Uiso  ? O
   HW1        1.0     0.445321     0.294164     0.547581    Uiso  ? HW
   HW2        1.0     0.444006     0.252629     0.558097    Uiso  ? HW
   OW         1.0     0.946635     0.494479     0.661672    Uiso  ? O
   HW1        1.0     0.950053     0.506835     0.684543    Uiso  ? HW
   HW2        1.0     0.926393     0.505258     0.648791    Uiso  ? HW
   OW         1.0     0.365142     0.105678     0.973712    Uiso  ? O
   HW1        1.0     0.369611     0.119874     0.952156    Uiso  ? HW
   HW2        1.0     0.387224     0.093849     0.981335    Uiso  ? HW
   OW         1.0     0.319926     0.160358     0.761830    Uiso  ? O
   HW1        1.0     0.323870     0.144059     0.741588    Uiso  ? HW
   HW2        1.0     0.299422     0.152208     0.776025    Uiso  ? HW
   OW         1.0     0.834648     0.044427     0.708465    Uiso  ? O
   HW1        1.0     0.828339     0.024974     0.725026    Uiso  ? HW
   HW2        1.0     0.827813     0.067560     0.719243    Uiso  ? HW
   OW         1.0     0.737119     0.070452     0.875920    Uiso  ? O
   HW1        1.0     0.748686     0.064406     0.853312    Uiso  ? HW
   HW2        1.0     0.745005     0.054154     0.894848    Uiso  ? HW
   OW         1.0     0.757886     0.612513     0.998948    Uiso  ? O
   HW1        1.0     0.755783     0.588065     0.988959    Uiso  ? HW
   HW2        1.0     0.733964     0.623554     0.999737    Uiso  ? HW
   OW         1.0     0.970557     0.242639     0.585436    Uiso  ? O
   HW1        1.0     0.964511     0.218717     0.594374    Uiso  ? HW
   HW2        1.0     0.955836     0.260515     0.597792    Uiso  ? HW
   OW         1.0     0.940063     0.926130     0.279968    Uiso  ? O
   HW1        1.0     0.960568     0.927708     0.296530    Uiso  ? HW
   HW2        1.0     0.919033     0.937960     0.291009    Uiso  ? HW
   OW         1.0     0.965300     0.433754     0.956887    Uiso  ? O
   HW1        1.0     0.980547     0.413512     0.949790    Uiso  ? HW
   HW2        1.0     0.963197     0.450578     0.936908    Uiso  ? HW
   OW         1.0     0.405626     0.812566     0.042587    Uiso  ? O
   HW1        1.0     0.421136     0.794690     0.031020    Uiso  ? HW
   HW2        1.0     0.410883     0.813354     0.068349    Uiso  ? HW
   OW         1.0     0.281809     0.404311     0.743954    Uiso  ? O
   HW1        1.0     0.285489     0.395636     0.719243    Uiso  ? HW
   HW2        1.0     0.258938     0.395110     0.752892    Uiso  ? HW
   OW         1.0     0.452681     0.847266     0.769190    Uiso  ? O
   HW1        1.0     0.445321     0.824658     0.780494    Uiso  ? HW
   HW2        1.0     0.437960     0.851472     0.747897    Uiso  ? HW
   OW         1.0     0.093586     0.574658     0.982650    Uiso  ? O
   HW1        1.0     0.102787     0.589905     0.963197    Uiso  ? HW
   HW2        1.0     0.082545     0.589642     1.001052    Uiso  ? HW
   OW         1.0     0.366719     0.750263     0.434543    Uiso  ? O
   HW1        1.0     0.378286     0.757361     0.411935    Uiso  ? HW
   HW2        1.0     0.378812     0.729232     0.444269    Uiso  ? HW
   OW         1.0     0.706099     0.387750     0.398002    Uiso  ? O
   HW1        1.0     0.682440     0.377234     0.393007    Uiso  ? HW
   HW2        1.0     0.711094     0.406940     0.380652    Uiso  ? HW
   OW         1.0     0.636172     0.399579     0.013670    Uiso  ? O
   HW1        1.0     0.621188     0.391430    -0.006309    Uiso  ? HW
   HW2        1.0     0.661146     0.392744     0.009201    Uiso  ? HW
   OW         1.0     0.173764     0.193743     0.359884    Uiso  ? O
   HW1        1.0     0.158517     0.195846     0.338591    Uiso  ? HW
   HW2        1.0     0.171661     0.169295     0.369348    Uiso  ? HW
   OW         1.0     0.868822     0.264984     0.447161    Uiso  ? O
   HW1        1.0     0.846477     0.253155     0.454784    Uiso  ? HW
   HW2        1.0     0.884595     0.247108     0.436120    Uiso  ? HW
   OW         1.0     0.644059     0.020505     0.971346    Uiso  ? O
   HW1        1.0     0.622503     0.007361     0.978444    Uiso  ? HW
   HW2        1.0     0.665352     0.007098     0.979758    Uiso  ? HW
   OW         1.0     0.007624     0.282597     0.512881    Uiso  ? O
   HW1        1.0     0.028128     0.281809     0.496583    Uiso  ? HW
   HW2        1.0     0.002103     0.258412     0.521293    Uiso  ? HW
   OW         1.0     0.938223     0.201367     0.194795    Uiso  ? O
   HW1        1.0     0.943480     0.219769     0.176919    Uiso  ? HW
   HW2        1.0     0.939537     0.177708     0.183491    Uiso  ? HW
   OW         1.0     0.034700     0.753155     0.095952    Uiso  ? O
   HW1        1.0     0.046004     0.745531     0.073607    Uiso  ? HW
   HW2        1.0     0.047844     0.773659     0.105941    Uiso  ? HW
   OW         1.0     0.565983     0.592534     0.875394    Uiso  ? O
   HW1        1.0     0.550999     0.573607     0.865142    Uiso  ? HW
   HW2        1.0     0.590957     0.588854     0.868034    Uiso  ? HW
   OW         1.0     0.947950     0.525237     0.722660    Uiso  ? O
   HW1        1.0     0.924816     0.529706     0.734227    Uiso  ? HW
   HW2        1.0     0.958991     0.548107     0.715825    Uiso  ? HW
   OW         1.0     0.813354     0.785752     0.069926    Uiso  ? O
   HW1        1.0     0.823607     0.775237     0.091746    Uiso  ? HW
   HW2        1.0     0.821241     0.810726     0.067823    Uiso  ? HW
   OW         1.0     0.653785     0.247371     0.607518    Uiso  ? O
   HW1        1.0     0.667455     0.249737     0.630126    Uiso  ? HW
   HW2        1.0     0.652734     0.270768     0.595689    Uiso  ? HW
   OW         1.0     0.085699     0.478969     0.583333    Uiso  ? O
   HW1        1.0     0.077024     0.469506     0.560463    Uiso  ? HW
   HW2        1.0     0.087539     0.505258     0.582019    Uiso  ? HW
   OW         1.0     0.146425     0.862776     0.435594    Uiso  ? O
   HW1        1.0     0.136961     0.848055     0.416141    Uiso  ? HW
   HW2        1.0     0.161672     0.847792     0.451367    Uiso  ? HW
   OW         1.0     0.694269     0.342534     0.309674    Uiso  ? O
   HW1        1.0     0.718191     0.352787     0.305994    Uiso  ? HW
   HW2        1.0     0.691903     0.320452     0.296004    Uiso  ? HW
   OW         1.0     0.114090     0.453733     0.936120    Uiso  ? O
   HW1        1.0     0.137224     0.465825     0.934805    Uiso  ? HW
   HW2        1.0     0.094900     0.471346     0.934280    Uiso  ? HW
   OW         1.0     0.867245     0.310200     0.503680    Uiso  ? O
   HW1        1.0     0.878023     0.305731     0.527340    Uiso  ? HW
   HW2        1.0     0.841483     0.313617     0.506572    Uiso  ? HW
   OW         1.0     0.712408     0.649054     0.590957    Uiso  ? O
   HW1        1.0     0.713459     0.667192     0.572029    Uiso  ? HW
   HW2        1.0     0.704522     0.626183     0.580967    Uiso  ? HW
   OW         1.0     0.885384     0.119348     0.730810    Uiso  ? O
   HW1        1.0     0.873817     0.103838     0.748423    Uiso  ? HW
   HW2        1.0     0.899842     0.137487     0.742902    Uiso  ? HW
   OW         1.0     0.908254     0.351735     0.469243    Uiso  ? O
   HW1        1.0     0.895373     0.374606     0.469769    Uiso  ? HW
   HW2        1.0     0.926919     0.351735     0.487645    Uiso  ? HW
   OW         1.0     0.709253     0.122503     0.828601    Uiso  ? O
   HW1        1.0     0.699001     0.103049     0.814143    Uiso  ? HW
   HW2        1.0     0.726341     0.136172     0.813880    Uiso  ? HW
   OW         1.0     0.391167     0.124606     0.467403    Uiso  ? O
   HW1        1.0     0.416930     0.121451     0.463197    Uiso  ? HW
   HW2        1.0     0.387487     0.140904     0.487907    Uiso  ? HW
   OW         1.0     0.650368     0.588328     0.283912    Uiso  ? O
   HW1        1.0     0.659832     0.610936     0.274974    Uiso  ? HW
   HW2        1.0     0.625394     0.591483     0.291535    Uiso  ? HW
   OW         1.0     0.895110     0.883018     0.151157    Uiso  ? O
   HW1        1.0     0.921136     0.881178     0.151420    Uiso  ? HW
   HW2        1.0     0.885910     0.879600     0.175605    Uiso  ? HW
   OW         1.0     0.563354     0.291272     0.942429    Uiso  ? O
   HW1        1.0     0.568349     0.297581     0.917455    Uiso  ? HW
   HW2        1.0     0.541535     0.303891     0.950578    Uiso  ? HW
   OW         1.0     0.759201     0.541272     0.338065    Uiso  ? O
   HW1        1.0     0.763407     0.519979     0.352787    Uiso  ? HW
   HW2        1.0     0.736067     0.538906     0.325710    Uiso  ? HW
   OW         1.0     0.721609     0.894585     0.056257    Uiso  ? O
   HW1        1.0     0.725289     0.909832     0.035489    Uiso  ? HW
   HW2        1.0     0.715825     0.870137     0.048370    Uiso  ? HW
   OW         1.0     0.626446     0.877497     0.748948    Uiso  ? O
   HW1        1.0     0.626446     0.903785     0.746583    Uiso  ? HW
   HW2        1.0     0.616982     0.866719     0.727129    Uiso  ? HW
   OW         1.0     0.637750     0.110410     0.100158    Uiso  ? O
   HW1        1.0     0.641167     0.087802     0.086751    Uiso  ? HW
   HW2        1.0     0.613302     0.119085     0.095952    Uiso  ? HW
   OW         1.0     0.461882     0.431388     0.696109    Uiso  ? O
   HW1        1.0     0.483964     0.421661     0.685857    Uiso  ? HW
   HW2        1.0     0.442955     0.431651     0.677708    Uiso  ? HW
   OW         1.0     0.792587     0.155100     0.331230    Uiso  ? O
   HW1        1.0     0.795478     0.179548     0.322029    Uiso  ? HW
   HW2        1.0     0.776288     0.155626     0.351735    Uiso  ? HW
   OW         1.0     0.581230     0.860936     0.356993    Uiso  ? O
   HW1        1.0     0.558622     0.849632     0.349632    Uiso  ? HW
   HW2        1.0     0.597529     0.842797     0.366456    Uiso  ? HW
   OW         1.0     0.820978     0.378812     0.718717    Uiso  ? O
   HW1        1.0     0.816246     0.356467     0.705573    Uiso  ? HW
   HW2        1.0     0.803365     0.381703     0.737907    Uiso  ? HW
   OW         1.0     0.016299     0.099369     0.516299    Uiso  ? O
   HW1        1.0     0.031546     0.096215     0.537329    Uiso  ? HW
   HW2        1.0     0.006572     0.075973     0.508938    Uiso  ? HW
   OW         1.0     0.853312     0.118559     0.002629    Uiso  ? O
   HW1        1.0     0.833333     0.115931    -0.014458    Uiso  ? HW
   HW2        1.0     0.844900     0.113302     0.026814    Uiso  ? HW
   OW         1.0     0.764984     0.161409     0.030231    Uiso  ? O
   HW1        1.0     0.742902     0.150368     0.039169    Uiso  ? HW
   HW2        1.0     0.759201     0.181125     0.013933    Uiso  ? HW
   OW         1.0     0.553891     0.763670     0.889327    Uiso  ? O
   HW1        1.0     0.569664     0.783649     0.882229    Uiso  ? HW
   HW2        1.0     0.568612     0.743954     0.898528    Uiso  ? HW
   OW         1.0     0.144848     0.844374     0.519979    Uiso  ? O
   HW1        1.0     0.162723     0.845952     0.500526    Uiso  ? HW
   HW2        1.0     0.121451     0.838591     0.509727    Uiso  ? HW
   OW         1.0     0.812566     0.443481     0.164564    Uiso  ? O
   HW1        1.0     0.811777     0.469243     0.169821    Uiso  ? HW
   HW2        1.0     0.810200     0.429811     0.186909    Uiso  ? HW
   OW         1.0     0.980810     0.655100     0.182177    Uiso  ? O
   HW1        1.0     0.956887     0.665089     0.176656    Uiso  ? HW
   HW2        1.0     0.986593     0.659832     0.207150    Uiso  ? HW
   OW         1.0     0.312303     0.939800     0.696635    Uiso  ? O
   HW1        1.0     0.335699     0.935594     0.707939    Uiso  ? HW
   HW2        1.0     0.304154     0.917718     0.685331    Uiso  ? HW
   OW         1.0     0.762881     0.059411     0.810200    Uiso  ? O
   HW1        1.0     0.757886     0.033649     0.807834    Uiso  ? HW
   HW2        1.0     0.761830     0.070715     0.786540    Uiso  ? HW
   OW         1.0     0.522871     0.255258     0.284175    Uiso  ? O
   HW1        1.0     0.525499     0.255783     0.310200    Uiso  ? HW
   HW2        1.0     0.528917     0.231335     0.275237    Uiso  ? HW
   OW         1.0     0.824658     0.749737     0.481861    Uiso  ? O
   HW1        1.0     0.831756     0.744217     0.506572    Uiso  ? HW
   HW2        1.0     0.829127     0.728707     0.466614    Uiso  ? HW
   OW         1.0     1.005258     0.022345     0.189274    Uiso  ? O
   HW1        1.0     0.991588     0.004206     0.202681    Uiso  ? HW
   HW2        1.0     0.989222     0.042324     0.182965    Uiso  ? HW
   OW         1.0     0.529968     0.169821     0.085699    Uiso  ? O
   HW1        1.0     0.509727     0.159569     0.072292    Uiso  ? HW
   HW2        1.0     0.521030     0.182177     0.106993    Uiso  ? HW
   OW         1.0     0.289169     0.961619     0.307571    Uiso  ? O
   HW1        1.0     0.270505     0.953996     0.324132    Uiso  ? HW
   HW2        1.0     0.289169     0.987907     0.305468    Uiso  ? HW
   OW         1.0     0.849632     0.331493     0.435331    Uiso  ? O
   HW1        1.0     0.854101     0.352524     0.419821    Uiso  ? HW
   HW2        1.0     0.824395     0.324658     0.433491    Uiso  ? HW
   OW         1.0     0.958991     0.311514     0.118297    Uiso  ? O
   HW1        1.0     0.942692     0.306257     0.098318    Uiso  ? HW
   HW2        1.0     0.982650     0.301262     0.113302    Uiso  ? HW
   OW         1.0     0.998423     0.271030     0.880915    Uiso  ? O
   HW1        1.0     0.981335     0.271819     0.861199    Uiso  ? HW
   HW2        1.0     1.018402     0.287066     0.875920    Uiso  ? HW
   OW         1.0     0.751840     0.140379     0.880389    Uiso  ? O
   HW1        1.0     0.759464     0.149842     0.903785    Uiso  ? HW
   HW2        1.0     0.767087     0.150894     0.861724    Uiso  ? HW
   OW         1.0     0.331493     0.290484     0.163249    Uiso  ? O
   HW1        1.0     0.330179     0.314669     0.152997    Uiso  ? HW
   HW2        1.0     0.342008     0.291535     0.187434    Uiso  ? HW
   OW         1.0     0.987645     0.374080     0.101998    Uiso  ? O
   HW1        1.0     1.012355     0.381178     0.107518    Uiso  ? HW
   HW2        1.0     0.979232     0.356993     0.120137    Uiso  ? HW
   OW         1.0     0.754469     0.483438     0.381441    Uiso  ? O
   HW1        1.0     0.737382     0.466877     0.370400    Uiso  ? HW
   HW2        1.0     0.743691     0.493954     0.402997    Uiso  ? HW
   OW         1.0     0.517087     1.002366     0.681651    Uiso  ? O
   HW1        1.0     0.537329     0.993954     0.667192    Uiso  ? HW
   HW2        1.0     0.495531     0.988433     0.675867    Uiso  ? HW
   OW         1.0     0.711882     0.900894     0.971872    Uiso  ? O
   HW1        1.0     0.713985     0.924290     0.983964    Uiso  ? HW
   HW2        1.0     0.693743     0.886435     0.984227    Uiso  ? HW
   OW         1.0     0.878549     0.937434     0.565720    Uiso  ? O
   HW1        1.0     0.896162     0.955836     0.572555    Uiso  ? HW
   HW2        1.0     0.869348     0.925867     0.587277    Uiso  ? HW
   OW         1.0     0.529968     0.484227     0.098318    Uiso  ? O
   HW1        1.0     0.552576     0.485016     0.111462    Uiso  ? HW
   HW2        1.0     0.525762     0.460042     0.088854    Uiso  ? HW
   OW         1.0     0.816509     0.451630     0.725552    Uiso  ? O
   HW1        1.0     0.797319     0.465037     0.713985    Uiso  ? HW
   HW2        1.0     0.815983     0.456362     0.751577    Uiso  ? HW
   OW         1.0     0.698475     0.728707     0.355941    Uiso  ? O
   HW1        1.0     0.717140     0.743691     0.366456    Uiso  ? HW
   HW2        1.0     0.697949     0.732124     0.329916    Uiso  ? HW
   OW         1.0     0.525237     0.770242     0.412461    Uiso  ? O
   HW1        1.0     0.522345     0.796267     0.413249    Uiso  ? HW
   HW2        1.0     0.522608     0.761830     0.387750    Uiso  ? HW
   OW         1.0     0.387487     0.097529     0.332545    Uiso  ? O
   HW1        1.0     0.410358     0.096215     0.319401    Uiso  ? HW
   HW2        1.0     0.376972     0.073607     0.334122    Uiso  ? HW
   OW         1.0     0.605678     0.249211     0.761041    Uiso  ? O
   HW1        1.0     0.609359     0.263670     0.782597    Uiso  ? HW
   HW2        1.0     0.595952     0.264721     0.741851    Uiso  ? HW
   OW         1.0     0.346477     0.707413     0.217140    Uiso  ? O
   HW1        1.0     0.325447     0.710831     0.232650    Uiso  ? HW
   HW2        1.0     0.361987     0.728444     0.218717    Uiso  ? HW
   OW         1.0     0.297581     0.818875     0.956362    Uiso  ? O
   HW1        1.0     0.290747     0.805205     0.935068    Uiso  ? HW
   HW2        1.0     0.299947     0.844111     0.950053    Uiso  ? HW
   OW         1.0     0.285226     0.386172     0.058623    Uiso  ? O
   HW1        1.0     0.266299     0.376183     0.043375    Uiso  ? HW
   HW2        1.0     0.307308     0.389064     0.044690    Uiso  ? HW
   OW         1.0     0.006572     0.356993     0.440852    Uiso  ? O
   HW1        1.0     0.008412     0.355941     0.414564    Uiso  ? HW
   HW2        1.0    -0.005783     0.335436     0.449790    Uiso  ? HW
   OW         1.0     0.699001     0.954784     0.101998    Uiso  ? O
   HW1        1.0     0.695058     0.971083     0.081756    Uiso  ? HW
   HW2        1.0     0.697424     0.929811     0.093323    Uiso  ? HW
   OW         1.0     0.909306     0.536803     0.620400    Uiso  ? O
   HW1        1.0     0.928496     0.554154     0.616193    Uiso  ? HW
   HW2        1.0     0.891693     0.546793     0.636961    Uiso  ? HW
   OW         1.0     0.181125     0.073344     0.156677    Uiso  ? O
   HW1        1.0     0.177445     0.099106     0.153785    Uiso  ? HW
   HW2        1.0     0.160095     0.060463     0.147213    Uiso  ? HW
   OW         1.0     0.254206     0.449264     0.081230    Uiso  ? O
   HW1        1.0     0.265247     0.427445     0.071241    Uiso  ? HW
   HW2        1.0     0.227918     0.447424     0.078864    Uiso  ? HW
   OW         1.0     0.342534     0.489222     0.639327    Uiso  ? O
   HW1        1.0     0.344637     0.511830     0.626183    Uiso  ? HW
   HW2        1.0     0.358570     0.471346     0.628286    Uiso  ? HW
   OW         1.0     0.414038     0.253943     0.877497    Uiso  ? O
   HW1        1.0     0.409569     0.263144     0.853312    Uiso  ? HW
   HW2        1.0     0.394848     0.261304     0.893796    Uiso  ? HW
   OW         1.0     0.000263     0.067298     0.603575    Uiso  ? O
   HW1        1.0    -0.019190     0.080442     0.592271    Uiso  ? HW
   HW2        1.0     0.022608     0.080967     0.601472    Uiso  ? HW
   OW         1.0     0.792324     0.335173     0.148791    Uiso  ? O
   HW1        1.0     0.813354     0.322818     0.138538    Uiso  ? HW
   HW2        1.0     0.790484     0.359096     0.138276    Uiso  ? HW
   OW         1.0     0.632492     0.030231     0.899316    Uiso  ? O
   HW1        1.0     0.607256     0.026025     0.893270    Uiso  ? HW
   HW2        1.0     0.635647     0.027865     0.925342    Uiso  ? HW
   OW         1.0     0.243954     0.475026     0.831230    Uiso  ? O
   HW1        1.0     0.227392     0.466877     0.812566    Uiso  ? HW
   HW2        1.0     0.268402     0.467928     0.824658    Uiso  ? HW
   OW         1.0     0.746057     0.543638     0.644322    Uiso  ? O
   HW1        1.0     0.766299     0.559674     0.638801    Uiso  ? HW
   HW2        1.0     0.735279     0.535226     0.621714    Uiso  ? HW
   OW         1.0     0.331493     0.873291     0.874869    Uiso  ? O
   HW1        1.0     0.323607     0.878286     0.899316    Uiso  ? HW
   HW2        1.0     0.323344     0.892744     0.859096    Uiso  ? HW
   OW         1.0     0.013933     0.513670     0.539958    Uiso  ? O
   HW1        1.0     0.027340     0.498948     0.522871    Uiso  ? HW
   HW2        1.0     0.019979     0.539169     0.536278    Uiso  ? HW
   OW         1.0     0.774185     0.443218     0.296793    Uiso  ? O
   HW1        1.0     0.794690     0.457413     0.288644    Uiso  ? HW
   HW2        1.0     0.757886     0.439274     0.276551    Uiso  ? HW
   OW         1.0     0.726604     0.164301     0.247634    Uiso  ? O
   HW1        1.0     0.749474     0.177182     0.249474    Uiso  ? HW
   HW2        1.0     0.728444     0.141693     0.260778    Uiso  ? HW
   OW         1.0     0.706362     0.080705     0.422187    Uiso  ? O
   HW1        1.0     0.687171     0.095426     0.412461    Uiso  ? HW
   HW2        1.0     0.696109     0.060726     0.435857    Uiso  ? HW
   OW         1.0     0.820978     0.421661     0.659569    Uiso  ? O
   HW1        1.0     0.798107     0.432177     0.652208    Uiso  ? HW
   HW2        1.0     0.828339     0.403523     0.641956    Uiso  ? HW
   OW         1.0     0.097266     0.101998     0.211882    Uiso  ? O
   HW1        1.0     0.097003     0.089117     0.189012    Uiso  ? HW
   HW2        1.0     0.118822     0.116982     0.213197    Uiso  ? HW
   OW         1.0     0.584911     0.878549     0.806519    Uiso  ? O
   HW1        1.0     0.562040     0.875394     0.794164    Uiso  ? HW
   HW2        1.0     0.581493     0.893796     0.827813    Uiso  ? HW
   OW         1.0     0.740799     0.309674     0.733964    Uiso  ? O
   HW1        1.0     0.736856     0.335436     0.730021    Uiso  ? HW
   HW2        1.0     0.751577     0.299159     0.712408    Uiso  ? HW
   OW         1.0     0.852261     0.721083     0.544427    Uiso  ? O
   HW1        1.0     0.878023     0.727129     0.543638    Uiso  ? HW
   HW2        1.0     0.848318     0.701630     0.561514    Uiso  ? HW
   OW         1.0     0.706099     0.296793     0.965037    Uiso  ? O
   HW1        1.0     0.713459     0.313880     0.946635    Uiso  ? HW
   HW2        1.0     0.704522     0.272608     0.954784    Uiso  ? HW
   OW         1.0     0.820189     0.795216     0.400631    Uiso  ? O
   HW1        1.0     0.829653     0.789432     0.376972    Uiso  ? HW
   HW2        1.0     0.839905     0.802839     0.416141    Uiso  ? HW
   OW         1.0     0.506572     0.772082     0.941115    Uiso  ? O
   HW1        1.0     0.521293     0.769979     0.919558    Uiso  ? HW
   HW2        1.0     0.485279     0.786803     0.936120    Uiso  ? HW
   OW         1.0     0.830179     0.142744     0.692955    Uiso  ? O
   HW1        1.0     0.833070     0.133281     0.668770    Uiso  ? HW
   HW2        1.0     0.848843     0.133018     0.708728    Uiso  ? HW
   OW         1.0     0.993691     0.590694     0.845952    Uiso  ? O
   HW1        1.0     1.000263     0.616193     0.845952    Uiso  ? HW
   HW2        1.0     0.986593     0.583596     0.870400    Uiso  ? HW
   OW         1.0     0.337802     0.764458     0.978707    Uiso  ? O
   HW1        1.0     0.331756     0.738959     0.980021    Uiso  ? HW
   HW2        1.0     0.356730     0.767876     0.960831    Uiso  ? HW
   OW         1.0     0.499474     0.160620     0.528654    Uiso  ? O
   HW1        1.0     0.520768     0.162198     0.543901    Uiso  ? HW
   HW2        1.0     0.481861     0.144322     0.539432    Uiso  ? HW
   OW         1.0     0.218980     0.843849     0.599895    Uiso  ? O
   HW1        1.0     0.196898     0.855678     0.592534    Uiso  ? HW
   HW2        1.0     0.236067     0.844374     0.579916    Uiso  ? HW
   OW         1.0     0.295478     0.012881     0.026551    Uiso  ? O
   HW1        1.0     0.312566     0.032334     0.030494    Uiso  ? HW
   HW2        1.0     0.273396     0.017613     0.040221    Uiso  ? HW
   OW         1.0     0.867771     0.470820     0.683491    Uiso  ? O
   HW1        1.0     0.886172     0.485279     0.695584    Uiso  ? HW
   HW2        1.0     0.854890     0.485804     0.666141    Uiso  ? HW
   OW         1.0     0.543113     0.674816     0.361199    Uiso  ? O
   HW1        1.0     0.551525     0.650105     0.363302    Uiso  ? HW
   HW2        1.0     0.557571     0.690326     0.376709    Uiso  ? HW
   OW         1.0     0.116193     0.132755     0.590431    Uiso  ? O
   HW1        1.0     0.130652     0.126183     0.611462    Uiso  ? HW
   HW2        1.0     0.130652     0.130126     0.568612    Uiso  ? HW
   OW         1.0     0.690063     0.651420     0.371188    Uiso  ? O
   HW1        1.0     0.684543     0.650894     0.396951    Uiso  ? HW
   HW2        1.0     0.702156     0.673764     0.365142    Uiso  ? HW
   OW         1.0     0.625394     0.931388     0.891693    Uiso  ? O
   HW1        1.0     0.600946     0.934543     0.882229    Uiso  ? HW
   HW2        1.0     0.633281     0.906677     0.887487    Uiso  ? HW
   OW         1.0     0.699790     0.966877     0.571241    Uiso  ? O
   HW1        1.0     0.688223     0.980547     0.590694    Uiso  ? HW
   HW2        1.0     0.725026     0.973449     0.569664    Uiso  ? HW
   OW         1.0     0.260778     0.326236     0.949001    Uiso  ? O
   HW1        1.0     0.243691     0.306257     0.947424    Uiso  ? HW
   HW2        1.0     0.283386     0.317560     0.959253    Uiso  ? HW
   OW         1.0     0.683491     0.160883     0.886172    Uiso  ? O
   HW1        1.0     0.660358     0.166141     0.897739    Uiso  ? HW
   HW2        1.0     0.696635     0.183228     0.882492    Uiso  ? HW
   OW         1.0     0.482650     0.783386     0.848843    Uiso  ? O
   HW1        1.0     0.496320     0.802839     0.860147    Uiso  ? HW
   HW2        1.0     0.484490     0.761567     0.863828    Uiso  ? HW
   OW         1.0     0.503943     0.003680     0.094637    Uiso  ? O
   HW1        1.0     0.511041     0.018665     0.074395    Uiso  ? HW
   HW2        1.0     0.524711    -0.000526     0.110147    Uiso  ? HW
   OW         1.0     0.475289     0.447161     0.355941    Uiso  ? O
   HW1        1.0     0.480021     0.453470     0.380915    Uiso  ? HW
   HW2        1.0     0.449527     0.449264     0.351209    Uiso  ? HW
   OW         1.0     0.537066     0.951367     0.049947    Uiso  ? O
   HW1        1.0     0.546004     0.968454     0.068086    Uiso  ? HW
   HW2        1.0     0.517613     0.962408     0.036278    Uiso  ? HW
   OW         1.0     0.696109     0.467666     0.875394    Uiso  ? O
   HW1        1.0     0.683228     0.446372     0.884069    Uiso  ? HW
   HW2        1.0     0.701104     0.465300     0.849895    Uiso  ? HW
   OW         1.0     0.635647     0.294164     0.952156    Uiso  ? O
   HW1        1.0     0.660620     0.291535     0.960042    Uiso  ? HW
   HW2        1.0     0.634858     0.308885     0.930336    Uiso  ? HW
   OW         1.0     0.653785     0.901420     0.813617    Uiso  ? O
   HW1        1.0     0.646425     0.925867     0.820189    Uiso  ? HW
   HW2        1.0     0.676919     0.895899     0.824921    Uiso  ? HW
   OW         1.0     0.921136     0.746320     0.567035    Uiso  ? O
   HW1        1.0     0.944532     0.742376     0.578076    Uiso  ? HW
   HW2        1.0     0.909043     0.766562     0.578601    Uiso  ? HW
   OW         1.0     0.080705     0.870662     0.786540    Uiso  ? O
   HW1        1.0     0.068875     0.894059     0.784963    Uiso  ? HW
   HW2        1.0     0.070189     0.854101     0.769453    Uiso  ? HW
   OW         1.0     0.200315     0.553102     0.713722    Uiso  ? O
   HW1        1.0     0.209516     0.537592     0.694532    Uiso  ? HW
   HW2        1.0     0.181125     0.540747     0.726604    Uiso  ? HW
   OW         1.0     0.640904     0.048896     0.347529    Uiso  ? O
   HW1        1.0     0.645110     0.065195     0.367771    Uiso  ? HW
   HW2        1.0     0.616982     0.038118     0.349632    Uiso  ? HW
   OW         1.0     0.020242     0.504995     0.669033    Uiso  ? O
   HW1        1.0     0.018402     0.511304     0.694532    Uiso  ? HW
   HW2        1.0     0.043901     0.512355     0.660095    Uiso  ? HW
   OW         1.0     0.041535     0.507361     0.737119    Uiso  ? O
   HW1        1.0     0.058623     0.487645     0.741325    Uiso  ? HW
   HW2        1.0     0.036803     0.519716     0.759727    Uiso  ? HW
   OW         1.0     0.621714     0.009727     0.142744    Uiso  ? O
   HW1        1.0     0.634332     0.020768     0.163249    Uiso  ? HW
   HW2        1.0     0.637750    -0.007886     0.131441    Uiso  ? HW
   OW         1.0     0.241588     0.354364     0.890641    Uiso  ? O
   HW1        1.0     0.251052     0.350421     0.914826    Uiso  ? HW
   HW2        1.0     0.236593     0.380126     0.887224    Uiso  ? HW
   OW         1.0     0.340957     0.929285     0.102787    Uiso  ? O
   HW1        1.0     0.326236     0.946898     0.115405    Uiso  ? HW
   HW2        1.0     0.353575     0.941115     0.083070    Uiso  ? HW
   OW         1.0     0.508149     0.354627     0.146951    Uiso  ? O
   HW1        1.0     0.496845     0.334385     0.159043    Uiso  ? HW
   HW2        1.0     0.511304     0.349106     0.121451    Uiso  ? HW
   OW         1.0     0.558622     0.243428    -0.001052    Uiso  ? O
   HW1        1.0     0.562040     0.225815     0.018139    Uiso  ? HW
   HW2        1.0     0.533386     0.251052    -0.001840    Uiso  ? HW
   OW         1.0     0.409832     0.237907     0.960042    Uiso  ? O
   HW1        1.0     0.424027     0.258675     0.952681    Uiso  ? HW
   HW2        1.0     0.384595     0.241588     0.953207    Uiso  ? HW
   OW         1.0     0.774974     0.224238     0.722397    Uiso  ? O
   HW1        1.0     0.773922     0.245268     0.706625    Uiso  ? HW
   HW2        1.0     0.768139     0.231335     0.746845    Uiso  ? HW
   OW         1.0     0.338854     0.267876     0.503680    Uiso  ? O
   HW1        1.0     0.343323     0.252103     0.524185    Uiso  ? HW
   HW2        1.0     0.329916     0.291009     0.512093    Uiso  ? HW
   OW         1.0     0.909043     0.072818     0.006835    Uiso  ? O
   HW1        1.0     0.885384     0.082808     0.001577    Uiso  ? HW
   HW2        1.0     0.915352     0.078076     0.031809    Uiso  ? HW
   OW         1.0     0.986067     0.443481     0.192166    Uiso  ? O
   HW1        1.0     0.968980     0.452418     0.209779    Uiso  ? HW
   HW2        1.0     0.977129     0.421136     0.181914    Uiso  ? HW
   OW         1.0     0.710305     0.110936     0.930599    Uiso  ? O
   HW1        1.0     0.724238     0.090957     0.940589    Uiso  ? HW
   HW2        1.0     0.700053     0.125131     0.950053    Uiso  ? HW
   OW         1.0     0.939800     0.298370     0.201367    Uiso  ? O
   HW1        1.0     0.958202     0.299159     0.182702    Uiso  ? HW
   HW2        1.0     0.948212     0.311777     0.222660    Uiso  ? HW
   OW         1.0     0.262093     0.772082     0.996320    Uiso  ? O
   HW1        1.0     0.263144     0.745794     0.994217    Uiso  ? HW
   HW2        1.0     0.237119     0.779968     0.998423    Uiso  ? HW
   OW         1.0     0.430074     0.366719     0.796004    Uiso  ? O
   HW1        1.0     0.434543     0.360673     0.770768    Uiso  ? HW
   HW2        1.0     0.416930     0.389590     0.797319    Uiso  ? HW
   OW         1.0     0.674290     0.836488     0.783649    Uiso  ? O
   HW1        1.0     0.692692     0.823344     0.797319    Uiso  ? HW
   HW2        1.0     0.682965     0.841220     0.759201    Uiso  ? HW
   OW         1.0     0.843849     0.207150     0.729232    Uiso  ? O
   HW1        1.0     0.851472     0.210568     0.753943    Uiso  ? HW
   HW2        1.0     0.864353     0.210042     0.712934    Uiso  ? HW
   OW         1.0     0.065720     0.104101     0.760778    Uiso  ? O
   HW1        1.0     0.063354     0.129600     0.766036    Uiso  ? HW
   HW2        1.0     0.058360     0.089905     0.781546    Uiso  ? HW
   OW         1.0     0.381966     0.817035     0.509201    Uiso  ? O
   HW1        1.0     0.385647     0.842271     0.502103    Uiso  ? HW
   HW2        1.0     0.405363     0.805205     0.511567    Uiso  ? HW
   OW         1.0     0.953733     0.993165     0.739748    Uiso  ? O
   HW1        1.0     0.965037     0.969506     0.741062    Uiso  ? HW
   HW2        1.0     0.929022     0.991588     0.748160    Uiso  ? HW
   OW         1.0     0.778654     0.589117     0.483964    Uiso  ? O
   HW1        1.0     0.800999     0.582808     0.472135    Uiso  ? HW
   HW2        1.0     0.782334     0.610936     0.498423    Uiso  ? HW
   OW         1.0     0.958465     0.195321     0.304416    Uiso  ? O
   HW1        1.0     0.942429     0.196372     0.325184    Uiso  ? HW
   HW2        1.0     0.950578     0.212671     0.286278    Uiso  ? HW
   OW         1.0     0.742902     0.218454     0.986593    Uiso  ? O
   HW1        1.0     0.745005     0.238959     1.003155    Uiso  ? HW
   HW2        1.0     0.718980     0.218717     0.975552    Uiso  ? HW
   OW         1.0     0.664827     0.092271     0.874869    Uiso  ? O
   HW1        1.0     0.646688     0.104101     0.859884    Uiso  ? HW
   HW2        1.0     0.654837     0.070452     0.885384    Uiso  ? HW
   OW         1.0     0.800473     0.561777     0.731598    Uiso  ? O
   HW1        1.0     0.777340     0.550736     0.737119    Uiso  ? HW
   HW2        1.0     0.819664     0.549685     0.744742    Uiso  ? HW
   OW         1.0     0.237382     0.615405     0.017876    Uiso  ? O
   HW1        1.0     0.261567     0.625131     0.013933    Uiso  ? HW
   HW2        1.0     0.219769     0.634332     0.013670    Uiso  ? HW
   OW         1.0     0.962671     0.870137     0.146951    Uiso  ? O
   HW1        1.0     0.962145     0.851472     0.128549    Uiso  ? HW
   HW2        1.0     0.984227     0.884858     0.143796    Uiso  ? HW
   OW         1.0     0.692955     0.259201     0.739748    Uiso  ? O
   HW1        1.0     0.695846     0.240799     0.758149    Uiso  ? HW
   HW2        1.0     0.713197     0.276025     0.740799    Uiso  ? HW
   OW         1.0     0.719243     0.518665     0.429811    Uiso  ? O
   HW1        1.0     0.702418     0.517350     0.450053    Uiso  ? HW
   HW2        1.0     0.730021     0.542587     0.428759    Uiso  ? HW
   OW         1.0     0.683754     0.075710     0.782334    Uiso  ? O
   HW1        1.0     0.674816     0.056257     0.797581    Uiso  ? HW
   HW2        1.0     0.695846     0.065195     0.761304    Uiso  ? HW
   OW         1.0     0.864090     0.455047     0.095163    Uiso  ? O
   HW1        1.0     0.857256     0.429811     0.094637    Uiso  ? HW
   HW2        1.0     0.881178     0.460042     0.075973    Uiso  ? HW
   OW         1.0     0.754732     0.739222     0.463722    Uiso  ? O
   HW1        1.0     0.748948     0.747634     0.439537    Uiso  ? HW
   HW2        1.0     0.777865     0.749211     0.471346    Uiso  ? HW
   OW         1.0     0.745268     0.672976     0.487907    Uiso  ? O
   HW1        1.0     0.764196     0.664301     0.503943    Uiso  ? HW
   HW2        1.0     0.754206     0.693743     0.474501    Uiso  ? HW
   OW         1.0     0.389590     0.697949     0.007624    Uiso  ? O
   HW1        1.0     0.363828     0.699001     0.002892    Uiso  ? HW
   HW2        1.0     0.398528     0.673764     0.002892    Uiso  ? HW
   OW         1.0     0.370925     0.674816     0.926919    Uiso  ? O
   HW1        1.0     0.360147     0.681125     0.950053    Uiso  ? HW
   HW2        1.0     0.353838     0.680599     0.907729    Uiso  ? HW
   OW         1.0     0.958202     0.449001     0.608833    Uiso  ? O
   HW1        1.0     0.937434     0.433754     0.614090    Uiso  ? HW
   HW2        1.0     0.962934     0.449264     0.583070    Uiso  ? HW
   OW         1.0     0.149317     0.991851     0.364090    Uiso  ? O
   HW1        1.0     0.152734     1.017350     0.369348    Uiso  ? HW
   HW2        1.0     0.125657     0.984227     0.372240    Uiso  ? HW
   OW         1.0     0.120925     0.636435     0.952944    Uiso  ? O
   HW1        1.0     0.123817     0.655626     0.935068    Uiso  ? HW
   HW2        1.0     0.126446     0.645636     0.976866    Uiso  ? HW
   OW         1.0     0.960042     0.983701     0.226341    Uiso  ? O
   HW1        1.0     0.939274     0.985016     0.210305    Uiso  ? HW
   HW2        1.0     0.956625     0.963985     0.243428    Uiso  ? HW
   OW         1.0     0.312303     0.192955     0.676919    Uiso  ? O
   HW1        1.0     0.308622     0.183754     0.701367    Uiso  ? HW
   HW2        1.0     0.321504     0.173764     0.661409    Uiso  ? HW
   OW         1.0     0.987119     0.440589     0.675342    Uiso  ? O
   HW1        1.0     1.008675     0.431125     0.686908    Uiso  ? HW
   HW2        1.0     0.965825     0.433754     0.689274    Uiso  ? HW
   OW         1.0     0.643796     0.419558     0.713985    Uiso  ? O
   HW1        1.0     0.659832     0.436646     0.702418    Uiso  ? HW
   HW2        1.0     0.647213     0.420610     0.740010    Uiso  ? HW
   OW         1.0     0.825710     0.098580     0.228707    Uiso  ? O
   HW1        1.0     0.822555     0.124606     0.230547    Uiso  ? HW
   HW2        1.0     0.812040     0.086751     0.247897    Uiso  ? HW
   OW         1.0     0.294953     0.674816     0.778917    Uiso  ? O
   HW1        1.0     0.279968     0.664038     0.760515    Uiso  ? HW
   HW2        1.0     0.304416     0.655889     0.794690    Uiso  ? HW
   OW         1.0     0.279443     0.450841     0.005783    Uiso  ? O
   HW1        1.0     0.300999     0.457939     0.018927    Uiso  ? HW
   HW2        1.0     0.283912     0.428496    -0.007361    Uiso  ? HW
   OW         1.0     0.799947     0.199264     0.663775    Uiso  ? O
   HW1        1.0     0.791272     0.182177     0.645636    Uiso  ? HW
   HW2        1.0     0.801525     0.223186     0.653523    Uiso  ? HW
   OW         1.0     0.995268     0.687960     0.544164    Uiso  ? O
   HW1        1.0     0.982124     0.696898     0.564932    Uiso  ? HW
   HW2        1.0     1.014196     0.671661     0.552050    Uiso  ? HW
   OW         1.0     0.829127     0.481598     0.266299    Uiso  ? O
   HW1        1.0     0.815457     0.485804     0.244217    Uiso  ? HW
   HW2        1.0     0.832019     0.504206     0.279180    Uiso  ? HW
   OW         1.0     0.134069     0.533123     0.884595    Uiso  ? O
   HW1        1.0     0.137487     0.559148     0.884858    Uiso  ? HW
   HW2        1.0     0.157466     0.521293     0.880915    Uiso  ? HW
   OW         1.0     0.457413     0.234227     0.219769    Uiso  ? O
   HW1        1.0     0.436383     0.229758     0.204784    Uiso  ? HW
   HW2        1.0     0.458728     0.259990     0.225552    Uiso  ? HW
   OW         1.0     0.467666     0.281020     0.777865    Uiso  ? O
   HW1        1.0     0.459516     0.300210     0.762093    Uiso  ? HW
   HW2        1.0     0.493165     0.284437     0.783386    Uiso  ? HW
   OW         1.0     0.645110     0.934017     0.017876    Uiso  ? O
   HW1        1.0     0.662461     0.949527     0.005783    Uiso  ? HW
   HW2        1.0     0.651945     0.908780     0.014458    Uiso  ? HW
   OW         1.0     0.284437     0.251577     0.723975    Uiso  ? O
   HW1        1.0     0.289695     0.277077     0.726604    Uiso  ? HW
   HW2        1.0     0.293638     0.243165     0.700841    Uiso  ? HW
   OW         1.0     0.611199     0.210042     0.445058    Uiso  ? O
   HW1        1.0     0.627760     0.203733     0.464511    Uiso  ? HW
   HW2        1.0     0.613565     0.192955     0.425342    Uiso  ? HW
   OW         1.0     0.674027     0.307045     0.559148    Uiso  ? O
   HW1        1.0     0.672187     0.329916     0.546267    Uiso  ? HW
   HW2        1.0     0.697424     0.305994     0.571241    Uiso  ? HW
   OW         1.0     0.532860     0.560200     0.623028    Uiso  ? O
   HW1        1.0     0.511304     0.546004     0.628549    Uiso  ? HW
   HW2        1.0     0.528917     0.585173     0.630389    Uiso  ? HW
   OW         1.0     0.340431     0.064932     0.033386    Uiso  ? O
   HW1        1.0     0.347003     0.078339     0.011567    Uiso  ? HW
   HW2        1.0     0.361987     0.060988     0.048107    Uiso  ? HW
   OW         1.0     0.581230     0.991588    -0.002366    Uiso  ? O
   HW1        1.0     0.567560     0.979232     0.016299    Uiso  ? HW
   HW2        1.0     0.568349     1.012881    -0.010252    Uiso  ? HW
   OW         1.0     0.802576     0.483438     0.056782    Uiso  ? O
   HW1        1.0     0.791535     0.459516     0.054679    Uiso  ? HW
   HW2        1.0     0.820715     0.482913     0.075973    Uiso  ? HW
   OW         1.0     0.529968     0.977655     0.356204    Uiso  ? O
   HW1        1.0     0.549422     0.980021     0.373817    Uiso  ? HW
   HW2        1.0     0.538381     0.963460     0.335699    Uiso  ? HW
   OW         1.0     0.848580     0.932177     0.770505    Uiso  ? O
   HW1        1.0     0.873554     0.932440     0.762093    Uiso  ? HW
   HW2        1.0     0.837539     0.909043     0.764721    Uiso  ? HW
   OW         1.0     0.548370     0.078601     0.906414    Uiso  ? O
   HW1        1.0     0.556782     0.099106     0.892219    Uiso  ? HW
   HW2        1.0     0.553102     0.056257     0.893270    Uiso  ? HW
   OW         1.0     0.166930     0.645373     0.341220    Uiso  ? O
   HW1        1.0     0.174027     0.652734     0.317035    Uiso  ? HW
   HW2        1.0     0.164301     0.666667     0.356467    Uiso  ? HW
   OW         1.0     0.383281     0.412986     0.566772    Uiso  ? O
   HW1        1.0     0.359096     0.410620     0.556782    Uiso  ? HW
   HW2        1.0     0.398791     0.424553     0.548896    Uiso  ? HW
   OW         1.0     0.487382     0.061514     0.943218    Uiso  ? O
   HW1        1.0     0.464248     0.068086     0.953733    Uiso  ? HW
   HW2        1.0     0.486856     0.036015     0.936383    Uiso  ? HW
   OW         1.0     0.002892     0.662198     0.063091    Uiso  ? O
   HW1        1.0     0.019716     0.667192     0.082545    Uiso  ? HW
   HW2        1.0    -0.020768     0.657203     0.073081    Uiso  ? HW
   OW         1.0     0.710042     0.101998     0.055731    Uiso  ? O
   HW1        1.0     0.712145     0.111987     0.079916    Uiso  ? HW
   HW2        1.0     0.684805     0.102524     0.048107    Uiso  ? HW
   OW         1.0     0.162198     0.238170     0.097003    Uiso  ? O
   HW1        1.0     0.171661     0.225815     0.075710    Uiso  ? HW
   HW2        1.0     0.161409     0.221609     0.117245    Uiso  ? HW
   OW         1.0     0.443743     0.365668     0.615931    Uiso  ? O
   HW1        1.0     0.459516     0.385910     0.610410    Uiso  ? HW
   HW2        1.0     0.432702     0.356993     0.593586    Uiso  ? HW
   OW         1.0     0.834122     0.632229     0.410883    Uiso  ? O
   HW1        1.0     0.842534     0.610673     0.423502    Uiso  ? HW
   HW2        1.0     0.813354     0.626446     0.396162    Uiso  ? HW
   OW         1.0     0.617508     0.123554     0.240273    Uiso  ? O
   HW1        1.0     0.622503     0.149317     0.240011    Uiso  ? HW
   HW2        1.0     0.628286     0.112776     0.261830    Uiso  ? HW
   OW         1.0     0.983438     0.765247     0.041272    Uiso  ? O
   HW1        1.0     0.980547     0.738959     0.039169    Uiso  ? HW
   HW2        1.0     1.000000     0.773659     0.022608    Uiso  ? HW
   OW         1.0     0.412986     0.455836     0.514984    Uiso  ? O
   HW1        1.0     0.399579     0.441640     0.497371    Uiso  ? HW
   HW2        1.0     0.398002     0.476078     0.522871    Uiso  ? HW
   OW         1.0     0.867508     0.410358     0.807308    Uiso  ? O
   HW1        1.0     0.844637     0.422976     0.809411    Uiso  ? HW
   HW2        1.0     0.863302     0.385647     0.799159    Uiso  ? HW
   OW         1.0     0.528128     0.230284     0.432702    Uiso  ? O
   HW1        1.0     0.535226     0.233701     0.407729    Uiso  ? HW
   HW2        1.0     0.538118     0.249474     0.447424    Uiso  ? HW
   OW         1.0     0.503943     0.130389     0.941640    Uiso  ? O
   HW1        1.0     0.484227     0.142744     0.953996    Uiso  ? HW
   HW2        1.0     0.515773     0.146951     0.925079    Uiso  ? HW
   OW         1.0     0.699790     0.458728     0.181651    Uiso  ? O
   HW1        1.0     0.705573     0.471872     0.203733    Uiso  ? HW
   HW2        1.0     0.701630     0.432965     0.186383    Uiso  ? HW
   OW         1.0     0.303365     0.451367     0.799947    Uiso  ? O
   HW1        1.0     0.295216     0.438749     0.778128    Uiso  ? HW
   HW2        1.0     0.317823     0.472397     0.793113    Uiso  ? HW
   OW         1.0     0.649054     0.008412     0.715300    Uiso  ? O
   HW1        1.0     0.633281     0.026025     0.727129    Uiso  ? HW
   HW2        1.0     0.659306     0.018927     0.693480    Uiso  ? HW
   OW         1.0     0.912986     0.170873     0.501577    Uiso  ? O
   HW1        1.0     0.889327     0.169558     0.513144    Uiso  ? HW
   HW2        1.0     0.920084     0.196109     0.498948    Uiso  ? HW
   OW         1.0     0.500526     0.987645     0.440589    Uiso  ? O
   HW1        1.0     0.474238     0.988696     0.443218    Uiso  ? HW
   HW2        1.0     0.509201     1.010252     0.430337    Uiso  ? HW
   OW         1.0     0.827287     0.618559     0.820189    Uiso  ? O
   HW1        1.0     0.830179     0.640379     0.805731    Uiso  ? HW
   HW2        1.0     0.844111     0.600158     0.811514    Uiso  ? HW
   OW         1.0     0.031020     0.462671     0.039958    Uiso  ? O
   HW1        1.0     0.049422     0.451630     0.054942    Uiso  ? HW
   HW2        1.0     0.042061     0.479758     0.023396    Uiso  ? HW
   OW         1.0     0.254732     0.271293     0.074132    Uiso  ? O
   HW1        1.0     0.234227     0.272345     0.057571    Uiso  ? HW
   HW2        1.0     0.276025     0.262881     0.061251    Uiso  ? HW
   OW         1.0     0.520242     0.924553     0.163775    Uiso  ? O
   HW1        1.0     0.531020     0.905626     0.178233    Uiso  ? HW
   HW2        1.0     0.524974     0.919558     0.138276    Uiso  ? HW
   OW         1.0     0.963722     0.613039     0.946372    Uiso  ? O
   HW1        1.0     0.973186     0.594637     0.930336    Uiso  ? HW
   HW2        1.0     0.947424     0.601998     0.963985    Uiso  ? HW
   OW         1.0     0.686646     0.583333     0.969506    Uiso  ? O
   HW1        1.0     0.705310     0.570715     0.955573    Uiso  ? HW
   HW2        1.0     0.681914     0.569926     0.991588    Uiso  ? HW
   OW         1.0     0.611724     0.664301     0.501577    Uiso  ? O
   HW1        1.0     0.634595     0.675342     0.495268    Uiso  ? HW
   HW2        1.0     0.598055     0.658780     0.479758    Uiso  ? HW
   OW         1.0     0.280494     0.854101     0.116982    Uiso  ? O
   HW1        1.0     0.305731     0.854364     0.109359    Uiso  ? HW
   HW2        1.0     0.268927     0.832282     0.108307    Uiso  ? HW
   OW         1.0     0.557571     0.105415     0.091220    Uiso  ? O
   HW1        1.0     0.561777     0.093060     0.068349    Uiso  ? HW
   HW2        1.0     0.549685     0.129863     0.086751    Uiso  ? HW
   OW         1.0     0.123291     0.553365     0.182177    Uiso  ? O
   HW1        1.0     0.147476     0.556519     0.191903    Uiso  ? HW
   HW2        1.0     0.108044     0.573607     0.189800    Uiso  ? HW
   OW         1.0     0.503680     0.087802     0.689012    Uiso  ? O
   HW1        1.0     0.510778     0.062566     0.690852    Uiso  ? HW
   HW2        1.0     0.478969     0.089117     0.680074    Uiso  ? HW
   OW         1.0     0.166930     0.558360     0.095163    Uiso  ? O
   HW1        1.0     0.158254     0.560988     0.070452    Uiso  ? HW
   HW2        1.0     0.150105     0.569401     0.111724    Uiso  ? HW
   OW         1.0     0.111199     0.615142     0.132755    Uiso  ? O
   HW1        1.0     0.110410     0.616719     0.159043    Uiso  ? HW
   HW2        1.0     0.086751     0.612250     0.123554    Uiso  ? HW
   OW         1.0     0.919821     0.285489     0.070452    Uiso  ? O
   HW1        1.0     0.925079     0.303365     0.052050    Uiso  ? HW
   HW2        1.0     0.911672     0.263144     0.058885    Uiso  ? HW
   OW         1.0     0.816246     0.911146     0.097792    Uiso  ? O
   HW1        1.0     0.802576     0.922713     0.117245    Uiso  ? HW
   HW2        1.0     0.825184     0.887750     0.106204    Uiso  ? HW
   OW         1.0     0.899842     0.649842     0.646688    Uiso  ? O
   HW1        1.0     0.900894     0.639853     0.622503    Uiso  ? HW
   HW2        1.0     0.912986     0.672713     0.647213    Uiso  ? HW
   OW         1.0     0.498423     0.067823     0.611987    Uiso  ? O
   HW1        1.0     0.519979     0.064669     0.626183    Uiso  ? HW
   HW2        1.0     0.484753     0.088591     0.621188    Uiso  ? HW
   OW         1.0     0.960305     0.094900     0.886961    Uiso  ? O
   HW1        1.0     0.949790     0.115405     0.874606    Uiso  ? HW
   HW2        1.0     0.949790     0.072555     0.877760    Uiso  ? HW
   OW         1.0     0.696372     0.292850     0.420347    Uiso  ? O
   HW1        1.0     0.674553     0.289169     0.406151    Uiso  ? HW
   HW2        1.0     0.690326     0.303891     0.443481    Uiso  ? HW
   OW         1.0     0.524711     0.728969     0.157466    Uiso  ? O
   HW1        1.0     0.537329     0.717140     0.177445    Uiso  ? HW
   HW2        1.0     0.542324     0.740799     0.141693    Uiso  ? HW
   OW         1.0     0.775762     0.911672     0.497634    Uiso  ? O
   HW1        1.0     0.763407     0.888801     0.500526    Uiso  ? HW
   HW2        1.0     0.791009     0.916141     0.518665    Uiso  ? HW
   OW         1.0     0.577287     0.718191     0.399316    Uiso  ? O
   HW1        1.0     0.598843     0.732124     0.394059    Uiso  ? HW
   HW2        1.0     0.557045     0.734227     0.402997    Uiso  ? HW
   OW         1.0     0.981598     0.631441     0.500263    Uiso  ? O
   HW1        1.0     0.988696     0.653785     0.512355    Uiso  ? HW
   HW2        1.0     0.993165     0.610936     0.512093    Uiso  ? HW
   OW         1.0     0.104627     0.962934     0.281809    Uiso  ? O
   HW1        1.0     0.104890     0.963985     0.255520    Uiso  ? HW
   HW2        1.0     0.082282     0.973186     0.291009    Uiso  ? HW
   OW         1.0     0.490273     0.982650     1.004995    Uiso  ? O
   HW1        1.0     0.491062     0.984490     0.978970    Uiso  ? HW
   HW2        1.0     0.490273     1.006835     1.015510    Uiso  ? HW
   OW         1.0     0.558885     0.424816     0.716088    Uiso  ? O
   HW1        1.0     0.553102     0.440063     0.736593    Uiso  ? HW
   HW2        1.0     0.584911     0.420347     0.715300    Uiso  ? HW
   OW         1.0     0.880915     0.032072     0.579127    Uiso  ? O
   HW1        1.0     0.869611     0.037329     0.602261    Uiso  ? HW
   HW2        1.0     0.899316     0.013670     0.582282    Uiso  ? HW
   OW         1.0     0.619085     0.890641     0.186383    Uiso  ? O
   HW1        1.0     0.626446     0.914826     0.193481    Uiso  ? HW
   HW2        1.0     0.595426     0.885121     0.196898    Uiso  ? HW
   OW         1.0     0.620400     0.602261     0.946109    Uiso  ? O
   HW1        1.0     0.597003     0.613565     0.940589    Uiso  ? HW
   HW2        1.0     0.618559     0.576498     0.942692    Uiso  ? HW
   OW         1.0     0.377497     0.511304     0.728707    Uiso  ? O
   HW1        1.0     0.403260     0.510252     0.723712    Uiso  ? HW
   HW2        1.0     0.366193     0.489222     0.720031    Uiso  ? HW
   OW         1.0     0.613828     0.467403     0.973186    Uiso  ? O
   HW1        1.0     0.615405     0.480284     0.996057    Uiso  ? HW
   HW2        1.0     0.632492     0.449001     0.971872    Uiso  ? HW
   OW         1.0     0.105415     0.621714     0.203470    Uiso  ? O
   HW1        1.0     0.100946     0.645110     0.192166    Uiso  ? HW
   HW2        1.0     0.119611     0.625131     0.225289    Uiso  ? HW
   OW         1.0     0.505520     0.048896     0.174816    Uiso  ? O
   HW1        1.0     0.509989     0.023134     0.178233    Uiso  ? HW
   HW2        1.0     0.496057     0.059148     0.197161    Uiso  ? HW
   OW         1.0     0.231861     0.900631     0.343586    Uiso  ? O
   HW1        1.0     0.218191     0.888801     0.324395    Uiso  ? HW
   HW2        1.0     0.217403     0.919821     0.354101    Uiso  ? HW
   OW         1.0     0.748686     0.438223     0.633018    Uiso  ? O
   HW1        1.0     0.741588     0.414301     0.641693    Uiso  ? HW
   HW2        1.0     0.728181     0.454522     0.634595    Uiso  ? HW
   OW         1.0     0.782860     0.476604     0.507624    Uiso  ? O
   HW1        1.0     0.790747     0.467666     0.531020    Uiso  ? HW
   HW2        1.0     0.764721     0.460305     0.497634    Uiso  ? HW
   OW         1.0     0.868034     0.833859     0.758675    Uiso  ? O
   HW1        1.0     0.845952     0.845689     0.766562    Uiso  ? HW
   HW2        1.0     0.866982     0.808360     0.764458    Uiso  ? HW
   OW         1.0     0.653523     0.022082     0.821767    Uiso  ? O
   HW1        1.0     0.638801     0.000789     0.817560    Uiso  ? HW
   HW2        1.0     0.650368     0.029968     0.846477    Uiso  ? HW
   OW         1.0     0.235804     0.395110     0.151420    Uiso  ? O
   HW1        1.0     0.255258     0.379600     0.160358    Uiso  ? HW
   HW2        1.0     0.219243     0.380915     0.136698    Uiso  ? HW
   OW         1.0     0.509727     0.557834     0.298107    Uiso  ? O
   HW1        1.0     0.510515     0.531546     0.300736    Uiso  ? HW
   HW2        1.0     0.527077     0.568875     0.314669    Uiso  ? HW
   OW         1.0     0.626972     0.879863     0.110410    Uiso  ? O
   HW1        1.0     0.622765     0.905100     0.104364    Uiso  ? HW
   HW2        1.0     0.626972     0.865405     0.088591    Uiso  ? HW
   OW         1.0     0.711094     0.298633     0.099369    Uiso  ? O
   HW1        1.0     0.729232     0.282860     0.110147    Uiso  ? HW
   HW2        1.0     0.721083     0.322818     0.096740    Uiso  ? HW
   OW         1.0     0.498160     0.542850     0.230284    Uiso  ? O
   HW1        1.0     0.479758     0.528654     0.217928    Uiso  ? HW
   HW2        1.0     0.519190     0.527865     0.234490    Uiso  ? HW
   OW         1.0     0.333070     0.226604     0.234753    Uiso  ? O
   HW1        1.0     0.354364     0.215037     0.244742    Uiso  ? HW
   HW2        1.0     0.311514     0.217140     0.246583    Uiso  ? HW
   OW         1.0     0.425868     0.749737     0.181388    Uiso  ? O
   HW1        1.0     0.419295     0.755258     0.206099    Uiso  ? HW
   HW2        1.0     0.404311     0.750000     0.166141    Uiso  ? HW
   OW         1.0     0.672450     0.746845     0.021030    Uiso  ? O
   HW1        1.0     0.670873     0.771293     0.011567    Uiso  ? HW
   HW2        1.0     0.683228     0.731073     0.002892    Uiso  ? HW
   OW         1.0     0.459779     0.842008     0.578864    Uiso  ? O
   HW1        1.0     0.434280     0.848055     0.582019    Uiso  ? HW
   HW2        1.0     0.467140     0.847792     0.554416    Uiso  ? HW
   OW         1.0     0.085436     0.450053     0.744742    Uiso  ? O
   HW1        1.0     0.072818     0.437434     0.725552    Uiso  ? HW
   HW2        1.0     0.106467     0.436120     0.752103    Uiso  ? HW
   OW         1.0     0.510252     0.157203     0.681651    Uiso  ? O
   HW1        1.0     0.504469     0.165089     0.657203    Uiso  ? HW
   HW2        1.0     0.493165     0.167455     0.698475    Uiso  ? HW
   OW         1.0     0.402208     0.240799     0.382492    Uiso  ? O
   HW1        1.0     0.422976     0.230810     0.395110    Uiso  ? HW
   HW2        1.0     0.383544     0.222397     0.380915    Uiso  ? HW
   OW         1.0     0.325710     0.601998     0.472923    Uiso  ? O
   HW1        1.0     0.315720     0.599106     0.448738    Uiso  ? HW
   HW2        1.0     0.307571     0.595952     0.490799    Uiso  ? HW
   OW         1.0     0.549947     0.870662     0.204784    Uiso  ? O
   HW1        1.0     0.550473     0.847266     0.192692    Uiso  ? HW
   HW2        1.0     0.538118     0.868034     0.228181    Uiso  ? HW
   OW         1.0     0.720031     0.400368     1.002103    Uiso  ? O
   HW1        1.0     0.733964     0.384332     0.986593    Uiso  ? HW
   HW2        1.0     0.707939     0.418507     0.987645    Uiso  ? HW
   OW         1.0     0.409832     0.754206     0.247371    Uiso  ? O
   HW1        1.0     0.407729     0.777077     0.259727    Uiso  ? HW
   HW2        1.0     0.427971     0.739222     0.259464    Uiso  ? HW
   OW         1.0     0.728181     0.412723     0.245005    Uiso  ? O
   HW1        1.0     0.717403     0.435594     0.252103    Uiso  ? HW
   HW2        1.0     0.716351     0.403785     0.223449    Uiso  ? HW
   OW         1.0     0.701893     0.772082     0.900368    Uiso  ? O
   HW1        1.0     0.706362     0.746845     0.894322    Uiso  ? HW
   HW2        1.0     0.676393     0.777602     0.896425    Uiso  ? HW
   OW         1.0     0.733701     0.713459     0.683228    Uiso  ? O
   HW1        1.0     0.729495     0.727655     0.661409    Uiso  ? HW
   HW2        1.0     0.735279     0.687960     0.676919    Uiso  ? HW
   OW         1.0     0.956099     0.899842     0.045216    Uiso  ? O
   HW1        1.0     0.930862     0.899316     0.052313    Uiso  ? HW
   HW2        1.0     0.964511     0.875394     0.040484    Uiso  ? HW
   OW         1.0     0.946109     0.743428     0.294427    Uiso  ? O
   HW1        1.0     0.938486     0.737907     0.269716    Uiso  ? HW
   HW2        1.0     0.964248     0.726341     0.302050    Uiso  ? HW
   OW         1.0     0.496320     0.679811     0.029968    Uiso  ? O
   HW1        1.0     0.503417     0.703470     0.020768    Uiso  ? HW
   HW2        1.0     0.515510     0.670084     0.045216    Uiso  ? HW
   OW         1.0     0.759201     0.318875     0.454784    Uiso  ? O
   HW1        1.0     0.763144     0.310200     0.479232    Uiso  ? HW
   HW2        1.0     0.767613     0.343849     0.452944    Uiso  ? HW
   OW         1.0     0.586488     0.757098     0.600684    Uiso  ? O
   HW1        1.0     0.592534     0.766299     0.624343    Uiso  ? HW
   HW2        1.0     0.568086     0.772608     0.589642    Uiso  ? HW
   OW         1.0     0.725026     0.383281     0.528391    Uiso  ? O
   HW1        1.0     0.711094     0.385121     0.550736    Uiso  ? HW
   HW2        1.0     0.750263     0.379075     0.533912    Uiso  ? HW
   OW         1.0     0.439012     0.099632     0.288644    Uiso  ? O
   HW1        1.0     0.462671     0.089117     0.283386    Uiso  ? HW
   HW2        1.0     0.439274     0.125131     0.282334    Uiso  ? HW
   OW         1.0     0.344111     0.350158     0.891956    Uiso  ? O
   HW1        1.0     0.346740     0.368822     0.910358    Uiso  ? HW
   HW2        1.0     0.341220     0.361462     0.868297    Uiso  ? HW
   OW         1.0     0.530231     0.254469     0.365405    Uiso  ? O
   HW1        1.0     0.505258     0.256572     0.357781    Uiso  ? HW
   HW2        1.0     0.542061     0.277865     0.363039    Uiso  ? HW
   OW         1.0     0.288118     0.437434     0.204259    Uiso  ? O
   HW1        1.0     0.265247     0.446898     0.195846    Uiso  ? HW
   HW2        1.0     0.283912     0.419295     0.222923    Uiso  ? HW
   OW         1.0     0.414826     0.334122     0.559148    Uiso  ? O
   HW1        1.0     0.393007     0.319138     0.559148    Uiso  ? HW
   HW2        1.0     0.416667     0.346740     0.536015    Uiso  ? HW
   OW         1.0     0.565457     0.256572     0.850684    Uiso  ? O
   HW1        1.0     0.574921     0.279180     0.860410    Uiso  ? HW
   HW2        1.0     0.580179     0.236593     0.859358    Uiso  ? HW
   OW         1.0     0.393796     0.770242     0.640904    Uiso  ? O
   HW1        1.0     0.376972     0.768665     0.620925    Uiso  ? HW
   HW2        1.0     0.380652     0.774974     0.663249    Uiso  ? HW
   OW         1.0     0.511304     0.485541     0.305731    Uiso  ? O
   HW1        1.0     0.499474     0.474501     0.326498    Uiso  ? HW
   HW2        1.0     0.504206     0.472923     0.283912    Uiso  ? HW
   OW         1.0     0.762881     0.755783     0.392219    Uiso  ? O
   HW1        1.0     0.774448     0.739222     0.375394    Uiso  ? HW
   HW2        1.0     0.779968     0.774448     0.399316    Uiso  ? HW
   OW         1.0     0.476866     0.145373     0.028654    Uiso  ? O
   HW1        1.0     0.466877     0.157992     0.008149    Uiso  ? HW
   HW2        1.0     0.492639     0.125920     0.020242    Uiso  ? HW
   OW         1.0     0.695584     0.452156     0.958202    Uiso  ? O
   HW1        1.0     0.711882     0.471872     0.952418    Uiso  ? HW
   HW2        1.0     0.689274     0.439274     0.936120    Uiso  ? HW
   OW         1.0     0.447950     0.574395     0.269453    Uiso  ? O
   HW1        1.0     0.426393     0.585962     0.259990    Uiso  ? HW
   HW2        1.0     0.441115     0.551262     0.280231    Uiso  ? HW
   OW         1.0     0.580967     0.573344     0.196372    Uiso  ? O
   HW1        1.0     0.571767     0.579653     0.172450    Uiso  ? HW
   HW2        1.0     0.606730     0.568875     0.194795    Uiso  ? HW
   OW         1.0     0.377497     0.767613     0.921661    Uiso  ? O
   HW1        1.0     0.365142     0.786278     0.907992    Uiso  ? HW
   HW2        1.0     0.389853     0.751314     0.905100    Uiso  ? HW
   OW         1.0     0.313354     0.377760     0.394585    Uiso  ? O
   HW1        1.0     0.327287     0.397739     0.384858    Uiso  ? HW
   HW2        1.0     0.329127     0.356993     0.398002    Uiso  ? HW
   OW         1.0     0.956625     0.159569     0.944532    Uiso  ? O
   HW1        1.0     0.976604     0.163249     0.927445    Uiso  ? HW
   HW2        1.0     0.939012     0.143270     0.933754    Uiso  ? HW
   OW         1.0     0.636172     0.696109     0.102261    Uiso  ? O
   HW1        1.0     0.629600     0.706625     0.125394    Uiso  ? HW
   HW2        1.0     0.628286     0.671136     0.101472    Uiso  ? HW
   OW         1.0     0.955310     0.562829     0.544164    Uiso  ? O
   HW1        1.0     0.943480     0.585436     0.550210    Uiso  ? HW
   HW2        1.0     0.981335     0.565983     0.545216    Uiso  ? HW
   OW         1.0     0.969243     0.663775     0.895110    Uiso  ? O
   HW1        1.0     0.988433     0.659832     0.877497    Uiso  ? HW
   HW2        1.0     0.947424     0.671399     0.882755    Uiso  ? HW
   OW         1.0     0.281546     0.841220     0.263933    Uiso  ? O
   HW1        1.0     0.293901     0.818875     0.258149    Uiso  ? HW
   HW2        1.0     0.256046     0.839380     0.257624    Uiso  ? HW
   OW         1.0     0.474763     0.609621     0.215300    Uiso  ? O
   HW1        1.0     0.460042     0.631441     0.216614    Uiso  ? HW
   HW2        1.0     0.477655     0.602524     0.190326    Uiso  ? HW
   OW         1.0     0.801525     0.504732     0.199264    Uiso  ? O
   HW1        1.0     0.778128     0.515510     0.205047    Uiso  ? HW
   HW2        1.0     0.818086     0.523659     0.191378    Uiso  ? HW
   OW         1.0     0.966877     0.501051     0.083596    Uiso  ? O
   HW1        1.0     0.982650     0.491062     0.102524    Uiso  ? HW
   HW2        1.0     0.960831     0.481861     0.066509    Uiso  ? HW
   OW         1.0     0.842534     0.767087     0.328601    Uiso  ? O
   HW1        1.0     0.866982     0.766036     0.337802    Uiso  ? HW
   HW2        1.0     0.835436     0.743428     0.319663    Uiso  ? HW
   OW         1.0     0.542850     0.121977     0.741325    Uiso  ? O
   HW1        1.0     0.527602     0.101735     0.748160    Uiso  ? HW
   HW2        1.0     0.543113     0.139590     0.760515    Uiso  ? HW
   OW         1.0     0.266562     0.519716     0.477655    Uiso  ? O
   HW1        1.0     0.246320     0.513144     0.462145    Uiso  ? HW
   HW2        1.0     0.282334     0.536278     0.465037    Uiso  ? HW
   OW         1.0     0.015773     0.197687     0.225815    Uiso  ? O
   HW1        1.0     0.001314     0.208465     0.206625    Uiso  ? HW
   HW2        1.0     0.002366     0.198212     0.248160    Uiso  ? HW
   OW         1.0     0.813091     0.641167     0.959253    Uiso  ? O
   HW1        1.0     0.796267     0.630915     0.976341    Uiso  ? HW
   HW2        1.0     0.837539     0.632492     0.964511    Uiso  ? HW
   OW         1.0     0.036015     0.074921     0.981861    Uiso  ? O
   HW1        1.0     0.010778     0.075447     0.974238    Uiso  ? HW
   HW2        1.0     0.049159     0.057571     0.967403    Uiso  ? HW
   OW         1.0     0.692429     0.698212     0.812566    Uiso  ? O
   HW1        1.0     0.700315     0.686120     0.790484    Uiso  ? HW
   HW2        1.0     0.684017     0.680074     0.829916    Uiso  ? HW
   OW         1.0     0.574921     0.326236     0.751577    Uiso  ? O
   HW1        1.0     0.598055     0.324658     0.738959    Uiso  ? HW
   HW2        1.0     0.576236     0.345163     0.769716    Uiso  ? HW
   OW         1.0     0.985804     0.281546     0.433754    Uiso  ? O
   HW1        1.0     0.977918     0.262355     0.417718    Uiso  ? HW
   HW2        1.0     1.007361     0.273922     0.446898    Uiso  ? HW
   OW         1.0     0.465300     0.761830     0.124080    Uiso  ? O
   HW1        1.0     0.480284     0.779180     0.111462    Uiso  ? HW
   HW2        1.0     0.447424     0.752103     0.107256    Uiso  ? HW
   OW         1.0     0.878549     0.837014     0.275237    Uiso  ? O
   HW1        1.0     0.899054     0.824133     0.264721    Uiso  ? HW
   HW2        1.0     0.884069     0.843323     0.299947    Uiso  ? HW
   OW         1.0     0.346215     0.374869     0.015247    Uiso  ? O
   HW1        1.0     0.353049     0.384069    -0.008412    Uiso  ? HW
   HW2        1.0     0.363828     0.382755     0.033123    Uiso  ? HW
   OW         1.0     0.313617     0.225815     0.796267    Uiso  ? O
   HW1        1.0     0.314406     0.203733     0.782071    Uiso  ? HW
   HW2        1.0     0.322029     0.246057     0.781546    Uiso  ? HW
   OW         1.0     0.871977     0.679811     0.369874    Uiso  ? O
   HW1        1.0     0.885384     0.697161     0.384069    Uiso  ? HW
   HW2        1.0     0.856467     0.665352     0.385647    Uiso  ? HW
   OW         1.0     0.058623     0.095426     0.575184    Uiso  ? O
   HW1        1.0     0.076236     0.113828     0.581493    Uiso  ? HW
   HW2        1.0     0.070189     0.076236     0.561514    Uiso  ? HW
   OW         1.0     0.846214     0.209779     0.173239    Uiso  ? O
   HW1        1.0     0.858570     0.231598     0.180862    Uiso  ? HW
   HW2        1.0     0.827813     0.215825     0.155363    Uiso  ? HW
   OW         1.0     0.002103     0.937697     0.317035    Uiso  ? O
   HW1        1.0     0.017350     0.927445     0.335962    Uiso  ? HW
   HW2        1.0    -0.005521     0.961882     0.324132    Uiso  ? HW
   OW         1.0     0.592797     0.033912     0.582019    Uiso  ? O
   HW1        1.0     0.577024     0.043638     0.600684    Uiso  ? HW
   HW2        1.0     0.614616     0.024448     0.593060    Uiso  ? HW
   OW         1.0     0.668507     0.837802     0.197161    Uiso  ? O
   HW1        1.0     0.668244     0.852524     0.218717    Uiso  ? HW
   HW2        1.0     0.672187     0.812566     0.203733    Uiso  ? HW
   OW         1.0     0.495005     0.181125     0.330179    Uiso  ? O
   HW1        1.0     0.477918     0.190852     0.313091    Uiso  ? HW
   HW2        1.0     0.486593     0.185857     0.354627    Uiso  ? HW
   OW         1.0     0.541798     0.634332     0.145636    Uiso  ? O
   HW1        1.0     0.518927     0.621451     0.145899    Uiso  ? HW
   HW2        1.0     0.559937     0.619874     0.133807    Uiso  ? HW
   OW         1.0     0.728707     0.783912     0.074921    Uiso  ? O
   HW1        1.0     0.719769     0.804154     0.060463    Uiso  ? HW
   HW2        1.0     0.754995     0.782860     0.073081    Uiso  ? HW
   OW         1.0     0.706362     0.236856     0.063091    Uiso  ? O
   HW1        1.0     0.716351     0.234490     0.087277    Uiso  ? HW
   HW2        1.0     0.722660     0.251314     0.048370    Uiso  ? HW
   OW         1.0     0.803102     0.150631     0.829653    Uiso  ? O
   HW1        1.0     0.829390     0.150105     0.829127    Uiso  ? HW
   HW2        1.0     0.793901     0.144585     0.805731    Uiso  ? HW
   OW         1.0     0.639064     0.952681     0.207939    Uiso  ? O
   HW1        1.0     0.660883     0.966614     0.202156    Uiso  ? HW
   HW2        1.0     0.625131     0.965825     0.225815    Uiso  ? HW
   OW         1.0     0.695846     0.835173     0.716614    Uiso  ? O
   HW1        1.0     0.685594     0.852524     0.700053    Uiso  ? HW
   HW2        1.0     0.711094     0.818349     0.703470    Uiso  ? HW
   OW         1.0     0.481335     0.120137     0.391956    Uiso  ? O
   HW1        1.0     0.483701     0.103312     0.371714    Uiso  ? HW
   HW2        1.0     0.456362     0.128812     0.393007    Uiso  ? HW
   OW         1.0     0.698212     0.722135     0.083333    Uiso  ? O
   HW1        1.0     0.712671     0.744217     0.083070    Uiso  ? HW
   HW2        1.0     0.713985     0.701630     0.088065    Uiso  ? HW
   OW         1.0     0.466351     0.780231     0.691640    Uiso  ? O
   HW1        1.0     0.486593     0.775762     0.707676    Uiso  ? HW
   HW2        1.0     0.456887     0.757624     0.682440    Uiso  ? HW
   OW         1.0     0.347266     0.470031     0.012355    Uiso  ? O
   HW1        1.0     0.362513     0.476866     0.032597    Uiso  ? HW
   HW2        1.0     0.361724     0.457413    -0.005783    Uiso  ? HW
   OW         1.0     0.606467     0.796004     0.957413    Uiso  ? O
   HW1        1.0     0.614090     0.802313     0.932965    Uiso  ? HW
   HW2        1.0     0.626183     0.800473     0.974238    Uiso  ? HW
   OW         1.0     0.829127     0.212408     0.918507    Uiso  ? O
   HW1        1.0     0.852786     0.201367     0.916404    Uiso  ? HW
   HW2        1.0     0.811514     0.194532     0.926130    Uiso  ? HW
   OW         1.0     0.450841     0.134595     0.614353    Uiso  ? O
   HW1        1.0     0.467403     0.155100     0.613828    Uiso  ? HW
   HW2        1.0     0.439274     0.131966     0.590957    Uiso  ? HW
   OW         1.0     0.770505     0.599895     0.373554    Uiso  ? O
   HW1        1.0     0.765510     0.579127     0.358570    Uiso  ? HW
   HW2        1.0     0.753417     0.600946     0.393270    Uiso  ? HW
   OW         1.0     0.812040     0.732913     0.014721    Uiso  ? O
   HW1        1.0     0.812040     0.752366     0.032334    Uiso  ? HW
   HW2        1.0     0.836488     0.723186     0.012355    Uiso  ? HW
   OW         1.0     0.276551     0.721609     0.930074    Uiso  ? O
   HW1        1.0     0.286540     0.714774     0.953470    Uiso  ? HW
   HW2        1.0     0.253155     0.732913     0.933491    Uiso  ? HW
   OW         1.0     0.726604     0.954784     0.462145    Uiso  ? O
   HW1        1.0     0.743691     0.947424     0.480547    Uiso  ? HW
   HW2        1.0     0.712145     0.934017     0.454784    Uiso  ? HW
   OW         1.0     0.134069     0.684017     0.904837    Uiso  ? O
   HW1        1.0     0.134069     0.706362     0.918770    Uiso  ? HW
   HW2        1.0     0.155889     0.682702     0.890378    Uiso  ? HW
   OW         1.0     0.507886     0.618822     0.689012    Uiso  ? O
   HW1        1.0     0.522345     0.599632     0.700053    Uiso  ? HW
   HW2        1.0     0.516562     0.623291     0.664564    Uiso  ? HW
   OW         1.0     0.504732     0.345952     0.432702    Uiso  ? O
   HW1        1.0     0.507098     0.369085     0.444795    Uiso  ? HW
   HW2        1.0     0.501577     0.327024     0.450315    Uiso  ? HW
   OW         1.0     0.079916     0.818612     0.486067    Uiso  ? O
   HW1        1.0     0.067298     0.823081     0.508675    Uiso  ? HW
   HW2        1.0     0.078864     0.792850     0.480547    Uiso  ? HW
   OW         1.0     0.521030     0.849632     0.779968    Uiso  ? O
   HW1        1.0     0.495268     0.849632     0.774711    Uiso  ? HW
   HW2        1.0     0.524711     0.842534     0.804942    Uiso  ? HW
   OW         1.0     0.468191     0.803102     0.281809    Uiso  ? O
   HW1        1.0     0.461619     0.818086     0.261304    Uiso  ? HW
   HW2        1.0     0.482124     0.782334     0.273659    Uiso  ? HW
   OW         1.0     0.668244     0.867245     0.386961    Uiso  ? O
   HW1        1.0     0.687171     0.856993     0.401945    Uiso  ? HW
   HW2        1.0     0.658780     0.889064     0.398265    Uiso  ? HW
   OW         1.0     0.491851     0.630126     0.283386    Uiso  ? O
   HW1        1.0     0.501577     0.651157     0.270768    Uiso  ? HW
   HW2        1.0     0.476078     0.638013     0.302839    Uiso  ? HW
   OW         1.0     0.477392     0.863828     0.022082    Uiso  ? O
   HW1        1.0     0.452418     0.860410     0.014984    Uiso  ? HW
   HW2        1.0     0.478444     0.878286     0.043901    Uiso  ? HW
   OW         1.0     0.997634     0.554942     0.041798    Uiso  ? O
   HW1        1.0     0.997371     0.533123     0.056257    Uiso  ? HW
   HW2        1.0     0.975552     0.556782     0.027865    Uiso  ? HW
   OW         1.0     0.681651     0.832019     0.122503    Uiso  ? O
   HW1        1.0     0.677182     0.825973     0.097266    Uiso  ? HW
   HW2        1.0     0.701630     0.817298     0.131441    Uiso  ? HW
   OW         1.0     0.832808     0.285226     0.933491    Uiso  ? O
   HW1        1.0     0.831230     0.259464     0.928759    Uiso  ? HW
   HW2        1.0     0.819401     0.298107     0.914826    Uiso  ? HW
   OW         1.0     0.948212     0.135384     0.168507    Uiso  ? O
   HW1        1.0     0.926656     0.136435     0.153523    Uiso  ? HW
   HW2        1.0     0.961882     0.113565     0.162986    Uiso  ? HW
   OW         1.0     0.562303     0.683491     0.199264    Uiso  ? O
   HW1        1.0     0.557571     0.664564     0.181651    Uiso  ? HW
   HW2        1.0     0.543901     0.683228     0.217928    Uiso  ? HW
   OW         1.0     0.830705     0.043375     0.395636    Uiso  ? O
   HW1        1.0     0.812829     0.048107     0.414564    Uiso  ? HW
   HW2        1.0     0.848580     0.062566     0.395373    Uiso  ? HW
   OW         1.0     0.383807     0.574133     0.080442    Uiso  ? O
   HW1        1.0     0.404837     0.560463     0.072292    Uiso  ? HW
   HW2        1.0     0.367508     0.577813     0.060200    Uiso  ? HW
   OW         1.0     0.097792     0.915089     0.444269    Uiso  ? O
   HW1        1.0     0.119348     0.900368     0.442166    Uiso  ? HW
   HW2        1.0     0.076498     0.900105     0.439274    Uiso  ? HW
   OW         1.0     0.746583     0.526288     0.753155    Uiso  ? O
   HW1        1.0     0.751051     0.507886     0.735016    Uiso  ? HW
   HW2        1.0     0.758149     0.519453     0.775762    Uiso  ? HW
   OW         1.0     0.638538     0.592008     0.863039    Uiso  ? O
   HW1        1.0     0.650368     0.615668     0.862513    Uiso  ? HW
   HW2        1.0     0.656414     0.573607     0.869611    Uiso  ? HW
   OW         1.0     0.017876     0.807308     0.305468    Uiso  ? O
   HW1        1.0     0.028917     0.793638     0.286015    Uiso  ? HW
   HW2        1.0     0.000526     0.824395     0.295478    Uiso  ? HW
   OW         1.0     0.821767     0.177971     0.229495    Uiso  ? O
   HW1        1.0     0.834385     0.186383     0.208202    Uiso  ? HW
   HW2        1.0     0.803628     0.195584     0.236593    Uiso  ? HW
   OW         1.0     0.462671     0.695321     0.151682    Uiso  ? O
   HW1        1.0     0.452156     0.677445     0.167455    Uiso  ? HW
   HW2        1.0     0.458991     0.688223     0.126709    Uiso  ? HW
   OW         1.0     0.757886     0.601735     0.892744    Uiso  ? O
   HW1        1.0     0.749211     0.582282     0.908254    Uiso  ? HW
   HW2        1.0     0.744217     0.623817     0.897739    Uiso  ? HW
   OW         1.0     0.176393     0.735542     0.088328    Uiso  ? O
   HW1        1.0     0.176393     0.759727     0.077550    Uiso  ? HW
   HW2        1.0     0.198475     0.722923     0.081493    Uiso  ? HW
   OW         1.0     0.046530     0.514458     0.387224    Uiso  ? O
   HW1        1.0     0.067823     0.499737     0.391956    Uiso  ? HW
   HW2        1.0     0.053891     0.538118     0.378023    Uiso  ? HW
   OW         1.0     0.761830     0.579653     0.824921    Uiso  ? O
   HW1        1.0     0.768402     0.554942     0.818875    Uiso  ? HW
   HW2        1.0     0.736856     0.583859     0.817823    Uiso  ? HW
   OW         1.0     0.400631     0.280494     0.290747    Uiso  ? O
   HW1        1.0     0.426656     0.284175     0.288381    Uiso  ? HW
   HW2        1.0     0.391956     0.292850     0.312303    Uiso  ? HW
   OW         1.0     0.904048     0.300999     0.955573    Uiso  ? O
   HW1        1.0     0.884069     0.284175     0.953733    Uiso  ? HW
   HW2        1.0     0.926656     0.287592     0.956625    Uiso  ? HW
   OW         1.0     0.635910     0.766562     0.083596    Uiso  ? O
   HW1        1.0     0.618297     0.768665     0.103049    Uiso  ? HW
   HW2        1.0     0.641430     0.790484     0.074395    Uiso  ? HW
   OW         1.0     0.764196     0.396162     0.445321    Uiso  ? O
   HW1        1.0     0.745794     0.409832     0.458465    Uiso  ? HW
   HW2        1.0     0.760252     0.398791     0.419558    Uiso  ? HW
   OW         1.0     0.370400     0.326761     0.404048    Uiso  ? O
   HW1        1.0     0.388013     0.345952     0.400631    Uiso  ? HW
   HW2        1.0     0.377497     0.312040     0.424553    Uiso  ? HW
   OW         1.0     0.773396     0.995005     0.201104    Uiso  ? O
   HW1        1.0     0.786278     1.017613     0.197687    Uiso  ? HW
   HW2        1.0     0.790484     0.975026     0.200841    Uiso  ? HW
   OW         1.0     0.890904     1.007098     0.213197    Uiso  ? O
   HW1        1.0     0.878286     0.989485     0.198212    Uiso  ? HW
   HW2        1.0     0.887487     1.001052     0.238696    Uiso  ? HW
   OW         1.0     0.450841     0.978970     0.133018    Uiso  ? O
   HW1        1.0     0.470031     0.989485     0.118559    Uiso  ? HW
   HW2        1.0     0.460831     0.969506     0.155363    Uiso  ? HW
   OW         1.0     0.507624     0.302839     0.496845    Uiso  ? O
   HW1        1.0     0.487907     0.286278     0.502366    Uiso  ? HW
   HW2        1.0     0.508675     0.321767     0.515247    Uiso  ? HW
   OW         1.0     0.283123     0.087014     0.173502    Uiso  ? O
   HW1        1.0     0.298633     0.068086     0.182702    Uiso  ? HW
   HW2        1.0     0.269716     0.097792     0.193218    Uiso  ? HW
   OW         1.0     0.597266     0.901157     0.265247    Uiso  ? O
   HW1        1.0     0.594111     0.912986     0.288644    Uiso  ? HW
   HW2        1.0     0.574395     0.900631     0.252366    Uiso  ? HW
   OW         1.0     0.266036     0.384595     0.244479    Uiso  ? O
   HW1        1.0     0.259727     0.360147     0.237119    Uiso  ? HW
   HW2        1.0     0.246845     0.394585     0.259201    Uiso  ? HW
   OW         1.0     0.887487     0.819401     0.054416    Uiso  ? O
   HW1        1.0     0.885910     0.839380     0.071504    Uiso  ? HW
   HW2        1.0     0.885121     0.796793     0.067560    Uiso  ? HW
   OW         1.0     0.540484     0.595163     0.247897    Uiso  ? O
   HW1        1.0     0.556257     0.603312     0.267350    Uiso  ? HW
   HW2        1.0     0.554942     0.588591     0.227129    Uiso  ? HW
   OW         1.0     0.651682     0.051262     0.060463    Uiso  ? O
   HW1        1.0     0.649054     0.055205     0.034700    Uiso  ? HW
   HW2        1.0     0.667981     0.031283     0.064669    Uiso  ? HW
   OW         1.0     0.553891     0.284175     0.617771    Uiso  ? O
   HW1        1.0     0.537329     0.290221     0.637224    Uiso  ? HW
   HW2        1.0     0.557571     0.305205     0.602524    Uiso  ? HW
   OW         1.0     0.575184     0.572029     0.121188    Uiso  ? O
   HW1        1.0     0.590694     0.550999     0.122766    Uiso  ? HW
   HW2        1.0     0.552576     0.565195     0.109096    Uiso  ? HW
   OW         1.0     0.203207     0.449790     0.284175    Uiso  ? O
   HW1        1.0     0.177445     0.446635     0.288644    Uiso  ? HW
   HW2        1.0     0.216351     0.428496     0.292587    Uiso  ? HW
   OW         1.0     0.881178     0.133807     0.133281    Uiso  ? O
   HW1        1.0     0.857256     0.139590     0.142482    Uiso  ? HW
   HW2        1.0     0.886172     0.108307     0.137224    Uiso  ? HW
   OW         1.0     0.632492     0.673764     0.954522    Uiso  ? O
   HW1        1.0     0.644848     0.686120     0.934805    Uiso  ? HW
   HW2        1.0     0.609621     0.685857     0.959516    Uiso  ? HW
   OW         1.0     0.110410     0.753417     0.544427    Uiso  ? O
   HW1        1.0     0.121977     0.762355     0.566246    Uiso  ? HW
   HW2        1.0     0.087539     0.742114     0.550736    Uiso  ? HW
   OW         1.0     0.295216     0.483701     0.405100    Uiso  ? O
   HW1        1.0     0.312829     0.485279     0.385647    Uiso  ? HW
   HW2        1.0     0.291798     0.507361     0.416141    Uiso  ? HW
   OW         1.0     0.871188     0.741851     0.213722    Uiso  ? O
   HW1        1.0     0.853575     0.727655     0.226866    Uiso  ? HW
   HW2        1.0     0.894848     0.730810     0.216351    Uiso  ? HW
   OW         1.0     0.752629     0.333596     0.385384    Uiso  ? O
   HW1        1.0     0.735279     0.349106     0.397739    Uiso  ? HW
   HW2        1.0     0.765510     0.347529     0.367245    Uiso  ? HW
   OW         1.0     0.490010     0.787855     0.181388    Uiso  ? O
   HW1        1.0     0.476604     0.803628     0.197687    Uiso  ? HW
   HW2        1.0     0.514721     0.796793     0.178759    Uiso  ? HW
   OW         1.0     0.644322     0.540221     0.574395    Uiso  ? O
   HW1        1.0     0.669821     0.534700     0.576761    Uiso  ? HW
   HW2        1.0     0.630652     0.517876     0.574133    Uiso  ? HW
   OW         1.0     0.327287     0.949527     0.413249    Uiso  ? O
   HW1        1.0     0.322292     0.930862     0.430862    Uiso  ? HW
   HW2        1.0     0.326498     0.939274     0.389064    Uiso  ? HW
   OW         1.0     0.732387     0.079916     0.143796    Uiso  ? O
   HW1        1.0     0.742376     0.064406     0.124869    Uiso  ? HW
   HW2        1.0     0.717666     0.098580     0.132755    Uiso  ? HW
   OW         1.0     0.324132     0.895110     0.469769    Uiso  ? O
   HW1        1.0     0.311251     0.874080     0.460831    Uiso  ? HW
   HW2        1.0     0.347266     0.887750     0.479495    Uiso  ? HW
   OW         1.0     0.757624     0.237382     0.608570    Uiso  ? O
   HW1        1.0     0.742376     0.255258     0.596740    Uiso  ? HW
   HW2        1.0     0.774711     0.249737     0.624080    Uiso  ? HW
   OW         1.0     0.606730     0.717666     0.039695    Uiso  ? O
   HW1        1.0     0.604627     0.712145     0.014196    Uiso  ? HW
   HW2        1.0     0.583070     0.723449     0.049422    Uiso  ? HW
   OW         1.0     0.262093     0.845163     0.468454    Uiso  ? O
   HW1        1.0     0.277077     0.843323     0.446898    Uiso  ? HW
   HW2        1.0     0.238170     0.835699     0.463459    Uiso  ? HW
   OW         1.0     0.768139     0.331756     0.286015    Uiso  ? O
   HW1        1.0     0.766824     0.305731     0.290221    Uiso  ? HW
   HW2        1.0     0.774448     0.336225     0.260778    Uiso  ? HW
   OW         1.0     0.449264     0.034963     0.511567    Uiso  ? O
   HW1        1.0     0.470294     0.050736     0.511304    Uiso  ? HW
   HW2        1.0     0.433754     0.041535     0.531809    Uiso  ? HW
   OW         1.0     0.174290     0.827813     0.894848    Uiso  ? O
   HW1        1.0     0.158254     0.839380     0.877497    Uiso  ? HW
   HW2        1.0     0.159832     0.818875     0.915089    Uiso  ? HW
   OW         1.0     0.948212     0.316246     0.771030    Uiso  ? O
   HW1        1.0     0.946635     0.320715     0.797056    Uiso  ? HW
   HW2        1.0     0.939274     0.337277     0.758149    Uiso  ? HW
   OW         1.0     0.876972     0.273134     0.184280    Uiso  ? O
   HW1        1.0     0.899842     0.284437     0.190063    Uiso  ? HW
   HW2        1.0     0.857781     0.284437     0.198212    Uiso  ? HW
   OW         1.0     0.220032     0.023396     0.975815    Uiso  ? O
   HW1        1.0     0.205047     0.039432     0.961356    Uiso  ? HW
   HW2        1.0     0.205836     0.002629     0.983438    Uiso  ? HW
   OW         1.0     0.873817     0.139853     0.818086    Uiso  ? O
   HW1        1.0     0.865668     0.118822     0.804416    Uiso  ? HW
   HW2        1.0     0.900105     0.139327     0.820189    Uiso  ? HW
   OW         1.0     0.360673     0.776814     0.564143    Uiso  ? O
   HW1        1.0     0.335699     0.781546     0.570715    Uiso  ? HW
   HW2        1.0     0.368822     0.794690     0.546793    Uiso  ? HW
   OW         1.0     1.000000     0.656414     0.436383    Uiso  ? O
   HW1        1.0     0.994742     0.681651     0.441115    Uiso  ? HW
   HW2        1.0     0.996583     0.642219     0.457939    Uiso  ? HW
   OW         1.0     0.098580     0.049685     0.155363    Uiso  ? O
   HW1        1.0     0.091220     0.038906     0.178233    Uiso  ? HW
   HW2        1.0     0.113039     0.032334     0.141693    Uiso  ? HW
   OW         1.0     0.049685     0.988170     0.148528    Uiso  ? O
   HW1        1.0     0.044427     0.962671     0.151420    Uiso  ? HW
   HW2        1.0     0.031020     1.002629     0.160358    Uiso  ? HW
   OW         1.0     0.568086     0.376183     0.803628    Uiso  ? O
   HW1        1.0     0.569926     0.401682     0.796793    Uiso  ? HW
   HW2        1.0     0.588065     0.369874     0.819401    Uiso  ? HW
   OW         1.0     0.122503     0.679285     0.803102    Uiso  ? O
   HW1        1.0     0.129600     0.665352     0.781809    Uiso  ? HW
   HW2        1.0     0.144059     0.689800     0.814143    Uiso  ? HW
   OW         1.0     0.432440     0.664038     0.216351    Uiso  ? O
   HW1        1.0     0.409043     0.667192     0.205047    Uiso  ? HW
   HW2        1.0     0.434017     0.679548     0.237645    Uiso  ? HW
   OW         1.0     0.263144     0.035226     0.121188    Uiso  ? O
   HW1        1.0     0.264984     0.057045     0.135384    Uiso  ? HW
   HW2        1.0     0.258412     0.041272     0.095952    Uiso  ? HW
   OW         1.0     0.283912     0.886698     0.665352    Uiso  ? O
   HW1        1.0     0.267087     0.894322     0.683754    Uiso  ? HW
   HW2        1.0     0.273659     0.890904     0.641430    Uiso  ? HW
   OW         1.0     0.638801     0.745794     0.803891    Uiso  ? O
   HW1        1.0     0.657729     0.727655     0.807045    Uiso  ? HW
   HW2        1.0     0.633281     0.756835     0.827287    Uiso  ? HW
   OW         1.0     0.908254     0.931651     0.736330    Uiso  ? O
   HW1        1.0     0.898791     0.912461     0.721346    Uiso  ? HW
   HW2        1.0     0.934543     0.932702     0.733438    Uiso  ? HW
   OW         1.0     0.878549     0.765247     0.932965    Uiso  ? O
   HW1        1.0     0.882755     0.787329     0.919558    Uiso  ? HW
   HW2        1.0     0.899316     0.760252     0.948475    Uiso  ? HW
   OW         1.0     0.680074     0.901682     0.548107    Uiso  ? O
   HW1        1.0     0.681388     0.926130     0.557571    Uiso  ? HW
   HW2        1.0     0.699790     0.887224     0.557834    Uiso  ? HW
   OW         1.0     0.691115     0.233701     0.937171    Uiso  ? O
   HW1        1.0     0.701630     0.232913     0.912986    Uiso  ? HW
   HW2        1.0     0.670610     0.217403     0.938223    Uiso  ? HW
   OW         1.0     0.086225     0.070715     0.465563    Uiso  ? O
   HW1        1.0     0.107781     0.085699     0.464774    Uiso  ? HW
   HW2        1.0     0.083859     0.057045     0.443218    Uiso  ? HW
   OW         1.0     0.970820     0.488959     0.787592    Uiso  ? O
   HW1        1.0     0.963197     0.494217     0.762881    Uiso  ? HW
   HW2        1.0     0.953733     0.472135     0.798633    Uiso  ? HW
   OW         1.0     0.611987     0.878023     0.957150    Uiso  ? O
   HW1        1.0     0.622503     0.875920     0.933228    Uiso  ? HW
   HW2        1.0     0.630389     0.873028     0.975289    Uiso  ? HW
   OW         1.0     0.613565     0.701893     0.561777    Uiso  ? O
   HW1        1.0     0.600158     0.720557     0.574658    Uiso  ? HW
   HW2        1.0     0.639064     0.707939     0.562303    Uiso  ? HW
   OW         1.0     0.854101     0.533386     0.065983    Uiso  ? O
   HW1        1.0     0.868822     0.513407     0.057045    Uiso  ? HW
   HW2        1.0     0.850158     0.530757     0.091746    Uiso  ? HW
   OW         1.0     0.475289     0.663775     0.618297    Uiso  ? O
   HW1        1.0     0.452944     0.650368     0.621451    Uiso  ? HW
   HW2        1.0     0.495794     0.648528     0.624606    Uiso  ? HW
   OW         1.0     0.405363     0.836225     0.952418    Uiso  ? O
   HW1        1.0     0.412723     0.811251     0.956099    Uiso  ? HW
   HW2        1.0     0.399579     0.840168     0.927182    Uiso  ? HW
   OW         1.0     0.476341     0.900894     0.083859    Uiso  ? O
   HW1        1.0     0.499737     0.891956     0.092008    Uiso  ? HW
   HW2        1.0     0.477129     0.927182     0.082019    Uiso  ? HW
   OW         1.0     0.067035     0.338591     0.060726    Uiso  ? O
   HW1        1.0     0.076761     0.359096     0.074132    Uiso  ? HW
   HW2        1.0     0.082545     0.333596     0.040221    Uiso  ? HW
   OW         1.0     0.118034     0.282071     0.401682    Uiso  ? O
   HW1        1.0     0.126446     0.304679     0.411935    Uiso  ? HW
   HW2        1.0     0.098055     0.287066     0.385121    Uiso  ? HW
   OW         1.0     0.246583     0.293638     0.534700    Uiso  ? O
   HW1        1.0     0.222135     0.303102     0.531546    Uiso  ? HW
   HW2        1.0     0.263670     0.313354     0.533912    Uiso  ? HW
   OW         1.0     0.563354     0.016824     0.792587    Uiso  ? O
   HW1        1.0     0.542324     0.006572     0.780757    Uiso  ? HW
   HW2        1.0     0.574921     0.034437     0.776814    Uiso  ? HW
   OW         1.0     0.774185     0.431651     0.918244    Uiso  ? O
   HW1        1.0     0.778654     0.422713     0.894059    Uiso  ? HW
   HW2        1.0     0.771030     0.411146     0.934543    Uiso  ? HW
   OW         1.0     0.552839     0.144848     0.876972    Uiso  ? O
   HW1        1.0     0.549422     0.158780     0.854890    Uiso  ? HW
   HW2        1.0     0.567560     0.158517     0.894059    Uiso  ? HW
   OW         1.0     0.410358     0.546267     0.835173    Uiso  ? O
   HW1        1.0     0.385384     0.552576     0.829653    Uiso  ? HW
   HW2        1.0     0.410883     0.523396     0.848055    Uiso  ? HW
   OW         1.0     0.087277     0.960042     0.941378    Uiso  ? O
   HW1        1.0     0.071767     0.947161     0.958202    Uiso  ? HW
   HW2        1.0     0.105678     0.943480     0.932177    Uiso  ? HW
   OW         1.0     0.657466     0.997371     0.517613    Uiso  ? O
   HW1        1.0     0.673502     0.993428     0.537855    Uiso  ? HW
   HW2        1.0     0.671399     1.003417     0.496057    Uiso  ? HW
   OW         1.0     0.616456     0.627235     0.110936    Uiso  ? O
   HW1        1.0     0.596740     0.610147     0.113828    Uiso  ? HW
   HW2        1.0     0.638276     0.614616     0.103575    Uiso  ? HW
   OW         1.0     0.861462     0.380126     0.095952    Uiso  ? O
   HW1        1.0     0.852524     0.355678     0.099369    Uiso  ? HW
   HW2        1.0     0.881966     0.379600     0.079653    Uiso  ? HW
   OW         1.0     0.553102     0.694532     0.525499    Uiso  ? O
   HW1        1.0     0.554416     0.712145     0.505783    Uiso  ? HW
   HW2        1.0     0.529443     0.695846     0.536803    Uiso  ? HW
   OW         1.0     0.537329     0.261304     0.195321    Uiso  ? O
   HW1        1.0     0.529968     0.241588     0.211094    Uiso  ? HW
   HW2        1.0     0.552050     0.278391     0.209253    Uiso  ? HW
   OW         1.0     0.097266     0.662198     0.309148    Uiso  ? O
   HW1        1.0     0.120400     0.655100     0.299422    Uiso  ? HW
   HW2        1.0     0.097529     0.659832     0.335436    Uiso  ? HW
   OW         1.0     0.714248     0.374869     0.721083    Uiso  ? O
   HW1        1.0     0.693743     0.358307     0.721346    Uiso  ? HW
   HW2        1.0     0.708728     0.395899     0.735804    Uiso  ? HW
   OW         1.0     0.754995     0.160095     0.404311    Uiso  ? O
   HW1        1.0     0.770505     0.181388     0.402471    Uiso  ? HW
   HW2        1.0     0.765510     0.143270     0.421399    Uiso  ? HW
   OW         1.0     0.877760     0.521819     0.200578    Uiso  ? O
   HW1        1.0     0.894322     0.523396     0.220820    Uiso  ? HW
   HW2        1.0     0.879075     0.497634     0.190063    Uiso  ? HW
   OW         1.0     0.485016     0.984490     0.933754    Uiso  ? O
   HW1        1.0     0.506046     0.976866     0.919821    Uiso  ? HW
   HW2        1.0     0.464774     0.968980     0.927971    Uiso  ? HW
   OW         1.0     0.206362     0.961094     0.432440    Uiso  ? O
   HW1        1.0     0.199527     0.959516     0.457676    Uiso  ? HW
   HW2        1.0     0.190326     0.946109     0.417981    Uiso  ? HW
   OW         1.0     0.033386     0.128023     0.077550    Uiso  ? O
   HW1        1.0     0.008675     0.130652     0.069401    Uiso  ? HW
   HW2        1.0     0.034963     0.134595     0.103049    Uiso  ? HW
   OW         1.0     0.025762     0.278654     0.093586    Uiso  ? O
   HW1        1.0     0.047581     0.289958     0.084122    Uiso  ? HW
   HW2        1.0     0.020768     0.256572     0.080179    Uiso  ? HW
   OW         1.0     0.914301     0.828601     0.399054    Uiso  ? O
   HW1        1.0     0.897476     0.815195     0.414038    Uiso  ? HW
   HW2        1.0     0.938486     0.827024     0.409306    Uiso  ? HW
   OW         1.0     0.420347     0.298107     0.072818    Uiso  ? O
   HW1        1.0     0.422976     0.308885     0.049159    Uiso  ? HW
   HW2        1.0     0.424553     0.316246     0.091220    Uiso  ? HW
   OW         1.0     0.816246     0.966351     0.668507    Uiso  ? O
   HW1        1.0     0.820715     0.990273     0.678496    Uiso  ? HW
   HW2        1.0     0.800473     0.968454     0.647476    Uiso  ? HW
   OW         1.0     0.429548     0.076498     0.212934    Uiso  ? O
   HW1        1.0     0.452944     0.084122     0.222397    Uiso  ? HW
   HW2        1.0     0.417718     0.060726     0.230021    Uiso  ? HW
   OW         1.0     0.833070     0.474501     0.902471    Uiso  ? O
   HW1        1.0     0.845163     0.451367     0.905363    Uiso  ? HW
   HW2        1.0     0.835962     0.482913     0.877760    Uiso  ? HW
   OW         1.0     0.032597     0.817298     0.902208    Uiso  ? O
   HW1        1.0     0.048633     0.835699     0.911672    Uiso  ? HW
   HW2        1.0     0.012618     0.828864     0.889590    Uiso  ? HW
   OW         1.0     0.466351     0.764196     0.580705    Uiso  ? O
   HW1        1.0     0.471346     0.787329     0.592008    Uiso  ? HW
   HW2        1.0     0.452681     0.768139     0.558622    Uiso  ? HW
   OW         1.0     0.247108     0.728444     0.800210    Uiso  ? O
   HW1        1.0     0.257098     0.706887     0.789169    Uiso  ? HW
   HW2        1.0     0.256835     0.749737     0.788118    Uiso  ? HW
   OW         1.0     0.561514     0.497108     0.507361    Uiso  ? O
   HW1        1.0     0.580967     0.514721     0.504995    Uiso  ? HW
   HW2        1.0     0.564143     0.478444     0.488959    Uiso  ? HW
   OW         1.0     0.268665     0.188749     0.360147    Uiso  ? O
   HW1        1.0     0.293638     0.187697     0.352261    Uiso  ? HW
   HW2        1.0     0.267613     0.188749     0.386435    Uiso  ? HW
   OW         1.0     0.426656     0.409569    -0.002366    Uiso  ? O
   HW1        1.0     0.414564     0.405100     0.020505    Uiso  ? HW
   HW2        1.0     0.441903     0.388801    -0.008412    Uiso  ? HW
   OW         1.0     0.932440     0.716877     0.401945    Uiso  ? O
   HW1        1.0     0.930599     0.736330     0.384595    Uiso  ? HW
   HW2        1.0     0.933754     0.693743     0.389327    Uiso  ? HW
   OW         1.0     0.664827     0.714774     0.708728    Uiso  ? O
   HW1        1.0     0.688223     0.710042     0.697687    Uiso  ? HW
   HW2        1.0     0.666404     0.736593     0.723449    Uiso  ? HW
   OW         1.0     0.378286     0.604627     0.258149    Uiso  ? O
   HW1        1.0     0.367771     0.610410     0.234753    Uiso  ? HW
   HW2        1.0     0.362513     0.588065     0.270768    Uiso  ? HW
   OW         1.0     0.524974     0.241851     0.721872    Uiso  ? O
   HW1        1.0     0.518927     0.253417     0.744479    Uiso  ? HW
   HW2        1.0     0.546267     0.253417     0.711356    Uiso  ? HW
   OW         1.0     0.696109     0.281809     0.263670    Uiso  ? O
   HW1        1.0     0.682702     0.259201     0.262881    Uiso  ? HW
   HW2        1.0     0.720294     0.277340     0.272608    Uiso  ? HW
   OW         1.0     0.605152     0.725815     0.669821    Uiso  ? O
   HW1        1.0     0.591745     0.715300     0.649579    Uiso  ? HW
   HW2        1.0     0.607518     0.751577     0.666404    Uiso  ? HW
   OW         1.0     0.172713     0.911409     0.395636    Uiso  ? O
   HW1        1.0     0.161146     0.892482     0.409832    Uiso  ? HW
   HW2        1.0     0.164826     0.909832     0.370662    Uiso  ? HW
   OW         1.0     0.420084     0.569926     0.622503    Uiso  ? O
   HW1        1.0     0.417192     0.594637     0.630915    Uiso  ? HW
   HW2        1.0     0.396688     0.558360     0.620400    Uiso  ? HW
   OW         1.0     0.469243     0.962671     0.208728    Uiso  ? O
   HW1        1.0     0.491325     0.950578     0.201104    Uiso  ? HW
   HW2        1.0     0.475026     0.981073     0.226341    Uiso  ? HW
   OW         1.0     0.001052     0.820715     0.658255    Uiso  ? O
   HW1        1.0     0.024185     0.808622     0.660883    Uiso  ? HW
   HW2        1.0    -0.013670     0.815720     0.679548    Uiso  ? HW
   OW         1.0     0.938223     0.855152     0.574658    Uiso  ? O
   HW1        1.0     0.956099     0.869348     0.587539    Uiso  ? HW
   HW2        1.0     0.930336     0.868559     0.553365    Uiso  ? HW
   OW         1.0     0.634069     0.386961     0.650105    Uiso  ? O
   HW1        1.0     0.631703     0.397739     0.674027    Uiso  ? HW
   HW2        1.0     0.639064     0.361462     0.652734    Uiso  ? HW
   OW         1.0     0.446372     0.782597     0.513144    Uiso  ? O
   HW1        1.0     0.462408     0.794690     0.496320    Uiso  ? HW
   HW2        1.0     0.446635     0.756835     0.508675    Uiso  ? HW
   OW         1.0     0.516299     0.059937     0.536278    Uiso  ? O
   HW1        1.0     0.524448     0.035226     0.539695    Uiso  ? HW
   HW2        1.0     0.506835     0.069138     0.559148    Uiso  ? HW
   OW         1.0     0.735804     0.087014     0.658255    Uiso  ? O
   HW1        1.0     0.757098     0.102524     0.656940    Uiso  ? HW
   HW2        1.0     0.738959     0.066772     0.641693    Uiso  ? HW
   OW         1.0     0.408517     0.023396     0.250526    Uiso  ? O
   HW1        1.0     0.429548     0.016299     0.264196    Uiso  ? HW
   HW2        1.0     0.394322     0.002103     0.244217    Uiso  ? HW
   OW         1.0     0.443481     0.486067     0.930336    Uiso  ? O
   HW1        1.0     0.426393     0.492376     0.911672    Uiso  ? HW
   HW2        1.0     0.458728     0.506835     0.935857    Uiso  ? HW
   OW         1.0     0.483964     0.264196     0.095689    Uiso  ? O
   HW1        1.0     0.460305     0.267350     0.084648    Uiso  ? HW
   HW2        1.0     0.485279     0.240536     0.106993    Uiso  ? HW
   OW         1.0     0.891167     0.068875     0.261830    Uiso  ? O
   HW1        1.0     0.896425     0.085436     0.281546    Uiso  ? HW
   HW2        1.0     0.871188     0.078076     0.247634    Uiso  ? HW
   OW         1.0     0.987907     0.008412     0.566772    Uiso  ? O
   HW1        1.0     1.009464    -0.001052     0.554942    Uiso  ? HW
   HW2        1.0     0.995005     0.028391     0.582808    Uiso  ? HW
   OW         1.0     0.191903     0.472923     0.948212    Uiso  ? O
   HW1        1.0     0.200841     0.495794     0.957939    Uiso  ? HW
   HW2        1.0     0.191903     0.454784     0.967140    Uiso  ? HW
   OW         1.0     0.680599     0.522871     0.717928    Uiso  ? O
   HW1        1.0     0.672713     0.530231     0.741851    Uiso  ? HW
   HW2        1.0     0.683228     0.544164     0.702418    Uiso  ? HW
   OW         1.0     0.402997     0.276551     0.816246    Uiso  ? O
   HW1        1.0     0.424553     0.280494     0.801525    Uiso  ? HW
   HW2        1.0     0.383018     0.269716     0.800473    Uiso  ? HW
   OW         1.0     0.336225     0.799159     0.859884    Uiso  ? O
   HW1        1.0     0.331493     0.824658     0.864090    Uiso  ? HW
   HW2        1.0     0.343849     0.795478     0.834911    Uiso  ? HW
   OW         1.0     0.085436     0.190589     0.614090    Uiso  ? O
   HW1        1.0     0.097529     0.211882     0.604364    Uiso  ? HW
   HW2        1.0     0.098580     0.169033     0.606467    Uiso  ? HW
   OW         1.0     0.410358     0.978970     0.513670    Uiso  ? O
   HW1        1.0     0.428233     0.997897     0.511830    Uiso  ? HW
   HW2        1.0     0.417455     0.958465     0.498686    Uiso  ? HW
   OW         1.0     0.550210     0.336751     0.570715    Uiso  ? O
   HW1        1.0     0.561777     0.359359     0.577550    Uiso  ? HW
   HW2        1.0     0.524711     0.341220     0.565457    Uiso  ? HW
   OW         1.0     0.216088     0.378549     0.767613    Uiso  ? O
   HW1        1.0     0.218980     0.353312     0.774711    Uiso  ? HW
   HW2        1.0     0.205310     0.391956     0.787329    Uiso  ? HW
   OW         1.0     0.634069     0.655889     0.673502    Uiso  ? O
   HW1        1.0     0.657992     0.648528     0.665615    Uiso  ? HW
   HW2        1.0     0.615931     0.644585     0.658255    Uiso  ? HW
   OW         1.0     0.706625     0.142744     0.115142    Uiso  ? O
   HW1        1.0     0.717928     0.156414     0.134595    Uiso  ? HW
   HW2        1.0     0.682440     0.152208     0.110936    Uiso  ? HW
   OW         1.0     0.550999     0.453470     0.175342    Uiso  ? O
   HW1        1.0     0.565983     0.456887     0.153785    Uiso  ? HW
   HW2        1.0     0.526288     0.448475     0.168244    Uiso  ? HW
   OW         1.0     0.333859     0.692692     0.855941    Uiso  ? O
   HW1        1.0     0.307834     0.692692     0.854364    Uiso  ? HW
   HW2        1.0     0.342797     0.668507     0.850684    Uiso  ? HW
   OW         1.0     0.428759     0.612513     0.857781    Uiso  ? O
   HW1        1.0     0.403785     0.619085     0.852786    Uiso  ? HW
   HW2        1.0     0.437171     0.624869     0.879338    Uiso  ? HW
   OW         1.0     0.463197     0.680336     0.814406    Uiso  ? O
   HW1        1.0     0.441115     0.686120     0.801525    Uiso  ? HW
   HW2        1.0     0.467403     0.698738     0.832808    Uiso  ? HW
   OW         1.0     0.510252     0.199001     0.834385    Uiso  ? O
   HW1        1.0     0.517087     0.222923     0.842797    Uiso  ? HW
   HW2        1.0     0.484227     0.197424     0.832545    Uiso  ? HW
   OW         1.0     0.914038     0.008675     0.469769    Uiso  ? O
   HW1        1.0     0.914038    -0.012881     0.454522    Uiso  ? HW
   HW2        1.0     0.889590     0.013670     0.477655    Uiso  ? HW
   OW         1.0     0.737907     0.743165     0.753943    Uiso  ? O
   HW1        1.0     0.740273     0.730547     0.731073    Uiso  ? HW
   HW2        1.0     0.712671     0.748948     0.758412    Uiso  ? HW
   OW         1.0     0.576236     0.673239     0.710305    Uiso  ? O
   HW1        1.0     0.563091     0.670610     0.687697    Uiso  ? HW
   HW2        1.0     0.559411     0.677708     0.730021    Uiso  ? HW
   OW         1.0     0.045216     0.602524     0.112776    Uiso  ? O
   HW1        1.0     0.031020     0.624343     0.117508    Uiso  ? HW
   HW2        1.0     0.043638     0.596477     0.087277    Uiso  ? HW
   OW         1.0     0.950053     0.534963     0.478707    Uiso  ? O
   HW1        1.0     0.974763     0.529968     0.471346    Uiso  ? HW
   HW2        1.0     0.950315     0.546004     0.502629    Uiso  ? HW
   OW         1.0     0.476866     0.548896     0.936383    Uiso  ? O
   HW1        1.0     0.477392     0.552576     0.910358    Uiso  ? HW
   HW2        1.0     0.501051     0.551525     0.945846    Uiso  ? HW
   OW         1.0     0.811251     0.468191     0.971083    Uiso  ? O
   HW1        1.0     0.820715     0.444006     0.975815    Uiso  ? HW
   HW2        1.0     0.812040     0.482124     0.993165    Uiso  ? HW
   OW         1.0     0.580705     0.004206     0.084122    Uiso  ? O
   HW1        1.0     0.584385     0.026288     0.070452    Uiso  ? HW
   HW2        1.0     0.589642     0.007886     0.108570    Uiso  ? HW
   OW         1.0     0.591220     0.305205     0.006572    Uiso  ? O
   HW1        1.0     0.572555     0.321241     0.015773    Uiso  ? HW
   HW2        1.0     0.614879     0.314669     0.012355    Uiso  ? HW
   OW         1.0     0.937171     0.804416     0.234227    Uiso  ? O
   HW1        1.0     0.948738     0.783649     0.245268    Uiso  ? HW
   HW2        1.0     0.952681     0.825447     0.236330    Uiso  ? HW
   OW         1.0     0.115668     0.351735     0.796793    Uiso  ? O
   HW1        1.0     0.125131     0.345426     0.820452    Uiso  ? HW
   HW2        1.0     0.123817     0.333859     0.779180    Uiso  ? HW
   OW         1.0     0.719506     0.435857     0.486067    Uiso  ? O
   HW1        1.0     0.715825     0.415615     0.502366    Uiso  ? HW
   HW2        1.0     0.698212     0.451104     0.486067    Uiso  ? HW
   OW         1.0     0.697687     0.602261     0.807045    Uiso  ? O
   HW1        1.0     0.683754     0.610673     0.827813    Uiso  ? HW
   HW2        1.0     0.702681     0.622765     0.791272    Uiso  ? HW
   OW         1.0     0.577287     0.892482     0.418770    Uiso  ? O
   HW1        1.0     0.589905     0.874869     0.433491    Uiso  ? HW
   HW2        1.0     0.577024     0.884332     0.393796    Uiso  ? HW
   OW         1.0     0.288644     0.784963     0.580705    Uiso  ? O
   HW1        1.0     0.273922     0.765773     0.590431    Uiso  ? HW
   HW2        1.0     0.275762     0.797056     0.561251    Uiso  ? HW
   OW         1.0     0.593849     0.445846     0.904311    Uiso  ? O
   HW1        1.0     0.587802     0.420084     0.904837    Uiso  ? HW
   HW2        1.0     0.597266     0.454522     0.929022    Uiso  ? HW
   OW         1.0     0.764458     0.886172     0.640379    Uiso  ? O
   HW1        1.0     0.746583     0.904837     0.645373    Uiso  ? HW
   HW2        1.0     0.781020     0.884332     0.660620    Uiso  ? HW
   OW         1.0     0.443218     0.420873     0.433491    Uiso  ? O
   HW1        1.0     0.426130     0.437434     0.422450    Uiso  ? HW
   HW2        1.0     0.466351     0.432702     0.436383    Uiso  ? HW
   OW         1.0     0.491851     0.258149     0.992639    Uiso  ? O
   HW1        1.0     0.493954     0.282071     0.982124    Uiso  ? HW
   HW2        1.0     0.476078     0.259201     1.013670    Uiso  ? HW
   OW         1.0     0.064669     0.809411     0.136698    Uiso  ? O
   HW1        1.0     0.084385     0.813091     0.153523    Uiso  ? HW
   HW2        1.0     0.041798     0.813354     0.148791    Uiso  ? HW
   OW         1.0     0.539695     0.556519     0.958728    Uiso  ? O
   HW1        1.0     0.540747     0.582808     0.957413    Uiso  ? HW
   HW2        1.0     0.561251     0.546267     0.947687    Uiso  ? HW
   OW         1.0     0.680862     0.641693     0.244742    Uiso  ? O
   HW1        1.0     0.700841     0.651420     0.230810    Uiso  ? HW
   HW2        1.0     0.663249     0.660620     0.249211    Uiso  ? HW
   OW         1.0     0.063354     0.618822     0.423764    Uiso  ? O
   HW1        1.0     0.059674     0.602524     0.444269    Uiso  ? HW
   HW2        1.0     0.045216     0.637750     0.424290    Uiso  ? HW
   OW         1.0     0.636698     0.661935     0.747634    Uiso  ? O
   HW1        1.0     0.622240     0.646425     0.763407    Uiso  ? HW
   HW2        1.0     0.662198     0.659043     0.753680    Uiso  ? HW
   OW         1.0     0.425605     0.593849     0.787066    Uiso  ? O
   HW1        1.0     0.439800     0.597003     0.765247    Uiso  ? HW
   HW2        1.0     0.401945     0.604627     0.783649    Uiso  ? HW
   OW         1.0     0.486330     0.613302     0.819401    Uiso  ? O
   HW1        1.0     0.510778     0.610147     0.810726    Uiso  ? HW
   HW2        1.0     0.481073     0.639064     0.821504    Uiso  ? HW
   OW         1.0     0.723975     0.593060     0.426656    Uiso  ? O
   HW1        1.0     0.703733     0.609884     0.426393    Uiso  ? HW
   HW2        1.0     0.740010     0.599106     0.446635    Uiso  ? HW
   OW         1.0     0.696635     0.385647     0.188749    Uiso  ? O
   HW1        1.0     0.671661     0.393007     0.186646    Uiso  ? HW
   HW2        1.0     0.697687     0.359884     0.193743    Uiso  ? HW
   OW         1.0     0.929285     0.791798     0.160358    Uiso  ? O
   HW1        1.0     0.937171     0.792587     0.185594    Uiso  ? HW
   HW2        1.0     0.904574     0.800210     0.158780    Uiso  ? HW
   OW         1.0     0.536015     0.656151     0.883281    Uiso  ? O
   HW1        1.0     0.540221     0.630389     0.884069    Uiso  ? HW
   HW2        1.0     0.541798     0.665352     0.859358    Uiso  ? HW
   OW         1.0     0.049422     0.482124     0.931651    Uiso  ? O
   HW1        1.0     0.040484     0.493691     0.953470    Uiso  ? HW
   HW2        1.0     0.037592     0.458991     0.928496    Uiso  ? HW
   OW         1.0     0.708991     0.380915     0.116456    Uiso  ? O
   HW1        1.0     0.703996     0.388801     0.140904    Uiso  ? HW
   HW2        1.0     0.728181     0.395899     0.106204    Uiso  ? HW
   OW         1.0     0.561251     0.620662     0.527077    Uiso  ? O
   HW1        1.0     0.562566     0.595689     0.535489    Uiso  ? HW
   HW2        1.0     0.541272     0.623028     0.510252    Uiso  ? HW
   OW         1.0     0.629600     0.512355     0.238433    Uiso  ? O
   HW1        1.0     0.633544     0.518402     0.213197    Uiso  ? HW
   HW2        1.0     0.627760     0.534437     0.252629    Uiso  ? HW
   OW         1.0     0.988696     0.994480     0.975815    Uiso  ? O
   HW1        1.0     0.967928     0.982650     0.986593    Uiso  ? HW
   HW2        1.0     0.982913     1.019716     0.970557    Uiso  ? HW
   OW         1.0     0.868559     0.838065     0.516036    Uiso  ? O
   HW1        1.0     0.844374     0.845163     0.523659    Uiso  ? HW
   HW2        1.0     0.885910     0.856730     0.522082    Uiso  ? HW
   OW         1.0     0.552576     0.867771     0.921924    Uiso  ? O
   HW1        1.0     0.565983     0.848580     0.909832    Uiso  ? HW
   HW2        1.0     0.539695     0.881966     0.904048    Uiso  ? HW
   OW         1.0     0.502892     0.748423     0.012881    Uiso  ? O
   HW1        1.0     0.508412     0.761041    -0.009464    Uiso  ? HW
   HW2        1.0     0.476866     0.747897     0.016299    Uiso  ? HW
   OW         1.0     0.765247     0.928233     0.271030    Uiso  ? O
   HW1        1.0     0.762618     0.903785     0.262355    Uiso  ? HW
   HW2        1.0     0.767087     0.928233     0.297319    Uiso  ? HW
   OW         1.0     0.430862     0.365931     0.493428    Uiso  ? O
   HW1        1.0     0.418770     0.344374     0.484490    Uiso  ? HW
   HW2        1.0     0.426130     0.385910     0.477129    Uiso  ? HW
   OW         1.0     0.919821     0.011041     0.665615    Uiso  ? O
   HW1        1.0     0.905363     0.029180     0.652997    Uiso  ? HW
   HW2        1.0     0.910620     0.008149     0.690063    Uiso  ? HW
   OW         1.0     0.604364     0.734490     0.741325    Uiso  ? O
   HW1        1.0     0.596740     0.758149     0.732650    Uiso  ? HW
   HW2        1.0     0.603049     0.733964     0.767613    Uiso  ? HW
   OW         1.0     0.979758     0.344111     0.902208    Uiso  ? O
   HW1        1.0     0.983964     0.318349     0.906151    Uiso  ? HW
   HW2        1.0     0.992376     0.358044     0.920347    Uiso  ? HW
   OW         1.0     0.402208     0.336751     0.934017    Uiso  ? O
   HW1        1.0     0.382755     0.320978     0.926393    Uiso  ? HW
   HW2        1.0     0.391956     0.358833     0.944269    Uiso  ? HW
   OW         1.0     0.808622     0.771819     0.568875    Uiso  ? O
   HW1        1.0     0.810988     0.770242     0.595163    Uiso  ? HW
   HW2        1.0     0.819138     0.750526     0.557834    Uiso  ? HW
   OW         1.0     0.965563     0.337539     0.514458    Uiso  ? O
   HW1        1.0     0.982124     0.317298     0.517350    Uiso  ? HW
   HW2        1.0     0.953996     0.342797     0.537592    Uiso  ? HW
   OW         1.0     0.031546     0.937434     0.644059    Uiso  ? O
   HW1        1.0     0.027865     0.963197     0.648002    Uiso  ? HW
   HW2        1.0     0.020768     0.923764     0.663775    Uiso  ? HW
   OW         1.0     0.514196     0.896951     0.970820    Uiso  ? O
   HW1        1.0     0.502103     0.881966     0.988696    Uiso  ? HW
   HW2        1.0     0.496320     0.908517     0.955573    Uiso  ? HW
   OW         1.0     0.229495     0.562566     0.063880    Uiso  ? O
   HW1        1.0     0.209516     0.562829     0.080967    Uiso  ? HW
   HW2        1.0     0.228969     0.584648     0.049422    Uiso  ? HW
   OW         1.0     0.121451     0.437171     0.217403    Uiso  ? O
   HW1        1.0     0.095426     0.439012     0.213985    Uiso  ? HW
   HW2        1.0     0.133544     0.443743     0.195058    Uiso  ? HW
   OW         1.0     0.527077     0.354627     0.704522    Uiso  ? O
   HW1        1.0     0.538381     0.378286     0.705836    Uiso  ? HW
   HW2        1.0     0.539432     0.338065     0.720820    Uiso  ? HW
   OW         1.0     0.539432     0.887487     0.105941    Uiso  ? O
   HW1        1.0     0.551525     0.895899     0.084122    Uiso  ? HW
   HW2        1.0     0.551525     0.866193     0.115142    Uiso  ? HW
   OW         1.0     0.583333     0.163512     0.691640    Uiso  ? O
   HW1        1.0     0.577287     0.181125     0.672976    Uiso  ? HW
   HW2        1.0     0.601735     0.173502     0.707413    Uiso  ? HW
   OW         1.0     0.085436     0.033386     0.941115    Uiso  ? O
   HW1        1.0     0.097529     0.046530     0.921661    Uiso  ? HW
   HW2        1.0     0.090168     0.007624     0.938749    Uiso  ? HW
   OW         1.0     0.727392     0.060463     0.724500    Uiso  ? O
   HW1        1.0     0.725289     0.065457     0.699001    Uiso  ? HW
   HW2        1.0     0.746845     0.074395     0.734753    Uiso  ? HW
   OW         1.0     0.487119     0.442955     0.529706    Uiso  ? O
   HW1        1.0     0.491325     0.444795     0.555468    Uiso  ? HW
   HW2        1.0     0.461619     0.447161     0.524711    Uiso  ? HW
   OW         1.0     0.162198     0.089905     0.548370    Uiso  ? O
   HW1        1.0     0.185857     0.097266     0.557834    Uiso  ? HW
   HW2        1.0     0.162723     0.090957     0.522082    Uiso  ? HW
   OW         1.0     0.635384     0.191640     0.728707    Uiso  ? O
   HW1        1.0     0.658780     0.189800     0.716877    Uiso  ? HW
   HW2        1.0     0.633544     0.214774     0.741062    Uiso  ? HW
   OW         1.0     0.519716     0.218717     0.931914    Uiso  ? O
   HW1        1.0     0.541798     0.204522     0.931388    Uiso  ? HW
   HW2        1.0     0.518665     0.232387     0.953996    Uiso  ? HW
   OW         1.0     0.736067     0.799159     0.157992    Uiso  ? O
   HW1        1.0     0.754732     0.808622     0.174027    Uiso  ? HW
   HW2        1.0     0.742376     0.774711     0.150894    Uiso  ? HW
   OW         1.0     0.482124     0.430074     0.953996    Uiso  ? O
   HW1        1.0     0.492376     0.442429     0.933228    Uiso  ? HW
   HW2        1.0     0.500000     0.413249     0.963985    Uiso  ? HW
   OW         1.0     0.531546     0.240011     0.564932    Uiso  ? O
   HW1        1.0     0.511304     0.252366     0.553365    Uiso  ? HW
   HW2        1.0     0.541535     0.255258     0.583596    Uiso  ? HW
   OW         1.0     0.762618     0.490799     0.877234    Uiso  ? O
   HW1        1.0     0.737382     0.484227     0.878286    Uiso  ? HW
   HW2        1.0     0.768402     0.500263     0.853312    Uiso  ? HW
   OW         1.0     0.618034     0.716877     0.166141    Uiso  ? O
   HW1        1.0     0.601735     0.701104     0.179285    Uiso  ? HW
   HW2        1.0     0.604627     0.738170     0.157992    Uiso  ? HW
   OW         1.0     0.083596     0.222397     0.022082    Uiso  ? O
   HW1        1.0     0.081493     0.207150     0.000789    Uiso  ? HW
   HW2        1.0     0.090431     0.207676     0.042850    Uiso  ? HW
   OW         1.0     0.942429     0.557308     0.996583    Uiso  ? O
   HW1        1.0     0.930336     0.540221     0.980547    Uiso  ? HW
   HW2        1.0     0.924553     0.572555     1.008149    Uiso  ? HW
   OW         1.0     0.525762     0.836225     0.854364    Uiso  ? O
   HW1        1.0     0.521030     0.861199     0.860936    Uiso  ? HW
   HW2        1.0     0.547319     0.827550     0.866982    Uiso  ? HW
   OW         1.0     0.574921     0.907729     0.011830    Uiso  ? O
   HW1        1.0     0.562040     0.921924     0.029706    Uiso  ? HW
   HW2        1.0     0.600946     0.910883     0.014984    Uiso  ? HW
   OW         1.0     0.008149     0.575447     0.273922    Uiso  ? O
   HW1        1.0    -0.015510     0.585173     0.267876    Uiso  ? HW
   HW2        1.0     0.026814     0.592534     0.266562    Uiso  ? HW
   OW         1.0     0.275237     0.853838     0.735804    Uiso  ? O
   HW1        1.0     0.298633     0.855678     0.747634    Uiso  ? HW
   HW2        1.0     0.258675     0.871451     0.746320    Uiso  ? HW
   OW         1.0     0.584122     0.728707     0.972923    Uiso  ? O
   HW1        1.0     0.560988     0.721609     0.962671    Uiso  ? HW
   HW2        1.0     0.588328     0.754206     0.967666    Uiso  ? HW
   OW         1.0     0.151157     0.470031     0.696372    Uiso  ? O
   HW1        1.0     0.144585     0.454522     0.676130    Uiso  ? HW
   HW2        1.0     0.143270     0.458728     0.718717    Uiso  ? HW
   OW         1.0     0.096740     0.798896     0.020242    Uiso  ? O
   HW1        1.0     0.120137     0.810988     0.018402    Uiso  ? HW
   HW2        1.0     0.079653     0.814669     0.032597    Uiso  ? HW
   OW         1.0     0.825184     0.936908     0.232387    Uiso  ? O
   HW1        1.0     0.842797     0.947950     0.248423    Uiso  ? HW
   HW2        1.0     0.800999     0.940326     0.242376    Uiso  ? HW
   OW         1.0     0.623817     0.630126     0.570189    Uiso  ? O
   HW1        1.0     0.614616     0.629338     0.594900    Uiso  ? HW
   HW2        1.0     0.646162     0.616456     0.568612    Uiso  ? HW
   OW         1.0     0.987119     0.931125     0.738433    Uiso  ? O
   HW1        1.0     1.007098     0.935857     0.754732    Uiso  ? HW
   HW2        1.0     0.993954     0.911935     0.721609    Uiso  ? HW
   OW         1.0     0.922976     0.675867     0.135121    Uiso  ? O
   HW1        1.0     0.938223     0.697161     0.131966    Uiso  ? HW
   HW2        1.0     0.929022     0.657992     0.116982    Uiso  ? HW
   OW         1.0     0.447687     0.206625     0.798370    Uiso  ? O
   HW1        1.0     0.451104     0.232387     0.794690    Uiso  ? HW
   HW2        1.0     0.424816     0.202681     0.810463    Uiso  ? HW
   OW         1.0     0.556519     0.839642     0.986856    Uiso  ? O
   HW1        1.0     0.564932     0.820452     0.971083    Uiso  ? HW
   HW2        1.0     0.562829     0.833859     1.011830    Uiso  ? HW
   OW         1.0     0.699790     0.465825     0.684280    Uiso  ? O
   HW1        1.0     0.695321     0.486330     0.700315    Uiso  ? HW
   HW2        1.0     0.680336     0.463985     0.666667    Uiso  ? HW
   OW         1.0     0.388276     0.505258     0.201104    Uiso  ? O
   HW1        1.0     0.380652     0.480284     0.199264    Uiso  ? HW
   HW2        1.0     0.383807     0.517350     0.178233    Uiso  ? HW
   OW         1.0     0.735016     0.999474     0.267350    Uiso  ? O
   HW1        1.0     0.743954     0.975552     0.273922    Uiso  ? HW
   HW2        1.0     0.741851     1.004995     0.242639    Uiso  ? HW
   OW         1.0     0.446372     0.476341    -0.002892    Uiso  ? O
   HW1        1.0     0.470294     0.486593     0.001052    Uiso  ? HW
   HW2        1.0     0.430862     0.481335     0.017613    Uiso  ? HW
   OW         1.0     0.306782     0.293375     0.327024    Uiso  ? O
   HW1        1.0     0.292850     0.292850     0.304679    Uiso  ? HW
   HW2        1.0     0.331230     0.301788     0.322029    Uiso  ? HW
   OW         1.0     0.734227     0.592008     0.710042    Uiso  ? O
   HW1        1.0     0.736330     0.579653     0.686908    Uiso  ? HW
   HW2        1.0     0.734490     0.574133     0.729495    Uiso  ? HW
   OW         1.0     0.438749     0.736593     0.755258    Uiso  ? O
   HW1        1.0     0.417718     0.720820     0.758938    Uiso  ? HW
   HW2        1.0     0.457676     0.723449     0.742639    Uiso  ? HW
   OW         1.0     0.024448     0.296793     0.778917    Uiso  ? O
   HW1        1.0    -0.000789     0.301262     0.772608    Uiso  ? HW
   HW2        1.0     0.039958     0.304679     0.759464    Uiso  ? HW
   OW         1.0     0.568612     0.939012     0.948212    Uiso  ? O
   HW1        1.0     0.557045     0.947161     0.926130    Uiso  ? HW
   HW2        1.0     0.580705     0.959253     0.959779    Uiso  ? HW
   OW         1.0     0.834122     0.359621     0.616456    Uiso  ? O
   HW1        1.0     0.855678     0.346477     0.623028    Uiso  ? HW
   HW2        1.0     0.812829     0.347003     0.625920    Uiso  ? HW
   OW         1.0     0.920347     0.526025     0.267613    Uiso  ? O
   HW1        1.0     0.906414     0.528654     0.289958    Uiso  ? HW
   HW2        1.0     0.931651     0.502366     0.267350    Uiso  ? HW
   OW         1.0     0.065195     0.157992     0.261304    Uiso  ? O
   HW1        1.0     0.074921     0.136698     0.249211    Uiso  ? HW
   HW2        1.0     0.047319     0.169558     0.245531    Uiso  ? HW
   OW         1.0     0.441640     0.725552     0.635384    Uiso  ? O
   HW1        1.0     0.432965     0.708728     0.653785    Uiso  ? HW
   HW2        1.0     0.426130     0.746845     0.635121    Uiso  ? HW
   OW         1.0     0.528917     0.749737     0.800210    Uiso  ? O
   HW1        1.0     0.514721     0.765510     0.815457    Uiso  ? HW
   HW2        1.0     0.541009     0.731861     0.814932    Uiso  ? HW
   OW         1.0     0.746845     0.594111     0.172976    Uiso  ? O
   HW1        1.0     0.736856     0.617245     0.165615    Uiso  ? HW
   HW2        1.0     0.762881     0.597266     0.193481    Uiso  ? HW
   OW         1.0     0.607781     0.553102     0.481335    Uiso  ? O
   HW1        1.0     0.583859     0.563617     0.479758    Uiso  ? HW
   HW2        1.0     0.620137     0.555994     0.458202    Uiso  ? HW
   OW         1.0     0.091746     0.387750     0.946898    Uiso  ? O
   HW1        1.0     0.085174     0.380126     0.922713    Uiso  ? HW
   HW2        1.0     0.101209     0.412198     0.946109    Uiso  ? HW
   OW         1.0     0.049422     0.827287     0.067823    Uiso  ? O
   HW1        1.0     0.063091     0.824133     0.090168    Uiso  ? HW
   HW2        1.0     0.026025     0.815720     0.070452    Uiso  ? HW
   OW         1.0     0.605678     0.058360     0.745531    Uiso  ? O
   HW1        1.0     0.619611     0.078864     0.754206    Uiso  ? HW
   HW2        1.0     0.591483     0.065457     0.724500    Uiso  ? HW
   OW         1.0     0.598843     0.490536     0.124606    Uiso  ? O
   HW1        1.0     0.611199     0.477918     0.105415    Uiso  ? HW
   HW2        1.0     0.614879     0.492639     0.145373    Uiso  ? HW
   OW         1.0     0.841745     0.810988     0.188486    Uiso  ? O
   HW1        1.0     0.852524     0.790221     0.200578    Uiso  ? HW
   HW2        1.0     0.850946     0.833070     0.199264    Uiso  ? HW
   OW         1.0     0.823344     0.631703     0.889853    Uiso  ? O
   HW1        1.0     0.818612     0.637224     0.915089    Uiso  ? HW
   HW2        1.0     0.849106     0.634595     0.884858    Uiso  ? HW
   OW         1.0     0.239485     0.912198     0.931125    Uiso  ? O
   HW1        1.0     0.235804     0.888538     0.920347    Uiso  ? HW
   HW2        1.0     0.232124     0.911409     0.956362    Uiso  ? HW
   OW         1.0     0.760515     0.824921     0.002629    Uiso  ? O
   HW1        1.0     0.737907     0.826761     0.015773    Uiso  ? HW
   HW2        1.0     0.779180     0.838065     0.015510    Uiso  ? HW
   OW         1.0     0.968454     0.951367     0.095689    Uiso  ? O
   HW1        1.0     0.964248     0.932177     0.078076    Uiso  ? HW
   HW2        1.0     0.985804     0.943218     0.113565    Uiso  ? HW
   OW         1.0     0.602524     0.750526     0.325184    Uiso  ? O
   HW1        1.0     0.581230     0.737382     0.317035    Uiso  ? HW
   HW2        1.0     0.605678     0.772082     0.310463    Uiso  ? HW
   OW         1.0     0.631703     0.249474     0.012355    Uiso  ? O
   HW1        1.0     0.641430     0.268402     0.028128    Uiso  ? HW
   HW2        1.0     0.640379     0.226078     0.020768    Uiso  ? HW
   OW         1.0     0.717403     0.519190     0.582545    Uiso  ? O
   HW1        1.0     0.726341     0.524711     0.558360    Uiso  ? HW
   HW2        1.0     0.712408     0.493428     0.584122    Uiso  ? HW
   OW         1.0     0.693218     0.892219     0.906940    Uiso  ? O
   HW1        1.0     0.696109     0.895636     0.932702    Uiso  ? HW
   HW2        1.0     0.669558     0.881441     0.902208    Uiso  ? HW
   OW         1.0     0.450315     0.526551     0.712408    Uiso  ? O
   HW1        1.0     0.459253     0.516824     0.689537    Uiso  ? HW
   HW2        1.0     0.448212     0.552576     0.710568    Uiso  ? HW
   OW         1.0     0.899579     0.202156     0.106993    Uiso  ? O
   HW1        1.0     0.889327     0.178496     0.111462    Uiso  ? HW
   HW2        1.0     0.899579     0.207150     0.081230    Uiso  ? HW
   OW         1.0     0.906414     0.760252     0.701104    Uiso  ? O
   HW1        1.0     0.896951     0.781283     0.688749    Uiso  ? HW
   HW2        1.0     0.886961     0.748423     0.714248    Uiso  ? HW
   OW         1.0     0.825973     0.561777     1.001052    Uiso  ? O
   HW1        1.0     0.801788     0.552576     0.996845    Uiso  ? HW
   HW2        1.0     0.839380     0.561777     0.978444    Uiso  ? HW
   OW         1.0     0.928759     0.980810     0.594637    Uiso  ? O
   HW1        1.0     0.951630     0.989748     0.585436    Uiso  ? HW
   HW2        1.0     0.928233     0.983176     0.620925    Uiso  ? HW
   OW         1.0     0.349895     0.786803     0.711094    Uiso  ? O
   HW1        1.0     0.352524     0.763144     0.700315    Uiso  ? HW
   HW2        1.0     0.324395     0.792850     0.713459    Uiso  ? HW
   OW         1.0     0.350946     0.270505     0.926656    Uiso  ? O
   HW1        1.0     0.337802     0.276814     0.948475    Uiso  ? HW
   HW2        1.0     0.336225     0.275499     0.905626    Uiso  ? HW
   OW         1.0     0.923502     0.560200     0.113302    Uiso  ? O
   HW1        1.0     0.935068     0.544953     0.095163    Uiso  ? HW
   HW2        1.0     0.941115     0.566509     0.131703    Uiso  ? HW
   OW         1.0     0.757624     0.313617     0.213722    Uiso  ? O
   HW1        1.0     0.763933     0.318875     0.188749    Uiso  ? HW
   HW2        1.0     0.733701     0.302839     0.214774    Uiso  ? HW
   OW         1.0     0.709516     0.501840     0.126183    Uiso  ? O
   HW1        1.0     0.711882     0.480284     0.111462    Uiso  ? HW
   HW2        1.0     0.695584     0.495794     0.147739    Uiso  ? HW
   OW         1.0     0.923764     0.419558     0.329916    Uiso  ? O
   HW1        1.0     0.944269     0.434805     0.323344    Uiso  ? HW
   HW2        1.0     0.906940     0.418244     0.309937    Uiso  ? HW
   OW         1.0     0.770242     0.648791     0.843849    Uiso  ? O
   HW1        1.0     0.750263     0.651945     0.860673    Uiso  ? HW
   HW2        1.0     0.767876     0.666141     0.824133    Uiso  ? HW
   OW         1.0     0.247897     0.515773     0.184543    Uiso  ? O
   HW1        1.0     0.236593     0.492114     0.186120    Uiso  ? HW
   HW2        1.0     0.254732     0.520768     0.159569    Uiso  ? HW
   OW         1.0     0.400368     0.895899     0.404837    Uiso  ? O
   HW1        1.0     0.382492     0.901682     0.386172    Uiso  ? HW
   HW2        1.0     0.392482     0.874869     0.418507    Uiso  ? HW
   OW         1.0     0.892219     0.855941     0.693480    Uiso  ? O
   HW1        1.0     0.918507     0.854627     0.693218    Uiso  ? HW
   HW2        1.0     0.883281     0.848318     0.716877    Uiso  ? HW
   OW         1.0     0.386698     0.932177     0.274974    Uiso  ? O
   HW1        1.0     0.383281     0.954259     0.288906    Uiso  ? HW
   HW2        1.0     0.363828     0.919033     0.273922    Uiso  ? HW
   OW         1.0     0.840168     0.696898     0.307834    Uiso  ? O
   HW1        1.0     0.853838     0.685331     0.327024    Uiso  ? HW
   HW2        1.0     0.844374     0.684543     0.284963    Uiso  ? HW
   OW         1.0     0.084648     0.383544     0.116719    Uiso  ? O
   HW1        1.0     0.070189     0.365931     0.129600    Uiso  ? HW
   HW2        1.0     0.108307     0.385647     0.128286    Uiso  ? HW
   OW         1.0     0.822555     0.590957     0.577024    Uiso  ? O
   HW1        1.0     0.807571     0.601472     0.595689    Uiso  ? HW
   HW2        1.0     0.820452     0.564669     0.577813    Uiso  ? HW
   OW         1.0     0.651157     0.272608     0.129338    Uiso  ? O
   HW1        1.0     0.631703     0.290484     0.131441    Uiso  ? HW
   HW2        1.0     0.674027     0.285226     0.125657    Uiso  ? HW
   OW         1.0     0.796793     0.834911     0.533123    Uiso  ? O
   HW1        1.0     0.805731     0.813354     0.545216    Uiso  ? HW
   HW2        1.0     0.787329     0.851735     0.550999    Uiso  ? HW
   OW         1.0     0.414038     0.821767     0.708728    Uiso  ? O
   HW1        1.0     0.433491     0.804154     0.708991    Uiso  ? HW
   HW2        1.0     0.390904     0.809411     0.709779    Uiso  ? HW
   OW         1.0     0.818612     0.446898     0.381178    Uiso  ? O
   HW1        1.0     0.797844     0.462934     0.380915    Uiso  ? HW
   HW2        1.0     0.825184     0.441903     0.406151    Uiso  ? HW
   OW         1.0     0.907729     0.128549     0.303365    Uiso  ? O
   HW1        1.0     0.931125     0.120400     0.312040    Uiso  ? HW
   HW2        1.0     0.908780     0.132229     0.277603    Uiso  ? HW
   OW         1.0     0.819401     0.805994     0.966614    Uiso  ? O
   HW1        1.0     0.834385     0.784700     0.962408    Uiso  ? HW
   HW2        1.0     0.834385     0.827550     0.965037    Uiso  ? HW
   OW         1.0     0.276025     0.210568     0.279968    Uiso  ? O
   HW1        1.0     0.251840     0.200578     0.278917    Uiso  ? HW
   HW2        1.0     0.274711     0.236856     0.278128    Uiso  ? HW
   OW         1.0     0.697949     0.617771     0.490273    Uiso  ? O
   HW1        1.0     0.680862     0.616456     0.470294    Uiso  ? HW
   HW2        1.0     0.716351     0.635647     0.485016    Uiso  ? HW
   OW         1.0     0.293375     0.452681     0.333859    Uiso  ? O
   HW1        1.0     0.317823     0.458728     0.341220    Uiso  ? HW
   HW2        1.0     0.279180     0.447161     0.355152    Uiso  ? HW
   OW         1.0     0.546004     0.918770     0.541009    Uiso  ? O
   HW1        1.0     0.570452     0.926130     0.547319    Uiso  ? HW
   HW2        1.0     0.546004     0.893533     0.533912    Uiso  ? HW
   OW         1.0     0.205836     0.685594     0.504732    Uiso  ? O
   HW1        1.0     0.217140     0.699790     0.523659    Uiso  ? HW
   HW2        1.0     0.196635     0.663249     0.514721    Uiso  ? HW
   OW         1.0     0.671136     0.131178     0.615931    Uiso  ? O
   HW1        1.0     0.690852     0.148002     0.619348    Uiso  ? HW
   HW2        1.0     0.655626     0.139327     0.596215    Uiso  ? HW
   OW         1.0     0.576761     0.400631     0.608833    Uiso  ? O
   HW1        1.0     0.597266     0.394322     0.624343    Uiso  ? HW
   HW2        1.0     0.560988     0.417192     0.621451    Uiso  ? HW
   OW         1.0     0.327813     0.932965     0.829916    Uiso  ? O
   HW1        1.0     0.353838     0.934280     0.830967    Uiso  ? HW
   HW2        1.0     0.320452     0.915878     0.811514    Uiso  ? HW
   OW         1.0     0.089642     0.970294     0.388538    Uiso  ? O
   HW1        1.0     0.085174     0.951630     0.370662    Uiso  ? HW
   HW2        1.0     0.088854     0.959516     0.412723    Uiso  ? HW
   OW         1.0     0.485541     0.249211     0.878286    Uiso  ? O
   HW1        1.0     0.496320     0.231598     0.894585    Uiso  ? HW
   HW2        1.0     0.459253     0.247108     0.878812    Uiso  ? HW
   OW         1.0     0.116719     0.295741     0.486330    Uiso  ? O
   HW1        1.0     0.125920     0.315720     0.500789    Uiso  ? HW
   HW2        1.0     0.129600     0.273659     0.493165    Uiso  ? HW
   OW         1.0     0.911146     0.713985     0.470820    Uiso  ? O
   HW1        1.0     0.915352     0.736856     0.482913    Uiso  ? HW
   HW2        1.0     0.919033     0.715563     0.445846    Uiso  ? HW
   OW         1.0     0.239485     0.645636     0.110673    Uiso  ? O
   HW1        1.0     0.248160     0.620925     0.108044    Uiso  ? HW
   HW2        1.0     0.215300     0.645373     0.120662    Uiso  ? HW
   OW         1.0     0.859358     0.918507     0.630915    Uiso  ? O
   HW1        1.0     0.844900     0.934543     0.646162    Uiso  ? HW
   HW2        1.0     0.866719     0.897476     0.644848    Uiso  ? HW
   OW         1.0     0.470820     0.521819     0.635910    Uiso  ? O
   HW1        1.0     0.460042     0.501577     0.623028    Uiso  ? HW
   HW2        1.0     0.453207     0.541009     0.638013    Uiso  ? HW
   OW         1.0     0.963460     0.898002     0.453207    Uiso  ? O
   HW1        1.0     0.976604     0.915352     0.438486    Uiso  ? HW
   HW2        1.0     0.937697     0.901420     0.449790    Uiso  ? HW
   OW         1.0     0.318086     0.901945     0.033649    Uiso  ? O
   HW1        1.0     0.313880     0.916141     0.055205    Uiso  ? HW
   HW2        1.0     0.340431     0.909569     0.022345    Uiso  ? HW
   OW         1.0     0.361462     0.148002     0.084385    Uiso  ? O
   HW1        1.0     0.362250     0.133544     0.106204    Uiso  ? HW
   HW2        1.0     0.381178     0.165615     0.084648    Uiso  ? HW
   OW         1.0     0.812566     0.562040     0.870662    Uiso  ? O
   HW1        1.0     0.820452     0.558622     0.895373    Uiso  ? HW
   HW2        1.0     0.821241     0.542061     0.855941    Uiso  ? HW
   OW         1.0     0.920084     0.405363     0.400894    Uiso  ? O
   HW1        1.0     0.941640     0.413249     0.414038    Uiso  ? HW
   HW2        1.0     0.923502     0.409043     0.375131    Uiso  ? HW
   OW         1.0     0.111199     0.353575     0.343586    Uiso  ? O
   HW1        1.0     0.129338     0.363565     0.359884    Uiso  ? HW
   HW2        1.0     0.120137     0.331230     0.333070    Uiso  ? HW
   OW         1.0     0.587802     0.208465     0.530757    Uiso  ? O
   HW1        1.0     0.608833     0.222397     0.523659    Uiso  ? HW
   HW2        1.0     0.569138     0.224763     0.539432    Uiso  ? HW
   OW         1.0     0.792587     0.931388     0.167718    Uiso  ? O
   HW1        1.0     0.771819     0.916930     0.159832    Uiso  ? HW
   HW2        1.0     0.799685     0.924027     0.191903    Uiso  ? HW
   OW         1.0     0.564406     0.963985     0.422450    Uiso  ? O
   HW1        1.0     0.567560     0.938223     0.418244    Uiso  ? HW
   HW2        1.0     0.540747     0.968191     0.432965    Uiso  ? HW
   OW         1.0     0.967666     0.043901     0.506572    Uiso  ? O
   HW1        1.0     0.977392     0.030231     0.526814    Uiso  ? HW
   HW2        1.0     0.944532     0.033912     0.499474    Uiso  ? HW
   OW         1.0     0.157992     0.652734     0.021030    Uiso  ? O
   HW1        1.0     0.143533     0.663775     0.039958    Uiso  ? HW
   HW2        1.0     0.169821     0.671399     0.006835    Uiso  ? HW
   OW         1.0     0.605678     0.814143     0.779443    Uiso  ? O
   HW1        1.0     0.599895     0.807045     0.754732    Uiso  ? HW
   HW2        1.0     0.590431     0.800473     0.796004    Uiso  ? HW
   OW         1.0     0.649842     0.323607     0.743954    Uiso  ? O
   HW1        1.0     0.661672     0.300473     0.739485    Uiso  ? HW
   HW2        1.0     0.641167     0.324132     0.768665    Uiso  ? HW
   OW         1.0     0.541009     0.879863     0.716877    Uiso  ? O
   HW1        1.0     0.529180     0.902734     0.722135    Uiso  ? HW
   HW2        1.0     0.533912     0.861987     0.735016    Uiso  ? HW
   OW         1.0     0.838328     0.846740     0.118822    Uiso  ? O
   HW1        1.0     0.834385     0.825973     0.134595    Uiso  ? HW
   HW2        1.0     0.862776     0.855941     0.122503    Uiso  ? HW
   OW         1.0     0.944795     0.130389     0.816772    Uiso  ? O
   HW1        1.0     0.969506     0.137487     0.822818    Uiso  ? HW
   HW2        1.0     0.945321     0.107256     0.804154    Uiso  ? HW
   OW         1.0     0.745005     0.752366     0.548633    Uiso  ? O
   HW1        1.0     0.743691     0.753417     0.522345    Uiso  ? HW
   HW2        1.0     0.769453     0.757886     0.556519    Uiso  ? HW
   OW         1.0     0.848055     0.687697     0.676130    Uiso  ? O
   HW1        1.0     0.850946     0.699264     0.699527    Uiso  ? HW
   HW2        1.0     0.869874     0.674290     0.670084    Uiso  ? HW
   OW         1.0     0.392219     0.918244     0.645636    Uiso  ? O
   HW1        1.0     0.403260     0.941115     0.653260    Uiso  ? HW
   HW2        1.0     0.387224     0.903523     0.666667    Uiso  ? HW
   OW         1.0     0.462934     0.055468     0.057045    Uiso  ? O
   HW1        1.0     0.486856     0.051525     0.046530    Uiso  ? HW
   HW2        1.0     0.465563     0.063880     0.081756    Uiso  ? HW
   OW         1.0     0.618297     0.111724     0.826236    Uiso  ? O
   HW1        1.0     0.621714     0.113565     0.800210    Uiso  ? HW
   HW2        1.0     0.602787     0.131178     0.834385    Uiso  ? HW
   OW         1.0     0.432440     0.067560     0.985542    Uiso  ? O
   HW1        1.0     0.445846     0.075710     1.006572    Uiso  ? HW
   HW2        1.0     0.429548     0.041535     0.986330    Uiso  ? HW
   OW         1.0     0.520768     0.743428     0.347266    Uiso  ? O
   HW1        1.0     0.526814     0.717928     0.349369    Uiso  ? HW
   HW2        1.0     0.514984     0.748948     0.322029    Uiso  ? HW
   OW         1.0     0.453996     0.894322     0.156151    Uiso  ? O
   HW1        1.0     0.461619     0.904048     0.132755    Uiso  ? HW
   HW2        1.0     0.474763     0.893007     0.172187    Uiso  ? HW
   OW         1.0     0.227655     0.421661     0.896162    Uiso  ? O
   HW1        1.0     0.209253     0.435331     0.909043    Uiso  ? HW
   HW2        1.0     0.249474     0.436383     0.893796    Uiso  ? HW
   OW         1.0     0.624343     0.730021     0.876709    Uiso  ? O
   HW1        1.0     0.630915     0.755258     0.879338    Uiso  ? HW
   HW2        1.0     0.644322     0.714774     0.884332    Uiso  ? HW
   OW         1.0     0.673239     0.881178     0.669295    Uiso  ? O
   HW1        1.0     0.654574     0.885121     0.651420    Uiso  ? HW
   HW2        1.0     0.688486     0.902734     0.671136    Uiso  ? HW
   OW         1.0     0.161409     0.917192     0.862513    Uiso  ? O
   HW1        1.0     0.157992     0.923502     0.887750    Uiso  ? HW
   HW2        1.0     0.186909     0.912986     0.857781    Uiso  ? HW
   OW         1.0     0.495005     0.315983     0.652208    Uiso  ? O
   HW1        1.0     0.476341     0.329916     0.640116    Uiso  ? HW
   HW2        1.0     0.506309     0.330967     0.670873    Uiso  ? HW
   OW         1.0     0.588065     0.917981     0.683228    Uiso  ? O
   HW1        1.0     0.581493     0.936383     0.665615    Uiso  ? HW
   HW2        1.0     0.603575     0.928496     0.701630    Uiso  ? HW
   OW         1.0     0.356993     0.916141     0.349632    Uiso  ? O
   HW1        1.0     0.366456     0.937434     0.337277    Uiso  ? HW
   HW2        1.0     0.343849     0.901157     0.332545    Uiso  ? HW
   OW         1.0     0.465825     0.918507     0.491588    Uiso  ? O
   HW1        1.0     0.455836     0.927182     0.468717    Uiso  ? HW
   HW2        1.0     0.486856     0.932965     0.497897    Uiso  ? HW
   OW         1.0     0.718717     0.880126     0.842797    Uiso  ? O
   HW1        1.0     0.723186     0.854627     0.838065    Uiso  ? HW
   HW2        1.0     0.716614     0.883806     0.868822    Uiso  ? HW
   OW         1.0     0.715563     0.806519     0.828601    Uiso  ? O
   HW1        1.0     0.733176     0.786803     0.828076    Uiso  ? HW
   HW2        1.0     0.700578     0.803891     0.850158    Uiso  ? HW
   OW         1.0     0.833859     0.761567     0.715825    Uiso  ? O
   HW1        1.0     0.843849     0.743954     0.732650    Uiso  ? HW
   HW2        1.0     0.817035     0.777340     0.728707    Uiso  ? HW
   OW         1.0     0.597266     0.875920     0.628549    Uiso  ? O
   HW1        1.0     0.601735     0.856993     0.610673    Uiso  ? HW
   HW2        1.0     0.607781     0.898528     0.620400    Uiso  ? HW
   OW         1.0     0.532597     0.887224     0.645636    Uiso  ? O
   HW1        1.0     0.508412     0.876709     0.646951    Uiso  ? HW
   HW2        1.0     0.531809     0.909832     0.632492    Uiso  ? HW
   OW         1.0     0.242639     0.292324     0.661935    Uiso  ? O
   HW1        1.0     0.250263     0.307308     0.682177    Uiso  ? HW
   HW2        1.0     0.217928     0.284437     0.665615    Uiso  ? HW
   OW         1.0     0.763144     0.757624     0.973449    Uiso  ? O
   HW1        1.0     0.744742     0.740010     0.966351    Uiso  ? HW
   HW2        1.0     0.780494     0.746320     0.989485    Uiso  ? HW
   OW         1.0     0.714774     0.807834     0.954784    Uiso  ? O
   HW1        1.0     0.694795     0.815195     0.970294    Uiso  ? HW
   HW2        1.0     0.705310     0.792850     0.935068    Uiso  ? HW
   OW         1.0     0.582808     0.220032     0.640904    Uiso  ? O
   HW1        1.0     0.573344     0.240011     0.626446    Uiso  ? HW
   HW2        1.0     0.604890     0.210831     0.629863    Uiso  ? HW
   OW         1.0     0.448475     0.541009     0.049685    Uiso  ? O
   HW1        1.0     0.473712     0.548107     0.053102    Uiso  ? HW
   HW2        1.0     0.440063     0.549947     0.026551    Uiso  ? HW
   OW         1.0     0.332019     0.403260     0.845426    Uiso  ? O
   HW1        1.0     0.341746     0.412461     0.867771    Uiso  ? HW
   HW2        1.0     0.326761     0.423239     0.829127    Uiso  ? HW
   OW         1.0     0.380126     0.889327     0.711619    Uiso  ? O
   HW1        1.0     0.393533     0.902734     0.729758    Uiso  ? HW
   HW2        1.0     0.389064     0.864616     0.710568    Uiso  ? HW
   OW         1.0     0.434543     0.747108     0.026025    Uiso  ? O
   HW1        1.0     0.428759     0.748160     0.051525    Uiso  ? HW
   HW2        1.0     0.421661     0.726866     0.014984    Uiso  ? HW
   OW         1.0     0.889327     0.511567     0.963460    Uiso  ? O
   HW1        1.0     0.881441     0.533123     0.950315    Uiso  ? HW
   HW2        1.0     0.879075     0.490273     0.951893    Uiso  ? HW
   OW         1.0     0.515247     0.396162     0.324395    Uiso  ? O
   HW1        1.0     0.498160     0.415352     0.330442    Uiso  ? HW
   HW2        1.0     0.505258     0.373028     0.331756    Uiso  ? HW
   OW         1.0     0.957413     0.203470     0.884595    Uiso  ? O
   HW1        1.0     0.960831     0.191378     0.861462    Uiso  ? HW
   HW2        1.0     0.965825     0.228181     0.883281    Uiso  ? HW
   OW         1.0     0.862250     0.057571     0.642744    Uiso  ? O
   HW1        1.0     0.848843     0.044164     0.661146    Uiso  ? HW
   HW2        1.0     0.852786     0.082019     0.641430    Uiso  ? HW
   OW         1.0     0.137750     0.601472     0.885910    Uiso  ? O
   HW1        1.0     0.131178     0.611462     0.909306    Uiso  ? HW
   HW2        1.0     0.120925     0.610147     0.867771    Uiso  ? HW
   OW         1.0     0.535489     0.822292     0.315457    Uiso  ? O
   HW1        1.0     0.514721     0.812303     0.328076    Uiso  ? HW
   HW2        1.0     0.537592     0.810988     0.291798    Uiso  ? HW
   OW         1.0     0.736856     0.511304     0.036803    Uiso  ? O
   HW1        1.0     0.743428     0.522345     0.013933    Uiso  ? HW
   HW2        1.0     0.758412     0.508412     0.051788    Uiso  ? HW
   OW         1.0     0.662986     0.599106     0.190063    Uiso  ? O
   HW1        1.0     0.674553     0.603312     0.213460    Uiso  ? HW
   HW2        1.0     0.676130     0.612513     0.171399    Uiso  ? HW
   OW         1.0     0.967140     0.206625     0.809148    Uiso  ? O
   HW1        1.0     0.964774     0.186120     0.792850    Uiso  ? HW
   HW2        1.0     0.992376     0.213985     0.809937    Uiso  ? HW
   OW         1.0     0.040484     0.950578     0.006572    Uiso  ? O
   HW1        1.0     0.038644     0.953733     0.032597    Uiso  ? HW
   HW2        1.0     0.020505     0.962934    -0.005258    Uiso  ? HW
   OW         1.0     0.630652     0.191115     0.246583    Uiso  ? O
   HW1        1.0     0.639064     0.206362     0.227129    Uiso  ? HW
   HW2        1.0     0.648791     0.190063     0.265773    Uiso  ? HW
   OW         1.0     0.964248     0.304679     0.352261    Uiso  ? O
   HW1        1.0     0.954784     0.281809     0.360936    Uiso  ? HW
   HW2        1.0     0.976341     0.301262     0.329127    Uiso  ? HW
   OW         1.0     0.847266     0.840431     0.647739    Uiso  ? O
   HW1        1.0     0.869611     0.838065     0.661409    Uiso  ? HW
   HW2        1.0     0.830705     0.856467     0.660620    Uiso  ? HW
   OW         1.0     0.375920     0.851735     0.201630    Uiso  ? O
   HW1        1.0     0.354627     0.840957     0.190326    Uiso  ? HW
   HW2        1.0     0.384069     0.872240     0.187434    Uiso  ? HW
   OW         1.0     0.248160     0.087539     0.998160    Uiso  ? O
   HW1        1.0     0.270242     0.089642     0.983964    Uiso  ? HW
   HW2        1.0     0.235542     0.065720     0.991325    Uiso  ? HW
   OW         1.0     0.221872     0.108307     0.442692    Uiso  ? O
   HW1        1.0     0.221346     0.134595     0.441640    Uiso  ? HW
   HW2        1.0     0.216877     0.098580     0.418770    Uiso  ? HW
   OW         1.0     0.400368     0.487382     0.873028    Uiso  ? O
   HW1        1.0     0.385384     0.468980     0.884332    Uiso  ? HW
   HW2        1.0     0.417718     0.476078     0.856993    Uiso  ? HW
   OW         1.0     0.958465     0.495531     0.892744    Uiso  ? O
   HW1        1.0     0.973975     0.474501     0.890641    Uiso  ? HW
   HW2        1.0     0.936383     0.491588     0.879075    Uiso  ? HW
   OW         1.0     0.701367     0.168770     0.696898    Uiso  ? O
   HW1        1.0     0.706099     0.178496     0.672976    Uiso  ? HW
   HW2        1.0     0.724238     0.163249     0.708728    Uiso  ? HW
   OW         1.0     0.713459     0.554679     0.261830    Uiso  ? O
   HW1        1.0     0.691903     0.564669     0.272871    Uiso  ? HW
   HW2        1.0     0.726078     0.573344     0.248160    Uiso  ? HW
   OW         1.0     0.361199     0.538906     0.396162    Uiso  ? O
   HW1        1.0     0.345163     0.554154     0.381966    Uiso  ? HW
   HW2        1.0     0.363302     0.515247     0.384858    Uiso  ? HW
   OW         1.0     0.539169     0.388013     0.204259    Uiso  ? O
   HW1        1.0     0.534175     0.374080     0.182702    Uiso  ? HW
   HW2        1.0     0.545216     0.412723     0.197424    Uiso  ? HW
   OW         1.0     0.277603     0.847529     0.342797    Uiso  ? O
   HW1        1.0     0.260515     0.867245     0.344111    Uiso  ? HW
   HW2        1.0     0.287592     0.846214     0.318349    Uiso  ? HW
   OW         1.0     0.930074     0.281020     0.474763    Uiso  ? O
   HW1        1.0     0.952156     0.278917     0.460831    Uiso  ? HW
   HW2        1.0     0.931914     0.266824     0.496845    Uiso  ? HW
   OW         1.0     0.849632     0.177182     0.435331    Uiso  ? O
   HW1        1.0     0.869611     0.194006     0.431651    Uiso  ? HW
   HW2        1.0     0.827813     0.186909     0.424553    Uiso  ? HW
   OW         1.0     0.485541     0.185331     0.739748    Uiso  ? O
   HW1        1.0     0.475289     0.191115     0.763144    Uiso  ? HW
   HW2        1.0     0.504206     0.202944     0.733701    Uiso  ? HW
   OW         1.0     0.092008     0.591220     0.708728    Uiso  ? O
   HW1        1.0     0.098318     0.614616     0.699001    Uiso  ? HW
   HW2        1.0     0.074132     0.594111     0.727655    Uiso  ? HW
   OW         1.0     0.336488     0.211356     0.324132    Uiso  ? O
[truncated: 23,887 more chars]
