# Supplementary material for: A biocompatible electrolyte enables highly reversible Zn anode for zinc ion battery
Source: Nat Commun. 2023 Oct 16;14:6526. doi: 10.1038/s41467-023-42333-z (PMC10579325; doi:10.1038/s41467-023-42333-z)
Supplement: Supplementary file 4 — Supplementary Data 1 [file 41467_2023_42333_MOESM4_ESM.zip › Supplementary data/MD_ZnSO4_HYLA_70ns.cif]

#======================================================================
# CRYSTAL DATA
#----------------------------------------------------------------------
data_VESTA_phase_1

_chemical_name_common                  'EDL in water'
_cell_length_a                         38.040001
_cell_length_b                         38.040001
_cell_length_c                         38.040001
_cell_angle_alpha                      90.000000
_cell_angle_beta                       90.000000
_cell_angle_gamma                      90.000000
_cell_volume                           55045.466438
_space_group_name_H-M_alt              'P 1'
_space_group_IT_number                 1

loop_
_space_group_symop_operation_xyz
   'x, y, z'

loop_
   _atom_site_label
   _atom_site_occupancy
   _atom_site_fract_x
   _atom_site_fract_y
   _atom_site_fract_z
   _atom_site_adp_type
   _atom_site_U_iso_or_equiv
   _atom_site_type_symbol
   ZN         1.0     0.929548     0.550999     0.587802    Uiso  ? ZN
   ZN         1.0     0.390116     0.035752     0.729758    Uiso  ? ZN
   ZN         1.0     0.804679     0.376446     0.735016    Uiso  ? ZN
   ZN         1.0     0.151420     0.718717     0.116456    Uiso  ? ZN
   ZN         1.0     0.164826     0.856993     0.355152    Uiso  ? ZN
   ZN         1.0     0.770768     0.570189     0.823081    Uiso  ? ZN
   ZN         1.0     0.330705     0.334385     0.759464    Uiso  ? ZN
   ZN         1.0     0.258938     0.489222     0.169295    Uiso  ? ZN
   ZN         1.0     0.593323     0.929285     0.605415    Uiso  ? ZN
   ZN         1.0     0.565720     0.779180     0.780231    Uiso  ? ZN
   ZN         1.0     0.896688     0.701630     0.546793    Uiso  ? ZN
   ZN         1.0     0.781809     0.075447     0.457413    Uiso  ? ZN
   ZN         1.0     0.053102     0.512881     0.060463    Uiso  ? ZN
   ZN         1.0     0.171399     0.588065     0.713985    Uiso  ? ZN
   ZN         1.0     0.372240     0.873291     0.772871    Uiso  ? ZN
   ZN         1.0     0.664827     0.857256     0.821767    Uiso  ? ZN
   ZN         1.0     0.725026     0.654311     0.606993    Uiso  ? ZN
   ZN         1.0     0.742902     0.002366     0.886172    Uiso  ? ZN
   ZN         1.0     0.183228     0.297056     0.844900    Uiso  ? ZN
   ZN         1.0     0.487907     0.995268     0.862513    Uiso  ? ZN
   ZN         1.0     0.848580     0.913512     0.798896    Uiso  ? ZN
   ZN         1.0     0.095163     0.715037     0.244742    Uiso  ? ZN
   ZN         1.0     0.214511     0.790221     0.030231    Uiso  ? ZN
   ZN         1.0     0.987382     0.238959     0.612513    Uiso  ? ZN
   ZN         1.0     0.030757     0.752892     0.357518    Uiso  ? ZN
   ZN         1.0     0.064143     0.670347     0.507098    Uiso  ? ZN
   ZN         1.0     0.826236     0.093849     0.339380    Uiso  ? ZN
   ZN         1.0     0.719243     0.023396     0.717666    Uiso  ? ZN
   ZN         1.0     0.257098     0.856730     0.146425    Uiso  ? ZN
   ZN         1.0     0.153523     0.358044     0.990010    Uiso  ? ZN
   ZN         1.0     0.766562     0.209516     0.504995    Uiso  ? ZN
   ZN         1.0     0.985279     0.632492     0.153260    Uiso  ? ZN
   ZN         1.0     0.198738     0.146951     0.893007    Uiso  ? ZN
   ZN         1.0     0.874606     0.268139     0.875920    Uiso  ? ZN
   ZN         1.0     0.608833     0.398265     0.635384    Uiso  ? ZN
   ZN         1.0     0.152471     0.420347     0.802313    Uiso  ? ZN
   ZN         1.0     0.659306     0.320452     0.775237    Uiso  ? ZN
   ZN         1.0     0.784175     0.171136     0.656151    Uiso  ? ZN
   ZN         1.0     0.083596     0.676919     0.677182    Uiso  ? ZN
   ZN         1.0     0.618297     0.092271     0.803102    Uiso  ? ZN
   ZN         1.0     0.327287     0.984227     0.626446    Uiso  ? ZN
   ZN         1.0     0.331493     0.456099     0.852786    Uiso  ? ZN
   ZN         1.0     0.213985     0.867508     0.591745    Uiso  ? ZN
   ZN         1.0     0.043113     0.492902     0.755783    Uiso  ? ZN
   ZN         1.0     0.461619     0.300736     0.012093    Uiso  ? ZN
   ZN         1.0     0.223712     0.101998     0.002629    Uiso  ? ZN
   ZN         1.0     0.272345     0.903523     0.460305    Uiso  ? ZN
   ZN         1.0     0.281809     0.224238     0.025499    Uiso  ? ZN
   ZN         1.0     0.083596     0.053365     0.490273    Uiso  ? ZN
   ZN         1.0     0.728444     0.526025     0.684805    Uiso  ? ZN
   ZN         1.0     0.785489     0.199264     0.804679    Uiso  ? ZN
   ZN         1.0     0.972135     0.040221     0.449527    Uiso  ? ZN
   ZN         1.0     0.479758     0.539695     0.786278    Uiso  ? ZN
   ZN         1.0     0.490799     0.914826     0.713197    Uiso  ? ZN
   ZN         1.0     0.239222     0.833596     0.712408    Uiso  ? ZN
   ZN         1.0     0.923764     0.719769     0.285752    Uiso  ? ZN
   ZN         1.0     0.922187     0.120925     0.662198    Uiso  ? ZN
   ZN         1.0     0.286540     0.359096     0.042850    Uiso  ? ZN
   ZN         1.0     0.101998     0.600946     0.831230    Uiso  ? ZN
   ZN         1.0     0.186909     0.106730     0.398791    Uiso  ? ZN
   ZN         1.0     0.866456     0.292324     0.508149    Uiso  ? ZN
   ZN         1.0     0.043113     0.683228     0.006835    Uiso  ? ZN
   ZN         1.0     0.162461     0.788644     0.475552    Uiso  ? ZN
   S4         1.0     0.704522     0.021556     0.782597    Uiso  ? S
   O1         1.0     0.714248     0.048370     0.805731    Uiso  ? O
   O2         1.0     0.690852     0.037066     0.751051    Uiso  ? O
   O3         1.0     0.685857    -0.009464     0.792587    Uiso  ? O
   O4         1.0     0.733176     0.011830     0.760252    Uiso  ? O
   S4         1.0     0.080442     0.041272     0.423502    Uiso  ? S
   O1         1.0     0.059411     0.032597     0.453733    Uiso  ? O
   O2         1.0     0.064932     0.059411     0.395373    Uiso  ? O
   O3         1.0     0.098843     0.011041     0.412198    Uiso  ? O
   O4         1.0     0.100683     0.062040     0.446898    Uiso  ? O
   S4         1.0     0.792587     0.053365     0.378549    Uiso  ? S
   O1         1.0     0.828864     0.060463     0.372240    Uiso  ? O
   O2         1.0     0.784963     0.082808     0.355415    Uiso  ? O
   O3         1.0     0.787592     0.058885     0.415878    Uiso  ? O
   O4         1.0     0.781546     0.021293     0.364879    Uiso  ? O
   S4         1.0     0.244217     0.243428     0.829916    Uiso  ? S
   O1         1.0     0.261041     0.236067     0.865142    Uiso  ? O
   O2         1.0     0.267350     0.261830     0.805205    Uiso  ? O
   O3         1.0     0.215825     0.267613     0.833596    Uiso  ? O
   O4         1.0     0.230547     0.211619     0.814143    Uiso  ? O
   S4         1.0     0.517876     0.034437     0.753943    Uiso  ? S
   O1         1.0     0.519453     0.060988     0.780494    Uiso  ? O
   O2         1.0     0.503155     0.050473     0.721609    Uiso  ? O
   O3         1.0     0.492376     0.007361     0.764984    Uiso  ? O
   O4         1.0     0.552050     0.018927     0.751314    Uiso  ? O
   S4         1.0     0.381178     0.278391     0.015773    Uiso  ? S
   O1         1.0     0.372240     0.292587     0.050736    Uiso  ? O
   O2         1.0     0.414564     0.290221     0.003417    Uiso  ? O
   O3         1.0     0.355415     0.290747    -0.008938    Uiso  ? O
   O4         1.0     0.380389     0.241851     0.021293    Uiso  ? O
   S4         1.0     0.265247     0.894322     0.694269    Uiso  ? S
   O1         1.0     0.274974     0.863039     0.715825    Uiso  ? O
   O2         1.0     0.260252     0.924027     0.716614    Uiso  ? O
   O3         1.0     0.235016     0.873028     0.687960    Uiso  ? O
   O4         1.0     0.288381     0.896688     0.663775    Uiso  ? O
   S4         1.0     0.275237     0.836751     0.446898    Uiso  ? S
   O1         1.0     0.261304     0.859096     0.473712    Uiso  ? O
   O2         1.0     0.288906     0.869085     0.432177    Uiso  ? O
   O3         1.0     0.250789     0.817298     0.425868    Uiso  ? O
   O4         1.0     0.302839     0.815457     0.461619    Uiso  ? O
   S4         1.0     0.036278     0.575184     0.047581    Uiso  ? S
   O1         1.0     0.019716     0.583070     0.015247    Uiso  ? O
   O2         1.0     0.020242     0.547581     0.065720    Uiso  ? O
   O3         1.0     0.039695     0.603049     0.072555    Uiso  ? O
   O4         1.0     0.066772     0.552576     0.041798    Uiso  ? O
   S4         1.0     0.330705     0.067298     0.732650    Uiso  ? S
   O1         1.0     0.363039     0.067560     0.750526    Uiso  ? O
   O2         1.0     0.323344     0.098843     0.714248    Uiso  ? O
   O3         1.0     0.305468     0.056782     0.759201    Uiso  ? O
   O4         1.0     0.346215     0.037855     0.711356    Uiso  ? O
   S4         1.0     0.784963     0.896425     0.849369    Uiso  ? S
   O1         1.0     0.770242     0.861462     0.853838    Uiso  ? O
   O2         1.0     0.812566     0.897213     0.822818    Uiso  ? O
   O3         1.0     0.795216     0.912198     0.882755    Uiso  ? O
   O4         1.0     0.756835     0.917981     0.836488    Uiso  ? O
   S4         1.0     0.722660     0.166404     0.682965    Uiso  ? S
   O1         1.0     0.755783     0.176656     0.696898    Uiso  ? O
   O2         1.0     0.738696     0.163775     0.648791    Uiso  ? O
   O3         1.0     0.695846     0.192429     0.685068    Uiso  ? O
   O4         1.0     0.714774     0.132492     0.701104    Uiso  ? O
   S4         1.0     0.011830     0.630652     0.271030    Uiso  ? S
   O1         1.0     0.049159     0.626709     0.268402    Uiso  ? O
   O2         1.0     0.001577     0.655626     0.245268    Uiso  ? O
   O3         1.0     0.001577     0.644059     0.304416    Uiso  ? O
   O4         1.0    -0.005258     0.598318     0.265247    Uiso  ? O
   S4         1.0     0.171924     0.238959     0.969243    Uiso  ? S
   O1         1.0     0.151420     0.207150     0.975552    Uiso  ? O
   O2         1.0     0.154837     0.264984     0.947950    Uiso  ? O
   O3         1.0     0.205310     0.233964     0.953207    Uiso  ? O
   O4         1.0     0.178233     0.256572     1.002629    Uiso  ? O
   S4         1.0     0.632229     0.297319     0.833333    Uiso  ? S
   O1         1.0     0.613302     0.264721     0.839905    Uiso  ? O
   O2         1.0     0.615405     0.313880     0.803891    Uiso  ? O
   O3         1.0     0.665089     0.297581     0.815720    Uiso  ? O
   O4         1.0     0.635121     0.317823     0.863565    Uiso  ? O
   S4         1.0     0.078076     0.181125     0.504206    Uiso  ? S
   O1         1.0     0.093586     0.212934     0.491851    Uiso  ? O
   O2         1.0     0.054679     0.191115     0.534175    Uiso  ? O
   O3         1.0     0.101735     0.155626     0.518139    Uiso  ? O
   O4         1.0     0.059411     0.166141     0.475026    Uiso  ? O
   S4         1.0     0.043113     0.589905     0.584648    Uiso  ? S
   O1         1.0     0.031809     0.564669     0.609359    Uiso  ? O
   O2         1.0     0.077024     0.579390     0.569138    Uiso  ? O
   O3         1.0     0.041535     0.624869     0.596740    Uiso  ? O
   O4         1.0     0.018139     0.590694     0.556519    Uiso  ? O
   S4         1.0     0.822818     0.260778     0.469506    Uiso  ? S
   O1         1.0     0.829390     0.296004     0.481861    Uiso  ? O
   O2         1.0     0.827024     0.261830     0.432702    Uiso  ? O
   O3         1.0     0.792850     0.242639     0.482913    Uiso  ? O
   O4         1.0     0.854627     0.250526     0.487907    Uiso  ? O
   S4         1.0     0.155889     0.692166     0.037855    Uiso  ? S
   O1         1.0     0.140379     0.715825     0.012881    Uiso  ? O
   O2         1.0     0.142744     0.656677     0.037329    Uiso  ? O
   O3         1.0     0.151157     0.706362     0.072292    Uiso  ? O
   O4         1.0     0.191903     0.688486     0.029706    Uiso  ? O
   S4         1.0     0.981861     0.770768     0.318349    Uiso  ? S
   O1         1.0     0.979758     0.805731     0.303891    Uiso  ? O
   O2         1.0     1.016561     0.753417     0.313354    Uiso  ? O
   O3         1.0     0.953207     0.748160     0.308622    Uiso  ? O
   O4         1.0     0.986856     0.768139     0.355941    Uiso  ? O
   S4         1.0     0.667981     0.959253     0.623817    Uiso  ? S
   O1         1.0     0.686120     0.949527     0.655626    Uiso  ? O
   O2         1.0     0.634858     0.942692     0.620662    Uiso  ? O
   O3         1.0     0.689274     0.946635     0.595426    Uiso  ? O
   O4         1.0     0.664827     0.997634     0.624869    Uiso  ? O
   S4         1.0     0.252892     0.108307     0.943743    Uiso  ? S
   O1         1.0     0.246320     0.128812     0.974238    Uiso  ? O
   O2         1.0     0.230284     0.122766     0.917192    Uiso  ? O
   O3         1.0     0.240536     0.077550     0.963197    Uiso  ? O
   O4         1.0     0.289169     0.110936     0.938223    Uiso  ? O
   S4         1.0     0.238959     0.342534     0.082282    Uiso  ? S
   O1         1.0     0.257361     0.324132     0.055994    Uiso  ? O
   O2         1.0     0.262355     0.371188     0.080967    Uiso  ? O
   O3         1.0     0.239485     0.324132     0.114879    Uiso  ? O
   O4         1.0     0.205047     0.347792     0.071504    Uiso  ? O
   S4         1.0     0.600946     0.011830     0.889590    Uiso  ? S
   O1         1.0     0.601735     0.048896     0.898791    Uiso  ? O
   O2         1.0     0.634332    -0.001052     0.897476    Uiso  ? O
   O3         1.0     0.588854     0.006572     0.854627    Uiso  ? O
   O4         1.0     0.575184    -0.004995     0.910620    Uiso  ? O
   S4         1.0     0.146951     0.425079     0.991851    Uiso  ? S
   O1         1.0     0.133807     0.397476     0.969506    Uiso  ? O
   O2         1.0     0.165878     0.451104     0.971346    Uiso  ? O
   O3         1.0     0.167192     0.398791     1.009201    Uiso  ? O
   O4         1.0     0.120137     0.442429     1.011304    Uiso  ? O
   S4         1.0     0.019190     0.647739     0.889327    Uiso  ? S
   O1         1.0     0.038906     0.624606     0.911672    Uiso  ? O
   O2         1.0    -0.000789     0.669295     0.912986    Uiso  ? O
   O3         1.0    -0.002892     0.625657     0.869348    Uiso  ? O
   O4         1.0     0.042061     0.668244     0.868034    Uiso  ? O
   S4         1.0     0.171924     0.758675     0.608570    Uiso  ? S
   O1         1.0     0.155100     0.778128     0.581230    Uiso  ? O
   O2         1.0     0.156940     0.722923     0.610936    Uiso  ? O
   O3         1.0     0.169295     0.776288     0.643007    Uiso  ? O
   O4         1.0     0.207413     0.757624     0.596740    Uiso  ? O
   S4         1.0     0.002629     0.220557     0.673502    Uiso  ? S
   O1         1.0    -0.018139     0.207413     0.644848    Uiso  ? O
   O2         1.0     0.029443     0.197950     0.685857    Uiso  ? O
   O3         1.0    -0.019453     0.233438     0.700315    Uiso  ? O
   O4         1.0     0.010252     0.251840     0.652734    Uiso  ? O
   S4         1.0     0.834122     0.087277     0.754995    Uiso  ? S
   O1         1.0     0.839380     0.050999     0.752629    Uiso  ? O
   O2         1.0     0.865142     0.106993     0.747897    Uiso  ? O
   O3         1.0     0.827287     0.095426     0.791798    Uiso  ? O
   O4         1.0     0.804154     0.098580     0.732913    Uiso  ? O
   S4         1.0     0.420347     0.909306     0.670084    Uiso  ? S
   O1         1.0     0.409043     0.873554     0.676393    Uiso  ? O
   O2         1.0     0.423239     0.913775     0.633018    Uiso  ? O
   O3         1.0     0.452418     0.917981     0.686120    Uiso  ? O
   O4         1.0     0.395636     0.934017     0.683228    Uiso  ? O
   S4         1.0     0.159832     0.904574     0.495794    Uiso  ? S
   O1         1.0     0.127497     0.921661     0.484753    Uiso  ? O
   O2         1.0     0.176393     0.889327     0.466614    Uiso  ? O
   O3         1.0     0.149317     0.879600     0.520505    Uiso  ? O
   O4         1.0     0.184543     0.927708     0.513407    Uiso  ? O
   S4         1.0     0.026551     0.741325     0.122766    Uiso  ? S
   O1         1.0     0.025499     0.778391     0.116193    Uiso  ? O
   O2         1.0    -0.009201     0.730284     0.116456    Uiso  ? O
   O3         1.0     0.034700     0.731861     0.159306    Uiso  ? O
   O4         1.0     0.051525     0.721609     0.101209    Uiso  ? O
   S4         1.0     0.873028     0.214774     0.603575    Uiso  ? S
   O1         1.0     0.837539     0.217928     0.588854    Uiso  ? O
   O2         1.0     0.889590     0.245794     0.591745    Uiso  ? O
   O3         1.0     0.889327     0.187434     0.586225    Uiso  ? O
   O4         1.0     0.869348     0.211619     0.641430    Uiso  ? O
   S4         1.0     0.185857     0.763407     0.148528    Uiso  ? S
   O1         1.0     0.169558     0.797844     0.153260    Uiso  ? O
   O2         1.0     0.217403     0.758938     0.169295    Uiso  ? O
   O3         1.0     0.187434     0.750526     0.113039    Uiso  ? O
   O4         1.0     0.159832     0.738696     0.157466    Uiso  ? O
   S4         1.0     0.108833     0.769453     0.439274    Uiso  ? S
   O1         1.0     0.073081     0.781809     0.438749    Uiso  ? O
   O2         1.0     0.136172     0.794427     0.435857    Uiso  ? O
   O3         1.0     0.114616     0.744217     0.412198    Uiso  ? O
   O4         1.0     0.124343     0.758412     0.472397    Uiso  ? O
   S4         1.0     0.735016     0.517087     0.804942    Uiso  ? S
   O1         1.0     0.748686     0.547581     0.787855    Uiso  ? O
   O2         1.0     0.751840     0.487119     0.787066    Uiso  ? O
   O3         1.0     0.696635     0.517350     0.806257    Uiso  ? O
   O4         1.0     0.752103     0.527865     0.836225    Uiso  ? O
   S4         1.0     0.513670     0.793375     0.712145    Uiso  ? S
   O1         1.0     0.481335     0.810726     0.719769    Uiso  ? O
   O2         1.0     0.528654     0.814932     0.682965    Uiso  ? O
   O3         1.0     0.502103     0.759727     0.697949    Uiso  ? O
   O4         1.0     0.537329     0.789958     0.742114    Uiso  ? O
   S4         1.0     0.044164     0.492639     0.821767    Uiso  ? S
   O1         1.0     0.029706     0.519190     0.843060    Uiso  ? O
   O2         1.0     0.022345     0.481073     0.794953    Uiso  ? O
   O3         1.0     0.061251     0.464511     0.839642    Uiso  ? O
   O4         1.0     0.065195     0.508149     0.795741    Uiso  ? O
   S4         1.0     0.173764     0.527865     0.743954    Uiso  ? S
   O1         1.0     0.148528     0.504206     0.730810    Uiso  ? O
   O2         1.0     0.157729     0.561514     0.749737    Uiso  ? O
   O3         1.0     0.193218     0.546793     0.717666    Uiso  ? O
   O4         1.0     0.193481     0.514458     0.772082    Uiso  ? O
   S4         1.0     0.735279     0.181125     0.452944    Uiso  ? S
   O1         1.0     0.729495     0.213460     0.470557    Uiso  ? O
   O2         1.0     0.765773     0.176393     0.472397    Uiso  ? O
   O3         1.0     0.744217     0.185594     0.416667    Uiso  ? O
   O4         1.0     0.708991     0.155100     0.459779    Uiso  ? O
   S4         1.0     0.820189     0.607518     0.560463    Uiso  ? S
   O1         1.0     0.847266     0.610673     0.586751    Uiso  ? O
   O2         1.0     0.811251     0.643796     0.550999    Uiso  ? O
   O3         1.0     0.791009     0.588591     0.574921    Uiso  ? O
   O4         1.0     0.835962     0.589905     0.531546    Uiso  ? O
   S4         1.0     0.292061     0.824133     0.100421    Uiso  ? S
   O1         1.0     0.295741     0.835436     0.064669    Uiso  ? O
   O2         1.0     0.311514     0.793375     0.110673    Uiso  ? O
   O3         1.0     0.256046     0.823344     0.111724    Uiso  ? O
   O4         1.0     0.299422     0.852786     0.124080    Uiso  ? O
   S4         1.0     0.874080     0.202156     0.886435    Uiso  ? S
   O1         1.0     0.848318     0.228707     0.884595    Uiso  ? O
   O2         1.0     0.873554     0.184280     0.920084    Uiso  ? O
   O3         1.0     0.901682     0.228181     0.884595    Uiso  ? O
   O4         1.0     0.874606     0.179022     0.856993    Uiso  ? O
   S4         1.0     0.631966     0.788381     0.786015    Uiso  ? S
   O1         1.0     0.650894     0.818875     0.798370    Uiso  ? O
   O2         1.0     0.605152     0.798370     0.759727    Uiso  ? O
   O3         1.0     0.603049     0.777602     0.807045    Uiso  ? O
   O4         1.0     0.652208     0.758938     0.775237    Uiso  ? O
   S4         1.0     0.116456     0.783649     0.287855    Uiso  ? S
   O1         1.0     0.088854     0.808622     0.296793    Uiso  ? O
   O2         1.0     0.147213     0.803102     0.275499    Uiso  ? O
   O3         1.0     0.104890     0.753680     0.266824    Uiso  ? O
   O4         1.0     0.129863     0.769453     0.319926    Uiso  ? O
   S4         1.0     0.125920     0.657203     0.723975    Uiso  ? S
   O1         1.0     0.146951     0.627235     0.715037    Uiso  ? O
   O2         1.0     0.088854     0.649579     0.716614    Uiso  ? O
   O3         1.0     0.124343     0.683754     0.696898    Uiso  ? O
   O4         1.0     0.130915     0.669033     0.759464    Uiso  ? O
   S4         1.0     0.304416     0.954784     0.568875    Uiso  ? S
   O1         1.0     0.337539     0.968980     0.580705    Uiso  ? O
   O2         1.0     0.290484     0.971872     0.537855    Uiso  ? O
   O3         1.0     0.289958     0.967140     0.602524    Uiso  ? O
   O4         1.0     0.304942     0.917981     0.565983    Uiso  ? O
   S4         1.0     0.430337     0.526551     0.844111    Uiso  ? S
   O1         1.0     0.397213     0.542324     0.853049    Uiso  ? O
   O2         1.0     0.448738     0.517350     0.875394    Uiso  ? O
   O3         1.0     0.453207     0.546793     0.821767    Uiso  ? O
   O4         1.0     0.422187     0.494742     0.823870    Uiso  ? O
   S4         1.0     0.286015     0.434543     0.809674    Uiso  ? S
   O1         1.0     0.312040     0.417192     0.832808    Uiso  ? O
   O2         1.0     0.299947     0.468454     0.819664    Uiso  ? O
   O3         1.0     0.252103     0.426656     0.825184    Uiso  ? O
   O4         1.0     0.293375     0.427182     0.772871    Uiso  ? O
   S4         1.0     0.161409     0.080442     0.008938    Uiso  ? S
   O1         1.0     0.180074     0.106993    -0.013407    Uiso  ? O
   O2         1.0     0.144322     0.055731    -0.013407    Uiso  ? O
   O3         1.0     0.139853     0.095952     0.032334    Uiso  ? O
   O4         1.0     0.196372     0.069138     0.019716    Uiso  ? O
   S4         1.0     0.409306     0.916930     0.809937    Uiso  ? S
   O1         1.0     0.431914     0.908254     0.838328    Uiso  ? O
   O2         1.0     0.373554     0.903523     0.809674    Uiso  ? O
   O3         1.0     0.414826     0.891167     0.782071    Uiso  ? O
   O4         1.0     0.414826     0.950841     0.793638    Uiso  ? O
   S4         1.0     0.726866     0.416667     0.669295    Uiso  ? S
   O1         1.0     0.755258     0.440852     0.660358    Uiso  ? O
   O2         1.0     0.700315     0.426656     0.644848    Uiso  ? O
   O3         1.0     0.716088     0.421924     0.705573    Uiso  ? O
   O4         1.0     0.736330     0.380652     0.662198    Uiso  ? O
   S4         1.0     0.798896     0.308097     0.783386    Uiso  ? S
   O1         1.0     0.802313     0.340694     0.763933    Uiso  ? O
   O2         1.0     0.765247     0.291535     0.780494    Uiso  ? O
   O3         1.0     0.807308     0.315720     0.818875    Uiso  ? O
   O4         1.0     0.828601     0.285226     0.773659    Uiso  ? O
   S4         1.0     0.179811     0.362250     0.856204    Uiso  ? S
   O1         1.0     0.174027     0.388538     0.830442    Uiso  ? O
   O2         1.0     0.207413     0.338328     0.847266    Uiso  ? O
   O3         1.0     0.155363     0.334385     0.852524    Uiso  ? O
   O4         1.0     0.180074     0.376972     0.891167    Uiso  ? O
   S4         1.0     0.613039     0.286803     0.670084    Uiso  ? S
   O1         1.0     0.613565     0.269979     0.635647    Uiso  ? O
   O2         1.0     0.613828     0.261567     0.699264    Uiso  ? O
   O3         1.0     0.581493     0.307571     0.670347    Uiso  ? O
   O4         1.0     0.641430     0.311251     0.672187    Uiso  ? O
   S4         1.0     0.050473     0.480284     0.120925    Uiso  ? S
   O1         1.0     0.042324     0.473186     0.085436    Uiso  ? O
   O2         1.0     0.075973     0.457413     0.136435    Uiso  ? O
   O3         1.0     0.017876     0.485541     0.141693    Uiso  ? O
   O4         1.0     0.064669     0.513933     0.108833    Uiso  ? O
   S4         1.0     0.966088     0.044953     0.516562    Uiso  ? S
   O1         1.0     0.987645     0.020505     0.535752    Uiso  ? O
   O2         1.0     0.985016     0.060726     0.488433    Uiso  ? O
   O3         1.0     0.945846     0.066509     0.540484    Uiso  ? O
   O4         1.0     0.944269     0.028391     0.488433    Uiso  ? O
   S4         1.0     0.963197     0.682702     0.442166    Uiso  ? S
   O1         1.0     0.927971     0.696898     0.447161    Uiso  ? O
   O2         1.0     0.966088     0.665615     0.409832    Uiso  ? O
   O3         1.0     0.972923     0.659832     0.471083    Uiso  ? O
   O4         1.0     0.988170     0.710042     0.442429    Uiso  ? O
   S4         1.0     0.037329     0.434543     0.722923    Uiso  ? S
   O1         1.0     0.060726     0.450053     0.749211    Uiso  ? O
   O2         1.0     0.017087     0.406940     0.735016    Uiso  ? O
   O3         1.0     0.050210     0.431125     0.686908    Uiso  ? O
   O4         1.0     0.016824     0.466088     0.725552    Uiso  ? O
   S4         1.0     0.689800     0.581230     0.682702    Uiso  ? S
   O1         1.0     0.661146     0.584911     0.660095    Uiso  ? O
   O2         1.0     0.701630     0.614616     0.697687    Uiso  ? O
   O3         1.0     0.717140     0.565983     0.661146    Uiso  ? O
   O4         1.0     0.692955     0.550473     0.705047    Uiso  ? O
   O          1.0     0.826498     0.708202     0.725815    Uiso  ? O
   O1         1.0     0.855152     0.703207     0.779968    Uiso  ? O
   O2         1.0     0.825184     0.643533     0.652734    Uiso  ? O
   O3         1.0     0.861199     0.641430     0.753680    Uiso  ? O
   O4         1.0     0.892482     0.767876     0.838854    Uiso  ? O
   O5         1.0     0.827813     0.581493     0.724500    Uiso  ? O
   O6         1.0     0.812829     0.587277     0.648265    Uiso  ? O
   O7         1.0     0.910883     0.656677     0.812829    Uiso  ? O
   O8         1.0     0.861987     0.714248     0.637750    Uiso  ? O
   O9         1.0     0.807308     0.722660     0.627497    Uiso  ? O
   O10        1.0     0.779443     0.771030     0.708991    Uiso  ? O
   N          1.0     0.833070     0.785752     0.728444    Uiso  ? N
   C          1.0     0.835962     0.761304     0.757624    Uiso  ? C
   C1         1.0     0.841745     0.678759     0.704522    Uiso  ? C
   C2         1.0     0.850684     0.724238     0.748686    Uiso  ? C
   C3         1.0     0.852786     0.777340     0.791009    Uiso  ? C
   C4         1.0     0.834911     0.646162     0.725815    Uiso  ? C
   C5         1.0     0.865142     0.750000     0.819926    Uiso  ? C
   C6         1.0     0.882492     0.717140     0.801788    Uiso  ? C
   C7         1.0     0.821504     0.677708     0.667981    Uiso  ? C
   C8         1.0     0.835962     0.612776     0.703207    Uiso  ? C
   C9         1.0     0.810988     0.615405     0.672450    Uiso  ? C
   C10        1.0     0.896425     0.688223     0.828864    Uiso  ? C
   C11        1.0     0.831493     0.708465     0.643796    Uiso  ? C
   C12        1.0     0.804154     0.790221     0.707413    Uiso  ? C
   C13        1.0     0.810200     0.820978     0.682965    Uiso  ? C
   H          1.0     0.807045     0.756572     0.765510    Uiso  ? H
   H1         1.0     0.869611     0.682177     0.699001    Uiso  ? H1
   H2         1.0     0.875657     0.728707     0.731861    Uiso  ? H2
   H3         1.0     0.875394     0.795216     0.783386    Uiso  ? H3
   H4         1.0     0.835436     0.798107     0.802050    Uiso  ? H4
   H5         1.0     0.809674     0.646688     0.738696    Uiso  ? H5
   H6         1.0     0.843060     0.742114     0.837802    Uiso  ? H6
   H7         1.0     0.906677     0.728444     0.786803    Uiso  ? H7
   H8         1.0     0.793901     0.684280     0.673239    Uiso  ? H8
   H9         1.0     0.863039     0.610673     0.692166    Uiso  ? H9
   H10        1.0     0.784175     0.619085     0.684280    Uiso  ? H1
   H11        1.0     0.853312     0.803628     0.725026    Uiso  ? H1
   H12        1.0     0.875394     0.682965     0.846740    Uiso  ? H1
   H13        1.0     0.916930     0.702681     0.845426    Uiso  ? H1
   H14        1.0     0.860410     0.662723     0.768402    Uiso  ? H1
   H15        1.0     0.884858     0.791272     0.847266    Uiso  ? H1
   H16        1.0     0.848055     0.578864     0.739222    Uiso  ? H1
   H17        1.0     0.826236     0.599106     0.626183    Uiso  ? H1
   H18        1.0     0.935068     0.665878     0.804154    Uiso  ? H1
   H19        1.0     0.831493     0.818086     0.664038    Uiso  ? H1
   H20        1.0     0.783912     0.828339     0.670873    Uiso  ? H2
   H21        1.0     0.817823     0.847266     0.697687    Uiso  ? H2
   O          1.0     0.796793     0.005521     0.577024    Uiso  ? O
   O1         1.0     0.823870     0.014196     0.523134    Uiso  ? O
   O2         1.0     0.762093     0.091746     0.607256    Uiso  ? O
   O3         1.0     0.736856     0.005783     0.537855    Uiso  ? O
   O4         1.0     0.903523    -0.030757     0.478707    Uiso  ? O
   O5         1.0     0.679022     0.044953     0.577550    Uiso  ? O
   O6         1.0     0.706362     0.112513     0.605941    Uiso  ? O
   O7         1.0     0.837802     0.065457     0.469506    Uiso  ? O
   O8         1.0     0.844374     0.078864     0.589380    Uiso  ? O
   O9         1.0     0.832019     0.077550     0.643007    Uiso  ? O
   O10        1.0     0.797581    -0.085436     0.598580    Uiso  ? O
   N          1.0     0.843060    -0.047319     0.594637    Uiso  ? N
   C          1.0     0.838854    -0.035752     0.558360    Uiso  ? C
   C1         1.0     0.777865     0.038381     0.573870    Uiso  ? C
   C2         1.0     0.829653     0.003680     0.558622    Uiso  ? C
   C3         1.0     0.872765    -0.042324     0.537066    Uiso  ? C
   C4         1.0     0.739222     0.024448     0.572029    Uiso  ? C
   C5         1.0     0.870400    -0.024711     0.498948    Uiso  ? C
   C6         1.0     0.858044     0.013933     0.503680    Uiso  ? C
   C7         1.0     0.786015     0.062040     0.606730    Uiso  ? C
   C8         1.0     0.714511     0.056257     0.574658    Uiso  ? C
   C9         1.0     0.726078     0.081230     0.606467    Uiso  ? C
   C10        1.0     0.852786     0.030231     0.466877    Uiso  ? C
   C11        1.0     0.825447     0.070715     0.613565    Uiso  ? C
   C12        1.0     0.824133    -0.072029     0.610147    Uiso  ? C
   C13        1.0     0.839905    -0.086225     0.643796    Uiso  ? C
   H          1.0     0.815983    -0.048633     0.545741    Uiso  ? H
   H1         1.0     0.786803     0.053365     0.551525    Uiso  ? H1
   H2         1.0     0.852261     0.018927     0.570715    Uiso  ? H2
   H3         1.0     0.895899    -0.033123     0.550999    Uiso  ? H3
   H4         1.0     0.875657    -0.069664     0.533123    Uiso  ? H4
   H5         1.0     0.734227     0.008675     0.595426    Uiso  ? H5
   H6         1.0     0.849369    -0.039432     0.484753    Uiso  ? H6
   H7         1.0     0.877234     0.031020     0.517087    Uiso  ? H7
   H8         1.0     0.778128     0.043901     0.627497    Uiso  ? H8
   H9         1.0     0.717666     0.071504     0.550473    Uiso  ? H9
   H10        1.0     0.722397     0.065983     0.630915    Uiso  ? H1
   H11        1.0     0.861199    -0.034700     0.608307    Uiso  ? H1
   H12        1.0     0.830179     0.015247     0.456887    Uiso  ? H1
   H13        1.0     0.876972     0.026814     0.451630    Uiso  ? H1
   H14        1.0     0.738433    -0.020768     0.543113    Uiso  ? H1
   H15        1.0     0.918507    -0.009989     0.481598    Uiso  ? H1
   H16        1.0     0.678759     0.026814     0.596740    Uiso  ? H1
   H17        1.0     0.719506     0.128023     0.623817    Uiso  ? H1
   H18        1.0     0.858307     0.075973     0.482913    Uiso  ? H1
   H19        1.0     0.824133    -0.111987     0.647213    Uiso  ? H1
   H20        1.0     0.868034    -0.090957     0.643533    Uiso  ? H2
   H21        1.0     0.831493    -0.064932     0.662198    Uiso  ? H2
   O          1.0     0.444795     0.289695     0.890641    Uiso  ? O
   O1         1.0     0.413512     0.238696     0.873291    Uiso  ? O
   O2         1.0     0.534175     0.298633     0.919821    Uiso  ? O
   O3         1.0     0.480021     0.218980     0.876183    Uiso  ? O
   O4         1.0     0.320452     0.206362     0.885910    Uiso  ? O
   O5         1.0     0.550736     0.241325     0.846477    Uiso  ? O
   O6         1.0     0.587014     0.278391     0.905626    Uiso  ? O
   O7         1.0     0.426393     0.174290     0.844900    Uiso  ? O
   O8         1.0     0.484227     0.360936     0.943218    Uiso  ? O
   O9         1.0     0.466614     0.316246     0.968454    Uiso  ? O
   O10        1.0     0.382755     0.368822     0.896951    Uiso  ? O
   N          1.0     0.376183     0.317035     0.927182    Uiso  ? N
   C          1.0     0.380389     0.289432     0.898791    Uiso  ? C
   C1         1.0     0.477655     0.275499     0.905100    Uiso  ? C
   C2         1.0     0.414564     0.267350     0.898791    Uiso  ? C
   C3         1.0     0.348055     0.263933     0.903523    Uiso  ? C
   C4         1.0     0.494479     0.253417     0.876972    Uiso  ? C
   C5         1.0     0.348318     0.231861     0.877234    Uiso  ? C
   C6         1.0     0.385910     0.213460     0.876446    Uiso  ? C
   C7         1.0     0.497897     0.307834     0.912723    Uiso  ? C
   C8         1.0     0.534700     0.250789     0.879338    Uiso  ? C
   C9         1.0     0.553365     0.286278     0.890641    Uiso  ? C
   C10        1.0     0.390116     0.186120     0.844111    Uiso  ? C
   C11        1.0     0.479758     0.329390     0.941640    Uiso  ? C
   C12        1.0     0.379075     0.351998     0.924553    Uiso  ? C
   C13        1.0     0.380126     0.370400     0.959516    Uiso  ? C
   H          1.0     0.379338     0.303102     0.871451    Uiso  ? H
   H1         1.0     0.471083     0.257624     0.927182    Uiso  ? H1
   H2         1.0     0.417981     0.256046     0.926130    Uiso  ? H2
   H3         1.0     0.346215     0.254469     0.929022    Uiso  ? H3
   H4         1.0     0.324132     0.279443     0.899054    Uiso  ? H4
   H5         1.0     0.488696     0.266036     0.850946    Uiso  ? H5
   H6         1.0     0.342797     0.244742     0.851998    Uiso  ? H6
   H7         1.0     0.389853     0.196898     0.899316    Uiso  ? H7
   H8         1.0     0.496320     0.325710     0.889853    Uiso  ? H8
   H9         1.0     0.538644     0.230284     0.897739    Uiso  ? H9
   H10        1.0     0.552050     0.306519     0.870662    Uiso  ? H1
   H11        1.0     0.373028     0.308097     0.951893    Uiso  ? H1
   H12        1.0     0.384858     0.199790     0.819926    Uiso  ? H1
   H13        1.0     0.373291     0.162198     0.848318    Uiso  ? H1
   H14        1.0     0.453733     0.222923     0.871188    Uiso  ? H1
   H15        1.0     0.297844     0.217928     0.879075    Uiso  ? H1
   H16        1.0     0.576761     0.248160     0.848318    Uiso  ? H1
   H17        1.0     0.601735     0.280494     0.884858    Uiso  ? H1
   H18        1.0     0.435068     0.178233     0.820189    Uiso  ? H1
   H19        1.0     0.354364     0.374343     0.968454    Uiso  ? H1
   H20        1.0     0.396425     0.354364     0.979232    Uiso  ? H2
   H21        1.0     0.390904     0.396162     0.953207    Uiso  ? H2
   O          1.0     0.231861     0.488170     0.597266    Uiso  ? O
   O1         1.0     0.236593     0.452156     0.644059    Uiso  ? O
   O2         1.0     0.149317     0.489485     0.546267    Uiso  ? O
   O3         1.0     0.187697     0.534437     0.638276    Uiso  ? O
   O4         1.0     0.302313     0.391693     0.676656    Uiso  ? O
   O5         1.0     0.133544     0.572818     0.596740    Uiso  ? O
   O6         1.0     0.101209     0.523659     0.541535    Uiso  ? O
   O7         1.0     0.249211     0.453733     0.722135    Uiso  ? O
   O8         1.0     0.199264     0.431388     0.517613    Uiso  ? O
   O9         1.0     0.175342     0.419295     0.565457    Uiso  ? O
   O10        1.0     0.291272     0.508412     0.552839    Uiso  ? O
   N          1.0     0.295478     0.449790     0.563091    Uiso  ? N
   C          1.0     0.285489     0.452681     0.600946    Uiso  ? C
   C1         1.0     0.193481     0.492114     0.592534    Uiso  ? C
   C2         1.0     0.245794     0.454784     0.607781    Uiso  ? C
   C3         1.0     0.302576     0.423239     0.622503    Uiso  ? C
   C4         1.0     0.182177     0.530494     0.601209    Uiso  ? C
   C5         1.0     0.289958     0.422976     0.659832    Uiso  ? C
   C6         1.0     0.249474     0.422976     0.663249    Uiso  ? C
   C7         1.0     0.184805     0.480547     0.554416    Uiso  ? C
   C8         1.0     0.143533     0.537066     0.590168    Uiso  ? C
   C9         1.0     0.138276     0.524711     0.550736    Uiso  ? C
   C10        1.0     0.235804     0.424553     0.703207    Uiso  ? C
   C11        1.0     0.186383     0.441115     0.545216    Uiso  ? C
   C12        1.0     0.289958     0.478181     0.541535    Uiso  ? C
   C13        1.0     0.281020     0.466877     0.504206    Uiso  ? C
   H          1.0     0.294953     0.475552     0.611724    Uiso  ? H
   H1         1.0     0.176919     0.473712     0.609359    Uiso  ? H1
   H2         1.0     0.233701     0.433228     0.593849    Uiso  ? H2
   H3         1.0     0.296530     0.397213     0.611724    Uiso  ? H3
   H4         1.0     0.330442     0.427182     0.621977    Uiso  ? H4
   H5         1.0     0.201630     0.549159     0.587539    Uiso  ? H5
   H6         1.0     0.303891     0.446635     0.671136    Uiso  ? H6
   H7         1.0     0.241062     0.398528     0.651157    Uiso  ? H7
   H8         1.0     0.202418     0.495531     0.538381    Uiso  ? H8
   H9         1.0     0.126972     0.520768     0.606730    Uiso  ? H9
   H10        1.0     0.152208     0.541798     0.532334    Uiso  ? H1
   H11        1.0     0.301788     0.425342     0.554154    Uiso  ? H1
   H12        1.0     0.238959     0.399316     0.717666    Uiso  ? H1
   H13        1.0     0.206362     0.429285     0.700053    Uiso  ? H1
   H14        1.0     0.212934     0.527077     0.645373    Uiso  ? H1
   H15        1.0     0.327813     0.390116     0.667718    Uiso  ? H1
   H16        1.0     0.107781     0.575184     0.587277    Uiso  ? H1
   H17        1.0     0.089905     0.546267     0.550736    Uiso  ? H1
   H18        1.0     0.266562     0.442429     0.736593    Uiso  ? H1
   H19        1.0     0.288644     0.441640     0.501314    Uiso  ? H1
   H20        1.0     0.253417     0.470820     0.497371    Uiso  ? H2
   H21        1.0     0.297056     0.485541     0.487645    Uiso  ? H2
   O          1.0     0.169558     0.023134     0.292061    Uiso  ? O
   O1         1.0     0.223449    -0.000263     0.281809    Uiso  ? O
   O2         1.0     0.120400    -0.060200     0.286803    Uiso  ? O
   O3         1.0     0.139853     0.015773     0.360410    Uiso  ? O
   O4         1.0     0.304942     0.025762     0.230021    Uiso  ? O
   O5         1.0     0.070452    -0.019190     0.357518    Uiso  ? O
   O6         1.0     0.070715    -0.080705     0.305994    Uiso  ? O
   O7         1.0     0.257361    -0.066246     0.283123    Uiso  ? O
   O8         1.0     0.190589    -0.075447     0.271819    Uiso  ? O
   O9         1.0     0.182440    -0.046530     0.224238    Uiso  ? O
   O10        1.0     0.217666     0.126709     0.297581    Uiso  ? O
   N          1.0     0.197161     0.091746     0.252629    Uiso  ? N
   C          1.0     0.217403     0.060463     0.264458    Uiso  ? C
   C1         1.0     0.155100    -0.010778     0.303628    Uiso  ? C
   C2         1.0     0.199001     0.024711     0.267876    Uiso  ? C
   C3         1.0     0.250263     0.056519     0.241851    Uiso  ? C
   C4         1.0     0.125131    -0.000263     0.329916    Uiso  ? C
   C5         1.0     0.276814     0.027340     0.253680    Uiso  ? C
   C6         1.0     0.254995    -0.006309     0.258412    Uiso  ? C
   C7         1.0     0.143270    -0.033912     0.272608    Uiso  ? C
   C8         1.0     0.100158    -0.032072     0.339642    Uiso  ? C
   C9         1.0     0.089905    -0.051788     0.304154    Uiso  ? C
   C10        1.0     0.276551    -0.034175     0.277603    Uiso  ? C
   C11        1.0     0.175342    -0.052313     0.255520    Uiso  ? C
   C12        1.0     0.199264     0.122766     0.271556    Uiso  ? C
   C13        1.0     0.177182     0.153260     0.262618    Uiso  ? C
   H          1.0     0.225289     0.064669     0.293638    Uiso  ? H
   H1         1.0     0.176919    -0.023922     0.315457    Uiso  ? H1
   H2         1.0     0.191378     0.014721     0.239748    Uiso  ? H2
   H3         1.0     0.241062     0.053102     0.216351    Uiso  ? H3
   H4         1.0     0.263670     0.082282     0.244742    Uiso  ? H4
   H5         1.0     0.109096     0.021293     0.316772    Uiso  ? H5
   H6         1.0     0.288906     0.037066     0.278654    Uiso  ? H6
   H7         1.0     0.246845    -0.015773     0.233438    Uiso  ? H7
   H8         1.0     0.130652    -0.016562     0.255258    Uiso  ? H8
   H9         1.0     0.114879    -0.050999     0.355415    Uiso  ? H9
   H10        1.0     0.071504    -0.037329     0.288644    Uiso  ? H1
   H11        1.0     0.182965     0.092008     0.231598    Uiso  ? H1
   H12        1.0     0.285489    -0.026288     0.304154    Uiso  ? H1
   H13        1.0     0.299422    -0.039695     0.260252    Uiso  ? H1
   H14        1.0     0.122766     0.010778     0.381441    Uiso  ? H1
   H15        1.0     0.320189     0.047581     0.235016    Uiso  ? H1
   H16        1.0     0.079916    -0.007624     0.378023    Uiso  ? H1
   H17        1.0     0.068612    -0.091746     0.281020    Uiso  ? H1
   H18        1.0     0.231335    -0.064406     0.277603    Uiso  ? H1
   H19        1.0     0.171661     0.166930     0.286278    Uiso  ? H1
   H20        1.0     0.193743     0.172713     0.248160    Uiso  ? H2
   H21        1.0     0.152734     0.146162     0.251052    Uiso  ? H2
   O          1.0     0.951104     0.744742     0.724763    Uiso  ? O
   O1         1.0     0.981073     0.747108     0.778391    Uiso  ? O
   O2         1.0     0.951893     0.665352     0.662198    Uiso  ? O
   O3         1.0     0.959516     0.682177     0.772345    Uiso  ? O
   O4         1.0     1.003680     0.815983     0.840957    Uiso  ? O
   O5         1.0     0.933228     0.616193     0.744217    Uiso  ? O
   O6         1.0     0.939274     0.607518     0.671924    Uiso  ? O
   O7         1.0     1.033649     0.708728     0.818875    Uiso  ? O
   O8         1.0     0.955310     0.750526     0.637487    Uiso  ? O
   O9         1.0     1.003417     0.723712     0.647476    Uiso  ? O
   O10        1.0     0.891956     0.833596     0.723449    Uiso  ? O
   N          1.0     0.949527     0.820978     0.722135    Uiso  ? N
   C          1.0     0.952418     0.800473     0.754995    Uiso  ? C
   C1         1.0     0.962145     0.707939     0.712671    Uiso  ? C
   C2         1.0     0.972660     0.766299     0.746583    Uiso  ? C
   C3         1.0     0.971083     0.822555     0.785489    Uiso  ? C
   C4         1.0     0.944795     0.680862     0.737645    Uiso  ? C
   C5         1.0     0.982387     0.798107     0.815195    Uiso  ? C
   C6         1.0     1.003155     0.765510     0.802576    Uiso  ? C
   C7         1.0     0.950841     0.702156     0.672450    Uiso  ? C
   C8         1.0     0.948738     0.643533     0.723449    Uiso  ? C
   C9         1.0     0.934017     0.641430     0.685857    Uiso  ? C
   C10        1.0     1.012355     0.737907     0.829653    Uiso  ? C
   C11        1.0     0.972135     0.728444     0.651157    Uiso  ? C
   C12        1.0     0.919295     0.834648     0.708728    Uiso  ? C
   C13        1.0     0.920873     0.851472     0.673502    Uiso  ? C
   H          1.0     0.925342     0.793113     0.764196    Uiso  ? H
   H1         1.0     0.991062     0.704784     0.713985    Uiso  ? H1
   H2         1.0     0.998686     0.773922     0.732913    Uiso  ? H2
   H3         1.0     0.991325     0.840957     0.778128    Uiso  ? H3
   H4         1.0     0.949001     0.838328     0.798107    Uiso  ? H4
   H5         1.0     0.918507     0.688486     0.739222    Uiso  ? H5
   H6         1.0     0.957150     0.788644     0.827024    Uiso  ? H6
   H7         1.0     1.024711     0.776025     0.789169    Uiso  ? H7
   H8         1.0     0.923502     0.711882     0.668507    Uiso  ? H8
   H9         1.0     0.977129     0.638538     0.720294    Uiso  ? H9
   H10        1.0     0.906414     0.648791     0.682177    Uiso  ? H1
   H11        1.0     0.971609     0.824395     0.708202    Uiso  ? H1
   H12        1.0     0.988170     0.727129     0.841745    Uiso  ? H1
   H13        1.0     1.028128     0.751577     0.850158    Uiso  ? H1
   H14        1.0     0.967928     0.704784     0.773659    Uiso  ? H1
   H15        1.0     0.997108     0.810463     0.868034    Uiso  ? H1
   H16        1.0     0.907466     0.621714     0.746320    Uiso  ? H1
   H17        1.0     0.965825     0.602261     0.672976    Uiso  ? H1
   H18        1.0     1.037329     0.692166     0.839642    Uiso  ? H1
   H19        1.0     0.931125     0.833070     0.654048    Uiso  ? H1
   H20        1.0     0.895373     0.853049     0.662461    Uiso  ? H2
   H21        1.0     0.931125     0.879075     0.672713    Uiso  ? H2
   OW         1.0     0.868034     0.073081     0.949001    Uiso  ? O
   HW1        1.0     0.881441     0.083333     0.969243    Uiso  ? HW
   HW2        1.0     0.858307     0.092797     0.934543    Uiso  ? HW
   OW         1.0     0.308622     0.239222     0.448212    Uiso  ? O
   HW1        1.0     0.298896     0.261041     0.437171    Uiso  ? HW
   HW2        1.0     0.330705     0.232124     0.435594    Uiso  ? HW
   OW         1.0     0.837539     0.028917     0.688749    Uiso  ? O
   HW1        1.0     0.832282     0.046793     0.670347    Uiso  ? HW
   HW2        1.0     0.840168     0.040747     0.712145    Uiso  ? HW
   OW         1.0     0.220294     0.467403     0.144848    Uiso  ? O
   HW1        1.0     0.195846     0.475026     0.138801    Uiso  ? HW
   HW2        1.0     0.221346     0.441115     0.145373    Uiso  ? HW
   OW         1.0     0.867508     0.349632     0.955573    Uiso  ? O
   HW1        1.0     0.844374     0.352787     0.967666    Uiso  ? HW
   HW2        1.0     0.870137     0.368034     0.936908    Uiso  ? HW
   OW         1.0     0.727392     0.252892     0.390641    Uiso  ? O
   HW1        1.0     0.701367     0.252366     0.387224    Uiso  ? HW
   HW2        1.0     0.735016     0.231073     0.403260    Uiso  ? HW
   OW         1.0     0.690326     0.707413     0.456099    Uiso  ? O
   HW1        1.0     0.699790     0.687697     0.441640    Uiso  ? HW
   HW2        1.0     0.700841     0.730021     0.447950    Uiso  ? HW
   OW         1.0     0.632492     0.385910     0.863039    Uiso  ? O
   HW1        1.0     0.634069     0.360147     0.868559    Uiso  ? HW
   HW2        1.0     0.634595     0.399842     0.885121    Uiso  ? HW
   OW         1.0     0.509201     0.763933     0.579127    Uiso  ? O
   HW1        1.0     0.490536     0.760778     0.597003    Uiso  ? HW
   HW2        1.0     0.529180     0.777602     0.589642    Uiso  ? HW
   OW         1.0     0.964774     0.188749     0.297319    Uiso  ? O
   HW1        1.0     0.974763     0.211619     0.288644    Uiso  ? HW
   HW2        1.0     0.984490     0.171924     0.302050    Uiso  ? HW
   OW         1.0     0.178496     0.148002     0.424816    Uiso  ? O
   HW1        1.0     0.172450     0.149317     0.450315    Uiso  ? HW
   HW2        1.0     0.174816     0.171399     0.413775    Uiso  ? HW
   OW         1.0     0.397213     0.702681     0.625394    Uiso  ? O
   HW1        1.0     0.388801     0.678233     0.620925    Uiso  ? HW
   HW2        1.0     0.389590     0.718454     0.605941    Uiso  ? HW
   OW         1.0     0.580179     0.831493     0.372503    Uiso  ? O
   HW1        1.0     0.584385     0.857256     0.369611    Uiso  ? HW
   HW2        1.0     0.558360     0.824658     0.359359    Uiso  ? HW
   OW         1.0     0.052050     0.130126     0.573344    Uiso  ? O
   HW1        1.0     0.026814     0.123554     0.572292    Uiso  ? HW
   HW2        1.0     0.056257     0.150894     0.557308    Uiso  ? HW
   OW         1.0     0.660095     0.099895     0.680336    Uiso  ? O
   HW1        1.0     0.679285     0.115931     0.688486    Uiso  ? HW
   HW2        1.0     0.641430     0.113828     0.668244    Uiso  ? HW
   OW         1.0     0.106730     0.805994     0.188223    Uiso  ? O
   HW1        1.0     0.124080     0.796267     0.171136    Uiso  ? HW
   HW2        1.0     0.118559     0.824133     0.203207    Uiso  ? HW
   OW         1.0     0.476866     0.700578     0.116456    Uiso  ? O
   HW1        1.0     0.454522     0.712145     0.123817    Uiso  ? HW
   HW2        1.0     0.479758     0.678233     0.130126    Uiso  ? HW
   OW         1.0     0.533123     0.213985     0.036803    Uiso  ? O
   HW1        1.0     0.550473     0.232124     0.044953    Uiso  ? HW
   HW2        1.0     0.545741     0.193481     0.026814    Uiso  ? HW
   OW         1.0     0.443218     0.817298     0.090694    Uiso  ? O
   HW1        1.0     0.459516     0.797319     0.085962    Uiso  ? HW
   HW2        1.0     0.424290     0.809674     0.106993    Uiso  ? HW
   OW         1.0     0.853575     0.781809     0.507098    Uiso  ? O
   HW1        1.0     0.832545     0.775762     0.492639    Uiso  ? HW
   HW2        1.0     0.858570     0.807571     0.505520    Uiso  ? HW
   OW         1.0     0.493954     0.976866     0.359096    Uiso  ? O
   HW1        1.0     0.495268     0.992639     0.338065    Uiso  ? HW
   HW2        1.0     0.506309     0.988170     0.379338    Uiso  ? HW
   OW         1.0     0.717928     0.606730     0.483176    Uiso  ? O
   HW1        1.0     0.697424     0.595426     0.471346    Uiso  ? HW
   HW2        1.0     0.727129     0.590957     0.501840    Uiso  ? HW
   OW         1.0     0.507098     0.863565     0.271819    Uiso  ? O
   HW1        1.0     0.481073     0.866456     0.269716    Uiso  ? HW
   HW2        1.0     0.516036     0.848318     0.252103    Uiso  ? HW
   OW         1.0     0.242376     0.024448     0.763933    Uiso  ? O
   HW1        1.0     0.232124     0.019716     0.787592    Uiso  ? HW
   HW2        1.0     0.266299     0.034963     0.766824    Uiso  ? HW
   OW         1.0     0.646162     0.776288     0.319401    Uiso  ? O
   HW1        1.0     0.656940     0.766824     0.297319    Uiso  ? HW
   HW2        1.0     0.629075     0.758412     0.328864    Uiso  ? HW
   OW         1.0     0.187434     0.971083     0.628286    Uiso  ? O
   HW1        1.0     0.162198     0.975026     0.621977    Uiso  ? HW
   HW2        1.0     0.202418     0.987907     0.615142    Uiso  ? HW
   OW         1.0     0.073344     0.758675     0.942166    Uiso  ? O
   HW1        1.0     0.095952     0.745268     0.944269    Uiso  ? HW
   HW2        1.0     0.074132     0.779706     0.958202    Uiso  ? HW
   OW         1.0     0.355415     0.842008     0.497634    Uiso  ? O
   HW1        1.0     0.378023     0.829390     0.493954    Uiso  ? HW
   HW2        1.0     0.336751     0.831230     0.482387    Uiso  ? HW
   OW         1.0     0.662986     0.768402     0.390641    Uiso  ? O
   HW1        1.0     0.663249     0.742376     0.388801    Uiso  ? HW
   HW2        1.0     0.652997     0.778654     0.368559    Uiso  ? HW
   OW         1.0     0.239485     0.725289     0.744217    Uiso  ? O
   HW1        1.0     0.230810     0.706362     0.760252    Uiso  ? HW
   HW2        1.0     0.221872     0.729758     0.725552    Uiso  ? HW
   OW         1.0     0.197161     0.750526     0.458465    Uiso  ? O
   HW1        1.0     0.212408     0.730547     0.466614    Uiso  ? HW
   HW2        1.0     0.190326     0.746320     0.433491    Uiso  ? HW
   OW         1.0     0.293112     0.319663     0.795216    Uiso  ? O
   HW1        1.0     0.290221     0.333859     0.817035    Uiso  ? HW
   HW2        1.0     0.283123     0.295741     0.798896    Uiso  ? HW
   OW         1.0     0.255258     0.453207     0.206362    Uiso  ? O
   HW1        1.0     0.276025     0.441378     0.217666    Uiso  ? HW
   HW2        1.0     0.233438     0.440589     0.213722    Uiso  ? HW
   OW         1.0     0.326236     0.901157     0.261567    Uiso  ? O
   HW1        1.0     0.301525     0.907729     0.268665    Uiso  ? HW
   HW2        1.0     0.330705     0.909306     0.236856    Uiso  ? HW
   OW         1.0     0.639064     0.848580     0.236067    Uiso  ? O
   HW1        1.0     0.643007     0.874343     0.238170    Uiso  ? HW
   HW2        1.0     0.622240     0.840694     0.254732    Uiso  ? HW
   OW         1.0     0.823607     0.931651     0.202944    Uiso  ? O
   HW1        1.0     0.804154     0.945584     0.192429    Uiso  ? HW
   HW2        1.0     0.843849     0.931125     0.186383    Uiso  ? HW
   OW         1.0     0.430337     0.973186     0.251314    Uiso  ? O
   HW1        1.0     0.436646     0.964248     0.275237    Uiso  ? HW
   HW2        1.0     0.404837     0.968454     0.246583    Uiso  ? HW
   OW         1.0     0.141167     0.106993     0.378286    Uiso  ? O
   HW1        1.0     0.118034     0.116719     0.386172    Uiso  ? HW
   HW2        1.0     0.139853     0.100683     0.352787    Uiso  ? HW
   OW         1.0     0.756835     0.101735     0.803628    Uiso  ? O
   HW1        1.0     0.782597     0.099106     0.798896    Uiso  ? HW
   HW2        1.0     0.745268     0.078339     0.800999    Uiso  ? HW
   OW         1.0     0.777077     0.634069     0.036803    Uiso  ? O
   HW1        1.0     0.779180     0.612250     0.022345    Uiso  ? HW
   HW2        1.0     0.757624     0.649054     0.027077    Uiso  ? HW
   OW         1.0     0.100421     0.493165     0.049685    Uiso  ? O
   HW1        1.0     0.122503     0.505783     0.056782    Uiso  ? HW
   HW2        1.0     0.106467     0.472923     0.034175    Uiso  ? HW
   OW         1.0     0.988170     0.103575     0.354364    Uiso  ? O
   HW1        1.0     0.982650     0.087539     0.334122    Uiso  ? HW
   HW2        1.0     1.003155     0.123291     0.345689    Uiso  ? HW
   OW         1.0     0.148528     0.619348     0.478707    Uiso  ? O
   HW1        1.0     0.161146     0.634332     0.461094    Uiso  ? HW
   HW2        1.0     0.164564     0.599895     0.486593    Uiso  ? HW
   OW         1.0     0.100683     0.797319     0.796793    Uiso  ? O
   HW1        1.0     0.095952     0.802839     0.822292    Uiso  ? HW
   HW2        1.0     0.092271     0.772871     0.791535    Uiso  ? HW
   OW         1.0     0.614879     0.267613     0.309411    Uiso  ? O
   HW1        1.0     0.634858     0.280231     0.298107    Uiso  ? HW
   HW2        1.0     0.592271     0.274711     0.298107    Uiso  ? HW
   OW         1.0     0.057045     0.588065     0.446109    Uiso  ? O
   HW1        1.0     0.049422     0.572029     0.465300    Uiso  ? HW
   HW2        1.0     0.082545     0.584122     0.441115    Uiso  ? HW
   OW         1.0     0.047056     0.407992     0.806257    Uiso  ? O
   HW1        1.0     0.051788     0.427708     0.822818    Uiso  ? HW
   HW2        1.0     0.033123     0.416667     0.786015    Uiso  ? HW
   OW         1.0     0.349369     0.929285     0.380126    Uiso  ? O
   HW1        1.0     0.348580     0.906677     0.393533    Uiso  ? HW
   HW2        1.0     0.369348     0.928759     0.363039    Uiso  ? HW
   OW         1.0     0.667192     0.681388     0.211094    Uiso  ? O
   HW1        1.0     0.682177     0.661146     0.218717    Uiso  ? HW
   HW2        1.0     0.648265     0.672450     0.195058    Uiso  ? HW
   OW         1.0     0.183754     0.777340     0.519190    Uiso  ? O
   HW1        1.0     0.205573     0.762881     0.520505    Uiso  ? HW
   HW2        1.0     0.172976     0.779706     0.542850    Uiso  ? HW
   OW         1.0     0.164826     0.001840     0.709779    Uiso  ? O
   HW1        1.0     0.185594     0.017613     0.713197    Uiso  ? HW
   HW2        1.0     0.145110     0.015510     0.699264    Uiso  ? HW
   OW         1.0     0.968980     0.077024     0.962934    Uiso  ? O
   HW1        1.0     0.958465     0.057045     0.949264    Uiso  ? HW
   HW2        1.0     0.955836     0.099106     0.956887    Uiso  ? HW
   OW         1.0     0.667718     0.173502     0.144322    Uiso  ? O
   HW1        1.0     0.692166     0.167718     0.136698    Uiso  ? HW
   HW2        1.0     0.664301     0.165878     0.169295    Uiso  ? HW
   OW         1.0     0.670084     0.459779     0.231335    Uiso  ? O
   HW1        1.0     0.677445     0.434543     0.228969    Uiso  ? HW
   HW2        1.0     0.684017     0.471083     0.250526    Uiso  ? HW
   OW         1.0     0.981598     0.885384     0.393533    Uiso  ? O
   HW1        1.0     0.973975     0.861199     0.399842    Uiso  ? HW
   HW2        1.0     0.988959     0.885910     0.368297    Uiso  ? HW
   OW         1.0     0.465037     0.691903     0.612513    Uiso  ? O
   HW1        1.0     0.439800     0.697949     0.617245    Uiso  ? HW
   HW2        1.0     0.480810     0.709253     0.624606    Uiso  ? HW
   OW         1.0     0.413512     0.834122     0.558097    Uiso  ? O
   HW1        1.0     0.406151     0.858307     0.565457    Uiso  ? HW
   HW2        1.0     0.405889     0.817035     0.576498    Uiso  ? HW
   OW         1.0     0.094637     0.476604     0.657992    Uiso  ? O
   HW1        1.0     0.077024     0.459516     0.667192    Uiso  ? HW
   HW2        1.0     0.116719     0.475026     0.672450    Uiso  ? HW
   OW         1.0     0.560726     0.144585     0.011041    Uiso  ? O
   HW1        1.0     0.542324     0.148528    -0.007361    Uiso  ? HW
   HW2        1.0     0.558622     0.120137     0.020505    Uiso  ? HW
   OW         1.0     0.102787     0.469243     0.410883    Uiso  ? O
   HW1        1.0     0.080442     0.455836     0.412723    Uiso  ? HW
   HW2        1.0     0.105152     0.485541     0.431388    Uiso  ? HW
   OW         1.0     0.762355     0.447161     0.208991    Uiso  ? O
   HW1        1.0     0.783386     0.455836     0.195846    Uiso  ? HW
   HW2        1.0     0.763407     0.420873     0.210568    Uiso  ? HW
   OW         1.0     0.199264     0.474501     0.465037    Uiso  ? O
   HW1        1.0     0.205836     0.465037     0.441378    Uiso  ? HW
   HW2        1.0     0.202156     0.455573     0.483176    Uiso  ? HW
   OW         1.0     0.596477     0.971609     0.282071    Uiso  ? O
   HW1        1.0     0.599632     0.948212     0.293375    Uiso  ? HW
   HW2        1.0     0.619611     0.979758     0.272345    Uiso  ? HW
   OW         1.0     0.737119     0.441640     0.886698    Uiso  ? O
   HW1        1.0     0.718191     0.459516     0.890378    Uiso  ? HW
   HW2        1.0     0.727655     0.417718     0.891693    Uiso  ? HW
   OW         1.0     0.080705     0.142482     0.411146    Uiso  ? O
   HW1        1.0     0.078601     0.147476     0.436646    Uiso  ? HW
   HW2        1.0     0.071767     0.118297     0.406151    Uiso  ? HW
   OW         1.0     1.000526     0.194532     0.096215    Uiso  ? O
   HW1        1.0     0.983701     0.174553     0.093323    Uiso  ? HW
   HW2        1.0     1.007361     0.203733     0.072292    Uiso  ? HW
   OW         1.0     0.283123     0.653260     0.512618    Uiso  ? O
   HW1        1.0     0.261041     0.666404     0.518402    Uiso  ? HW
   HW2        1.0     0.299422     0.669033     0.499474    Uiso  ? HW
   OW         1.0     0.032334     0.491062     0.019979    Uiso  ? O
   HW1        1.0     0.048896     0.480547     0.002629    Uiso  ? HW
   HW2        1.0     0.007624     0.487907     0.011830    Uiso  ? HW
   OW         1.0     0.223975     0.981598     0.980284    Uiso  ? O
   HW1        1.0     0.230284     0.976866     0.955310    Uiso  ? HW
   HW2        1.0     0.198212     0.986593     0.982124    Uiso  ? HW
   OW         1.0     0.502892     0.640379     0.148002    Uiso  ? O
   HW1        1.0     0.511041     0.653785     0.169295    Uiso  ? HW
   HW2        1.0     0.486067     0.621714     0.155363    Uiso  ? HW
   OW         1.0     0.370662     0.345163     0.661935    Uiso  ? O
   HW1        1.0     0.345689     0.340431     0.655626    Uiso  ? HW
   HW2        1.0     0.386435     0.337014     0.642482    Uiso  ? HW
   OW         1.0     0.024974     0.209779     0.398265    Uiso  ? O
   HW1        1.0     0.042850     0.195058     0.410620    Uiso  ? HW
   HW2        1.0     0.033649     0.234490     0.396425    Uiso  ? HW
   OW         1.0     0.327287     0.232387     0.779180    Uiso  ? O
   HW1        1.0     0.324132     0.206362     0.776814    Uiso  ? HW
   HW2        1.0     0.304416     0.243165     0.786278    Uiso  ? HW
   OW         1.0     0.141693     0.218980     0.541009    Uiso  ? O
   HW1        1.0     0.125657     0.218454     0.520242    Uiso  ? HW
   HW2        1.0     0.138276     0.197161     0.555205    Uiso  ? HW
   OW         1.0     0.792587     0.802050     0.859884    Uiso  ? O
   HW1        1.0     0.800999     0.795216     0.883806    Uiso  ? HW
   HW2        1.0     0.787329     0.827813     0.859358    Uiso  ? HW
   OW         1.0     0.263407     0.418770     0.426656    Uiso  ? O
   HW1        1.0     0.246057     0.434805     0.415352    Uiso  ? HW
   HW2        1.0     0.253943     0.410358     0.449790    Uiso  ? HW
   OW         1.0     0.232650     0.104364     0.419033    Uiso  ? O
   HW1        1.0     0.237645     0.110936     0.444006    Uiso  ? HW
   HW2        1.0     0.253680     0.092271     0.408780    Uiso  ? HW
   OW         1.0     0.888013     0.020768     0.294164    Uiso  ? O
   HW1        1.0     0.868297     0.010515     0.280231    Uiso  ? HW
   HW2        1.0     0.897739     0.041798     0.281546    Uiso  ? HW
   OW         1.0     0.199264     0.670610     0.952944    Uiso  ? O
   HW1        1.0     0.213197     0.691640     0.945321    Uiso  ? HW
   HW2        1.0     0.195584     0.671399     0.978707    Uiso  ? HW
   OW         1.0     0.452681     0.173764     0.451367    Uiso  ? O
   HW1        1.0     0.442692     0.164826     0.428759    Uiso  ? HW
   HW2        1.0     0.471872     0.157992     0.459253    Uiso  ? HW
   OW         1.0     0.290221     0.457939     0.147739    Uiso  ? O
   HW1        1.0     0.315720     0.453207     0.152208    Uiso  ? HW
   HW2        1.0     0.278391     0.435857     0.139853    Uiso  ? HW
   OW         1.0     0.516824     0.267087     0.110410    Uiso  ? O
   HW1        1.0     0.538906     0.254732     0.103312    Uiso  ? HW
   HW2        1.0     0.512881     0.264196     0.136172    Uiso  ? HW
   OW         1.0     0.445584     0.081230     0.926919    Uiso  ? O
   HW1        1.0     0.429285     0.095689     0.911935    Uiso  ? HW
   HW2        1.0     0.457150     0.096740     0.944532    Uiso  ? HW
   OW         1.0     0.357256     0.982124     0.100946    Uiso  ? O
   HW1        1.0     0.379075     0.991588     0.112250    Uiso  ? HW
   HW2        1.0     0.338065     0.981073     0.118822    Uiso  ? HW
   OW         1.0     0.555468     0.345426     0.782334    Uiso  ? O
   HW1        1.0     0.576498     0.334648     0.793638    Uiso  ? HW
   HW2        1.0     0.560200     0.370662     0.776814    Uiso  ? HW
   OW         1.0     0.381441     0.630915     0.277603    Uiso  ? O
   HW1        1.0     0.370400     0.652734     0.287066    Uiso  ? HW
   HW2        1.0     0.390641     0.616456     0.297581    Uiso  ? HW
   OW         1.0     0.042850     0.034700     0.808885    Uiso  ? O
   HW1        1.0     0.030757     0.011567     0.812040    Uiso  ? HW
   HW2        1.0     0.024974     0.054154     0.808097    Uiso  ? HW
   OW         1.0     0.967403     0.473449     0.256309    Uiso  ? O
   HW1        1.0     0.986593     0.490010     0.262881    Uiso  ? HW
   HW2        1.0     0.972398     0.462934     0.232650    Uiso  ? HW
   OW         1.0     0.876446     0.529443     0.402208    Uiso  ? O
   HW1        1.0     0.876972     0.521030     0.377497    Uiso  ? HW
   HW2        1.0     0.900894     0.529968     0.412198    Uiso  ? HW
   OW         1.0     0.853575     0.659569     0.061251    Uiso  ? O
   HW1        1.0     0.830179     0.649842     0.054154    Uiso  ? HW
   HW2        1.0     0.863302     0.673764     0.041272    Uiso  ? HW
   OW         1.0     0.599106     0.580179     0.116982    Uiso  ? O
   HW1        1.0     0.605415     0.556519     0.126709    Uiso  ? HW
   HW2        1.0     0.577550     0.577550     0.101998    Uiso  ? HW
   OW         1.0     0.190063     0.451893     0.807571    Uiso  ? O
   HW1        1.0     0.212671     0.441903     0.816509    Uiso  ? HW
   HW2        1.0     0.194269     0.476078     0.798370    Uiso  ? HW
   OW         1.0     0.407729     0.865405     0.182702    Uiso  ? O
   HW1        1.0     0.430337     0.878812     0.180862    Uiso  ? HW
   HW2        1.0     0.390641     0.874606     0.165089    Uiso  ? HW
   OW         1.0     0.200053     0.065983     0.370400    Uiso  ? O
   HW1        1.0     0.181388     0.051788     0.358570    Uiso  ? HW
   HW2        1.0     0.223712     0.056519     0.363565    Uiso  ? HW
   OW         1.0     0.394059     0.872765     0.942166    Uiso  ? O
   HW1        1.0     0.386172     0.880652     0.918507    Uiso  ? HW
   HW2        1.0     0.402734     0.847792     0.940852    Uiso  ? HW
   OW         1.0     0.920347     0.833596     0.930599    Uiso  ? O
   HW1        1.0     0.921136     0.857256     0.941640    Uiso  ? HW
   HW2        1.0     0.913249     0.815720     0.948475    Uiso  ? HW
   OW         1.0     0.727655     0.603838     0.312040    Uiso  ? O
   HW1        1.0     0.726866     0.587014     0.291798    Uiso  ? HW
   HW2        1.0     0.749474     0.618559     0.310463    Uiso  ? HW
   OW         1.0     0.389064     0.421924     0.679022    Uiso  ? O
   HW1        1.0     0.405363     0.418244     0.699527    Uiso  ? HW
   HW2        1.0     0.388801     0.400368     0.664038    Uiso  ? HW
   OW         1.0     0.048633     0.596215     0.726604    Uiso  ? O
   HW1        1.0     0.029968     0.603312     0.743954    Uiso  ? HW
   HW2        1.0     0.065720     0.616193     0.723712    Uiso  ? HW
   OW         1.0     0.906940     0.907203     0.216614    Uiso  ? O
   HW1        1.0     0.893796     0.887487     0.205047    Uiso  ? HW
   HW2        1.0     0.900368     0.908254     0.241851    Uiso  ? HW
   OW         1.0     0.690589     0.406677     0.392482    Uiso  ? O
   HW1        1.0     0.711882     0.393007     0.399842    Uiso  ? HW
   HW2        1.0     0.694006     0.431914     0.398002    Uiso  ? HW
   OW         1.0     0.903523     0.362250     0.425605    Uiso  ? O
   HW1        1.0     0.888538     0.356204     0.404837    Uiso  ? HW
   HW2        1.0     0.920610     0.381178     0.418770    Uiso  ? HW
   OW         1.0     0.169033     0.077813     0.435594    Uiso  ? O
   HW1        1.0     0.143007     0.076761     0.438749    Uiso  ? HW
   HW2        1.0     0.179548     0.054154     0.440852    Uiso  ? HW
   OW         1.0     1.007361     0.808360     0.968191    Uiso  ? O
   HW1        1.0     1.000526     0.804154     0.943218    Uiso  ? HW
   HW2        1.0     0.989485     0.797844     0.984227    Uiso  ? HW
   OW         1.0     0.796267     0.349369     0.351472    Uiso  ? O
   HW1        1.0     0.772345     0.340694     0.358044    Uiso  ? HW
   HW2        1.0     0.810200     0.329653     0.340957    Uiso  ? HW
   OW         1.0     0.565720     0.244742     0.501840    Uiso  ? O
   HW1        1.0     0.589380     0.251314     0.511304    Uiso  ? HW
   HW2        1.0     0.565457     0.218980     0.496583    Uiso  ? HW
   OW         1.0     0.871188     0.494217     0.518402    Uiso  ? O
   HW1        1.0     0.853049     0.485279     0.534963    Uiso  ? HW
   HW2        1.0     0.861724     0.493691     0.493691    Uiso  ? HW
   OW         1.0     0.204522     0.954784     0.101998    Uiso  ? O
   HW1        1.0     0.179548     0.962671     0.103312    Uiso  ? HW
   HW2        1.0     0.212145     0.955047     0.076761    Uiso  ? HW
   OW         1.0     0.541535     0.161935     0.828339    Uiso  ? O
   HW1        1.0     0.546004     0.158780     0.802576    Uiso  ? HW
   HW2        1.0     0.545741     0.187171     0.834648    Uiso  ? HW
   OW         1.0     0.598843     0.779443     0.920347    Uiso  ? O
   HW1        1.0     0.621714     0.783386     0.932702    Uiso  ? HW
   HW2        1.0     0.584122     0.763144     0.934543    Uiso  ? HW
   OW         1.0     0.401945     0.457413     0.600946    Uiso  ? O
   HW1        1.0     0.405626     0.477918     0.584911    Uiso  ? HW
   HW2        1.0     0.384332     0.463722     0.619348    Uiso  ? HW
   OW         1.0     0.296793     0.558622     0.490273    Uiso  ? O
   HW1        1.0     0.286803     0.579127     0.477392    Uiso  ? HW
   HW2        1.0     0.287329     0.558097     0.514721    Uiso  ? HW
   OW         1.0     0.435331     0.590431     0.528917    Uiso  ? O
   HW1        1.0     0.424027     0.601735     0.549685    Uiso  ? HW
   HW2        1.0     0.417192     0.577287     0.515247    Uiso  ? HW
   OW         1.0     0.971083     0.905888     0.270768    Uiso  ? O
   HW1        1.0     0.946109     0.910620     0.277340    Uiso  ? HW
   HW2        1.0     0.983176     0.893796     0.290484    Uiso  ? HW
   OW         1.0     0.187697     0.614879     0.581493    Uiso  ? O
   HW1        1.0     0.167192     0.600946     0.590168    Uiso  ? HW
   HW2        1.0     0.208728     0.599106     0.580179    Uiso  ? HW
   OW         1.0     0.571504     0.743691     0.613565    Uiso  ? O
   HW1        1.0     0.566246     0.727918     0.634069    Uiso  ? HW
   HW2        1.0     0.568612     0.768665     0.621188    Uiso  ? HW
   OW         1.0     0.630126     0.695058     0.776551    Uiso  ? O
   HW1        1.0     0.642219     0.678759     0.759989    Uiso  ? HW
   HW2        1.0     0.639590     0.719506     0.773134    Uiso  ? HW
   OW         1.0     0.654837     0.532597     0.062829    Uiso  ? O
   HW1        1.0     0.633018     0.517876     0.062303    Uiso  ? HW
   HW2        1.0     0.664038     0.535489     0.038381    Uiso  ? HW
   OW         1.0     0.577287     0.759464     0.069926    Uiso  ? O
   HW1        1.0     0.601998     0.752892     0.063091    Uiso  ? HW
   HW2        1.0     0.566509     0.740010     0.083859    Uiso  ? HW
   OW         1.0     0.245531     0.776288     0.370662    Uiso  ? O
   HW1        1.0     0.233438     0.755783     0.381441    Uiso  ? HW
   HW2        1.0     0.249211     0.794953     0.388801    Uiso  ? HW
   OW         1.0     0.503417     0.637750     0.560726    Uiso  ? O
   HW1        1.0     0.498948     0.630126     0.585436    Uiso  ? HW
   HW2        1.0     0.505258     0.616719     0.545216    Uiso  ? HW
   OW         1.0     0.414564     0.378286     0.293375    Uiso  ? O
   HW1        1.0     0.395373     0.363302     0.303365    Uiso  ? HW
   HW2        1.0     0.411672     0.380126     0.267350    Uiso  ? HW
   OW         1.0     0.423502     0.285226     0.818349    Uiso  ? O
   HW1        1.0     0.445058     0.275499     0.806782    Uiso  ? HW
   HW2        1.0     0.418770     0.271819     0.840431    Uiso  ? HW
   OW         1.0     0.131966     0.144322     0.657729    Uiso  ? O
   HW1        1.0     0.139327     0.128286     0.677182    Uiso  ? HW
   HW2        1.0     0.105941     0.148528     0.659569    Uiso  ? HW
   OW         1.0     0.862250     0.746320     0.189800    Uiso  ? O
   HW1        1.0     0.874606     0.765773     0.177182    Uiso  ? HW
   HW2        1.0     0.867508     0.723449     0.177971    Uiso  ? HW
   OW         1.0     0.097529     0.350421     0.455836    Uiso  ? O
   HW1        1.0     0.099369     0.327550     0.468454    Uiso  ? HW
   HW2        1.0     0.110410     0.368822     0.469506    Uiso  ? HW
   OW         1.0     0.293638     0.296530     0.396425    Uiso  ? O
   HW1        1.0     0.273134     0.289169     0.381966    Uiso  ? HW
   HW2        1.0     0.308360     0.313617     0.382755    Uiso  ? HW
   OW         1.0     0.539958     0.158517     0.179285    Uiso  ? O
   HW1        1.0     0.561777     0.143796     0.177445    Uiso  ? HW
   HW2        1.0     0.529968     0.155889     0.203470    Uiso  ? HW
   OW         1.0     0.540221     0.592797     0.655889    Uiso  ? O
   HW1        1.0     0.522345     0.608833     0.645373    Uiso  ? HW
   HW2        1.0     0.529180     0.569664     0.661672    Uiso  ? HW
   OW         1.0     0.643533     0.730021     0.147739    Uiso  ? O
   HW1        1.0     0.666141     0.718454     0.141167    Uiso  ? HW
   HW2        1.0     0.648528     0.753417     0.158517    Uiso  ? HW
   OW         1.0     0.226604     0.520768     0.194006    Uiso  ? O
   HW1        1.0     0.237119     0.538118     0.210568    Uiso  ? HW
   HW2        1.0     0.200315     0.521819     0.195584    Uiso  ? HW
   OW         1.0     0.973975     0.804416     0.597529    Uiso  ? O
   HW1        1.0     0.978181     0.793638     0.574133    Uiso  ? HW
   HW2        1.0     0.962934     0.786540     0.613565    Uiso  ? HW
   OW         1.0     0.195846     0.820978     0.464248    Uiso  ? O
   HW1        1.0     0.195321     0.846477     0.470820    Uiso  ? HW
   HW2        1.0     0.218980     0.815457     0.452681    Uiso  ? HW
   OW         1.0     0.819138     0.601472     0.957413    Uiso  ? O
   HW1        1.0     0.806257     0.585699     0.973975    Uiso  ? HW
   HW2        1.0     0.842534     0.590957     0.951630    Uiso  ? HW
   OW         1.0     0.476866     0.359884     0.651682    Uiso  ? O
   HW1        1.0     0.471346     0.357518     0.677182    Uiso  ? HW
   HW2        1.0     0.494479     0.341746     0.644848    Uiso  ? HW
   OW         1.0     0.907729     0.415615     0.173239    Uiso  ? O
   HW1        1.0     0.894585     0.437171     0.165615    Uiso  ? HW
   HW2        1.0     0.931651     0.422187     0.181388    Uiso  ? HW
   OW         1.0     0.319663     0.342008     0.258149    Uiso  ? O
   HW1        1.0     0.329653     0.345163     0.282334    Uiso  ? HW
   HW2        1.0     0.335436     0.326761     0.243954    Uiso  ? HW
   OW         1.0     0.606204     0.513144     0.152471    Uiso  ? O
   HW1        1.0     0.605941     0.500263     0.129600    Uiso  ? HW
   HW2        1.0     0.595689     0.497897     0.171399    Uiso  ? HW
   OW         1.0     0.355678     0.519453     0.744479    Uiso  ? O
   HW1        1.0     0.348580     0.526025     0.768927    Uiso  ? HW
   HW2        1.0     0.364353     0.494742     0.744217    Uiso  ? HW
   OW         1.0     0.698212     0.826761     0.338328    Uiso  ? O
   HW1        1.0     0.719243     0.812566     0.332019    Uiso  ? HW
   HW2        1.0     0.676656     0.811777     0.336225    Uiso  ? HW
   OW         1.0     0.920873     0.941903     0.398002    Uiso  ? O
   HW1        1.0     0.895373     0.935594     0.396951    Uiso  ? HW
   HW2        1.0     0.935068     0.920084     0.402208    Uiso  ? HW
   OW         1.0     0.021819     0.166930     0.945846    Uiso  ? O
   HW1        1.0     0.035752     0.145110     0.940852    Uiso  ? HW
   HW2        1.0    -0.000789     0.166141     0.932177    Uiso  ? HW
   OW         1.0     0.217403     0.653260     0.437171    Uiso  ? O
   HW1        1.0     0.219243     0.664038     0.461094    Uiso  ? HW
   HW2        1.0     0.192955     0.656151     0.427971    Uiso  ? HW
   OW         1.0     0.884332     0.252629     0.690063    Uiso  ? O
   HW1        1.0     0.880915     0.235016     0.670873    Uiso  ? HW
   HW2        1.0     0.908254     0.249211     0.700578    Uiso  ? HW
   OW         1.0     0.484753     0.176656     0.071767    Uiso  ? O
   HW1        1.0     0.499737     0.194269     0.059411    Uiso  ? HW
   HW2        1.0     0.475815     0.159306     0.054154    Uiso  ? HW
   OW         1.0     0.645110     0.986856     0.388276    Uiso  ? O
   HW1        1.0     0.668770     0.985016     0.376709    Uiso  ? HW
   HW2        1.0     0.645636     0.974500     0.411409    Uiso  ? HW
   OW         1.0     0.427182     0.296004     0.741062    Uiso  ? O
   HW1        1.0     0.416141     0.280231     0.723186    Uiso  ? HW
   HW2        1.0     0.444006     0.282334     0.755783    Uiso  ? HW
   OW         1.0     0.850946     0.748423     0.008149    Uiso  ? O
   HW1        1.0     0.827550     0.755783     0.017613    Uiso  ? HW
   HW2        1.0     0.863302     0.769716    -0.001577    Uiso  ? HW
   OW         1.0     0.199264     0.013933     0.449264    Uiso  ? O
   HW1        1.0     0.211619     0.007361     0.471609    Uiso  ? HW
   HW2        1.0     0.179811    -0.003155     0.444795    Uiso  ? HW
   OW         1.0     0.761304     0.050473     0.983438    Uiso  ? O
   HW1        1.0     0.774974     0.049685     1.005783    Uiso  ? HW
   HW2        1.0     0.772608     0.067298     0.966877    Uiso  ? HW
   OW         1.0     0.957676     0.296793     0.681914    Uiso  ? O
   HW1        1.0     0.976604     0.313354     0.674290    Uiso  ? HW
   HW2        1.0     0.968717     0.274448     0.690852    Uiso  ? HW
   OW         1.0     0.493428     0.619085     0.080705    Uiso  ? O
   HW1        1.0     0.513144     0.602261     0.078076    Uiso  ? HW
   HW2        1.0     0.495794     0.631966     0.103575    Uiso  ? HW
   OW         1.0     0.761041     1.001052     0.693743    Uiso  ? O
   HW1        1.0     0.786278     1.005258     0.700053    Uiso  ? HW
   HW2        1.0     0.759201     0.980810     0.677182    Uiso  ? HW
   OW         1.0     0.956099     0.253155     0.014984    Uiso  ? O
   HW1        1.0     0.950315     0.259727    -0.009727    Uiso  ? HW
   HW2        1.0     0.968191     0.273396     0.026814    Uiso  ? HW
   OW         1.0     0.700841     0.974763     0.713985    Uiso  ? O
   HW1        1.0     0.694795     0.963197     0.691115    Uiso  ? HW
   HW2        1.0     0.712145     0.957413     0.730021    Uiso  ? HW
   OW         1.0     0.564406     0.959516     0.779443    Uiso  ? O
   HW1        1.0     0.590168     0.960568     0.785226    Uiso  ? HW
   HW2        1.0     0.557834     0.980810     0.765773    Uiso  ? HW
   OW         1.0     0.716351     0.562829     0.196898    Uiso  ? O
   HW1        1.0     0.698738     0.543901     0.192955    Uiso  ? HW
   HW2        1.0     0.733964     0.562829     0.177445    Uiso  ? HW
   OW         1.0     0.304942     0.369611     0.740536    Uiso  ? O
   HW1        1.0     0.299422     0.373291     0.715037    Uiso  ? HW
   HW2        1.0     0.295478     0.389853     0.754469    Uiso  ? HW
   OW         1.0     0.397476     0.509464     0.344637    Uiso  ? O
   HW1        1.0     0.402997     0.515247     0.319663    Uiso  ? HW
   HW2        1.0     0.417192     0.495531     0.354890    Uiso  ? HW
   OW         1.0     0.121188     0.210042     0.317035    Uiso  ? O
   HW1        1.0     0.128286     0.195846     0.338065    Uiso  ? HW
   HW2        1.0     0.142482     0.221346     0.306519    Uiso  ? HW
   OW         1.0     0.470820     0.372766     0.412986    Uiso  ? O
   HW1        1.0     0.487119     0.352261     0.411146    Uiso  ? HW
   HW2        1.0     0.483701     0.393270     0.422713    Uiso  ? HW
   OW         1.0     0.049159     0.148528     0.035226    Uiso  ? O
   HW1        1.0     0.073607     0.158517     0.033386    Uiso  ? HW
   HW2        1.0     0.031546     0.167981     0.032334    Uiso  ? HW
   OW         1.0     0.483176     0.703207     0.809674    Uiso  ? O
   HW1        1.0     0.457413     0.708728     0.809411    Uiso  ? HW
   HW2        1.0     0.491062     0.697687     0.785226    Uiso  ? HW
   OW         1.0     0.948475     0.645373     0.957676    Uiso  ? O
   HW1        1.0     0.959253     0.651157     0.934280    Uiso  ? HW
   HW2        1.0     0.922450     0.648528     0.956362    Uiso  ? HW
   OW         1.0     0.385910     0.731073     0.514984    Uiso  ? O
   HW1        1.0     0.405889     0.716351     0.523396    Uiso  ? HW
   HW2        1.0     0.375394     0.744217     0.535489    Uiso  ? HW
   OW         1.0     0.482650     0.826761     0.565195    Uiso  ? O
   HW1        1.0     0.456625     0.830442     0.562303    Uiso  ? HW
   HW2        1.0     0.487645     0.800999     0.566509    Uiso  ? HW
   OW         1.0     0.492376     0.762618     0.081756    Uiso  ? O
   HW1        1.0     0.484227     0.739222     0.090431    Uiso  ? HW
   HW2        1.0     0.510778     0.759464     0.063354    Uiso  ? HW
   OW         1.0     0.980284     0.800210     0.905100    Uiso  ? O
   HW1        1.0     0.958991     0.815457     0.908254    Uiso  ? HW
   HW2        1.0     0.972923     0.774974     0.907203    Uiso  ? HW
   OW         1.0     0.262093     0.520242     0.132229    Uiso  ? O
   HW1        1.0     0.256572     0.546004     0.132492    Uiso  ? HW
   HW2        1.0     0.264196     0.512093     0.107256    Uiso  ? HW
   OW         1.0     0.953207     0.300210     0.954522    Uiso  ? O
   HW1        1.0     0.969243     0.293375     0.935068    Uiso  ? HW
   HW2        1.0     0.956362     0.325710     0.959779    Uiso  ? HW
   OW         1.0     0.446635     0.641430     0.910358    Uiso  ? O
   HW1        1.0     0.460042     0.619611     0.916404    Uiso  ? HW
   HW2        1.0     0.463722     0.661146     0.906151    Uiso  ? HW
   OW         1.0     0.291535     0.165089     0.563880    Uiso  ? O
   HW1        1.0     0.306782     0.186383     0.559937    Uiso  ? HW
   HW2        1.0     0.299422     0.152734     0.585699    Uiso  ? HW
   OW         1.0     0.638538     0.755783     0.545741    Uiso  ? O
   HW1        1.0     0.651945     0.768665     0.527077    Uiso  ? HW
   HW2        1.0     0.629075     0.733176     0.535489    Uiso  ? HW
   OW         1.0     0.358833     0.550736     0.185331    Uiso  ? O
   HW1        1.0     0.381703     0.539695     0.178233    Uiso  ? HW
   HW2        1.0     0.359096     0.555731     0.211094    Uiso  ? HW
   OW         1.0     0.296004     0.514458     0.193218    Uiso  ? O
   HW1        1.0     0.314406     0.530757     0.183754    Uiso  ? HW
   HW2        1.0     0.299685     0.511041     0.218980    Uiso  ? HW
   OW         1.0     0.206099     0.139853     0.363302    Uiso  ? O
   HW1        1.0     0.212934     0.164564     0.369085    Uiso  ? HW
   HW2        1.0     0.210568     0.135121     0.337802    Uiso  ? HW
   OW         1.0     0.351735     0.448212     0.743165    Uiso  ? O
   HW1        1.0     0.356993     0.437960     0.719506    Uiso  ? HW
   HW2        1.0     0.328864     0.439012     0.751577    Uiso  ? HW
   OW         1.0     0.735016     0.516824     0.907992    Uiso  ? O
   HW1        1.0     0.733176     0.540747     0.918770    Uiso  ? HW
   HW2        1.0     0.740799     0.519190     0.882492    Uiso  ? HW
   OW         1.0     0.389590     0.371714     0.154837    Uiso  ? O
   HW1        1.0     0.404048     0.374869     0.133281    Uiso  ? HW
   HW2        1.0     0.369348     0.355941     0.149842    Uiso  ? HW
   OW         1.0     0.628812     0.104627     0.031809    Uiso  ? O
   HW1        1.0     0.611987     0.086488     0.022871    Uiso  ? HW
   HW2        1.0     0.619085     0.115668     0.053365    Uiso  ? HW
   OW         1.0     0.595689     0.441903     0.834122    Uiso  ? O
   HW1        1.0     0.587539     0.457413     0.853838    Uiso  ? HW
   HW2        1.0     0.611199     0.422976     0.843586    Uiso  ? HW
   OW         1.0     0.329916     0.164301     0.736067    Uiso  ? O
   HW1        1.0     0.309411     0.168507     0.751577    Uiso  ? HW
   HW2        1.0     0.329127     0.139590     0.726866    Uiso  ? HW
   OW         1.0     0.347529     0.223712     0.244479    Uiso  ? O
   HW1        1.0     0.349895     0.199264     0.234753    Uiso  ? HW
   HW2        1.0     0.343586     0.222660     0.270242    Uiso  ? HW
   OW         1.0     0.481335     0.854627     0.400894    Uiso  ? O
   HW1        1.0     0.502366     0.870400     0.398791    Uiso  ? HW
   HW2        1.0     0.461094     0.868297     0.410095    Uiso  ? HW
   OW         1.0     0.260515     0.881178     0.341746    Uiso  ? O
   HW1        1.0     0.262881     0.901420     0.324921    Uiso  ? HW
   HW2        1.0     0.284175     0.870137     0.345689    Uiso  ? HW
   OW         1.0     0.412198     0.135910     0.282071    Uiso  ? O
   HW1        1.0     0.435068     0.136435     0.295216    Uiso  ? HW
   HW2        1.0     0.392744     0.130389     0.298633    Uiso  ? HW
   OW         1.0     0.945321     0.264721     0.620925    Uiso  ? O
   HW1        1.0     0.922187     0.260778     0.609096    Uiso  ? HW
   HW2        1.0     0.941378     0.277603     0.643796    Uiso  ? HW
   OW         1.0     0.958465     0.745794     0.970032    Uiso  ? O
   HW1        1.0     0.955836     0.743954     0.944006    Uiso  ? HW
   HW2        1.0     0.934805     0.750526     0.980810    Uiso  ? HW
   OW         1.0     0.617508     0.005521     0.052839    Uiso  ? O
   HW1        1.0     0.593586     0.012881     0.044953    Uiso  ? HW
   HW2        1.0     0.615931    -0.004206     0.077287    Uiso  ? HW
   OW         1.0     0.883281     0.490010     0.339905    Uiso  ? O
   HW1        1.0     0.902208     0.474238     0.330705    Uiso  ? HW
   HW2        1.0     0.863828     0.492114     0.322292    Uiso  ? HW
   OW         1.0     0.466088     0.408780     0.011830    Uiso  ? O
   HW1        1.0     0.465563     0.430337     0.026814    Uiso  ? HW
   HW2        1.0     0.469769     0.415615    -0.013144    Uiso  ? HW
   OW         1.0     0.294164     0.844637     0.939800    Uiso  ? O
   HW1        1.0     0.307834     0.864090     0.951630    Uiso  ? HW
   HW2        1.0     0.307834     0.822292     0.941640    Uiso  ? HW
   OW         1.0     0.646425     0.210568     0.876709    Uiso  ? O
   HW1        1.0     0.636961     0.233176     0.866719    Uiso  ? HW
   HW2        1.0     0.626183     0.194795     0.883018    Uiso  ? HW
   OW         1.0     0.667981     0.030494     0.455310    Uiso  ? O
   HW1        1.0     0.655363     0.008149     0.461094    Uiso  ? HW
   HW2        1.0     0.669033     0.046004     0.476604    Uiso  ? HW
   OW         1.0     0.463722     0.719506     0.392482    Uiso  ? O
   HW1        1.0     0.483176     0.737119     0.391956    Uiso  ? HW
   HW2        1.0     0.452418     0.718191     0.368822    Uiso  ? HW
   OW         1.0     0.252366     0.525237     0.684017    Uiso  ? O
   HW1        1.0     0.256046     0.499737     0.689800    Uiso  ? HW
   HW2        1.0     0.234753     0.535226     0.700578    Uiso  ? HW
   OW         1.0     0.092797     0.870400     0.933491    Uiso  ? O
   HW1        1.0     0.114616     0.885121     0.934805    Uiso  ? HW
   HW2        1.0     0.079390     0.876446     0.911672    Uiso  ? HW
   OW         1.0     0.539695     0.397739     0.109096    Uiso  ? O
   HW1        1.0     0.526551     0.376709     0.117771    Uiso  ? HW
   HW2        1.0     0.559937     0.402734     0.125131    Uiso  ? HW
   OW         1.0     0.532334     0.783649     0.153260    Uiso  ? O
   HW1        1.0     0.553365     0.799159     0.152734    Uiso  ? HW
   HW2        1.0     0.520505     0.784175     0.129863    Uiso  ? HW
   OW         1.0     0.475026     0.446898     0.294953    Uiso  ? O
   HW1        1.0     0.500789     0.443743     0.299422    Uiso  ? HW
   HW2        1.0     0.461356     0.433754     0.313091    Uiso  ? HW
   OW         1.0     0.325184     0.761041     0.349106    Uiso  ? O
   HW1        1.0     0.342534     0.760252     0.329653    Uiso  ? HW
   HW2        1.0     0.301788     0.768402     0.339642    Uiso  ? HW
   OW         1.0     0.622765     0.980547     0.118297    Uiso  ? O
   HW1        1.0     0.612250     0.963460     0.135384    Uiso  ? HW
   HW2        1.0     0.644848     0.990799     0.128286    Uiso  ? HW
   OW         1.0     0.644322     0.414826     0.047056    Uiso  ? O
   HW1        1.0     0.652734     0.423764     0.070189    Uiso  ? HW
   HW2        1.0     0.620662     0.403785     0.050473    Uiso  ? HW
   OW         1.0     0.767613     0.656677     0.495794    Uiso  ? O
   HW1        1.0     0.743428     0.646688     0.492376    Uiso  ? HW
   HW2        1.0     0.777340     0.648528     0.518927    Uiso  ? HW
   OW         1.0     0.697949     0.524711     0.117508    Uiso  ? O
   HW1        1.0     0.682702     0.518402     0.096740    Uiso  ? HW
   HW2        1.0     0.684805     0.519979     0.139590    Uiso  ? HW
   OW         1.0     0.521556     0.457939     0.364879    Uiso  ? O
   HW1        1.0     0.513407     0.443481     0.385384    Uiso  ? HW
   HW2        1.0     0.528128     0.442166     0.345163    Uiso  ? HW
   OW         1.0     0.648002     0.527602     0.378812    Uiso  ? O
   HW1        1.0     0.654837     0.532597     0.353838    Uiso  ? HW
   HW2        1.0     0.625920     0.513407     0.379075    Uiso  ? HW
   OW         1.0     0.112776     0.608044     0.079916    Uiso  ? O
   HW1        1.0     0.086488     0.608833     0.080967    Uiso  ? HW
   HW2        1.0     0.121714     0.628812     0.066509    Uiso  ? HW
   OW         1.0     0.396688     0.180336     0.059148    Uiso  ? O
   HW1        1.0     0.406151     0.189537     0.081756    Uiso  ? HW
   HW2        1.0     0.395899     0.200053     0.041535    Uiso  ? HW
   OW         1.0     0.648791     0.372766     0.648791    Uiso  ? O
   HW1        1.0     0.673502     0.379863     0.654574    Uiso  ? HW
   HW2        1.0     0.645899     0.347003     0.653523    Uiso  ? HW
   OW         1.0     0.404311     0.519716     0.967666    Uiso  ? O
   HW1        1.0     0.428759     0.527340     0.974238    Uiso  ? HW
   HW2        1.0     0.393796     0.537592     0.951367    Uiso  ? HW
   OW         1.0     0.577287     0.864090     0.095952    Uiso  ? O
   HW1        1.0     0.554154     0.858833     0.084385    Uiso  ? HW
   HW2        1.0     0.580179     0.848580     0.116982    Uiso  ? HW
   OW         1.0     0.176393     0.366719     0.685068    Uiso  ? O
   HW1        1.0     0.165878     0.343323     0.679285    Uiso  ? HW
   HW2        1.0     0.170347     0.383807     0.665878    Uiso  ? HW
   OW         1.0     1.001840     0.719506     0.017350    Uiso  ? O
   HW1        1.0     0.986593     0.725289     0.038118    Uiso  ? HW
   HW2        1.0     0.991325     0.730021    -0.004206    Uiso  ? HW
   OW         1.0     1.000000     0.194269     0.019716    Uiso  ? O
   HW1        1.0     0.985542     0.216088     0.017613    Uiso  ? HW
   HW2        1.0     0.992902     0.177182     0.001052    Uiso  ? HW
   OW         1.0     0.561251     0.332282     0.542850    Uiso  ? O
   HW1        1.0     0.585962     0.329653     0.534175    Uiso  ? HW
   HW2        1.0     0.552576     0.309411     0.552050    Uiso  ? HW
   OW         1.0     0.470557     0.021556     0.671924    Uiso  ? O
   HW1        1.0     0.484490     0.027340     0.650105    Uiso  ? HW
   HW2        1.0     0.481598     0.033386     0.692692    Uiso  ? HW
   OW         1.0     0.522345     0.530494     0.143796    Uiso  ? O
   HW1        1.0     0.500263     0.544427     0.146162    Uiso  ? HW
   HW2        1.0     0.528128     0.518927     0.166667    Uiso  ? HW
   OW         1.0     0.070452     0.319663     0.174027    Uiso  ? O
   HW1        1.0     0.094637     0.311514     0.167718    Uiso  ? HW
   HW2        1.0     0.069664     0.345952     0.173764    Uiso  ? HW
   OW         1.0     0.361724     0.972135     0.288906    Uiso  ? O
   HW1        1.0     0.373554     0.951104     0.299422    Uiso  ? HW
   HW2        1.0     0.340957     0.978444     0.303891    Uiso  ? HW
   OW         1.0     0.568086     0.479495     0.896425    Uiso  ? O
   HW1        1.0     0.542850     0.473975     0.891430    Uiso  ? HW
   HW2        1.0     0.577024     0.463722     0.915352    Uiso  ? HW
   OW         1.0     0.555205     0.512618     0.024448    Uiso  ? O
   HW1        1.0     0.573081     0.520768     0.006835    Uiso  ? HW
   HW2        1.0     0.534437     0.502892     0.011567    Uiso  ? HW
   OW         1.0     0.501840     0.336225     0.125920    Uiso  ? O
   HW1        1.0     0.493691     0.328864     0.149842    Uiso  ? HW
   HW2        1.0     0.511041     0.315195     0.113039    Uiso  ? HW
   OW         1.0     0.067823     0.229232     0.849369    Uiso  ? O
   HW1        1.0     0.061514     0.251840     0.837539    Uiso  ? HW
   HW2        1.0     0.074921     0.233964     0.874343    Uiso  ? HW
   OW         1.0     0.126972     0.820452     0.728969    Uiso  ? O
   HW1        1.0     0.115405     0.843323     0.723975    Uiso  ? HW
   HW2        1.0     0.115405     0.809148     0.750000    Uiso  ? HW
   OW         1.0     0.051262     0.831230     0.151420    Uiso  ? O
   HW1        1.0     0.070715     0.821504     0.166141    Uiso  ? HW
   HW2        1.0     0.038644     0.811514     0.139590    Uiso  ? HW
   OW         1.0     0.822292     0.503155     0.762881    Uiso  ? O
   HW1        1.0     0.830442     0.488696     0.742639    Uiso  ? HW
   HW2        1.0     0.799685     0.493428     0.772082    Uiso  ? HW
   OW         1.0     0.636172     0.636698     0.967666    Uiso  ? O
   HW1        1.0     0.659306     0.626709     0.975026    Uiso  ? HW
   HW2        1.0     0.639853     0.654837     0.949001    Uiso  ? HW
   OW         1.0     0.969506     0.803628     0.142219    Uiso  ? O
   HW1        1.0     0.990010     0.788118     0.136961    Uiso  ? HW
   HW2        1.0     0.955836     0.807834     0.120137    Uiso  ? HW
   OW         1.0     0.043901     0.697687     0.957939    Uiso  ? O
   HW1        1.0     0.050210     0.722660     0.951893    Uiso  ? HW
   HW2        1.0     0.027077     0.688486     0.940063    Uiso  ? HW
   OW         1.0     0.532860     0.924816     0.281020    Uiso  ? O
   HW1        1.0     0.549947     0.923764     0.300999    Uiso  ? HW
   HW2        1.0     0.522871     0.901157     0.276551    Uiso  ? HW
   OW         1.0     0.612776     0.632755     0.889327    Uiso  ? O
   HW1        1.0     0.622765     0.610936     0.900631    Uiso  ? HW
   HW2        1.0     0.625131     0.636961     0.866456    Uiso  ? HW
   OW         1.0     0.464511     0.794690     0.811514    Uiso  ? O
   HW1        1.0     0.481073     0.777602     0.822818    Uiso  ? HW
   HW2        1.0     0.452156     0.783123     0.791535    Uiso  ? HW
   OW         1.0     0.079127     0.160883     0.823081    Uiso  ? O
   HW1        1.0     0.082019     0.156414     0.848843    Uiso  ? HW
   HW2        1.0     0.070978     0.185594     0.819401    Uiso  ? HW
   OW         1.0     0.911146     0.541535     0.982913    Uiso  ? O
   HW1        1.0     0.925605     0.560726     0.993691    Uiso  ? HW
   HW2        1.0     0.925342     0.519190     0.982124    Uiso  ? HW
   OW         1.0     0.830705     0.294427     0.031020    Uiso  ? O
   HW1        1.0     0.821767     0.318875     0.027603    Uiso  ? HW
   HW2        1.0     0.856730     0.293901     0.027340    Uiso  ? HW
   OW         1.0     0.361199     0.102787     0.573607    Uiso  ? O
   HW1        1.0     0.369874     0.127760     0.573344    Uiso  ? HW
   HW2        1.0     0.368034     0.090957     0.550999    Uiso  ? HW
   OW         1.0     0.648791     0.932702     0.892219    Uiso  ? O
   HW1        1.0     0.644585     0.958202     0.895899    Uiso  ? HW
   HW2        1.0     0.654837     0.921398     0.915089    Uiso  ? HW
   OW         1.0     0.182965     0.293112     0.128023    Uiso  ? O
   HW1        1.0     0.205836     0.305205     0.123554    Uiso  ? HW
   HW2        1.0     0.175342     0.280231     0.106467    Uiso  ? HW
   OW         1.0     0.747897     0.936120     0.557834    Uiso  ? O
   HW1        1.0     0.728181     0.935594     0.574921    Uiso  ? HW
   HW2        1.0     0.770242     0.929022     0.569664    Uiso  ? HW
   OW         1.0     0.942166     0.476866     0.739485    Uiso  ? O
   HW1        1.0     0.955573     0.488696     0.758675    Uiso  ? HW
   HW2        1.0     0.949790     0.451630     0.737645    Uiso  ? HW
   OW         1.0     0.575447     0.836225     0.869874    Uiso  ? O
   HW1        1.0     0.556519     0.854101     0.871714    Uiso  ? HW
   HW2        1.0     0.571241     0.817298     0.887750    Uiso  ? HW
   OW         1.0     0.776025     0.972923     0.111199    Uiso  ? O
   HW1        1.0     0.757361     0.991325     0.113039    Uiso  ? HW
   HW2        1.0     0.799685     0.984227     0.113828    Uiso  ? HW
   OW         1.0     0.872765     0.616719     0.476078    Uiso  ? O
   HW1        1.0     0.898002     0.609359     0.476866    Uiso  ? HW
   HW2        1.0     0.859358     0.603838     0.494479    Uiso  ? HW
   OW         1.0     0.451104     0.046004     0.539695    Uiso  ? O
   HW1        1.0     0.425868     0.052576     0.535489    Uiso  ? HW
   HW2        1.0     0.453207     0.019716     0.538906    Uiso  ? HW
   OW         1.0     0.857518     0.902471     0.046004    Uiso  ? O
   HW1        1.0     0.877234     0.917718     0.054154    Uiso  ? HW
   HW2        1.0     0.838854     0.901682     0.064406    Uiso  ? HW
   OW         1.0     0.016562     0.534700     0.751840    Uiso  ? O
   HW1        1.0     0.028654     0.554942     0.740273    Uiso  ? HW
   HW2        1.0    -0.007624     0.542061     0.758938    Uiso  ? HW
   OW         1.0     0.127234     0.452418     0.772345    Uiso  ? O
   HW1        1.0     0.102261     0.446109     0.767087    Uiso  ? HW
   HW2        1.0     0.133544     0.474501     0.759201    Uiso  ? HW
   OW         1.0     0.788118     0.852524     0.458465    Uiso  ? O
   HW1        1.0     0.781283     0.835699     0.477392    Uiso  ? HW
   HW2        1.0     0.783649     0.841745     0.435068    Uiso  ? HW
   OW         1.0     0.070452     0.539958     0.660883    Uiso  ? O
   HW1        1.0     0.057571     0.549422     0.639853    Uiso  ? HW
   HW2        1.0     0.080179     0.516036     0.655100    Uiso  ? HW
   OW         1.0     0.609621     0.547056     0.990273    Uiso  ? O
   HW1        1.0     0.601472     0.568086     1.003680    Uiso  ? HW
   HW2        1.0     0.601998     0.548896     0.965300    Uiso  ? HW
   OW         1.0     0.681651     0.006835     0.027603    Uiso  ? O
   HW1        1.0     0.658255     0.004469     0.039432    Uiso  ? HW
   HW2        1.0     0.678759     0.004206     0.001577    Uiso  ? HW
   OW         1.0     0.018139     0.136172     0.718717    Uiso  ? O
   HW1        1.0     0.020768     0.160358     0.708202    Uiso  ? HW
   HW2        1.0     0.018139     0.138276     0.745005    Uiso  ? HW
   OW         1.0     0.275237     0.311251     0.571767    Uiso  ? O
   HW1        1.0     0.269716     0.287066     0.562829    Uiso  ? HW
   HW2        1.0     0.252892     0.324132     0.576498    Uiso  ? HW
   OW         1.0     0.311777     0.301262     0.727918    Uiso  ? O
   HW1        1.0     0.288381     0.308622     0.718980    Uiso  ? HW
   HW2        1.0     0.318086     0.277603     0.717666    Uiso  ? HW
   OW         1.0     0.716351     0.191903     0.885910    Uiso  ? O
   HW1        1.0     0.729495     0.206099     0.903523    Uiso  ? HW
   HW2        1.0     0.690852     0.198475     0.886961    Uiso  ? HW
   OW         1.0     0.895636     0.442955     0.804942    Uiso  ? O
   HW1        1.0     0.887487     0.422450     0.819138    Uiso  ? HW
   HW2        1.0     0.921661     0.446109     0.808360    Uiso  ? HW
   OW         1.0     0.586225     0.355678     0.619085    Uiso  ? O
   HW1        1.0     0.577813     0.346477     0.595952    Uiso  ? HW
   HW2        1.0     0.583859     0.336488     0.637224    Uiso  ? HW
   OW         1.0     0.565195     0.425868     0.621977    Uiso  ? O
   HW1        1.0     0.548370     0.436383     0.639590    Uiso  ? HW
   HW2        1.0     0.562040     0.437960     0.598843    Uiso  ? HW
   OW         1.0     0.240011     0.925342     0.855152    Uiso  ? O
   HW1        1.0     0.229758     0.901420     0.851998    Uiso  ? HW
   HW2        1.0     0.262093     0.927445     0.840957    Uiso  ? HW
   OW         1.0     0.660095     0.012093     0.958465    Uiso  ? O
   HW1        1.0     0.643533     0.009464     0.938223    Uiso  ? HW
   HW2        1.0     0.654837     0.034700     0.971083    Uiso  ? HW
   OW         1.0     0.750000     0.777340     0.329916    Uiso  ? O
   HW1        1.0     0.752892     0.751840     0.335173    Uiso  ? HW
   HW2        1.0     0.743428     0.780494     0.304679    Uiso  ? HW
   OW         1.0     0.404311     0.609621     0.447161    Uiso  ? O
   HW1        1.0     0.418507     0.623028     0.429811    Uiso  ? HW
   HW2        1.0     0.378812     0.615405     0.443743    Uiso  ? HW
   OW         1.0     0.318612    -0.005521     0.167455    Uiso  ? O
   HW1        1.0     0.313617     0.004206     0.191115    Uiso  ? HW
   HW2        1.0     0.300999     0.003417     0.150105    Uiso  ? HW
   OW         1.0     0.079127     0.514458     0.726341    Uiso  ? O
   HW1        1.0     0.071504     0.527077     0.704259    Uiso  ? HW
   HW2        1.0     0.104627     0.508412     0.724500    Uiso  ? HW
   OW         1.0     0.769979     0.368034     0.841483    Uiso  ? O
   HW1        1.0     0.782860     0.390904     0.839905    Uiso  ? HW
   HW2        1.0     0.785489     0.348318     0.833070    Uiso  ? HW
   OW         1.0     0.589642     0.399579     0.682177    Uiso  ? O
   HW1        1.0     0.585962     0.420347     0.697687    Uiso  ? HW
   HW2        1.0     0.576498     0.378812     0.691640    Uiso  ? HW
   OW         1.0     0.680599     0.858570     0.399054    Uiso  ? O
   HW1        1.0     0.664301     0.848318     0.416930    Uiso  ? HW
   HW2        1.0     0.688486     0.839905     0.382229    Uiso  ? HW
   OW         1.0     0.337277     0.478181     0.373554    Uiso  ? O
   HW1        1.0     0.358044     0.489748     0.362250    Uiso  ? HW
   HW2        1.0     0.332019     0.490010     0.396425    Uiso  ? HW
   OW         1.0     0.236330     0.939537     0.040747    Uiso  ? O
   HW1        1.0     0.233964     0.953470     0.018665    Uiso  ? HW
   HW2        1.0     0.258938     0.926130     0.040221    Uiso  ? HW
   OW         1.0     0.311777     0.402734     0.042587    Uiso  ? O
   HW1        1.0     0.337802     0.399316     0.044164    Uiso  ? HW
   HW2        1.0     0.305205     0.425079     0.054416    Uiso  ? HW
   OW         1.0     0.710042     0.853312     0.525499    Uiso  ? O
   HW1        1.0     0.689012     0.855941     0.541272    Uiso  ? HW
   HW2        1.0     0.711882     0.874343     0.509989    Uiso  ? HW
   OW         1.0     0.231861     0.618034     0.063354    Uiso  ? O
   HW1        1.0     0.213460     0.611987     0.045478    Uiso  ? HW
   HW2        1.0     0.243165     0.640904     0.057045    Uiso  ? HW
   OW         1.0     0.113302     0.385121     0.793638    Uiso  ? O
   HW1        1.0     0.088328     0.390904     0.799422    Uiso  ? HW
   HW2        1.0     0.114616     0.360936     0.783649    Uiso  ? HW
   OW         1.0     0.247634     0.721872     0.936908    Uiso  ? O
   HW1        1.0     0.266824     0.706099     0.945584    Uiso  ? HW
   HW2        1.0     0.258412     0.742902     0.924816    Uiso  ? HW
   OW         1.0     0.925342     0.581230     0.346215    Uiso  ? O
   HW1        1.0     0.948475     0.589642     0.355415    Uiso  ? HW
   HW2        1.0     0.907992     0.600946     0.346740    Uiso  ? HW
   OW         1.0     0.924816     0.937434     0.897739    Uiso  ? O
   HW1        1.0     0.899579     0.944795     0.895899    Uiso  ? HW
   HW2        1.0     0.926919     0.917718     0.914826    Uiso  ? HW
   OW         1.0     0.775762     0.391693     0.288381    Uiso  ? O
   HW1        1.0     0.797056     0.406151     0.293901    Uiso  ? HW
   HW2        1.0     0.777865     0.368034     0.299685    Uiso  ? HW
   OW         1.0     0.609884     0.208202     0.037329    Uiso  ? O
   HW1        1.0     0.609359     0.182965     0.045216    Uiso  ? HW
   HW2        1.0     0.633807     0.213985     0.027865    Uiso  ? HW
   OW         1.0     0.958202     0.876446     0.064406    Uiso  ? O
   HW1        1.0     0.963722     0.852524     0.055205    Uiso  ? HW
   HW2        1.0     0.970557     0.879863     0.087277    Uiso  ? HW
   OW         1.0     0.915089     0.364353     0.685857    Uiso  ? O
   HW1        1.0     0.925867     0.340694     0.690589    Uiso  ? HW
   HW2        1.0     0.927182     0.382492     0.700841    Uiso  ? HW
   OW         1.0     0.660358     0.239485     0.359096    Uiso  ? O
   HW1        1.0     0.645899     0.248423     0.338854    Uiso  ? HW
   HW2        1.0     0.645373     0.238170     0.380652    Uiso  ? HW
   OW         1.0     0.123554     0.441640     0.840694    Uiso  ? O
   HW1        1.0     0.135647     0.446372     0.863565    Uiso  ? HW
   HW2        1.0     0.101209     0.455573     0.839380    Uiso  ? HW
   OW         1.0     0.310200     0.587277     0.913775    Uiso  ? O
   HW1        1.0     0.296004     0.576236     0.894585    Uiso  ? HW
   HW2        1.0     0.310988     0.613302     0.910095    Uiso  ? HW
   OW         1.0     0.321241     0.052839     0.935857    Uiso  ? O
   HW1        1.0     0.313880     0.077813     0.940063    Uiso  ? HW
   HW2        1.0     0.311514     0.044690     0.912986    Uiso  ? HW
   OW         1.0     0.736856     0.746583     0.555205    Uiso  ? O
   HW1        1.0     0.719506     0.759201     0.539695    Uiso  ? HW
   HW2        1.0     0.761041     0.749211     0.544953    Uiso  ? HW
   OW         1.0     0.302576     0.332808     1.004732    Uiso  ? O
   HW1        1.0     0.325447     0.320189     1.001052    Uiso  ? HW
   HW2        1.0     0.288906     0.332808     0.982387    Uiso  ? HW
   OW         1.0     0.752629     0.471346     0.970294    Uiso  ? O
   HW1        1.0     0.778128     0.477392     0.968191    Uiso  ? HW
   HW2        1.0     0.738433     0.487907     0.956099    Uiso  ? HW
   OW         1.0     0.192429     0.329653     0.227655    Uiso  ? O
   HW1        1.0     0.177971     0.318612     0.246845    Uiso  ? HW
   HW2        1.0     0.217928     0.324921     0.232124    Uiso  ? HW
   OW         1.0     0.337539     0.534175     0.421924    Uiso  ? O
   HW1        1.0     0.356730     0.517876     0.429548    Uiso  ? HW
   HW2        1.0     0.323607     0.541535     0.442955    Uiso  ? HW
   OW         1.0     0.843323     0.991325     0.133807    Uiso  ? O
   HW1        1.0     0.857518     1.007624     0.118559    Uiso  ? HW
   HW2        1.0     0.857518     0.969506     0.138276    Uiso  ? HW
   OW         1.0     0.357781     0.293112     0.226604    Uiso  ? O
   HW1        1.0     0.379075     0.297581     0.212145    Uiso  ? HW
   HW2        1.0     0.354890     0.267350     0.230284    Uiso  ? HW
   OW         1.0     0.380652     0.265247     0.113302    Uiso  ? O
   HW1        1.0     0.401157     0.249211     0.110410    Uiso  ? HW
   HW2        1.0     0.375657     0.277340     0.090431    Uiso  ? HW
   OW         1.0     0.177708     0.396951     0.762618    Uiso  ? O
   HW1        1.0     0.199527     0.383018     0.766562    Uiso  ? HW
   HW2        1.0     0.170347     0.394585     0.737382    Uiso  ? HW
   OW         1.0     0.822292     0.130915     0.244479    Uiso  ? O
   HW1        1.0     0.843323     0.116982     0.251840    Uiso  ? HW
   HW2        1.0     0.804942     0.114879     0.232913    Uiso  ? HW
   OW         1.0     0.707676     0.454784     0.580442    Uiso  ? O
   HW1        1.0     0.720557     0.442166     0.561251    Uiso  ? HW
   HW2        1.0     0.710042     0.441378     0.602787    Uiso  ? HW
   OW         1.0     0.181914     0.604890     0.012881    Uiso  ? O
   HW1        1.0     0.163512     0.587014     0.007098    Uiso  ? HW
   HW2        1.0     0.171136     0.624869     0.025762    Uiso  ? HW
   OW         1.0     0.350946     0.361987     0.796793    Uiso  ? O
   HW1        1.0     0.374606     0.363039     0.808360    Uiso  ? HW
   HW2        1.0     0.334911     0.379338     0.808622    Uiso  ? HW
   OW         1.0     0.566772     0.681125     0.866982    Uiso  ? O
   HW1        1.0     0.584122     0.663512     0.876183    Uiso  ? HW
   HW2        1.0     0.576498     0.705310     0.870400    Uiso  ? HW
   OW         1.0     0.947950     0.401157     0.736856    Uiso  ? O
   HW1        1.0     0.973975     0.403260     0.734490    Uiso  ? HW
   HW2        1.0     0.942166     0.384858     0.756309    Uiso  ? HW
   OW         1.0     0.215037     0.419821     0.272608    Uiso  ? O
   HW1        1.0     0.206362     0.411672     0.249211    Uiso  ? HW
   HW2        1.0     0.199527     0.439012     0.281546    Uiso  ? HW
   OW         1.0     0.440852     0.690589     0.318086    Uiso  ? O
   HW1        1.0     0.419558     0.676393     0.324132    Uiso  ? HW
   HW2        1.0     0.442429     0.692955     0.292061    Uiso  ? HW
   OW         1.0     0.409569     0.274974     0.600158    Uiso  ? O
   HW1        1.0     0.432440     0.262355     0.601472    Uiso  ? HW
   HW2        1.0     0.413775     0.300999     0.600158    Uiso  ? HW
   OW         1.0     0.037855     0.550736     0.500526    Uiso  ? O
   HW1        1.0     0.060988     0.541535     0.509201    Uiso  ? HW
   HW2        1.0     0.025762     0.564143     0.519453    Uiso  ? HW
   OW         1.0     0.754732     0.767087     0.629075    Uiso  ? O
   HW1        1.0     0.772345     0.749474     0.637487    Uiso  ? HW
   HW2        1.0     0.752629     0.765773     0.603049    Uiso  ? HW
   OW         1.0     0.407203     0.703996     0.889590    Uiso  ? O
   HW1        1.0     0.431914     0.710831     0.884069    Uiso  ? HW
   HW2        1.0     0.403785     0.703996     0.915615    Uiso  ? HW
   OW         1.0     0.135384     0.566772     0.677182    Uiso  ? O
   HW1        1.0     0.110410     0.558360     0.676656    Uiso  ? HW
   HW2        1.0     0.149054     0.555468     0.657992    Uiso  ? HW
   OW         1.0     0.339380     0.419821     0.412986    Uiso  ? O
   HW1        1.0     0.340168     0.437434     0.393533    Uiso  ? HW
   HW2        1.0     0.314406     0.413775     0.418507    Uiso  ? HW
   OW         1.0     0.442429     0.407466     0.353049    Uiso  ? O
   HW1        1.0     0.434543     0.391167     0.333596    Uiso  ? HW
   HW2        1.0     0.452156     0.393270     0.372766    Uiso  ? HW
   OW         1.0     0.970820     0.295216     0.425868    Uiso  ? O
   HW1        1.0     0.953470     0.277340     0.434017    Uiso  ? HW
   HW2        1.0     0.965825     0.301262     0.400631    Uiso  ? HW
   OW         1.0     0.513933     0.579653     0.406940    Uiso  ? O
   HW1        1.0     0.519716     0.561251     0.389064    Uiso  ? HW
   HW2        1.0     0.515510     0.603575     0.395636    Uiso  ? HW
   OW         1.0     0.671399     0.130915     0.510778    Uiso  ? O
   HW1        1.0     0.660358     0.148791     0.526551    Uiso  ? HW
   HW2        1.0     0.678233     0.141956     0.487907    Uiso  ? HW
   OW         1.0     0.221083     0.275499     0.750789    Uiso  ? O
   HW1        1.0     0.238696     0.271293     0.769979    Uiso  ? HW
   HW2        1.0     0.217140     0.253155     0.737645    Uiso  ? HW
   OW         1.0     0.631441     0.441378     0.650894    Uiso  ? O
   HW1        1.0     0.622240     0.461356     0.665352    Uiso  ? HW
   HW2        1.0     0.657729     0.440326     0.652997    Uiso  ? HW
   OW         1.0     0.204259     0.059411     0.149579    Uiso  ? O
   HW1        1.0     0.194269     0.034963     0.148265    Uiso  ? HW
   HW2        1.0     0.186383     0.075710     0.159832    Uiso  ? HW
   OW         1.0     0.876183     0.109621     0.116456    Uiso  ? O
   HW1        1.0     0.862513     0.130126     0.106993    Uiso  ? HW
   HW2        1.0     0.896688     0.118559     0.130126    Uiso  ? HW
   OW         1.0     0.346740     0.078339     0.263144    Uiso  ? O
   HW1        1.0     0.340168     0.103838     0.261830    Uiso  ? HW
   HW2        1.0     0.368034     0.074132     0.248160    Uiso  ? HW
   OW         1.0     0.708465     0.446635     0.471083    Uiso  ? O
   HW1        1.0     0.706625     0.471083     0.480284    Uiso  ? HW
   HW2        1.0     0.731861     0.443218     0.459516    Uiso  ? HW
   OW         1.0     0.394585     0.504469     0.548107    Uiso  ? O
   HW1        1.0     0.381178     0.526814     0.550210    Uiso  ? HW
   HW2        1.0     0.413775     0.507361     0.530231    Uiso  ? HW
   OW         1.0     0.324395     0.336488     0.071241    Uiso  ? O
   HW1        1.0     0.325710     0.339905     0.097266    Uiso  ? HW
   HW2        1.0     0.342797     0.319401     0.063880    Uiso  ? HW
   OW         1.0     0.761041     0.786803     0.192166    Uiso  ? O
   HW1        1.0     0.749211     0.791798     0.215037    Uiso  ? HW
   HW2        1.0     0.779443     0.768402     0.195846    Uiso  ? HW
   OW         1.0     0.625131     0.403785     0.589380    Uiso  ? O
   HW1        1.0     0.647739     0.402208     0.575973    Uiso  ? HW
   HW2        1.0     0.606730     0.414826     0.574395    Uiso  ? HW
   OW         1.0     0.173502     0.161146     0.499474    Uiso  ? O
   HW1        1.0     0.149579     0.162198     0.510515    Uiso  ? HW
   HW2        1.0     0.190852     0.173502     0.514984    Uiso  ? HW
   OW         1.0     0.146688     0.294953     0.270768    Uiso  ? O
   HW1        1.0     0.161672     0.273922     0.276288    Uiso  ? HW
   HW2        1.0     0.126709     0.287855     0.255258    Uiso  ? HW
   OW         1.0     0.184805     0.268402     0.573607    Uiso  ? O
   HW1        1.0     0.166141     0.253155     0.563091    Uiso  ? HW
   HW2        1.0     0.192166     0.258938     0.596740    Uiso  ? HW
   OW         1.0     0.471346     0.167192     0.924553    Uiso  ? O
   HW1        1.0     0.451893     0.173764     0.941115    Uiso  ? HW
   HW2        1.0     0.471609     0.183754     0.904311    Uiso  ? HW
   OW         1.0     0.977918     0.955836     0.659832    Uiso  ? O
   HW1        1.0     0.989748     0.978444     0.652997    Uiso  ? HW
   HW2        1.0     0.969243     0.943480     0.638276    Uiso  ? HW
   OW         1.0     0.478969     0.068349     0.090431    Uiso  ? O
   HW1        1.0     0.500000     0.065983     0.105941    Uiso  ? HW
   HW2        1.0     0.482650     0.053891     0.068612    Uiso  ? HW
   OW         1.0     0.905888     0.373554     0.012355    Uiso  ? O
   HW1        1.0     0.930599     0.374080     0.003155    Uiso  ? HW
   HW2        1.0     0.893270     0.352787     0.002629    Uiso  ? HW
   OW         1.0     0.174553     0.302839     0.791798    Uiso  ? O
   HW1        1.0     0.192166     0.290221     0.776814    Uiso  ? HW
   HW2        1.0     0.152997     0.307834     0.777340    Uiso  ? HW
   OW         1.0     0.410095     0.475815     0.912198    Uiso  ? O
   HW1        1.0     0.401420     0.487382     0.934017    Uiso  ? HW
   HW2        1.0     0.423239     0.493691     0.897739    Uiso  ? HW
   OW         1.0     0.630126     0.952944     0.723975    Uiso  ? O
   HW1        1.0     0.626446     0.949001     0.749737    Uiso  ? HW
   HW2        1.0     0.653260     0.964511     0.720031    Uiso  ? HW
   OW         1.0     0.260778     0.567823     0.561777    Uiso  ? O
   HW1        1.0     0.265773     0.542324     0.564406    Uiso  ? HW
   HW2        1.0     0.262355     0.579653     0.585173    Uiso  ? HW
   OW         1.0     0.396951     0.035752     0.950315    Uiso  ? O
   HW1        1.0     0.373554     0.039169     0.938486    Uiso  ? HW
   HW2        1.0     0.414826     0.050999     0.938749    Uiso  ? HW
   OW         1.0     0.964774     0.056782     0.302576    Uiso  ? O
   HW1        1.0     0.960831     0.049422     0.277603    Uiso  ? HW
   HW2        1.0     0.980284     0.038906     0.314406    Uiso  ? HW
   OW         1.0     0.374080     0.146688     0.410095    Uiso  ? O
   HW1        1.0     0.348318     0.151945     0.411146    Uiso  ? HW
   HW2        1.0     0.387224     0.169295     0.407466    Uiso  ? HW
   OW         1.0     0.729232     0.862513     0.263407    Uiso  ? O
   HW1        1.0     0.708991     0.878023     0.269979    Uiso  ? HW
   HW2        1.0     0.751051     0.877234     0.261304    Uiso  ? HW
   OW         1.0     0.675867     0.349106     0.498160    Uiso  ? O
   HW1        1.0     0.701630     0.343586     0.496057    Uiso  ? HW
   HW2        1.0     0.662461     0.327024     0.503155    Uiso  ? HW
   OW         1.0     0.702418     0.136961     0.766299    Uiso  ? O
   HW1        1.0     0.705310     0.135121     0.740273    Uiso  ? HW
   HW2        1.0     0.719769     0.121188     0.778128    Uiso  ? HW
   OW         1.0     0.753155     0.460568     0.037855    Uiso  ? O
   HW1        1.0     0.756572     0.482650     0.051525    Uiso  ? HW
   HW2        1.0     0.750263     0.466351     0.012355    Uiso  ? HW
   OW         1.0     0.370662     0.347003     0.728707    Uiso  ? O
   HW1        1.0     0.393533     0.338328     0.738433    Uiso  ? HW
   HW2        1.0     0.373028     0.350683     0.702944    Uiso  ? HW
   OW         1.0     0.384595     0.066246     0.517613    Uiso  ? O
   HW1        1.0     0.388276     0.080442     0.495794    Uiso  ? HW
   HW2        1.0     0.368034     0.046530     0.512618    Uiso  ? HW
   OW         1.0     0.884858     0.940063     0.158517    Uiso  ? O
   HW1        1.0     0.895110     0.924553     0.176919    Uiso  ? HW
   HW2        1.0     0.904311     0.948212     0.142482    Uiso  ? HW
   OW         1.0     0.630915     0.689800     0.671136    Uiso  ? O
   HW1        1.0     0.605152     0.693218     0.674553    Uiso  ? HW
   HW2        1.0     0.637750     0.698475     0.647476    Uiso  ? HW
   OW         1.0     0.434280     0.685594     0.543638    Uiso  ? O
   HW1        1.0     0.453207     0.691115     0.561251    Uiso  ? HW
   HW2        1.0     0.443218     0.667455     0.526814    Uiso  ? HW
   OW         1.0     0.434805     0.912461     0.016562    Uiso  ? O
   HW1        1.0     0.434017     0.888538     0.005258    Uiso  ? HW
   HW2        1.0     0.457413     0.915089     0.029443    Uiso  ? HW
   OW         1.0     0.303102     0.313617     0.643533    Uiso  ? O
   HW1        1.0     0.296530     0.320715     0.619085    Uiso  ? HW
   HW2        1.0     0.286278     0.324132     0.660620    Uiso  ? HW
   OW         1.0     0.001314     0.509727     0.906414    Uiso  ? O
   HW1        1.0     0.011304     0.531809     0.916404    Uiso  ? HW
   HW2        1.0     0.005783     0.509201     0.880389    Uiso  ? HW
   OW         1.0     0.179548     0.485541     0.269453    Uiso  ? O
   HW1        1.0     0.203207     0.495268     0.275237    Uiso  ? HW
   HW2        1.0     0.161146     0.502103     0.277865    Uiso  ? HW
   OW         1.0     0.157203     0.088591     0.574921    Uiso  ? O
   HW1        1.0     0.183228     0.088065     0.578864    Uiso  ? HW
   HW2        1.0     0.148791     0.113565     0.576761    Uiso  ? HW
   OW         1.0     0.848580     0.487907     0.849895    Uiso  ? O
   HW1        1.0     0.866982     0.482124     0.832019    Uiso  ? HW
   HW2        1.0     0.828076     0.471609     0.846740    Uiso  ? HW
   OW         1.0     0.308885     0.965037     0.740799    Uiso  ? O
   HW1        1.0     0.291009     0.949790     0.728707    Uiso  ? HW
   HW2        1.0     0.296267     0.982913     0.755520    Uiso  ? HW
   OW         1.0     0.945584     0.839642     0.498423    Uiso  ? O
   HW1        1.0     0.938749     0.816772     0.487645    Uiso  ? HW
   HW2        1.0     0.933228     0.859358     0.486330    Uiso  ? HW
   OW         1.0     0.376972     0.079390     0.007361    Uiso  ? O
   HW1        1.0     0.383018     0.064669    -0.013407    Uiso  ? HW
   HW2        1.0     0.364879     0.064669     0.025237    Uiso  ? HW
   OW         1.0     0.656151     0.781283     0.972398    Uiso  ? O
   HW1        1.0     0.642744     0.797581     0.988433    Uiso  ? HW
   HW2        1.0     0.670610     0.764721     0.986593    Uiso  ? HW
   OW         1.0     0.654048     0.649842     0.832019    Uiso  ? O
   HW1        1.0     0.670347     0.632229     0.821504    Uiso  ? HW
   HW2        1.0     0.645636     0.666404     0.813354    Uiso  ? HW
   OW         1.0     0.104364     0.292587     0.496583    Uiso  ? O
   HW1        1.0     0.127234     0.299947     0.507098    Uiso  ? HW
   HW2        1.0     0.105941     0.268139     0.487907    Uiso  ? HW
   OW         1.0     0.421399     0.840431     0.012355    Uiso  ? O
   HW1        1.0     0.395110     0.839905     0.011830    Uiso  ? HW
   HW2        1.0     0.430599     0.816509     0.017613    Uiso  ? HW
   OW         1.0     0.202418     0.672450     0.636698    Uiso  ? O
   HW1        1.0     0.203207     0.652997     0.619085    Uiso  ? HW
   HW2        1.0     0.185857     0.691115     0.628286    Uiso  ? HW
   OW         1.0     0.682177     0.438486     0.987907    Uiso  ? O
   HW1        1.0     0.671399     0.427182     1.008938    Uiso  ? HW
   HW2        1.0     0.695058     0.460305     0.995005    Uiso  ? HW
   OW         1.0     0.707150     0.259464     0.182965    Uiso  ? O
   HW1        1.0     0.701367     0.243428     0.202944    Uiso  ? HW
   HW2        1.0     0.725026     0.248160     0.167455    Uiso  ? HW
   OW         1.0     0.826761     0.724238     0.935857    Uiso  ? O
   HW1        1.0     0.835436     0.722660     0.960568    Uiso  ? HW
   HW2        1.0     0.828601     0.749211     0.927445    Uiso  ? HW
   OW         1.0     0.185331     0.517350     0.986330    Uiso  ? O
   HW1        1.0     0.178759     0.494217     0.975815    Uiso  ? HW
   HW2        1.0     0.163512     0.530494     0.992639    Uiso  ? HW
   OW         1.0     0.565720     0.643270     0.112513    Uiso  ? O
   HW1        1.0     0.585699     0.629075     0.121977    Uiso  ? HW
   HW2        1.0     0.543901     0.638801     0.126709    Uiso  ? HW
   OW         1.0     0.442955     0.481598     0.692955    Uiso  ? O
   HW1        1.0     0.421924     0.485541     0.677445    Uiso  ? HW
   HW2        1.0     0.446898     0.455836     0.695584    Uiso  ? HW
   OW         1.0     0.404311     0.225815     0.450315    Uiso  ? O
   HW1        1.0     0.383807     0.219769     0.434543    Uiso  ? HW
   HW2        1.0     0.422450     0.206887     0.448212    Uiso  ? HW
   OW         1.0     0.108570     0.375657     0.231073    Uiso  ? O
   HW1        1.0     0.127760     0.357781     0.232124    Uiso  ? HW
   HW2        1.0     0.118559     0.399579     0.235279    Uiso  ? HW
   OW         1.0     0.928233     0.140379     0.840168    Uiso  ? O
   HW1        1.0     0.949001     0.144322     0.855941    Uiso  ? HW
   HW2        1.0     0.908254     0.155626     0.847792    Uiso  ? HW
   OW         1.0     0.180336     0.676919     0.132229    Uiso  ? O
   HW1        1.0     0.184280     0.653785     0.120137    Uiso  ? HW
   HW2        1.0     0.187697     0.675079     0.157203    Uiso  ? HW
   OW         1.0     0.382755     0.393007     0.047844    Uiso  ? O
   HW1        1.0     0.393796     0.416930     0.047581    Uiso  ? HW
   HW2        1.0     0.398791     0.375920     0.036540    Uiso  ? HW
   OW         1.0     0.251577     0.381966     0.009464    Uiso  ? O
   HW1        1.0     0.227392     0.378812     0.019190    Uiso  ? HW
   HW2        1.0     0.250263     0.396688    -0.012355    Uiso  ? HW
   OW         1.0     0.875920     0.090694     0.845952    Uiso  ? O
   HW1        1.0     0.898791     0.103312     0.844374    Uiso  ? HW
   HW2        1.0     0.862250     0.094111     0.823870    Uiso  ? HW
   OW         1.0     0.226866     0.110410     0.101998    Uiso  ? O
   HW1        1.0     0.247371     0.124869     0.109359    Uiso  ? HW
   HW2        1.0     0.222923     0.090957     0.119348    Uiso  ? HW
   OW         1.0     0.316246     0.849369     0.870400    Uiso  ? O
   HW1        1.0     0.332019     0.870400     0.871977    Uiso  ? HW
   HW2        1.0     0.295216     0.853049     0.885647    Uiso  ? HW
   OW         1.0     0.835436     0.977129     0.260515    Uiso  ? O
   HW1        1.0     0.832019     0.962408     0.238959    Uiso  ? HW
   HW2        1.0     0.814669     0.992639     0.263933    Uiso  ? HW
   OW         1.0     0.853838     0.857781     0.500789    Uiso  ? O
   HW1        1.0     0.851998     0.861987     0.526551    Uiso  ? HW
   HW2        1.0     0.832808     0.867508     0.488696    Uiso  ? HW
   OW         1.0     0.745268     0.069664     0.713459    Uiso  ? O
   HW1        1.0     0.768927     0.079653     0.719769    Uiso  ? HW
   HW2        1.0     0.729495     0.089117     0.705573    Uiso  ? HW
   OW         1.0     0.196635     0.500526     0.886698    Uiso  ? O
   HW1        1.0     0.176656     0.483438     0.885647    Uiso  ? HW
   HW2        1.0     0.218191     0.488433     0.895110    Uiso  ? HW
   OW         1.0     0.130389     0.858833     0.240799    Uiso  ? O
   HW1        1.0     0.118297     0.876183     0.256572    Uiso  ? HW
   HW2        1.0     0.142744     0.840957     0.255258    Uiso  ? HW
   OW         1.0     0.596477     0.063617     0.705836    Uiso  ? O
   HW1        1.0     0.583859     0.045741     0.720031    Uiso  ? HW
   HW2        1.0     0.591220     0.059674     0.680336    Uiso  ? HW
   OW         1.0     0.323870     0.789169     0.210831    Uiso  ? O
   HW1        1.0     0.317560     0.763933     0.213722    Uiso  ? HW
   HW2        1.0     0.349106     0.791272     0.203996    Uiso  ? HW
   OW         1.0     0.239485     0.982387     0.683754    Uiso  ? O
   HW1        1.0     0.218454     0.978181     0.668770    Uiso  ? HW
   HW2        1.0     0.241325     0.962934     0.701630    Uiso  ? HW
   OW         1.0     0.906414     0.652997     0.367245    Uiso  ? O
   HW1        1.0     0.926656     0.663249     0.380389    Uiso  ? HW
   HW2        1.0     0.884332     0.655363     0.381441    Uiso  ? HW
   OW         1.0     0.719769     0.636172     0.560463    Uiso  ? O
   HW1        1.0     0.705836     0.643796     0.539695    Uiso  ? HW
   HW2        1.0     0.727129     0.611199     0.557571    Uiso  ? HW
   OW         1.0     0.909832     0.758675     0.254995    Uiso  ? O
   HW1        1.0     0.920084     0.782071     0.249211    Uiso  ? HW
   HW2        1.0     0.890641     0.752892     0.237907    Uiso  ? HW
   OW         1.0     0.870137     0.611724     0.157992    Uiso  ? O
   HW1        1.0     0.868559     0.592797     0.139853    Uiso  ? HW
   HW2        1.0     0.852524     0.630652     0.152734    Uiso  ? HW
   OW         1.0     0.014984     0.487907     0.582282    Uiso  ? O
   HW1        1.0     0.025237     0.464511     0.577024    Uiso  ? HW
   HW2        1.0     0.030231     0.500526     0.599632    Uiso  ? HW
   OW         1.0     0.572818     0.431388     0.549947    Uiso  ? O
   HW1        1.0     0.565457     0.418507     0.528391    Uiso  ? HW
   HW2        1.0     0.564143     0.456099     0.548896    Uiso  ? HW
   OW         1.0     1.002103     0.533912     0.288644    Uiso  ? O
   HW1        1.0     0.992376     0.534437     0.313091    Uiso  ? HW
   HW2        1.0     1.005258     0.558622     0.279968    Uiso  ? HW
   OW         1.0     0.109096     0.008149     0.839905    Uiso  ? O
   HW1        1.0     0.128286     0.011304     0.822029    Uiso  ? HW
   HW2        1.0     0.086225     0.004206     0.827550    Uiso  ? HW
   OW         1.0     0.252629     0.211356     0.156414    Uiso  ? O
   HW1        1.0     0.263144     0.191640     0.169821    Uiso  ? HW
   HW2        1.0     0.229232     0.217928     0.166930    Uiso  ? HW
   OW         1.0     0.679548     0.831493     0.075710    Uiso  ? O
   HW1        1.0     0.660883     0.834911     0.093849    Uiso  ? HW
   HW2        1.0     0.694269     0.853312     0.074132    Uiso  ? HW
   OW         1.0     0.848843     0.825710     0.032072    Uiso  ? O
   HW1        1.0     0.840694     0.850421     0.036015    Uiso  ? HW
   HW2        1.0     0.830705     0.808885     0.040484    Uiso  ? HW
   OW         1.0     0.263144     0.084911     0.028654    Uiso  ? O
   HW1        1.0     0.277077     0.066509     0.016036    Uiso  ? HW
   HW2        1.0     0.271819     0.087277     0.053365    Uiso  ? HW
   OW         1.0     0.554942     0.907203     0.967928    Uiso  ? O
   HW1        1.0     0.570189     0.907992     0.946372    Uiso  ? HW
   HW2        1.0     0.532071     0.919033     0.962934    Uiso  ? HW
   OW         1.0     0.675867     0.709779     0.877497    Uiso  ? O
   HW1        1.0     0.650631     0.717403     0.878286    Uiso  ? HW
   HW2        1.0     0.676919     0.683491     0.877497    Uiso  ? HW
   OW         1.0     0.439800     0.978970     0.978181    Uiso  ? O
   HW1        1.0     0.424816     0.966877     0.996057    Uiso  ? HW
   HW2        1.0     0.425342     0.996845     0.965037    Uiso  ? HW
   OW         1.0     0.324658     0.495268     0.263144    Uiso  ? O
   HW1        1.0     0.345163     0.479758     0.257886    Uiso  ? HW
   HW2        1.0     0.332808     0.520242     0.264458    Uiso  ? HW
   OW         1.0     0.697161     0.767087     0.840168    Uiso  ? O
   HW1        1.0     0.687171     0.765510     0.815720    Uiso  ? HW
   HW2        1.0     0.691115     0.745268     0.853575    Uiso  ? HW
   OW         1.0     0.029443     0.710305     0.492902    Uiso  ? O
   HW1        1.0     0.033912     0.735542     0.498686    Uiso  ? HW
   HW2        1.0     0.010515     0.708728     0.474763    Uiso  ? HW
   OW         1.0     0.906151     0.044953     0.588065    Uiso  ? O
   HW1        1.0     0.923502     0.050473     0.568875    Uiso  ? HW
   HW2        1.0     0.883544     0.057308     0.583070    Uiso  ? HW
   OW         1.0     0.130126     0.045478     0.082808    Uiso  ? O
   HW1        1.0     0.122503     0.022608     0.072029    Uiso  ? HW
   HW2        1.0     0.130389     0.064143     0.064143    Uiso  ? HW
   OW         1.0     0.942692     0.680336     0.313354    Uiso  ? O
   HW1        1.0     0.962408     0.664301     0.307571    Uiso  ? HW
   HW2        1.0     0.930336     0.671924     0.335173    Uiso  ? HW
   OW         1.0     0.915878     0.415878     0.565983    Uiso  ? O
   HW1        1.0     0.915615     0.404048     0.542324    Uiso  ? HW
   HW2        1.0     0.907203     0.399316     0.584122    Uiso  ? HW
   OW         1.0     0.097792     0.638276     0.644322    Uiso  ? O
   HW1        1.0     0.078864     0.634069     0.626709    Uiso  ? HW
   HW2        1.0     0.114879     0.618034     0.643796    Uiso  ? HW
   OW         1.0     0.629600     0.671661     0.030757    Uiso  ? O
   HW1        1.0     0.631178     0.663512     0.005783    Uiso  ? HW
   HW2        1.0     0.638538     0.652734     0.046793    Uiso  ? HW
   OW         1.0     0.916667     0.852261     0.325184    Uiso  ? O
   HW1        1.0     0.916404     0.848843     0.299159    Uiso  ? HW
   HW2        1.0     0.941378     0.855678     0.333333    Uiso  ? HW
   OW         1.0     0.173239     0.821241     0.800210    Uiso  ? O
   HW1        1.0     0.147476     0.817298     0.802313    Uiso  ? HW
   HW2        1.0     0.186120     0.798633     0.804154    Uiso  ? HW
   OW         1.0     0.930862     0.901945     0.961356    Uiso  ? O
   HW1        1.0     0.955836     0.893796     0.962671    Uiso  ? HW
   HW2        1.0     0.929811     0.927708     0.966877    Uiso  ? HW
   OW         1.0     0.466614     0.754469     0.182440    Uiso  ? O
   HW1        1.0     0.471872     0.758412     0.207676    Uiso  ? HW
   HW2        1.0     0.487907     0.760778     0.167981    Uiso  ? HW
   OW         1.0     0.399054     0.074132     0.632492    Uiso  ? O
   HW1        1.0     0.387224     0.081756     0.610410    Uiso  ? HW
   HW2        1.0     0.425079     0.074921     0.629600    Uiso  ? HW
   OW         1.0     0.461094     0.407729     0.192166    Uiso  ? O
   HW1        1.0     0.463459     0.381441     0.189800    Uiso  ? HW
   HW2        1.0     0.457939     0.418244     0.168244    Uiso  ? HW
   OW         1.0     0.031283     0.745005     0.405626    Uiso  ? O
   HW1        1.0     0.049159     0.756835     0.420873    Uiso  ? HW
   HW2        1.0     0.012093     0.735279     0.420610    Uiso  ? HW
   OW         1.0     0.977918     0.036015     0.889590    Uiso  ? O
   HW1        1.0     0.972923     0.044690     0.865142    Uiso  ? HW
   HW2        1.0     0.991851     0.013670     0.888276    Uiso  ? HW
   OW         1.0     0.173239     0.152734     0.939012    Uiso  ? O
   HW1        1.0     0.173239     0.132229     0.955573    Uiso  ? HW
   HW2        1.0     0.168244     0.174816     0.952418    Uiso  ? HW
   OW         1.0     0.497371     0.762355     0.243691    Uiso  ? O
   HW1        1.0     0.514984     0.779443     0.234227    Uiso  ? HW
   HW2        1.0     0.498948     0.761830     0.269979    Uiso  ? HW
   OW         1.0     0.976866     0.599106     0.194532    Uiso  ? O
   HW1        1.0     0.979758     0.573081     0.192429    Uiso  ? HW
   HW2        1.0     0.981861     0.606467     0.219243    Uiso  ? HW
   OW         1.0     0.339642     0.806519     0.694006    Uiso  ? O
   HW1        1.0     0.343586     0.816509     0.670347    Uiso  ? HW
   HW2        1.0     0.337539     0.780231     0.692166    Uiso  ? HW
   OW         1.0     0.823870     0.402471     0.174553    Uiso  ? O
   HW1        1.0     0.803628     0.395636     0.189800    Uiso  ? HW
   HW2        1.0     0.839380     0.381703     0.170347    Uiso  ? HW
   OW         1.0     0.667981     0.320715     0.924816    Uiso  ? O
   HW1        1.0     0.653260     0.324395     0.903260    Uiso  ? HW
   HW2        1.0     0.674290     0.295216     0.926919    Uiso  ? HW
   OW         1.0     0.876446     0.725026     0.096215    Uiso  ? O
   HW1        1.0     0.866982     0.700841     0.093586    Uiso  ? HW
   HW2        1.0     0.858307     0.740536     0.107256    Uiso  ? HW
   OW         1.0     0.729495     0.128286     0.150894    Uiso  ? O
   HW1        1.0     0.746583     0.144585     0.162461    Uiso  ? HW
   HW2        1.0     0.741325     0.115931     0.130915    Uiso  ? HW
   OW         1.0     0.618822     0.642482     0.577287    Uiso  ? O
   HW1        1.0     0.621977     0.630652     0.553891    Uiso  ? HW
   HW2        1.0     0.596477     0.656151     0.577287    Uiso  ? HW
   OW         1.0     0.394322     0.916667     0.329916    Uiso  ? O
   HW1        1.0     0.420084     0.914564     0.324921    Uiso  ? HW
   HW2        1.0     0.382229     0.894322     0.322818    Uiso  ? HW
   OW         1.0     0.753155     0.524448     0.070189    Uiso  ? O
   HW1        1.0     0.733701     0.524448     0.087802    Uiso  ? HW
   HW2        1.0     0.776288     0.522608     0.082545    Uiso  ? HW
   OW         1.0     0.273659     0.893270     0.176130    Uiso  ? O
   HW1        1.0     0.255520     0.907466     0.188749    Uiso  ? HW
   HW2        1.0     0.297056     0.905363     0.177971    Uiso  ? HW
   OW         1.0     0.589117     0.483176     0.395636    Uiso  ? O
   HW1        1.0     0.584385     0.495268     0.418507    Uiso  ? HW
   HW2        1.0     0.566246     0.476078     0.384595    Uiso  ? HW
   OW         1.0     0.977655     0.253417     0.495005    Uiso  ? O
   HW1        1.0     0.979495     0.232650     0.478969    Uiso  ? HW
   HW2        1.0     1.001314     0.258938     0.504995    Uiso  ? HW
   OW         1.0     0.368034     0.569926     0.361987    Uiso  ? O
   HW1        1.0     0.348318     0.563880     0.378286    Uiso  ? HW
   HW2        1.0     0.382229     0.548370     0.357256    Uiso  ? HW
   OW         1.0     0.060463     0.789695     0.009201    Uiso  ? O
   HW1        1.0     0.042061     0.796793    -0.008149    Uiso  ? HW
   HW2        1.0     0.056519     0.802839     0.031809    Uiso  ? HW
   OW         1.0     0.128549     0.569138     0.862513    Uiso  ? O
   HW1        1.0     0.153523     0.562303     0.857256    Uiso  ? HW
   HW2        1.0     0.122503     0.561777     0.886961    Uiso  ? HW
   OW         1.0     0.714511     0.772871     0.439537    Uiso  ? O
   HW1        1.0     0.737907     0.766299     0.429285    Uiso  ? HW
   HW2        1.0     0.697687     0.778391     0.420084    Uiso  ? HW
   OW         1.0     0.076761     0.733176     0.345952    Uiso  ? O
   HW1        1.0     0.099106     0.746320     0.342271    Uiso  ? HW
   HW2        1.0     0.081493     0.707413     0.343586    Uiso  ? HW
   OW         1.0     0.418507     0.285226     0.180074    Uiso  ? O
   HW1        1.0     0.422187     0.259464     0.184543    Uiso  ? HW
   HW2        1.0     0.402734     0.288381     0.159306    Uiso  ? HW
   OW         1.0     0.026288     0.606204     0.137750    Uiso  ? O
   HW1        1.0     0.029968     0.599106     0.112776    Uiso  ? HW
   HW2        1.0     0.047844     0.600946     0.151682    Uiso  ? HW
   OW         1.0     0.897476     0.695058     0.011567    Uiso  ? O
   HW1        1.0     0.881441     0.715825     0.011304    Uiso  ? HW
   HW2        1.0     0.892744     0.679811    -0.009201    Uiso  ? HW
   OW         1.0     0.324658     0.586225     0.986856    Uiso  ? O
   HW1        1.0     0.309937     0.569138     1.000263    Uiso  ? HW
   HW2        1.0     0.319138     0.584385     0.961356    Uiso  ? HW
   OW         1.0     0.694532     0.240536     0.092271    Uiso  ? O
   HW1        1.0     0.684017     0.230810     0.114353    Uiso  ? HW
   HW2        1.0     0.675605     0.252629     0.078339    Uiso  ? HW
   OW         1.0     0.189274     0.241851     0.180336    Uiso  ? O
   HW1        1.0     0.190326     0.261830     0.163249    Uiso  ? HW
   HW2        1.0     0.167192     0.228181     0.176656    Uiso  ? HW
   OW         1.0     0.259201     0.690589     0.034437    Uiso  ? O
   HW1        1.0     0.233438     0.687171     0.031283    Uiso  ? HW
   HW2        1.0     0.264984     0.691377     0.059937    Uiso  ? HW
   OW         1.0     0.628286     0.891430     0.057045    Uiso  ? O
   HW1        1.0     0.607518     0.885647     0.072029    Uiso  ? HW
   HW2        1.0     0.650368     0.888538     0.070978    Uiso  ? HW
   OW         1.0     0.302050     0.379863     0.548107    Uiso  ? O
   HW1        1.0     0.327550     0.386698     0.549947    Uiso  ? HW
   HW2        1.0     0.299685     0.354101     0.552313    Uiso  ? HW
   OW         1.0     0.626709     0.959516     0.809411    Uiso  ? O
   HW1        1.0     0.617508     0.978444     0.825184    Uiso  ? HW
   HW2        1.0     0.651682     0.964511     0.803365    Uiso  ? HW
   OW         1.0     0.982124     0.373028     0.539695    Uiso  ? O
   HW1        1.0     0.986067     0.361199     0.516562    Uiso  ? HW
   HW2        1.0     0.989485     0.357256     0.559148    Uiso  ? HW
   OW         1.0     0.583859     0.253155     0.089642    Uiso  ? O
   HW1        1.0     0.594374     0.235279     0.073607    Uiso  ? HW
   HW2        1.0     0.599369     0.274448     0.090694    Uiso  ? HW
   OW         1.0     0.767350     0.977129     0.196109    Uiso  ? O
   HW1        1.0     0.763144     0.980021     0.221872    Uiso  ? HW
   HW2        1.0     0.774448     1.000263     0.185857    Uiso  ? HW
   OW         1.0     0.918244     0.384858     0.498686    Uiso  ? O
   HW1        1.0     0.912198     0.388538     0.473449    Uiso  ? HW
   HW2        1.0     0.942692     0.375131     0.500526    Uiso  ? HW
   OW         1.0     0.448475     0.132229     0.539432    Uiso  ? O
   HW1        1.0     0.450841     0.106204     0.537592    Uiso  ? HW
   HW2        1.0     0.429022     0.140379     0.523659    Uiso  ? HW
   OW         1.0     0.844900     0.483701     0.059148    Uiso  ? O
   HW1        1.0     0.822818     0.479232     0.072818    Uiso  ? HW
   HW2        1.0     0.865668     0.475026     0.073081    Uiso  ? HW
   OW         1.0     0.449264     0.622240     0.838854    Uiso  ? O
   HW1        1.0     0.451630     0.596740     0.833333    Uiso  ? HW
   HW2        1.0     0.446372     0.625394     0.864879    Uiso  ? HW
   OW         1.0     0.326236     0.653523     0.617508    Uiso  ? O
   HW1        1.0     0.316509     0.677708     0.620925    Uiso  ? HW
   HW2        1.0     0.320978     0.639064     0.638801    Uiso  ? HW
   OW         1.0     0.967928     0.954522     0.535489    Uiso  ? O
   HW1        1.0     0.978707     0.978444     0.535489    Uiso  ? HW
   HW2        1.0     0.952418     0.951630     0.514721    Uiso  ? HW
   OW         1.0     0.945584     0.922976     0.600421    Uiso  ? O
   HW1        1.0     0.940063     0.897476     0.599632    Uiso  ? HW
   HW2        1.0     0.951104     0.931651     0.576236    Uiso  ? HW
   OW         1.0     0.888013     0.935857     0.766036    Uiso  ? O
   HW1        1.0     0.913249     0.932702     0.772082    Uiso  ? HW
   HW2        1.0     0.886172     0.949001     0.743165    Uiso  ? HW
   OW         1.0     0.801788     0.437171     0.472397    Uiso  ? O
   HW1        1.0     0.821504     0.441903     0.455573    Uiso  ? HW
   HW2        1.0     0.802050     0.411672     0.478969    Uiso  ? HW
   OW         1.0     0.099369     0.879075     0.571241    Uiso  ? O
   HW1        1.0     0.075973     0.880652     0.559148    Uiso  ? HW
   HW2        1.0     0.118559     0.881178     0.553365    Uiso  ? HW
   OW         1.0     0.045478     0.740273     0.596740    Uiso  ? O
   HW1        1.0     0.026814     0.738170     0.615405    Uiso  ? HW
   HW2        1.0     0.055468     0.764458     0.597266    Uiso  ? HW
   OW         1.0     0.253417     0.164564     0.663249    Uiso  ? O
   HW1        1.0     0.260515     0.146951     0.681125    Uiso  ? HW
   HW2        1.0     0.274448     0.177971     0.655100    Uiso  ? HW
   OW         1.0     0.106204     0.590694     0.284175    Uiso  ? O
   HW1        1.0     0.116193     0.580442     0.262093    Uiso  ? HW
   HW2        1.0     0.084911     0.605152     0.278391    Uiso  ? HW
   OW         1.0     0.433228     0.772608     0.751577    Uiso  ? O
   HW1        1.0     0.423502     0.755258     0.734227    Uiso  ? HW
   HW2        1.0     0.452944     0.786015     0.740536    Uiso  ? HW
   OW         1.0     0.418244     0.241588     0.696635    Uiso  ? O
   HW1        1.0     0.411146     0.217666     0.704784    Uiso  ? HW
   HW2        1.0     0.444006     0.241588     0.690852    Uiso  ? HW
   OW         1.0     0.582019     0.723975     0.179022    Uiso  ? O
   HW1        1.0     0.563880     0.737119     0.165615    Uiso  ? HW
   HW2        1.0     0.603575     0.720820     0.164301    Uiso  ? HW
   OW         1.0     0.227918     0.376709     0.328864    Uiso  ? O
   HW1        1.0     0.226341     0.388013     0.305205    Uiso  ? HW
   HW2        1.0     0.208465     0.385384     0.344111    Uiso  ? HW
   OW         1.0     0.034437     0.055994     0.136435    Uiso  ? O
   HW1        1.0     0.037855     0.073344     0.116982    Uiso  ? HW
   HW2        1.0     0.057571     0.047319     0.144585    Uiso  ? HW
   OW         1.0     0.931125     0.494742     0.890904    Uiso  ? O
   HW1        1.0     0.918770     0.516562     0.883018    Uiso  ? HW
   HW2        1.0     0.952156     0.501577     0.905363    Uiso  ? HW
   OW         1.0     0.023659     0.641167     0.507886    Uiso  ? O
   HW1        1.0     0.017876     0.622765     0.526025    Uiso  ? HW
   HW2        1.0     0.003417     0.644059     0.491588    Uiso  ? HW
   OW         1.0     0.682965     0.823870     0.716351    Uiso  ? O
   HW1        1.0     0.680074     0.798370     0.710568    Uiso  ? HW
   HW2        1.0     0.688749     0.837014     0.694532    Uiso  ? HW
   OW         1.0     0.101735     0.636435     0.864879    Uiso  ? O
   HW1        1.0     0.117508     0.640116     0.885647    Uiso  ? HW
   HW2        1.0     0.082282     0.653785     0.865405    Uiso  ? HW
   OW         1.0     0.529443     0.779180     0.889327    Uiso  ? O
   HW1        1.0     0.540747     0.765247     0.908517    Uiso  ? HW
   HW2        1.0     0.514984     0.798370     0.899842    Uiso  ? HW
   OW         1.0     0.641430     0.730810     0.062566    Uiso  ? O
   HW1        1.0     0.642219     0.727129     0.088591    Uiso  ? HW
   HW2        1.0     0.639064     0.707676     0.050473    Uiso  ? HW
   OW         1.0     0.728181     0.883806     0.055731    Uiso  ? O
   HW1        1.0     0.752366     0.875657     0.050473    Uiso  ? HW
   HW2        1.0     0.724500     0.907466     0.044690    Uiso  ? HW
   OW         1.0     0.043375     0.375657     0.104101    Uiso  ? O
   HW1        1.0     0.052576     0.381966     0.080179    Uiso  ? HW
   HW2        1.0     0.054154     0.391430     0.121977    Uiso  ? HW
   OW         1.0     0.886961     0.686908     0.267087    Uiso  ? O
   HW1        1.0     0.891167     0.666404     0.251052    Uiso  ? HW
   HW2        1.0     0.863565     0.684280     0.278654    Uiso  ? HW
   OW         1.0     0.010515     0.697687     0.357781    Uiso  ? O
   HW1        1.0     0.013670     0.680336     0.338328    Uiso  ? HW
   HW2        1.0    -0.008938     0.689537     0.373554    Uiso  ? HW
   OW         1.0     0.231073     0.858570     0.545478    Uiso  ? O
   HW1        1.0     0.222397     0.873554     0.525762    Uiso  ? HW
   HW2        1.0     0.253417     0.846477     0.538381    Uiso  ? HW
   OW         1.0     0.203470     0.396425     0.207676    Uiso  ? O
   HW1        1.0     0.203207     0.370137     0.207939    Uiso  ? HW
   HW2        1.0     0.187171     0.405100     0.188749    Uiso  ? HW
   OW         1.0     0.113565     0.756309     0.105415    Uiso  ? O
   HW1        1.0     0.089380     0.748686     0.098843    Uiso  ? HW
   HW2        1.0     0.113828     0.782334     0.109359    Uiso  ? HW
   OW         1.0     0.054942     0.799685     0.358570    Uiso  ? O
   HW1        1.0     0.070452     0.801788     0.337539    Uiso  ? HW
   HW2        1.0     0.063354     0.816246     0.377234    Uiso  ? HW
   OW         1.0     0.258938     0.263933     0.923239    Uiso  ? O
   HW1        1.0     0.263407     0.251314     0.900368    Uiso  ? HW
   HW2        1.0     0.238959     0.252103     0.935594    Uiso  ? HW
   OW         1.0     0.163249     0.171924     0.156414    Uiso  ? O
   HW1        1.0     0.143796     0.185331     0.167981    Uiso  ? HW
   HW2        1.0     0.154048     0.159832     0.134858    Uiso  ? HW
   OW         1.0     0.626972     0.819664     0.428496    Uiso  ? O
   HW1        1.0     0.611199     0.826498     0.408517    Uiso  ? HW
   HW2        1.0     0.644059     0.801525     0.420347    Uiso  ? HW
   OW         1.0     0.516824     0.656414     0.395110    Uiso  ? O
   HW1        1.0     0.533386     0.674553     0.404311    Uiso  ? HW
   HW2        1.0     0.494479     0.656940     0.409043    Uiso  ? HW
   OW         1.0     0.034963     0.423239     0.551262    Uiso  ? O
   HW1        1.0     0.013144     0.409043     0.546793    Uiso  ? HW
   HW2        1.0     0.052050     0.408517     0.564932    Uiso  ? HW
   OW         1.0     0.468717     0.335173     0.192955    Uiso  ? O
   HW1        1.0     0.476078     0.332808     0.217928    Uiso  ? HW
   HW2        1.0     0.443218     0.329390     0.190589    Uiso  ? HW
   OW         1.0     0.661935     0.916404     0.226866    Uiso  ? O
   HW1        1.0     0.650368     0.936383     0.239748    Uiso  ? HW
   HW2        1.0     0.679811     0.926130     0.210042    Uiso  ? HW
   OW         1.0     0.057045     0.064406     0.609359    Uiso  ? O
   HW1        1.0     0.081230     0.057834     0.601472    Uiso  ? HW
   HW2        1.0     0.050999     0.088328     0.599632    Uiso  ? HW
   OW         1.0     0.845163     0.531546     0.004469    Uiso  ? O
   HW1        1.0     0.849369     0.521556     0.028391    Uiso  ? HW
   HW2        1.0     0.867771     0.541009    -0.005258    Uiso  ? HW
   OW         1.0     0.068086     0.291535     0.089905    Uiso  ? O
   HW1        1.0     0.085436     0.310988     0.086225    Uiso  ? HW
   HW2        1.0     0.046267     0.301262     0.100683    Uiso  ? HW
   OW         1.0     0.221346     0.192955     0.900368    Uiso  ? O
   HW1        1.0     0.237119     0.206887     0.884595    Uiso  ? HW
   HW2        1.0     0.214511     0.207676     0.921136    Uiso  ? HW
   OW         1.0     0.608833     0.705047     0.511041    Uiso  ? O
   HW1        1.0     0.585699     0.700315     0.522871    Uiso  ? HW
   HW2        1.0     0.606204     0.701367     0.485279    Uiso  ? HW
   OW         1.0     0.019716     0.566246     0.946635    Uiso  ? O
   HW1        1.0     0.018402     0.568875     0.972923    Uiso  ? HW
   HW2        1.0     0.022871     0.589642     0.935594    Uiso  ? HW
   OW         1.0     0.097792     0.396162     0.652734    Uiso  ? O
   HW1        1.0     0.121714     0.405363     0.646688    Uiso  ? HW
   HW2        1.0     0.084122     0.415089     0.664827    Uiso  ? HW
   OW         1.0     0.888538     0.727392     0.322818    Uiso  ? O
   HW1        1.0     0.902997     0.725815     0.344637    Uiso  ? HW
   HW2        1.0     0.863302     0.730284     0.329390    Uiso  ? HW
   OW         1.0     0.631703     0.893533     0.692692    Uiso  ? O
   HW1        1.0     0.656151     0.886172     0.686646    Uiso  ? HW
   HW2        1.0     0.632229     0.916930     0.704784    Uiso  ? HW
   OW         1.0     0.958991     0.595163     0.122766    Uiso  ? O
   HW1        1.0     0.964511     0.570189     0.116719    Uiso  ? HW
   HW2        1.0     0.936646     0.602261     0.111199    Uiso  ? HW
   OW         1.0     0.937171     0.452944     0.315720    Uiso  ? O
   HW1        1.0     0.954259     0.437171     0.327550    Uiso  ? HW
   HW2        1.0     0.947687     0.462671     0.293638    Uiso  ? HW
   OW         1.0     0.160883     1.001577     0.178496    Uiso  ? O
   HW1        1.0     0.170084     0.986067     0.197950    Uiso  ? HW
   HW2        1.0     0.150894     0.986330     0.159569    Uiso  ? HW
   OW         1.0     0.957676     0.706625     0.251577    Uiso  ? O
   HW1        1.0     0.971083     0.723975     0.237119    Uiso  ? HW
   HW2        1.0     0.971346     0.684280     0.253417    Uiso  ? HW
   OW         1.0     0.541535     0.272082     0.781546    Uiso  ? O
   HW1        1.0     0.528917     0.295216     0.780757    Uiso  ? HW
   HW2        1.0     0.549159     0.267087     0.806257    Uiso  ? HW
   OW         1.0     0.654311     0.465300     0.785226    Uiso  ? O
   HW1        1.0     0.631178     0.464511     0.797844    Uiso  ? HW
   HW2        1.0     0.666141     0.488170     0.790747    Uiso  ? HW
   OW         1.0     0.548896     0.019716     0.153523    Uiso  ? O
   HW1        1.0     0.569926     0.035226     0.154837    Uiso  ? HW
   HW2        1.0     0.527602     0.033123     0.161935    Uiso  ? HW
   OW         1.0     0.940063     0.650894     0.166141    Uiso  ? O
   HW1        1.0     0.932965     0.676130     0.166404    Uiso  ? HW
   HW2        1.0     0.919558     0.635910     0.173502    Uiso  ? HW
   OW         1.0     0.693743     0.530494     0.580442    Uiso  ? O
   HW1        1.0     0.703470     0.506309     0.581230    Uiso  ? HW
   HW2        1.0     0.667981     0.529706     0.574658    Uiso  ? HW
   OW         1.0     0.088591     0.344900     0.854101    Uiso  ? O
   HW1        1.0     0.081230     0.363828     0.870662    Uiso  ? HW
   HW2        1.0     0.114090     0.339642     0.857781    Uiso  ? HW
   OW         1.0     0.711882     0.828601     0.631703    Uiso  ? O
   HW1        1.0     0.728181     0.808622     0.637224    Uiso  ? HW
   HW2        1.0     0.687434     0.819401     0.629600    Uiso  ? HW
   OW         1.0     0.733701     0.033649     0.122503    Uiso  ? O
   HW1        1.0     0.730021     0.050999     0.102787    Uiso  ? HW
   HW2        1.0     0.710305     0.024185     0.130126    Uiso  ? HW
   OW         1.0     0.019453     0.958991     0.165352    Uiso  ? O
   HW1        1.0     0.004469     0.944269     0.181125    Uiso  ? HW
   HW2        1.0     0.031809     0.977392     0.179548    Uiso  ? HW
   OW         1.0     0.731861     0.793901     0.762355    Uiso  ? O
   HW1        1.0     0.742902     0.781283     0.742114    Uiso  ? HW
   HW2        1.0     0.706099     0.796004     0.758412    Uiso  ? HW
   OW         1.0     0.987645     0.661409     0.110147    Uiso  ? O
   HW1        1.0     0.977129     0.653260     0.087539    Uiso  ? HW
   HW2        1.0     0.991325     0.687434     0.109359    Uiso  ? HW
   OW         1.0     0.808097     0.686908     0.830705    Uiso  ? O
   HW1        1.0     0.827287     0.691377     0.813617    Uiso  ? HW
   HW2        1.0     0.791009     0.706887     0.830442    Uiso  ? HW
   OW         1.0     0.140379     0.300999     0.401682    Uiso  ? O
   HW1        1.0     0.130126     0.322029     0.414038    Uiso  ? HW
   HW2        1.0     0.131966     0.279180     0.413512    Uiso  ? HW
   OW         1.0     0.638013     0.156940     0.982650    Uiso  ? O
   HW1        1.0     0.641693     0.139064     1.001314    Uiso  ? HW
   HW2        1.0     0.613565     0.166667     0.984490    Uiso  ? HW
   OW         1.0     0.009727     0.669558     0.179811    Uiso  ? O
   HW1        1.0     0.023134     0.691903     0.175867    Uiso  ? HW
   HW2        1.0     0.009201     0.663775     0.205310    Uiso  ? HW
   OW         1.0     0.415089     0.005783     0.133018    Uiso  ? O
   HW1        1.0     0.425079     0.015247     0.155363    Uiso  ? HW
   HW2        1.0     0.422713    -0.019190     0.129863    Uiso  ? HW
   OW         1.0     0.248160     0.949527     0.919295    Uiso  ? O
   HW1        1.0     0.241062     0.936646     0.897476    Uiso  ? HW
   HW2        1.0     0.246057     0.933491     0.940063    Uiso  ? HW
   OW         1.0     0.056257     0.677971     0.557834    Uiso  ? O
   HW1        1.0     0.054154     0.657466     0.574133    Uiso  ? HW
   HW2        1.0     0.052313     0.700315     0.570978    Uiso  ? HW
   OW         1.0     0.250000     0.665352     0.690063    Uiso  ? O
   HW1        1.0     0.231598     0.667718     0.671399    Uiso  ? HW
   HW2        1.0     0.251577     0.687960     0.703470    Uiso  ? HW
   OW         1.0     0.678759     0.604101     0.778917    Uiso  ? O
   HW1        1.0     0.665352     0.584385     0.767876    Uiso  ? HW
   HW2        1.0     0.696109     0.613565     0.761567    Uiso  ? HW
   OW         1.0     0.417718     0.084122     0.356993    Uiso  ? O
   HW1        1.0     0.430337     0.094637     0.377497    Uiso  ? HW
   HW2        1.0     0.435068     0.075447     0.339380    Uiso  ? HW
   OW         1.0     0.147739     0.970557     0.437171    Uiso  ? O
   HW1        1.0     0.138276     0.951893     0.453207    Uiso  ? HW
   HW2        1.0     0.128023     0.985279     0.427971    Uiso  ? HW
   OW         1.0     0.274448     0.713722     0.266036    Uiso  ? O
   HW1        1.0     0.253417     0.725289     0.255520    Uiso  ? HW
   HW2        1.0     0.267613     0.701893     0.288381    Uiso  ? HW
   OW         1.0     0.629600     0.544427     0.549685    Uiso  ? O
   HW1        1.0     0.641430     0.563091     0.535489    Uiso  ? HW
   HW2        1.0     0.633807     0.521030     0.538906    Uiso  ? HW
   OW         1.0     0.654311     0.476078     0.536540    Uiso  ? O
   HW1        1.0     0.670084     0.470820     0.556782    Uiso  ? HW
   HW2        1.0     0.650368     0.453996     0.522608    Uiso  ? HW
   OW         1.0     0.150894     0.623028     0.811514    Uiso  ? O
   HW1        1.0     0.173764     0.621977     0.824395    Uiso  ? HW
   HW2        1.0     0.150894     0.644059     0.795741    Uiso  ? HW
   OW         1.0     0.459516     0.130652     0.129600    Uiso  ? O
   HW1        1.0     0.456099     0.153260     0.116456    Uiso  ? HW
   HW2        1.0     0.463197     0.110936     0.112513    Uiso  ? HW
   OW         1.0     0.404574     0.491062     0.437434    Uiso  ? O
   HW1        1.0     0.417981     0.509727     0.450315    Uiso  ? HW
   HW2        1.0     0.417192     0.484490     0.415615    Uiso  ? HW
   OW         1.0     0.125394     0.563091     1.000000    Uiso  ? O
   HW1        1.0     0.120400     0.560988     0.974238    Uiso  ? HW
   HW2        1.0     0.104627     0.555205     1.013670    Uiso  ? HW
   OW         1.0     0.434280     0.196372     0.372240    Uiso  ? O
   HW1        1.0     0.413512     0.206625     0.359884    Uiso  ? HW
   HW2        1.0     0.452156     0.215300     0.376183    Uiso  ? HW
   OW         1.0     0.600946     0.796267     0.690326    Uiso  ? O
   HW1        1.0     0.602787     0.792324     0.716088    Uiso  ? HW
   HW2        1.0     0.575710     0.800736     0.684017    Uiso  ? HW
   OW         1.0     0.699790     0.400631     0.291272    Uiso  ? O
   HW1        1.0     0.725026     0.402997     0.284437    Uiso  ? HW
   HW2        1.0     0.696898     0.380126     0.307571    Uiso  ? HW
   OW         1.0     0.656677     0.690852     0.338854    Uiso  ? O
   HW1        1.0     0.659832     0.665352     0.344111    Uiso  ? HW
   HW2        1.0     0.633807     0.699001     0.348843    Uiso  ? HW
   OW         1.0     0.599106     0.825184     0.556519    Uiso  ? O
   HW1        1.0     0.588065     0.824658     0.532597    Uiso  ? HW
   HW2        1.0     0.608307     0.801262     0.562303    Uiso  ? HW
   OW         1.0     0.190326     0.269190     0.362513    Uiso  ? O
   HW1        1.0     0.172976     0.278128     0.380126    Uiso  ? HW
   HW2        1.0     0.204784     0.289432     0.353575    Uiso  ? HW
   OW         1.0     0.546004     0.661146     0.209516    Uiso  ? O
   HW1        1.0     0.554416     0.685857     0.206362    Uiso  ? HW
   HW2        1.0     0.566509     0.644848     0.210305    Uiso  ? HW
   OW         1.0     0.114090     0.629338     0.166404    Uiso  ? O
   HW1        1.0     0.102524     0.608044     0.176919    Uiso  ? HW
   HW2        1.0     0.137487     0.622503     0.156677    Uiso  ? HW
   OW         1.0     0.806782     0.721346     0.477129    Uiso  ? O
   HW1        1.0     0.829916     0.712408     0.468191    Uiso  ? HW
   HW2        1.0     0.791535     0.701104     0.483701    Uiso  ? HW
   OW         1.0     0.192955     0.549947     0.836751    Uiso  ? O
   HW1        1.0     0.193743     0.530494     0.854627    Uiso  ? HW
   HW2        1.0     0.200053     0.540221     0.813354    Uiso  ? HW
   OW         1.0     0.761830     0.623028     0.923502    Uiso  ? O
   HW1        1.0     0.764196     0.648002     0.915615    Uiso  ? HW
   HW2        1.0     0.784175     0.615668     0.935331    Uiso  ? HW
   OW         1.0     0.548107     0.576236     0.467666    Uiso  ? O
   HW1        1.0     0.531020     0.573607     0.447950    Uiso  ? HW
   HW2        1.0     0.534963     0.575710     0.490536    Uiso  ? HW
   OW         1.0     0.372766     0.801525     0.377497    Uiso  ? O
   HW1        1.0     0.386435     0.783386     0.390904    Uiso  ? HW
   HW2        1.0     0.351472     0.790221     0.366719    Uiso  ? HW
   OW         1.0     0.474238     0.907729     0.174027    Uiso  ? O
   HW1        1.0     0.480547     0.921924     0.195321    Uiso  ? HW
   HW2        1.0     0.491588     0.888013     0.171136    Uiso  ? HW
   OW         1.0     0.875131     0.830179     0.874869    Uiso  ? O
   HW1        1.0     0.852261     0.837014     0.885647    Uiso  ? HW
   HW2        1.0     0.894322     0.832808     0.892482    Uiso  ? HW
   OW         1.0     0.885121     0.173502     0.321504    Uiso  ? O
   HW1        1.0     0.865142     0.189537     0.316509    Uiso  ? HW
   HW2        1.0     0.905888     0.180599     0.307045    Uiso  ? HW
   OW         1.0     0.086225     0.385647     0.919295    Uiso  ? O
   HW1        1.0     0.101998     0.390116     0.940063    Uiso  ? HW
   HW2        1.0     0.074395     0.407992     0.912461    Uiso  ? HW
   OW         1.0     0.523922     0.880915     0.876972    Uiso  ? O
   HW1        1.0     0.514721     0.885910     0.853049    Uiso  ? HW
   HW2        1.0     0.539958     0.900105     0.884595    Uiso  ? HW
   OW         1.0     0.880652     0.352524     0.361462    Uiso  ? O
   HW1        1.0     0.902997     0.342534     0.351472    Uiso  ? HW
   HW2        1.0     0.869611     0.368822     0.343849    Uiso  ? HW
   OW         1.0     0.103049     0.700578     0.507098    Uiso  ? O
   HW1        1.0     0.115405     0.700053     0.530231    Uiso  ? HW
   HW2        1.0     0.113302     0.719243     0.491851    Uiso  ? HW
   OW         1.0     0.592271     0.738696     0.349895    Uiso  ? O
   HW1        1.0     0.588328     0.738433     0.375920    Uiso  ? HW
   HW2        1.0     0.570189     0.731861     0.337539    Uiso  ? HW
   OW         1.0     0.143007     0.512618     0.464774    Uiso  ? O
   HW1        1.0     0.165352     0.499474     0.468980    Uiso  ? HW
   HW2        1.0     0.127497     0.511304     0.486067    Uiso  ? HW
   OW         1.0     0.955836     0.553628     0.767613    Uiso  ? O
   HW1        1.0     0.949001     0.576236     0.755783    Uiso  ? HW
   HW2        1.0     0.960042     0.558097     0.793113    Uiso  ? HW
   OW         1.0     0.537066     0.878023     0.162461    Uiso  ? O
   HW1        1.0     0.551788     0.899316     0.159306    Uiso  ? HW
   HW2        1.0     0.532597     0.866982     0.138801    Uiso  ? HW
   OW         1.0     0.299947     0.801525     0.615142    Uiso  ? O
   HW1        1.0     0.313354     0.816772     0.598580    Uiso  ? HW
   HW2        1.0     0.314143     0.780231     0.620925    Uiso  ? HW
   OW         1.0     0.261041     0.885647     0.607256    Uiso  ? O
   HW1        1.0     0.271293     0.885910     0.631441    Uiso  ? HW
   HW2        1.0     0.277077     0.898791     0.590957    Uiso  ? HW
   OW         1.0     0.342271     0.735279     0.702944    Uiso  ? O
   HW1        1.0     0.329390     0.727392     0.724500    Uiso  ? HW
   HW2        1.0     0.366193     0.724238     0.702681    Uiso  ? HW
   OW         1.0     0.535489     0.018402     0.074921    Uiso  ? O
   HW1        1.0     0.521030     0.003155     0.059148    Uiso  ? HW
   HW2        1.0     0.536803     0.007886     0.098843    Uiso  ? HW
   OW         1.0     0.910358     0.249474     0.411672    Uiso  ? O
   HW1        1.0     0.886435     0.249737     0.400631    Uiso  ? HW
   HW2        1.0     0.928233     0.245268     0.393007    Uiso  ? HW
   OW         1.0     0.962408     0.732124     0.902471    Uiso  ? O
   HW1        1.0     0.973186     0.708465     0.905888    Uiso  ? HW
   HW2        1.0     0.947687     0.732124     0.880652    Uiso  ? HW
   OW         1.0     0.251577     0.803102     0.746320    Uiso  ? O
   HW1        1.0     0.253417     0.776814     0.746057    Uiso  ? HW
   HW2        1.0     0.257886     0.812040     0.770242    Uiso  ? HW
   OW         1.0     0.307834     0.254732     0.056257    Uiso  ? O
   HW1        1.0     0.333859     0.257098     0.058097    Uiso  ? HW
   HW2        1.0     0.296530     0.263407     0.078339    Uiso  ? HW
   OW         1.0     0.862513     0.527340     0.676130    Uiso  ? O
   HW1        1.0     0.853575     0.546530     0.691903    Uiso  ? HW
   HW2        1.0     0.865931     0.505520     0.690326    Uiso  ? HW
   OW         1.0     0.300736     0.255258     0.982913    Uiso  ? O
   HW1        1.0     0.287066     0.260778     0.961356    Uiso  ? HW
   HW2        1.0     0.323081     0.268665     0.982913    Uiso  ? HW
   OW         1.0     0.338591     0.324395     0.491588    Uiso  ? O
   HW1        1.0     0.316509     0.327024     0.477392    Uiso  ? HW
   HW2        1.0     0.336488     0.303365     0.507361    Uiso  ? HW
   OW         1.0     0.579127     0.562040     0.600421    Uiso  ? O
   HW1        1.0     0.569664     0.583333     0.612513    Uiso  ? HW
   HW2        1.0     0.587277     0.568349     0.576236    Uiso  ? HW
   OW         1.0     0.771556     0.963460     0.295216    Uiso  ? O
   HW1        1.0     0.778654     0.941378     0.282860    Uiso  ? HW
   HW2        1.0     0.789695     0.969506     0.313354    Uiso  ? HW
   OW         1.0     0.785226     0.212671     0.276814    Uiso  ? O
   HW1        1.0     0.797056     0.195058     0.261041    Uiso  ? HW
   HW2        1.0     0.801262     0.218980     0.296530    Uiso  ? HW
   OW         1.0     0.537066     0.776814     0.013407    Uiso  ? O
   HW1        1.0     0.552839     0.773134     0.034175    Uiso  ? HW
   HW2        1.0     0.540221     0.801262     0.004206    Uiso  ? HW
   OW         1.0     0.219243     0.150368     0.847003    Uiso  ? O
   HW1        1.0     0.226078     0.173764     0.837014    Uiso  ? HW
   HW2        1.0     0.208991     0.135384     0.827813    Uiso  ? HW
   OW         1.0     0.563880     0.500789     0.546530    Uiso  ? O
   HW1        1.0     0.537855     0.503680     0.547581    Uiso  ? HW
   HW2        1.0     0.575184     0.517350     0.563617    Uiso  ? HW
   OW         1.0     0.850158     0.924553     0.391693    Uiso  ? O
   HW1        1.0     0.846740     0.904048     0.375657    Uiso  ? HW
   HW2        1.0     0.832282     0.923502     0.411146    Uiso  ? HW
   OW         1.0     0.121714     0.055731     0.921661    Uiso  ? O
   HW1        1.0     0.101472     0.039695     0.916930    Uiso  ? HW
   HW2        1.0     0.128549     0.054416     0.946898    Uiso  ? HW
   OW         1.0     0.582019     0.646162     0.337539    Uiso  ? O
   HW1        1.0     0.559411     0.632755     0.339642    Uiso  ? HW
   HW2        1.0     0.577024     0.670084     0.327813    Uiso  ? HW
   OW         1.0     0.835173     0.662461     0.894848    Uiso  ? O
   HW1        1.0     0.834648     0.687171     0.904048    Uiso  ? HW
   HW2        1.0     0.823081     0.661409     0.871714    Uiso  ? HW
   OW         1.0     0.198738     0.916667     0.578864    Uiso  ? O
   HW1        1.0     0.189800     0.934543     0.595952    Uiso  ? HW
   HW2        1.0     0.191903     0.923502     0.554416    Uiso  ? HW
   OW         1.0     0.038118     0.286278     0.417192    Uiso  ? O
   HW1        1.0     0.012618     0.284175     0.423239    Uiso  ? HW
   HW2        1.0     0.045216     0.311514     0.417455    Uiso  ? HW
   OW         1.0     0.332282     0.689274     0.389590    Uiso  ? O
   HW1        1.0     0.331493     0.671399     0.408780    Uiso  ? HW
   HW2        1.0     0.340431     0.712145     0.399579    Uiso  ? HW
   OW         1.0     0.294953     0.142482     0.108570    Uiso  ? O
   HW1        1.0     0.314406     0.134858     0.092534    Uiso  ? HW
   HW2        1.0     0.303102     0.140379     0.133544    Uiso  ? HW
   OW         1.0     0.505783     0.859884     0.089117    Uiso  ? O
   HW1        1.0     0.501577     0.885121     0.083070    Uiso  ? HW
   HW2        1.0     0.483701     0.846214     0.085174    Uiso  ? HW
   OW         1.0     0.142482     0.363039     0.565720    Uiso  ? O
   HW1        1.0     0.145636     0.354627     0.541009    Uiso  ? HW
   HW2        1.0     0.154311     0.386435     0.568612    Uiso  ? HW
   OW         1.0     0.009727     0.649316     0.995531    Uiso  ? O
   HW1        1.0     0.008938     0.625394     1.006572    Uiso  ? HW
   HW2        1.0    -0.009201     0.651157     0.977392    Uiso  ? HW
   OW         1.0     0.659306     0.867245     0.134069    Uiso  ? O
   HW1        1.0     0.684543     0.874606     0.134595    Uiso  ? HW
   HW2        1.0     0.644322     0.886698     0.143270    Uiso  ? HW
   OW         1.0     0.797056     0.004469     0.779443    Uiso  ? O
   HW1        1.0     0.814669     0.022608     0.771556    Uiso  ? HW
   HW2        1.0     0.774711     0.007886     0.766562    Uiso  ? HW
   OW         1.0     0.097529     0.708202     0.635910    Uiso  ? O
   HW1        1.0     0.081756     0.721346     0.619611    Uiso  ? HW
   HW2        1.0     0.122240     0.708465     0.626972    Uiso  ? HW
   OW         1.0     0.059411     0.582019     0.849895    Uiso  ? O
   HW1        1.0     0.049685     0.557571     0.847266    Uiso  ? HW
   HW2        1.0     0.049159     0.593323     0.871188    Uiso  ? HW
   OW         1.0     0.938749     0.462145     0.514196    Uiso  ? O
   HW1        1.0     0.912986     0.462671     0.508675    Uiso  ? HW
   HW2        1.0     0.945584     0.437697     0.521293    Uiso  ? HW
   OW         1.0     0.881966     0.083070     0.249737    Uiso  ? O
   HW1        1.0     0.883544     0.063880     0.231861    Uiso  ? HW
   HW2        1.0     0.896951     0.103312     0.242376    Uiso  ? HW
   OW         1.0     0.708991     0.926130     0.418507    Uiso  ? O
   HW1        1.0     0.706625     0.924816     0.444532    Uiso  ? HW
   HW2        1.0     0.699001     0.904311     0.407729    Uiso  ? HW
   OW         1.0     0.509464     0.067823     0.501051    Uiso  ? O
   HW1        1.0     0.488433     0.059937     0.514721    Uiso  ? HW
   HW2        1.0     0.531546     0.059674     0.513144    Uiso  ? HW
   OW         1.0     0.907992     0.809148    -0.003417    Uiso  ? O
   HW1        1.0     0.927182     0.807308     0.014458    Uiso  ? HW
   HW2        1.0     0.888013     0.822818     0.006572    Uiso  ? HW
   OW         1.0     0.884069     0.090957     0.018665    Uiso  ? O
   HW1        1.0     0.898791     0.112513     0.020768    Uiso  ? HW
   HW2        1.0     0.895899     0.070978     0.030757    Uiso  ? HW
   OW         1.0     0.376446     0.112513     0.806519    Uiso  ? O
   HW1        1.0     0.361199     0.133544     0.810200    Uiso  ? HW
   HW2        1.0     0.366982     0.098318     0.786540    Uiso  ? HW
   OW         1.0     0.783912     0.876446     0.979495    Uiso  ? O
   HW1        1.0     0.809937     0.874606     0.982387    Uiso  ? HW
   HW2        1.0     0.777077     0.868034     0.955573    Uiso  ? HW
   OW         1.0     0.469769     0.978707     0.494742    Uiso  ? O
   HW1        1.0     0.469769     0.994217     0.473712    Uiso  ? HW
   HW2        1.0     0.453996     0.958202     0.490799    Uiso  ? HW
   OW         1.0     0.522608     0.629863     0.831230    Uiso  ? O
   HW1        1.0     0.541009     0.648002     0.835699    Uiso  ? HW
   HW2        1.0     0.498948     0.641430     0.830442    Uiso  ? HW
   OW         1.0     0.297056     0.940063     0.436383    Uiso  ? O
   HW1        1.0     0.286015     0.963985     0.437960    Uiso  ? HW
   HW2        1.0     0.323344     0.942692     0.437697    Uiso  ? HW
   OW         1.0     0.107256     0.354890     0.024974    Uiso  ? O
   HW1        1.0     0.092271     0.375131     0.032072    Uiso  ? HW
   HW2        1.0     0.092534     0.333070     0.023922    Uiso  ? HW
   OW         1.0     0.284700     0.485541     0.990536    Uiso  ? O
   HW1        1.0     0.277865     0.502103     1.009727    Uiso  ? HW
   HW2        1.0     0.263933     0.470820     0.983701    Uiso  ? HW
   OW         1.0     0.611199     0.900105     0.470557    Uiso  ? O
   HW1        1.0     0.608044     0.900368     0.444532    Uiso  ? HW
   HW2        1.0     0.606467     0.875920     0.479758    Uiso  ? HW
   OW         1.0     0.132755     0.819926     0.500789    Uiso  ? O
   HW1        1.0     0.136698     0.845689     0.504995    Uiso  ? HW
   HW2        1.0     0.113039     0.811514     0.516036    Uiso  ? HW
   OW         1.0     0.928759     0.158517     0.958465    Uiso  ? O
   HW1        1.0     0.923764     0.156151     0.984227    Uiso  ? HW
   HW2        1.0     0.908517     0.170347     0.946635    Uiso  ? HW
   OW         1.0     0.372503     0.856993     0.292850    Uiso  ? O
   HW1        1.0     0.363039     0.833596     0.300473    Uiso  ? HW
   HW2        1.0     0.354364     0.869348     0.278128    Uiso  ? HW
   OW         1.0     0.939800     0.830967     0.253943    Uiso  ? O
   HW1        1.0     0.956625     0.817560     0.269190    Uiso  ? HW
   HW2        1.0     0.953207     0.843586     0.235016    Uiso  ? HW
   OW         1.0     0.009727     0.003680     0.601998    Uiso  ? O
   HW1        1.0     0.002629     0.007624     0.577024    Uiso  ? HW
   HW2        1.0     0.026025     0.022608     0.609621    Uiso  ? HW
   OW         1.0     0.672450     0.570715     0.444006    Uiso  ? O
   HW1        1.0     0.670610     0.560463     0.419821    Uiso  ? HW
   HW2        1.0     0.648791     0.578601     0.452156    Uiso  ? HW
   OW         1.0     0.039169     0.079127     0.240011    Uiso  ? O
   HW1        1.0     0.039169     0.074658     0.266036    Uiso  ? HW
   HW2        1.0     0.014721     0.078864     0.231073    Uiso  ? HW
   OW         1.0     0.792587     0.323081     0.930862    Uiso  ? O
   HW1        1.0     0.798633     0.339905     0.950053    Uiso  ? HW
   HW2        1.0     0.782597     0.300999     0.941115    Uiso  ? HW
   OW         1.0     0.008675     0.968980     0.260515    Uiso  ? O
   HW1        1.0    -0.004469     0.946372     0.263407    Uiso  ? HW
   HW2        1.0     0.010778     0.981073     0.283649    Uiso  ? HW
   OW         1.0     0.082545     0.634069     0.798370    Uiso  ? O
   HW1        1.0     0.094111     0.647213     0.778917    Uiso  ? HW
   HW2        1.0     0.056782     0.632492     0.793638    Uiso  ? HW
   OW         1.0     0.808885     0.523659     0.118822    Uiso  ? O
   HW1        1.0     0.804154     0.500000     0.129338    Uiso  ? HW
   HW2        1.0     0.834911     0.528391     0.119348    Uiso  ? HW
   OW         1.0    -0.003155     0.153260     0.173239    Uiso  ? O
   HW1        1.0     0.022082     0.146688     0.175342    Uiso  ? HW
   HW2        1.0    -0.005258     0.179548     0.171661    Uiso  ? HW
   OW         1.0     0.192166     0.446898     0.064932    Uiso  ? O
   HW1        1.0     0.168770     0.453470     0.075184    Uiso  ? HW
   HW2        1.0     0.189537     0.425342     0.050210    Uiso  ? HW
   OW         1.0     0.213197     0.856993     0.752366    Uiso  ? O
   HW1        1.0     0.202944     0.840957     0.770505    Uiso  ? HW
   HW2        1.0     0.210042     0.881966     0.760252    Uiso  ? HW
   OW         1.0     0.373817     0.002366     0.633018    Uiso  ? O
   HW1        1.0     0.395899    -0.010252     0.639853    Uiso  ? HW
   HW2        1.0     0.378549     0.028391     0.632229    Uiso  ? HW
   OW         1.0     0.977392     0.068612     0.033649    Uiso  ? O
   HW1        1.0     1.002629     0.075710     0.034175    Uiso  ? HW
   HW2        1.0     0.968191     0.069926     0.009201    Uiso  ? HW
   OW         1.0     0.691640     0.217928     0.747634    Uiso  ? O
   HW1        1.0     0.694269     0.209253     0.723186    Uiso  ? HW
   HW2        1.0     0.676656     0.201367     0.761304    Uiso  ? HW
   OW         1.0     0.231073     0.821767     0.605941    Uiso  ? O
   HW1        1.0     0.219769     0.798633     0.600158    Uiso  ? HW
   HW2        1.0     0.255520     0.817560     0.614616    Uiso  ? HW
   OW         1.0     0.790747     0.292324     0.630915    Uiso  ? O
   HW1        1.0     0.796267     0.289432     0.656414    Uiso  ? HW
   HW2        1.0     0.765510     0.299159     0.628286    Uiso  ? HW
   OW         1.0     0.944795     0.110410     0.147213    Uiso  ? O
   HW1        1.0     0.951630     0.084911     0.148265    Uiso  ? HW
   HW2        1.0     0.965300     0.125131     0.154048    Uiso  ? HW
   OW         1.0     0.819401     0.677971     0.292850    Uiso  ? O
   HW1        1.0     0.807308     0.697687     0.304942    Uiso  ? HW
   HW2        1.0     0.810988     0.655100     0.302839    Uiso  ? HW
   OW         1.0     0.930336     0.199527     0.736067    Uiso  ? O
   HW1        1.0     0.951630     0.211619     0.726341    Uiso  ? HW
   HW2        1.0     0.926919     0.206625     0.761041    Uiso  ? HW
   OW         1.0     0.326761     0.699001     0.488433    Uiso  ? O
   HW1        1.0     0.348580     0.703207     0.502366    Uiso  ? HW
   HW2        1.0     0.323870     0.718191     0.470557    Uiso  ? HW
   OW         1.0     0.840957     0.502892     0.454259    Uiso  ? O
   HW1        1.0     0.853049     0.511304     0.432177    Uiso  ? HW
   HW2        1.0     0.830179     0.523659     0.466614    Uiso  ? HW
   OW         1.0     0.245794     0.723186     0.546004    Uiso  ? O
   HW1        1.0     0.236067     0.730810     0.569401    Uiso  ? HW
   HW2        1.0     0.261830     0.741851     0.537066    Uiso  ? HW
   OW         1.0     0.670873     0.510515     0.180336    Uiso  ? O
   HW1        1.0     0.670610     0.492114     0.199264    Uiso  ? HW
   HW2        1.0     0.646951     0.512881     0.169821    Uiso  ? HW
   OW         1.0     0.923764     0.523396     0.175079    Uiso  ? O
   HW1        1.0     0.911146     0.523396     0.197950    Uiso  ? HW
   HW2        1.0     0.949264     0.527602     0.179285    Uiso  ? HW
   OW         1.0     0.816246     0.393533     0.400894    Uiso  ? O
   HW1        1.0     0.837014     0.408780     0.395373    Uiso  ? HW
   HW2        1.0     0.811777     0.376972     0.381178    Uiso  ? HW
   OW         1.0     0.514721     0.267613     0.460831    Uiso  ? O
   HW1        1.0     0.534700     0.257886     0.474763    Uiso  ? HW
   HW2        1.0     0.492114     0.262355     0.472923    Uiso  ? HW
   OW         1.0     0.794427     0.426919     0.603049    Uiso  ? O
   HW1        1.0     0.777077     0.419558     0.584648    Uiso  ? HW
   HW2        1.0     0.782334     0.429022     0.626183    Uiso  ? HW
   OW         1.0     0.074395     0.724238     0.017350    Uiso  ? O
   HW1        1.0     0.069926     0.750000     0.019190    Uiso  ? HW
   HW2        1.0     0.100421     0.720031     0.017350    Uiso  ? HW
   OW         1.0     0.890904     0.447950     0.003680    Uiso  ? O
   HW1        1.0     0.870925     0.457413     0.017876    Uiso  ? HW
   HW2        1.0     0.893533     0.422187     0.008149    Uiso  ? HW
   OW         1.0     0.800736     0.320452     0.142219    Uiso  ? O
   HW1        1.0     0.782597     0.333859     0.128549    Uiso  ? HW
   HW2        1.0     0.797319     0.324921     0.167981    Uiso  ? HW
   OW         1.0     0.253680     0.401420     0.145636    Uiso  ? O
   HW1        1.0     0.259201     0.392744     0.170084    Uiso  ? HW
   HW2        1.0     0.254995     0.381178     0.128812    Uiso  ? HW
   OW         1.0     0.406414     0.068349     0.089642    Uiso  ? O
   HW1        1.0     0.400631     0.049947     0.107518    Uiso  ? HW
   HW2        1.0     0.432177     0.067560     0.084385    Uiso  ? HW
   OW         1.0     0.318349     0.906151     0.495268    Uiso  ? O
   HW1        1.0     0.314406     0.911409     0.520768    Uiso  ? HW
   HW2        1.0     0.338065     0.889064     0.492902    Uiso  ? HW
   OW         1.0     0.377760     0.620400     0.105152    Uiso  ? O
   HW1        1.0     0.369611     0.639853     0.089642    Uiso  ? HW
   HW2        1.0     0.373817     0.597266     0.093060    Uiso  ? HW
   OW         1.0     0.402471     0.700053     0.054416    Uiso  ? O
   HW1        1.0     0.420873     0.683754     0.044953    Uiso  ? HW
   HW2        1.0     0.393533     0.715563     0.034963    Uiso  ? HW
   OW         1.0     0.425079     0.629600     0.160883    Uiso  ? O
   HW1        1.0     0.411146     0.624080     0.139064    Uiso  ? HW
   HW2        1.0     0.422450     0.655100     0.166404    Uiso  ? HW
   OW         1.0     0.253155     0.928496     0.497634    Uiso  ? O
   HW1        1.0     0.267613     0.941640     0.515510    Uiso  ? HW
   HW2        1.0     0.227655     0.933491     0.501577    Uiso  ? HW
   OW         1.0     0.170347     0.847003     0.575710    Uiso  ? O
   HW1        1.0     0.158254     0.858833     0.555731    Uiso  ? HW
   HW2        1.0     0.160358     0.823081     0.579127    Uiso  ? HW
   OW         1.0     0.414301     0.576761     0.625657    Uiso  ? O
   HW1        1.0     0.399579     0.555205     0.627497    Uiso  ? HW
   HW2        1.0     0.408780     0.589642     0.603312    Uiso  ? HW
   OW         1.0     0.061777     0.717403     0.703996    Uiso  ? O
   HW1        1.0     0.053365     0.740536     0.695058    Uiso  ? HW
   HW2        1.0     0.060726     0.717403     0.730284    Uiso  ? HW
   OW         1.0     0.038381     0.667981     0.660620    Uiso  ? O
   HW1        1.0     0.022345     0.688486     0.656414    Uiso  ? HW
   HW2        1.0     0.025237     0.645636     0.656677    Uiso  ? HW
   OW         1.0     0.038118     0.670610     0.056257    Uiso  ? O
   HW1        1.0     0.043638     0.688749     0.074658    Uiso  ? HW
   HW2        1.0     0.031809     0.648002     0.068086    Uiso  ? HW
   OW         1.0     0.081756     0.650631     0.997108    Uiso  ? O
   HW1        1.0     0.101998     0.651945     1.013933    Uiso  ? HW
   HW2        1.0     0.087277     0.633018     0.978444    Uiso  ? HW
   OW         1.0     0.553628     0.176656     0.495268    Uiso  ? O
   HW1        1.0     0.533123     0.181651     0.511041    Uiso  ? HW
   HW2        1.0     0.573344     0.166667     0.509464    Uiso  ? HW
   OW         1.0     0.598580     0.487382     0.087277    Uiso  ? O
   HW1        1.0     0.619085     0.471083     0.087277    Uiso  ? HW
   HW2        1.0     0.580442     0.478707     0.070452    Uiso  ? HW
   OW         1.0     0.091220     0.271556     0.226078    Uiso  ? O
   HW1        1.0     0.077287     0.292061     0.217403    Uiso  ? HW
   HW2        1.0     0.078076     0.259201     0.245268    Uiso  ? HW
   OW         1.0     0.876972     0.351472     0.164564    Uiso  ? O
   HW1        1.0     0.871451     0.344637     0.139853    Uiso  ? HW
   HW2        1.0     0.891693     0.373291     0.164564    Uiso  ? HW
   OW         1.0     0.626709     0.689800     0.433491    Uiso  ? O
   HW1        1.0     0.631178     0.665615     0.424553    Uiso  ? HW
   HW2        1.0     0.648002     0.699001     0.445584    Uiso  ? HW
   OW         1.0     0.578601     0.537592     0.299947    Uiso  ? O
   HW1        1.0     0.594111     0.557834     0.293638    Uiso  ? HW
   HW2        1.0     0.586225     0.516036     0.287066    Uiso  ? HW
   OW         1.0     0.896688     0.626709     0.225289    Uiso  ? O
   HW1        1.0     0.908780     0.610147     0.241851    Uiso  ? HW
   HW2        1.0     0.881966     0.613039     0.208202    Uiso  ? HW
   OW         1.0     0.712408     1.003417     0.346215    Uiso  ? O
   HW1        1.0     0.705573     0.982913     0.331493    Uiso  ? HW
   HW2        1.0     0.738696     1.006046     0.345689    Uiso  ? HW
   OW         1.0     0.104627     0.567298     0.793901    Uiso  ? O
   HW1        1.0     0.090694     0.545741     0.788381    Uiso  ? HW
   HW2        1.0     0.126709     0.567298     0.779443    Uiso  ? HW
   OW         1.0     0.439800     0.970557     0.605415    Uiso  ? O
   HW1        1.0     0.437434     0.946372     0.615405    Uiso  ? HW
   HW2        1.0     0.420347     0.975026     0.588328    Uiso  ? HW
   OW         1.0     0.189800     0.877497     0.636698    Uiso  ? O
   HW1        1.0     0.165352     0.885647     0.641956    Uiso  ? HW
   HW2        1.0     0.201893     0.871451     0.659306    Uiso  ? HW
   OW         1.0     0.654311     0.414038     0.736593    Uiso  ? O
   HW1        1.0     0.678233     0.420084     0.727392    Uiso  ? HW
   HW2        1.0     0.646162     0.433228     0.752629    Uiso  ? HW
   OW         1.0     0.257886     0.125394     0.723712    Uiso  ? O
   HW1        1.0     0.260252     0.147739     0.737382    Uiso  ? HW
   HW2        1.0     0.281546     0.114879     0.719769    Uiso  ? HW
   OW         1.0     0.060200     0.965037     0.103575    Uiso  ? O
   HW1        1.0     0.041535     0.976866     0.089117    Uiso  ? HW
   HW2        1.0     0.050736     0.960042     0.127497    Uiso  ? HW
   OW         1.0     0.579390     0.386172     0.225289    Uiso  ? O
   HW1        1.0     0.595163     0.365405     0.224501    Uiso  ? HW
   HW2        1.0     0.562829     0.383807     0.245794    Uiso  ? HW
   OW         1.0     0.063617     0.348055     0.367771    Uiso  ? O
   HW1        1.0     0.088854     0.343060     0.362250    Uiso  ? HW
   HW2        1.0     0.060200     0.373817     0.370662    Uiso  ? HW
   OW         1.0     0.067035     0.087802     0.721346    Uiso  ? O
   HW1        1.0     0.049685     0.107518     0.718980    Uiso  ? HW
   HW2        1.0     0.073607     0.084648     0.746583    Uiso  ? HW
   OW         1.0     0.646425     0.961882     0.465563    Uiso  ? O
   HW1        1.0     0.636172     0.937697     0.463722    Uiso  ? HW
   HW2        1.0     0.654837     0.965825     0.490010    Uiso  ? HW
   OW         1.0     0.988696     0.423502     0.659306    Uiso  ? O
   HW1        1.0     0.977918     0.432702     0.681651    Uiso  ? HW
   HW2        1.0     1.014196     0.429548     0.658780    Uiso  ? HW
   OW         1.0     0.822029     0.853575     0.565983    Uiso  ? O
   HW1        1.0     0.809411     0.871714     0.580179    Uiso  ? HW
   HW2        1.0     0.826761     0.832545     0.581230    Uiso  ? HW
   OW         1.0     0.141430     0.918244     0.943743    Uiso  ? O
   HW1        1.0     0.165352     0.912723     0.934017    Uiso  ? HW
   HW2        1.0     0.133544     0.941640     0.934543    Uiso  ? HW
   OW         1.0     0.126183     0.521293     0.363302    Uiso  ? O
   HW1        1.0     0.114353     0.537329     0.380389    Uiso  ? HW
   HW2        1.0     0.123291     0.496320     0.371188    Uiso  ? HW
   OW         1.0     0.446372     0.471083     0.380915    Uiso  ? O
   HW1        1.0     0.441115     0.446635     0.372766    Uiso  ? HW
   HW2        1.0     0.472135     0.476078     0.378023    Uiso  ? HW
   OW         1.0     0.209253     0.612513     0.742639    Uiso  ? O
   HW1        1.0     0.232913     0.604364     0.750789    Uiso  ? HW
   HW2        1.0     0.202418     0.634332     0.755520    Uiso  ? HW
   OW         1.0     0.506572     0.386435     0.819138    Uiso  ? O
   HW1        1.0     0.525762     0.371451     0.808622    Uiso  ? HW
   HW2        1.0     0.512355     0.391693     0.844111    Uiso  ? HW
   OW         1.0     0.397739     0.690852     0.795741    Uiso  ? O
   HW1        1.0     0.402471     0.686646     0.770242    Uiso  ? HW
   HW2        1.0     0.386172     0.669558     0.805994    Uiso  ? HW
   OW         1.0     0.597792     0.813880     0.149054    Uiso  ? O
   HW1        1.0     0.613828     0.832019     0.138538    Uiso  ? HW
   HW2        1.0     0.611987     0.796530     0.162723    Uiso  ? HW
   OW         1.0     0.590694     0.413249     0.149842    Uiso  ? O
   HW1        1.0     0.584648     0.432702     0.166667    Uiso  ? HW
   HW2        1.0     0.593060     0.390641     0.162986    Uiso  ? HW
   OW         1.0     0.441640     0.802313     0.361199    Uiso  ? O
   HW1        1.0     0.455047     0.819401     0.375920    Uiso  ? HW
   HW2        1.0     0.415878     0.808360     0.361987    Uiso  ? HW
   OW         1.0     0.241851     0.256835     0.029706    Uiso  ? O
   HW1        1.0     0.216088     0.256309     0.023922    Uiso  ? HW
   HW2        1.0     0.248423     0.281020     0.038118    Uiso  ? HW
   OW         1.0     0.141956     0.469769     0.108570    Uiso  ? O
   HW1        1.0     0.151420     0.493691     0.104101    Uiso  ? HW
   HW2        1.0     0.117245     0.471346     0.116719    Uiso  ? HW
   OW         1.0     0.333596     0.691640     0.153785    Uiso  ? O
   HW1        1.0     0.338591     0.690589     0.128023    Uiso  ? HW
   HW2        1.0     0.320452     0.713722     0.159306    Uiso  ? HW
   OW         1.0     0.674816     0.089380     0.168770    Uiso  ? O
   HW1        1.0     0.697687     0.100421     0.161672    Uiso  ? HW
   HW2        1.0     0.660095     0.085174     0.147476    Uiso  ? HW
   OW         1.0     0.612776     0.046267     0.134332    Uiso  ? O
   HW1        1.0     0.628286     0.059411     0.117771    Uiso  ? HW
   HW2        1.0     0.611724     0.021030     0.127234    Uiso  ? HW
   OW         1.0     0.874080     0.650368     0.960305    Uiso  ? O
   HW1        1.0     0.870137     0.649842     0.934280    Uiso  ? HW
   HW2        1.0     0.853838     0.639064     0.972660    Uiso  ? HW
   OW         1.0     0.818086     0.527077     0.606730    Uiso  ? O
   HW1        1.0     0.826236     0.527865     0.631703    Uiso  ? HW
   HW2        1.0     0.803628     0.548370     0.601472    Uiso  ? HW
   OW         1.0     0.717666     0.257098     0.659306    Uiso  ? O
   HW1        1.0     0.709516     0.233964     0.668770    Uiso  ? HW
   HW2        1.0     0.715563     0.275499     0.677971    Uiso  ? HW
   OW         1.0     0.198738     0.603049     0.671136    Uiso  ? O
   HW1        1.0     0.193481     0.628023     0.664827    Uiso  ? HW
   HW2        1.0     0.219506     0.594900     0.657203    Uiso  ? HW
   OW         1.0     0.251840     0.247108     0.547319    Uiso  ? O
   HW1        1.0     0.251577     0.220820     0.547844    Uiso  ? HW
   HW2        1.0     0.228444     0.256309     0.555468    Uiso  ? HW
   OW         1.0     0.786803     0.256046     0.960042    Uiso  ? O
   HW1        1.0     0.809411     0.242902     0.960831    Uiso  ? HW
   HW2        1.0     0.776551     0.256835     0.984227    Uiso  ? HW
   OW         1.0     0.125657     0.326236     0.960568    Uiso  ? O
   HW1        1.0     0.135910     0.302050     0.961356    Uiso  ? HW
   HW2        1.0     0.101209     0.324921     0.951367    Uiso  ? HW
   OW         1.0     0.967403     0.815983     0.408780    Uiso  ? O
   HW1        1.0     0.941640     0.820978     0.408254    Uiso  ? HW
   HW2        1.0     0.973712     0.800999     0.388013    Uiso  ? HW
   OW         1.0     0.167718     0.317823     0.517613    Uiso  ? O
   HW1        1.0     0.167455     0.307834     0.542061    Uiso  ? HW
   HW2        1.0     0.188486     0.308622     0.504469    Uiso  ? HW
   OW         1.0     0.874080     0.300999     0.214774    Uiso  ? O
   HW1        1.0     0.878023     0.317035     0.194269    Uiso  ? HW
   HW2        1.0     0.866982     0.315195     0.235804    Uiso  ? HW
   OW         1.0     0.599369     0.581756     0.691377    Uiso  ? O
   HW1        1.0     0.580967     0.592271     0.675867    Uiso  ? HW
   HW2        1.0     0.623028     0.586488     0.680862    Uiso  ? HW
   OW         1.0     0.852786     0.201104     0.148265    Uiso  ? O
   HW1        1.0     0.842797     0.224501     0.142219    Uiso  ? HW
   HW2        1.0     0.855678     0.199264     0.174553    Uiso  ? HW
   OW         1.0     0.743428     0.630915     0.748948    Uiso  ? O
   HW1        1.0     0.731073     0.626183     0.726341    Uiso  ? HW
   HW2        1.0     0.740536     0.656414     0.755258    Uiso  ? HW
   OW         1.0     0.478969     0.620400     0.630389    Uiso  ? O
   HW1        1.0     0.457413     0.607518     0.638276    Uiso  ? HW
   HW2        1.0     0.472923     0.645373     0.625920    Uiso  ? HW
   OW         1.0     0.122503     0.144059     0.096740    Uiso  ? O
   HW1        1.0     0.138013     0.123291     0.092534    Uiso  ? HW
   HW2        1.0     0.117245     0.155889     0.073607    Uiso  ? HW
   OW         1.0     0.149579     0.518139     0.187697    Uiso  ? O
   HW1        1.0     0.142482     0.529180     0.165089    Uiso  ? HW
   HW2        1.0     0.131441     0.500526     0.195058    Uiso  ? HW
   OW         1.0     0.173764     0.323344     0.015773    Uiso  ? O
   HW1        1.0     0.187171     0.327287     0.038118    Uiso  ? HW
   HW2        1.0     0.175079     0.298107     0.008938    Uiso  ? HW
   OW         1.0     0.233438     0.912986     0.431914    Uiso  ? O
   HW1        1.0     0.211094     0.904048     0.442429    Uiso  ? HW
   HW2        1.0     0.228707     0.922450     0.407992    Uiso  ? HW
   OW         1.0     0.190589     0.813091     0.699527    Uiso  ? O
   HW1        1.0     0.168770     0.815195     0.713722    Uiso  ? HW
   HW2        1.0     0.185331     0.801262     0.676656    Uiso  ? HW
   OW         1.0     0.259464     0.806257     0.674816    Uiso  ? O
   HW1        1.0     0.276814     0.816772     0.658255    Uiso  ? HW
   HW2        1.0     0.255258     0.781020     0.668507    Uiso  ? HW
   OW         1.0     0.650894     0.435068     0.115142    Uiso  ? O
   HW1        1.0     0.631178     0.423502     0.128549    Uiso  ? HW
   HW2        1.0     0.673239     0.432440     0.128812    Uiso  ? HW
   OW         1.0     0.515247     0.460831     0.101735    Uiso  ? O
   HW1        1.0     0.536278     0.473712     0.111199    Uiso  ? HW
   HW2        1.0     0.520768     0.435331     0.100158    Uiso  ? HW
   OW         1.0     0.848843     0.222135     0.972398    Uiso  ? O
   HW1        1.0     0.861724     0.208465     0.953996    Uiso  ? HW
   HW2        1.0     0.855152     0.212671     0.996057    Uiso  ? HW
   OW         1.0     0.406940     0.703470     0.178759    Uiso  ? O
   HW1        1.0     0.409569     0.725552     0.164301    Uiso  ? HW
   HW2        1.0     0.381703     0.695846     0.178496    Uiso  ? HW
   OW         1.0     0.665089     0.295478     0.589380    Uiso  ? O
   HW1        1.0     0.650894     0.294690     0.611724    Uiso  ? HW
   HW2        1.0     0.684280     0.277603     0.590694    Uiso  ? HW
   OW         1.0     0.609359     0.905100     0.307571    Uiso  ? O
   HW1        1.0     0.635121     0.905363     0.313091    Uiso  ? HW
   HW2        1.0     0.603049     0.882229     0.296530    Uiso  ? HW
   OW         1.0     0.654837     0.062566     0.516299    Uiso  ? O
   HW1        1.0     0.662723     0.052576     0.539432    Uiso  ? HW
   HW2        1.0     0.660358     0.088065     0.515510    Uiso  ? HW
   OW         1.0     0.820715     0.116982     1.007361    Uiso  ? O
   HW1        1.0     0.812303     0.113565     0.982650    Uiso  ? HW
   HW2        1.0     0.845689     0.108570     1.009201    Uiso  ? HW
   OW         1.0     0.408517     0.762355     0.430337    Uiso  ? O
   HW1        1.0     0.429022     0.747108     0.424027    Uiso  ? HW
   HW2        1.0     0.414564     0.776814     0.451367    Uiso  ? HW
   OW         1.0     0.459779     0.281546     0.058360    Uiso  ? O
   HW1        1.0     0.481598     0.274185     0.071241    Uiso  ? HW
   HW2        1.0     0.439274     0.281020     0.075184    Uiso  ? HW
   OW         1.0     0.065457     0.012881     0.904048    Uiso  ? O
   HW1        1.0     0.074658     0.014721     0.879338    Uiso  ? HW
   HW2        1.0     0.053628    -0.010252     0.907203    Uiso  ? HW
   OW         1.0     0.489485     0.021556     0.599632    Uiso  ? O
   HW1        1.0     0.478707    -0.001840     0.604364    Uiso  ? HW
   HW2        1.0     0.474763     0.034437     0.582019    Uiso  ? HW
   OW         1.0     0.481073     0.866193     0.987645    Uiso  ? O
   HW1        1.0     0.459516     0.852261     0.992639    Uiso  ? HW
   HW2        1.0     0.496845     0.865931     1.008675    Uiso  ? HW
   OW         1.0     0.808360     0.795216     0.933491    Uiso  ? O
   HW1        1.0     0.791535     0.791798     0.953470    Uiso  ? HW
   HW2        1.0     0.813354     0.820715     0.930599    Uiso  ? HW
   OW         1.0     0.205310     0.028917     0.074395    Uiso  ? O
   HW1        1.0     0.206362     0.039958     0.050473    Uiso  ? HW
   HW2        1.0     0.180599     0.029968     0.083333    Uiso  ? HW
   OW         1.0     0.961619     0.061777     0.229232    Uiso  ? O
   HW1        1.0     0.945058     0.081493     0.233176    Uiso  ? HW
   HW2        1.0     0.960042     0.053891     0.204259    Uiso  ? HW
   OW         1.0     0.670873     0.752892     0.711619    Uiso  ? O
   HW1        1.0     0.657992     0.754995     0.734227    Uiso  ? HW
   HW2        1.0     0.658780     0.735279     0.696109    Uiso  ? HW
   OW         1.0     0.959253     0.452944     0.830442    Uiso  ? O
   HW1        1.0     0.977918     0.462671     0.814669    Uiso  ? HW
   HW2        1.0     0.956362     0.468717     0.851472    Uiso  ? HW
   OW         1.0     0.287329     0.483176     0.326498    Uiso  ? O
   HW1        1.0     0.304416     0.483176     0.346477    Uiso  ? HW
   HW2        1.0     0.300473     0.486330     0.303891    Uiso  ? HW
   OW         1.0     0.800473     0.615931     0.331493    Uiso  ? O
   HW1        1.0     0.802050     0.595689     0.314669    Uiso  ? HW
   HW2        1.0     0.813880     0.610147     0.353575    Uiso  ? HW
   OW         1.0     0.863302     0.762093     0.413775    Uiso  ? O
   HW1        1.0     0.886961     0.757361     0.402997    Uiso  ? HW
   HW2        1.0     0.866456     0.771293     0.437960    Uiso  ? HW
   OW         1.0     0.268927     0.818349     0.179022    Uiso  ? O
   HW1        1.0     0.290221     0.808097     0.190589    Uiso  ? HW
   HW2        1.0     0.248686     0.801525     0.181125    Uiso  ? HW
   OW         1.0     0.804679     0.227918     0.049422    Uiso  ? O
   HW1        1.0     0.812566     0.253155     0.048633    Uiso  ? HW
   HW2        1.0     0.778917     0.226604     0.044164    Uiso  ? HW
   OW         1.0     0.941115     0.306257     0.794953    Uiso  ? O
   HW1        1.0     0.965825     0.313617     0.788906    Uiso  ? HW
   HW2        1.0     0.927971     0.301788     0.772608    Uiso  ? HW
   OW         1.0     0.450315     0.133544     0.202944    Uiso  ? O
   HW1        1.0     0.429285     0.118559     0.207676    Uiso  ? HW
   HW2        1.0     0.455573     0.133281     0.177182    Uiso  ? HW
   OW         1.0     0.161935     0.528128     0.063354    Uiso  ? O
   HW1        1.0     0.157466     0.553891     0.060200    Uiso  ? HW
   HW2        1.0     0.174027     0.518665     0.042061    Uiso  ? HW
   OW         1.0     0.781546     0.638276     0.233176    Uiso  ? O
   HW1        1.0     0.789432     0.614616     0.241325    Uiso  ? HW
   HW2        1.0     0.799947     0.656151     0.239222    Uiso  ? HW
   OW         1.0     0.592534     0.837277     0.289169    Uiso  ? O
   HW1        1.0     0.568875     0.832545     0.299685    Uiso  ? HW
   HW2        1.0     0.607518     0.815983     0.291535    Uiso  ? HW
   OW         1.0     0.557834     0.983964     0.974500    Uiso  ? O
   HW1        1.0     0.570452     0.963460     0.985016    Uiso  ? HW
   HW2        1.0     0.567560     0.988959     0.950578    Uiso  ? HW
   OW         1.0     0.387224     0.378549     0.504469    Uiso  ? O
   HW1        1.0     0.377234     0.402734     0.502366    Uiso  ? HW
   HW2        1.0     0.368559     0.360936     0.499211    Uiso  ? HW
   OW         1.0     0.046267     0.894848     0.248948    Uiso  ? O
   HW1        1.0     0.047581     0.869348     0.255520    Uiso  ? HW
   HW2        1.0     0.021030     0.902471     0.248948    Uiso  ? HW
   OW         1.0     0.338591     0.250000     0.599369    Uiso  ? O
   HW1        1.0     0.322818     0.255258     0.579127    Uiso  ? HW
   HW2        1.0     0.360147     0.264984     0.597792    Uiso  ? HW
   OW         1.0     0.054154     0.055731     0.316772    Uiso  ? O
   HW1        1.0     0.042587     0.032597     0.312829    Uiso  ? HW
   HW2        1.0     0.057308     0.059937     0.342534    Uiso  ? HW
   OW         1.0     0.212145     0.858570     0.164301    Uiso  ? O
   HW1        1.0     0.197161     0.876709     0.175605    Uiso  ? HW
   HW2        1.0     0.199790     0.835436     0.164564    Uiso  ? HW
   OW         1.0     0.733176     0.167192     0.536015    Uiso  ? O
   HW1        1.0     0.716877     0.152208     0.522082    Uiso  ? HW
   HW2        1.0     0.726604     0.165352     0.561514    Uiso  ? HW
   OW         1.0     0.817298     0.493428     0.956625    Uiso  ? O
   HW1        1.0     0.829653     0.506835     0.975552    Uiso  ? HW
   HW2        1.0     0.819401     0.506572     0.934017    Uiso  ? HW
   OW         1.0     0.035226     0.239748     0.953733    Uiso  ? O
   HW1        1.0     0.051525     0.241325     0.974238    Uiso  ? HW
   HW2        1.0     0.029180     0.214511     0.949264    Uiso  ? HW
   OW         1.0     0.620925     0.211356     0.796267    Uiso  ? O
   HW1        1.0     0.608044     0.217403     0.774185    Uiso  ? HW
   HW2        1.0     0.620400     0.231861     0.812829    Uiso  ? HW
   OW         1.0     0.462145     0.430599     0.943743    Uiso  ? O
   HW1        1.0     0.445584     0.441115     0.926393    Uiso  ? HW
   HW2        1.0     0.465563     0.405100     0.938223    Uiso  ? HW
   OW         1.0     0.732387     0.197687     0.032072    Uiso  ? O
   HW1        1.0     0.725026     0.195321     0.006835    Uiso  ? HW
   HW2        1.0     0.712145     0.207413     0.046004    Uiso  ? HW
   OW         1.0     0.242902     0.892219     0.105678    Uiso  ? O
   HW1        1.0     0.226866     0.912986     0.105415    Uiso  ? HW
   HW2        1.0     0.257886     0.892482     0.084122    Uiso  ? HW
   OW         1.0     0.785489     0.101998     0.936908    Uiso  ? O
   HW1        1.0     0.808885     0.107256     0.925605    Uiso  ? HW
   HW2        1.0     0.766299     0.106993     0.919821    Uiso  ? HW
   OW         1.0     0.017613     0.342797     0.601472    Uiso  ? O
   HW1        1.0     0.042061     0.350946     0.596215    Uiso  ? HW
   HW2        1.0     0.012093     0.347529     0.626709    Uiso  ? HW
   OW         1.0     0.523134     0.762093     0.398265    Uiso  ? O
   HW1        1.0     0.535489     0.743691     0.412461    Uiso  ? HW
   HW2        1.0     0.536278     0.784700     0.400105    Uiso  ? HW
   OW         1.0     0.977392     0.762881     0.535752    Uiso  ? O
   HW1        1.0     0.968980     0.766299     0.511041    Uiso  ? HW
   HW2        1.0     1.000263     0.750000     0.535752    Uiso  ? HW
   OW         1.0     0.072818     0.842008     0.409043    Uiso  ? O
   HW1        1.0     0.066509     0.860147     0.427182    Uiso  ? HW
   HW2        1.0     0.072292     0.818349     0.420347    Uiso  ? HW
   OW         1.0     0.403523     0.796004     0.185594    Uiso  ? O
   HW1        1.0     0.409306     0.821504     0.183754    Uiso  ? HW
   HW2        1.0     0.425079     0.781809     0.180862    Uiso  ? HW
   OW         1.0     0.540221     0.369611     0.987645    Uiso  ? O
   HW1        1.0     0.557308     0.355152     0.973449    Uiso  ? HW
   HW2        1.0     0.517613     0.371451     0.974500    Uiso  ? HW
   OW         1.0     0.213197     0.136698     0.040221    Uiso  ? O
   HW1        1.0     0.201630     0.160095     0.044427    Uiso  ? HW
   HW2        1.0     0.218454     0.125394     0.063354    Uiso  ? HW
   OW         1.0    -0.008149     0.355678     0.235542    Uiso  ? O
   HW1        1.0    -0.004732     0.361987     0.210305    Uiso  ? HW
   HW2        1.0     0.014721     0.355941     0.248160    Uiso  ? HW
   OW         1.0     0.230810     0.566246     0.958202    Uiso  ? O
   HW1        1.0     0.213722     0.548633     0.967666    Uiso  ? HW
   HW2        1.0     0.227918     0.588854     0.971346    Uiso  ? HW
   OW         1.0     0.015510     0.854364     0.499737    Uiso  ? O
   HW1        1.0     0.022082     0.829390     0.494742    Uiso  ? HW
   HW2        1.0    -0.010515     0.857256     0.497634    Uiso  ? HW
   OW         1.0     0.012355     0.902734     0.823870    Uiso  ? O
   HW1        1.0     0.029968     0.897476     0.842797    Uiso  ? HW
   HW2        1.0     0.020242     0.891956     0.801262    Uiso  ? HW
   OW         1.0     0.561777     0.673239     0.032072    Uiso  ? O
   HW1        1.0     0.587802     0.673502     0.030231    Uiso  ? HW
   HW2        1.0     0.554154     0.682702     0.055468    Uiso  ? HW
   OW         1.0     0.329916     0.781809     0.867245    Uiso  ? O
   HW1        1.0     0.341483     0.774974     0.844637    Uiso  ? HW
   HW2        1.0     0.327024     0.807834     0.868297    Uiso  ? HW
   OW         1.0     0.737119     0.565457     0.540484    Uiso  ? O
   HW1        1.0     0.759201     0.570978     0.553102    Uiso  ? HW
   HW2        1.0     0.719506     0.555205     0.557045    Uiso  ? HW
   OW         1.0     0.511041     0.309148     0.018927    Uiso  ? O
   HW1        1.0     0.534700     0.298107     0.021030    Uiso  ? HW
   HW2        1.0     0.513933     0.335173     0.014721    Uiso  ? HW
   OW         1.0     0.718191     0.063617     0.064143    Uiso  ? O
   HW1        1.0     0.736593     0.081230     0.057045    Uiso  ? HW
   HW2        1.0     0.712671     0.048107     0.043638    Uiso  ? HW
   OW         1.0     0.322555     0.843060     0.560988    Uiso  ? O
   HW1        1.0     0.338591     0.844111     0.540221    Uiso  ? HW
   HW2        1.0     0.320189     0.866982     0.571504    Uiso  ? HW
   OW         1.0     0.710568     0.936646     0.178496    Uiso  ? O
   HW1        1.0     0.729232     0.952944     0.187434    Uiso  ? HW
   HW2        1.0     0.721346     0.920084     0.161146    Uiso  ? HW
   OW         1.0     0.309937     0.762881     0.991062    Uiso  ? O
   HW1        1.0     0.314669     0.737119     0.990799    Uiso  ? HW
   HW2        1.0     0.324395     0.774448     0.972398    Uiso  ? HW
   OW         1.0     0.152997     0.784963     0.912723    Uiso  ? O
   HW1        1.0     0.150631     0.758675     0.912723    Uiso  ? HW
   HW2        1.0     0.137224     0.794953     0.931388    Uiso  ? HW
   OW         1.0     0.085436     0.236067     0.001052    Uiso  ? O
   HW1        1.0     0.084385     0.234753     0.027340    Uiso  ? HW
   HW2        1.0     0.109096     0.228444    -0.007361    Uiso  ? HW
   OW         1.0     0.442955     0.228444     0.284700    Uiso  ? O
   HW1        1.0     0.429811     0.206099     0.287592    Uiso  ? HW
   HW2        1.0     0.443743     0.235279     0.259464    Uiso  ? HW
   OW         1.0     0.920610     0.028391     0.038381    Uiso  ? O
   HW1        1.0     0.941115     0.044427     0.040747    Uiso  ? HW
   HW2        1.0     0.929022     0.004469     0.031283    Uiso  ? HW
   OW         1.0     0.335173     0.888276     0.974763    Uiso  ? O
   HW1        1.0     0.359359     0.888013     0.964774    Uiso  ? HW
   HW2        1.0     0.326761     0.912986     0.977392    Uiso  ? HW
   OW         1.0     0.128812     0.322555     0.337277    Uiso  ? O
   HW1        1.0     0.139853     0.313617     0.359359    Uiso  ? HW
   HW2        1.0     0.138276     0.309148     0.316772    Uiso  ? HW
   OW         1.0     0.276288     0.736856     0.844374    Uiso  ? O
   HW1        1.0     0.294164     0.755783     0.846740    Uiso  ? HW
   HW2        1.0     0.279180     0.719243     0.863565    Uiso  ? HW
   OW         1.0     0.360147     0.886172     0.135121    Uiso  ? O
   HW1        1.0     0.339905     0.869348     0.133018    Uiso  ? HW
   HW2        1.0     0.378286     0.880389     0.117245    Uiso  ? HW
   OW         1.0     0.007886     0.069138     0.660095    Uiso  ? O
   HW1        1.0     0.030494     0.064143     0.647739    Uiso  ? HW
   HW2        1.0     0.012093     0.069926     0.685857    Uiso  ? HW
   OW         1.0     0.190326     0.355415     0.955836    Uiso  ? O
   HW1        1.0     0.213722     0.343323     0.956362    Uiso  ? HW
   HW2        1.0     0.185068     0.363039     0.931388    Uiso  ? HW
   OW         1.0     0.703996     0.171924     0.964248    Uiso  ? O
   HW1        1.0     0.718191     0.150105     0.963197    Uiso  ? HW
   HW2        1.0     0.679022     0.165878     0.970032    Uiso  ? HW
   OW         1.0     0.253155     0.665615     0.371451    Uiso  ? O
   HW1        1.0     0.278917     0.660095     0.371977    Uiso  ? HW
   HW2        1.0     0.243165     0.664827     0.395636    Uiso  ? HW
   OW         1.0     0.805205     0.651682     0.161146    Uiso  ? O
   HW1        1.0     0.790747     0.654574     0.139590    Uiso  ? HW
   HW2        1.0     0.789958     0.651945     0.182440    Uiso  ? HW
   OW         1.0     0.329127     0.189800     0.308885    Uiso  ? O
   HW1        1.0     0.318875     0.197687     0.331756    Uiso  ? HW
   HW2        1.0     0.345689     0.170084     0.313354    Uiso  ? HW
   OW         1.0     0.504206     0.340168     0.340168    Uiso  ? O
   HW1        1.0     0.514721     0.335699     0.364090    Uiso  ? HW
   HW2        1.0     0.501577     0.317560     0.327550    Uiso  ? HW
   OW         1.0     0.955836     0.210568     0.367245    Uiso  ? O
   HW1        1.0     0.949527     0.205047     0.342271    Uiso  ? HW
   HW2        1.0     0.981335     0.216877     0.368297    Uiso  ? HW
   OW         1.0     0.727655     0.479758     0.269979    Uiso  ? O
   HW1        1.0     0.735804     0.471083     0.293638    Uiso  ? HW
   HW2        1.0     0.742639     0.468717     0.251314    Uiso  ? HW
   OW         1.0     0.143007     0.263933     0.844900    Uiso  ? O
   HW1        1.0     0.117771     0.263670     0.852261    Uiso  ? HW
   HW2        1.0     0.149579     0.240536     0.835436    Uiso  ? HW
   OW         1.0     0.899054     0.206099     0.465037    Uiso  ? O
   HW1        1.0     0.885121     0.223712     0.478444    Uiso  ? HW
   HW2        1.0     0.905626     0.216088     0.441640    Uiso  ? HW
   OW         1.0     0.585699     0.460568     0.202156    Uiso  ? O
   HW1        1.0     0.565457     0.476078     0.207939    Uiso  ? HW
   HW2        1.0     0.581230     0.436383     0.211619    Uiso  ? HW
   OW         1.0     0.504469     0.088065     0.354890    Uiso  ? O
   HW1        1.0     0.528917     0.091746     0.363302    Uiso  ? HW
   HW2        1.0     0.502103     0.063880     0.344637    Uiso  ? HW
   OW         1.0     0.348055     0.098843     0.157992    Uiso  ? O
   HW1        1.0     0.350158     0.100946     0.131966    Uiso  ? HW
   HW2        1.0     0.324132     0.089905     0.164301    Uiso  ? HW
   OW         1.0     0.999211     0.082545     0.797056    Uiso  ? O
   HW1        1.0     0.995268     0.105941     0.786015    Uiso  ? HW
   HW2        1.0     0.976866     0.073344     0.807045    Uiso  ? HW
   OW         1.0     0.109884     0.436120     0.298896    Uiso  ? O
   HW1        1.0     0.129075     0.423239     0.311514    Uiso  ? HW
   HW2        1.0     0.119348     0.445846     0.276288    Uiso  ? HW
   OW         1.0     0.449264     0.346740     0.031020    Uiso  ? O
   HW1        1.0     0.443218     0.348843     0.056519    Uiso  ? HW
   HW2        1.0     0.453733     0.370662     0.021030    Uiso  ? HW
   OW         1.0     0.051525     0.429285     0.356467    Uiso  ? O
   HW1        1.0     0.069926     0.433491     0.338328    Uiso  ? HW
   HW2        1.0     0.038118     0.451367     0.360936    Uiso  ? HW
   OW         1.0     0.426393     0.311777     0.384069    Uiso  ? O
   HW1        1.0     0.409306     0.314406     0.403785    Uiso  ? HW
   HW2        1.0     0.444269     0.331230     0.385121    Uiso  ? HW
   OW         1.0     0.832282     0.794427     0.606730    Uiso  ? O
   HW1        1.0     0.812829     0.784963     0.621451    Uiso  ? HW
   HW2        1.0     0.855152     0.784175     0.615142    Uiso  ? HW
   OW         1.0     0.153785     0.647476     0.414301    Uiso  ? O
   HW1        1.0     0.131441     0.660358     0.419295    Uiso  ? HW
   HW2        1.0     0.155100     0.642482     0.388538    Uiso  ? HW
   OW         1.0     0.481861     0.249211     0.990799    Uiso  ? O
   HW1        1.0     0.464511     0.231335     0.982387    Uiso  ? HW
   HW2        1.0     0.502892     0.236856     1.001052    Uiso  ? HW
   OW         1.0     0.657466     0.397213     0.939012    Uiso  ? O
   HW1        1.0     0.672713     0.379338     0.926919    Uiso  ? HW
   HW2        1.0     0.672187     0.411672     0.955310    Uiso  ? HW
   OW         1.0     0.033123     0.937960     0.607518    Uiso  ? O
   HW1        1.0     0.031809     0.924553     0.584648    Uiso  ? HW
   HW2        1.0     0.019190     0.960042     0.605415    Uiso  ? HW
   OW         1.0     0.096215     0.604364     0.941903    Uiso  ? O
   HW1        1.0     0.072818     0.613302     0.933491    Uiso  ? HW
   HW2        1.0     0.099895     0.579653     0.933228    Uiso  ? HW
   OW         1.0    -0.003417     0.246320     0.272345    Uiso  ? O
   HW1        1.0    -0.001052     0.261041     0.250789    Uiso  ? HW
   HW2        1.0     0.020505     0.242902     0.283123    Uiso  ? HW
   OW         1.0     0.534175     0.007098     0.414564    Uiso  ? O
   HW1        1.0     0.552839     0.012093     0.396951    Uiso  ? HW
   HW2        1.0     0.545216     0.003680     0.438223    Uiso  ? HW
   OW         1.0     0.202681     0.580442     0.510252    Uiso  ? O
   HW1        1.0     0.214774     0.569401     0.530757    Uiso  ? HW
   HW2        1.0     0.220820     0.589642     0.493165    Uiso  ? HW
   OW         1.0     0.879600     0.009727     0.791009    Uiso  ? O
   HW1        1.0     0.864616     0.026288     0.777077    Uiso  ? HW
   HW2        1.0     0.904048     0.009464     0.781283    Uiso  ? HW
   OW         1.0     0.033912     0.904048     0.754206    Uiso  ? O
   HW1        1.0     0.029180     0.884595     0.736856    Uiso  ? HW
   HW2        1.0     0.059674     0.905626     0.758938    Uiso  ? HW
   OW         1.0     0.045478     0.457413     0.905363    Uiso  ? O
   HW1        1.0     0.047581     0.461356     0.879600    Uiso  ? HW
   HW2        1.0     0.029180     0.475289     0.915615    Uiso  ? HW
   OW         1.0     0.589380     0.302313     0.401945    Uiso  ? O
   HW1        1.0     0.583070     0.320189     0.420084    Uiso  ? HW
   HW2        1.0     0.599895     0.314406     0.381178    Uiso  ? HW
   OW         1.0     0.941378     0.597266     0.484490    Uiso  ? O
   HW1        1.0     0.944269     0.577813     0.467140    Uiso  ? HW
   HW2        1.0     0.957676     0.616982     0.478707    Uiso  ? HW
   OW         1.0     0.465300     0.503155     0.069138    Uiso  ? O
   HW1        1.0     0.471346     0.513933     0.045741    Uiso  ? HW
   HW2        1.0     0.484753     0.487119     0.076498    Uiso  ? HW
   OW         1.0     0.422187     0.894848     0.424553    Uiso  ? O
   HW1        1.0     0.398791     0.885384     0.417455    Uiso  ? HW
   HW2        1.0     0.423239     0.920610     0.418770    Uiso  ? HW
   OW         1.0     0.580179     0.426919     0.943743    Uiso  ? O
   HW1        1.0     0.572292     0.432702     0.968191    Uiso  ? HW
   HW2        1.0     0.603575     0.415089     0.944532    Uiso  ? HW
   OW         1.0     0.118034     0.218980     0.176130    Uiso  ? O
   HW1        1.0     0.095952     0.218980     0.161672    Uiso  ? HW
   HW2        1.0     0.114879     0.234753     0.196898    Uiso  ? HW
   OW         1.0     0.649842     0.446109     0.318875    Uiso  ? O
   HW1        1.0     0.662986     0.427708     0.305468    Uiso  ? HW
   HW2        1.0     0.640904     0.435857     0.341483    Uiso  ? HW
   OW         1.0     0.110410     0.914564     0.012093    Uiso  ? O
   HW1        1.0     0.128812     0.919033    -0.006309    Uiso  ? HW
   HW2        1.0     0.088854     0.905100     0.000789    Uiso  ? HW
   OW         1.0     0.009727     0.152734     0.788381    Uiso  ? O
   HW1        1.0     0.032860     0.156151     0.800736    Uiso  ? HW
   HW2        1.0    -0.006309     0.172713     0.794690    Uiso  ? HW
   OW         1.0     0.818086     0.163512     0.092008    Uiso  ? O
   HW1        1.0     0.804416     0.182440     0.079916    Uiso  ? HW
   HW2        1.0     0.833859     0.174290     0.110147    Uiso  ? HW
   OW         1.0     0.934805     0.717140     0.146425    Uiso  ? O
   HW1        1.0     0.915878     0.720557     0.128549    Uiso  ? HW
   HW2        1.0     0.958202     0.721872     0.135384    Uiso  ? HW
   OW         1.0     0.950053     0.354890     0.894585    Uiso  ? O
   HW1        1.0     0.969769     0.349369     0.878023    Uiso  ? HW
   HW2        1.0     0.944006     0.380389     0.892482    Uiso  ? HW
   OW         1.0     0.523659     0.307571     0.633018    Uiso  ? O
   HW1        1.0     0.544427     0.302576     0.648002    Uiso  ? HW
   HW2        1.0     0.527865     0.298107     0.608833    Uiso  ? HW
   OW         1.0     0.961094     0.238696     0.136698    Uiso  ? O
   HW1        1.0     0.970032     0.262093     0.144322    Uiso  ? HW
   HW2        1.0     0.980547     0.225289     0.124869    Uiso  ? HW
   OW         1.0     0.841745     0.501314     0.279706    Uiso  ? O
   HW1        1.0     0.831756     0.477655     0.273659    Uiso  ? HW
   HW2        1.0     0.863828     0.504995     0.265773    Uiso  ? HW
   OW         1.0     0.332019     0.922713     0.189012    Uiso  ? O
   HW1        1.0     0.330967     0.948738     0.185068    Uiso  ? HW
   HW2        1.0     0.348055     0.911672     0.171399    Uiso  ? HW
   OW         1.0     0.829390     0.220820     0.331493    Uiso  ? O
   HW1        1.0     0.833596     0.246583     0.334385    Uiso  ? HW
   HW2        1.0     0.819926     0.211094     0.354101    Uiso  ? HW
   OW         1.0     0.929022     0.573344     0.269453    Uiso  ? O
   HW1        1.0     0.921661     0.572292     0.294690    Uiso  ? HW
   HW2        1.0     0.955310     0.573607     0.267876    Uiso  ? HW
   OW         1.0     0.054942     0.033912     0.528917    Uiso  ? O
   HW1        1.0     0.029443     0.028654     0.532071    Uiso  ? HW
   HW2        1.0     0.067298     0.031809     0.552050    Uiso  ? HW
   OW         1.0     0.298107     0.929548     0.819138    Uiso  ? O
   HW1        1.0     0.299685     0.954522     0.811251    Uiso  ? HW
   HW2        1.0     0.322029     0.919033     0.819926    Uiso  ? HW
   OW         1.0     0.738696     0.666141     0.840694    Uiso  ? O
   HW1        1.0     0.762093     0.671399     0.851472    Uiso  ? HW
   HW2        1.0     0.734753     0.682177     0.820452    Uiso  ? HW
   OW         1.0     0.313091     0.186909     0.635384    Uiso  ? O
   HW1        1.0     0.332808     0.172450     0.644848    Uiso  ? HW
   HW2        1.0     0.322029     0.210568     0.628286    Uiso  ? HW
   OW         1.0     0.142219     0.651420     0.924553    Uiso  ? O
   HW1        1.0     0.124869     0.634858     0.935331    Uiso  ? HW
   HW2        1.0     0.164301     0.651157     0.938749    Uiso  ? HW
   OW         1.0     0.369611     0.482387     0.123291    Uiso  ? O
   HW1        1.0     0.393533     0.493165     0.122766    Uiso  ? HW
   HW2        1.0     0.366719     0.468454     0.145373    Uiso  ? HW
   OW         1.0     0.275499     0.255258     0.299422    Uiso  ? O
   HW1        1.0     0.301525     0.255520     0.295478    Uiso  ? HW
   HW2        1.0     0.264196     0.238696     0.282334    Uiso  ? HW
   OW         1.0     0.119348     0.033649     0.598580    Uiso  ? O
   HW1        1.0     0.125394     0.009464     0.590168    Uiso  ? HW
   HW2        1.0     0.136698     0.050736     0.588591    Uiso  ? HW
   OW         1.0     0.980810     0.420084     0.045216    Uiso  ? O
   HW1        1.0     0.974238     0.439800     0.029180    Uiso  ? HW
   HW2        1.0     0.971346     0.397213     0.035489    Uiso  ? HW
   OW         1.0     0.574658     0.393533     0.047056    Uiso  ? O
   HW1        1.0     0.560988     0.391956     0.024711    Uiso  ? HW
   HW2        1.0     0.558097     0.394322     0.067560    Uiso  ? HW
   OW         1.0     0.559937     0.147476     0.264984    Uiso  ? O
   HW1        1.0     0.534437     0.144848     0.259464    Uiso  ? HW
   HW2        1.0     0.564143     0.171136     0.275762    Uiso  ? HW
   OW         1.0     0.267087     0.554942     0.860147    Uiso  ? O
   HW1        1.0     0.264984     0.541535     0.837539    Uiso  ? HW
   HW2        1.0     0.243691     0.556257     0.871714    Uiso  ? HW
   OW         1.0     0.311777     0.746583     0.058885    Uiso  ? O
   HW1        1.0     0.314406     0.763670     0.078601    Uiso  ? HW
   HW2        1.0     0.314669     0.758938     0.036015    Uiso  ? HW
   OW         1.0     0.508938     0.529443     0.739748    Uiso  ? O
   HW1        1.0     0.500263     0.525499     0.715037    Uiso  ? HW
   HW2        1.0     0.535226     0.527340     0.740010    Uiso  ? HW
   OW         1.0     0.582808     0.543113     0.929285    Uiso  ? O
   HW1        1.0     0.560726     0.555468     0.922713    Uiso  ? HW
   HW2        1.0     0.584122     0.519979     0.916930    Uiso  ? HW
   OW         1.0     0.237645     0.011567     0.604627    Uiso  ? O
   HW1        1.0     0.242902     0.027865     0.624606    Uiso  ? HW
   HW2        1.0     0.258675    -0.003680     0.599895    Uiso  ? HW
   OW         1.0     0.440852     0.028917     0.203207    Uiso  ? O
   HW1        1.0     0.466088     0.032860     0.208991    Uiso  ? HW
   HW2        1.0     0.429285     0.016036     0.223186    Uiso  ? HW
   OW         1.0     0.519716     0.652997     0.696635    Uiso  ? O
   HW1        1.0     0.517613     0.634858     0.677445    Uiso  ? HW
   HW2        1.0     0.534700     0.643533     0.715825    Uiso  ? HW
   OW         1.0    -0.001052     0.378549     0.169295    Uiso  ? O
   HW1        1.0     0.023659     0.385121     0.162986    Uiso  ? HW
   HW2        1.0    -0.013407     0.369874     0.147739    Uiso  ? HW
   OW         1.0     0.286540     0.781546     0.526288    Uiso  ? O
   HW1        1.0     0.301788     0.796004     0.542061    Uiso  ? HW
   HW2        1.0     0.292850     0.785752     0.501314    Uiso  ? HW
   OW         1.0     0.821241     0.971346     0.344111    Uiso  ? O
   HW1        1.0     0.813617     0.992902     0.356993    Uiso  ? HW
   HW2        1.0     0.837277     0.957413     0.359359    Uiso  ? HW
   OW         1.0     0.567035     0.300999     0.262618    Uiso  ? O
   HW1        1.0     0.592008     0.302839     0.254995    Uiso  ? HW
   HW2        1.0     0.556257     0.279443     0.252366    Uiso  ? HW
   OW         1.0     0.360936     0.558360     0.255520    Uiso  ? O
   HW1        1.0     0.378023     0.543113     0.268402    Uiso  ? HW
   HW2        1.0     0.365931     0.583596     0.261304    Uiso  ? HW
   OW         1.0     0.564406     0.187171     0.364353    Uiso  ? O
   HW1        1.0     0.575447     0.180599     0.387487    Uiso  ? HW
   HW2        1.0     0.558097     0.212671     0.364616    Uiso  ? HW
   OW         1.0     0.506835     0.262618     0.179022    Uiso  ? O
   HW1        1.0     0.496057     0.283123     0.191378    Uiso  ? HW
   HW2        1.0     0.517350     0.246057     0.196635    Uiso  ? HW
   OW         1.0     0.733438     0.720031     0.706362    Uiso  ? O
   HW1        1.0     0.710042     0.731598     0.707413    Uiso  ? HW
   HW2        1.0     0.752366     0.738433     0.705047    Uiso  ? HW
   OW         1.0     0.678496     0.365142     0.564406    Uiso  ? O
   HW1        1.0     0.680862     0.362776     0.538381    Uiso  ? HW
   HW2        1.0     0.665352     0.344374     0.574133    Uiso  ? HW
   OW         1.0     0.953996     0.952156     0.327287    Uiso  ? O
   HW1        1.0     0.933228     0.961356     0.313880    Uiso  ? HW
   HW2        1.0     0.945846     0.941640     0.349895    Uiso  ? HW
   OW         1.0     0.944795     0.043113     0.818086    Uiso  ? O
   HW1        1.0     0.920084     0.044953     0.826761    Uiso  ? HW
   HW2        1.0     0.944532     0.033123     0.793638    Uiso  ? HW
   OW         1.0     0.739222     0.050210     0.865668    Uiso  ? O
   HW1        1.0     0.748160     0.073344     0.874343    Uiso  ? HW
   HW2        1.0     0.730021     0.052839     0.841220    Uiso  ? HW
   OW         1.0     0.221872     0.675342     0.194269    Uiso  ? O
   HW1        1.0     0.243954     0.661146     0.192692    Uiso  ? HW
   HW2        1.0     0.227655     0.700053     0.201367    Uiso  ? HW
   OW         1.0     0.419558     0.925342     0.512093    Uiso  ? O
   HW1        1.0     0.410095     0.921661     0.536278    Uiso  ? HW
   HW2        1.0     0.425868     0.902208     0.501577    Uiso  ? HW
   OW         1.0     0.317560     0.730547     0.635121    Uiso  ? O
   HW1        1.0     0.291272     0.728444     0.633807    Uiso  ? HW
   HW2        1.0     0.325184     0.730021     0.660095    Uiso  ? HW
   OW         1.0     0.698738     0.990536     0.869348    Uiso  ? O
   HW1        1.0     0.696635     0.982387     0.844374    Uiso  ? HW
   HW2        1.0     0.674816     0.992376     0.880126    Uiso  ? HW
   OW         1.0     0.529180     0.529180     0.354101    Uiso  ? O
   HW1        1.0     0.522082     0.504206     0.357518    Uiso  ? HW
   HW2        1.0     0.550736     0.529968     0.338854    Uiso  ? HW
   OW         1.0     0.878023     0.406414     0.311777    Uiso  ? O
   HW1        1.0     0.901945     0.417455     0.312303    Uiso  ? HW
   HW2        1.0     0.860147     0.423764     0.320452    Uiso  ? HW
   OW         1.0     0.064669     0.411409     0.039169    Uiso  ? O
   HW1        1.0     0.081493     0.424290     0.023659    Uiso  ? HW
   HW2        1.0     0.051525     0.428759     0.053891    Uiso  ? HW
   OW         1.0     0.014984     0.930862     0.437171    Uiso  ? O
   HW1        1.0     0.011041     0.922450     0.412461    Uiso  ? HW
   HW2        1.0     0.031283     0.914301     0.449527    Uiso  ? HW
   OW         1.0     0.903523     0.839380     0.419558    Uiso  ? O
   HW1        1.0     0.909569     0.860673     0.433754    Uiso  ? HW
   HW2        1.0     0.884069     0.845426     0.402734    Uiso  ? HW
   OW         1.0     0.520242     0.562566     0.806782    Uiso  ? O
   HW1        1.0     0.519979     0.588065     0.812829    Uiso  ? HW
   HW2        1.0     0.540484     0.550999     0.819401    Uiso  ? HW
   OW         1.0     0.012618     0.603049     0.665615    Uiso  ? O
   HW1        1.0     0.017876     0.585962     0.646162    Uiso  ? HW
   HW2        1.0     0.032072     0.602261     0.683228    Uiso  ? HW
   OW         1.0     0.712671     0.600684     0.124080    Uiso  ? O
   HW1        1.0     0.707676     0.576498     0.115405    Uiso  ? HW
   HW2        1.0     0.736067     0.600946     0.136172    Uiso  ? HW
   OW         1.0     0.802839     0.131703     0.310988    Uiso  ? O
   HW1        1.0     0.804942     0.134858     0.284963    Uiso  ? HW
   HW2        1.0     0.786015     0.149579     0.320452    Uiso  ? HW
   OW         1.0     0.660095     0.152471     0.406940    Uiso  ? O
   HW1        1.0     0.659306     0.171661     0.389064    Uiso  ? HW
   HW2        1.0     0.680599     0.156414     0.422976    Uiso  ? HW
   OW         1.0     0.666141     0.241851     0.482387    Uiso  ? O
   HW1        1.0     0.690589     0.233176     0.477918    Uiso  ? HW
   HW2        1.0     0.651682     0.240011     0.460568    Uiso  ? HW
   OW         1.0     0.116719     0.016036     0.502103    Uiso  ? O
   HW1        1.0     0.104364    -0.002103     0.516824    Uiso  ? HW
   HW2        1.0     0.142744     0.012618     0.503680    Uiso  ? HW
   OW         1.0     0.471346     0.461619     0.608570    Uiso  ? O
   HW1        1.0     0.445846     0.455836     0.610673    Uiso  ? HW
   HW2        1.0     0.485016     0.447687     0.626183    Uiso  ? HW
   OW         1.0     0.062303     0.153260     0.649054    Uiso  ? O
   HW1        1.0     0.049159     0.130652     0.645636    Uiso  ? HW
   HW2        1.0     0.047056     0.170610     0.661409    Uiso  ? HW
   OW         1.0     0.802050     0.123817     0.439274    Uiso  ? O
   HW1        1.0     0.797581     0.149317     0.443743    Uiso  ? HW
   HW2        1.0     0.815195     0.120925     0.416667    Uiso  ? HW
   OW         1.0     0.719243     0.934280     0.774711    Uiso  ? O
   HW1        1.0     0.733176     0.920873     0.792587    Uiso  ? HW
   HW2        1.0     0.709516     0.956099     0.785752    Uiso  ? HW
   OW         1.0     0.906414     0.896951     0.468454    Uiso  ? O
   HW1        1.0     0.901157     0.921924     0.461619    Uiso  ? HW
   HW2        1.0     0.884332     0.885384     0.476604    Uiso  ? HW
   OW         1.0     0.053102     0.305994     1.005520    Uiso  ? O
   HW1        1.0     0.049422     0.315457     0.981073    Uiso  ? HW
   HW2        1.0     0.061251     0.281020     1.004206    Uiso  ? HW
   OW         1.0     0.831230     0.134332     0.375394    Uiso  ? O
   HW1        1.0     0.817298     0.155626     0.381441    Uiso  ? HW
   HW2        1.0     0.852524     0.133018     0.390641    Uiso  ? HW
   OW         1.0     0.154311     0.893007     0.182702    Uiso  ? O
   HW1        1.0     0.146951     0.874343     0.199790    Uiso  ? HW
   HW2        1.0     0.157203     0.915878     0.195321    Uiso  ? HW
   OW         1.0     0.418770     0.804679     0.922713    Uiso  ? O
   HW1        1.0     0.437697     0.788118     0.930074    Uiso  ? HW
   HW2        1.0     0.426130     0.817560     0.901157    Uiso  ? HW
   OW         1.0     0.875920     0.101209     0.335962    Uiso  ? O
   HW1        1.0     0.885384     0.124869     0.329127    Uiso  ? HW
   HW2        1.0     0.895636     0.085962     0.344111    Uiso  ? HW
   OW         1.0     0.154574     0.419295     0.412198    Uiso  ? O
   HW1        1.0     0.138538     0.438749     0.419558    Uiso  ? HW
   HW2        1.0     0.155363     0.400894     0.431125    Uiso  ? HW
   OW         1.0     0.281546     0.079916     0.555994    Uiso  ? O
   HW1        1.0     0.307045     0.086488     0.557308    Uiso  ? HW
   HW2        1.0     0.267350     0.095952     0.570978    Uiso  ? HW
   OW         1.0     0.626972     0.314143     0.091746    Uiso  ? O
   HW1        1.0     0.642482     0.322818     0.072818    Uiso  ? HW
   HW2        1.0     0.639853     0.314669     0.114879    Uiso  ? HW
   OW         1.0     0.526288     0.821241     0.212408    Uiso  ? O
   HW1        1.0     0.533912     0.845163     0.204259    Uiso  ? HW
   HW2        1.0     0.527602     0.804416     0.192429    Uiso  ? HW
   OW         1.0     0.551525     0.073081     0.032860    Uiso  ? O
   HW1        1.0     0.546267     0.056519     0.052576    Uiso  ? HW
   HW2        1.0     0.536278     0.067560     0.012355    Uiso  ? HW
   OW         1.0     0.038906     0.821767     0.256046    Uiso  ? O
   HW1        1.0     0.018139     0.811514     0.268139    Uiso  ? HW
   HW2        1.0     0.059937     0.820715     0.271819    Uiso  ? HW
   OW         1.0     0.498686     0.495794     0.801525    Uiso  ? O
   HW1        1.0     0.498423     0.495268     0.827813    Uiso  ? HW
   HW2        1.0     0.500526     0.471346     0.792324    Uiso  ? HW
   OW         1.0     0.475026     0.250526     0.771030    Uiso  ? O
   HW1        1.0     0.501051     0.248948     0.772608    Uiso  ? HW
   HW2        1.0     0.464511     0.226604     0.773659    Uiso  ? HW
   OW         1.0     0.818875     0.263144     0.215037    Uiso  ? O
   HW1        1.0     0.843586     0.271556     0.213722    Uiso  ? HW
   HW2        1.0     0.815983     0.247634     0.236067    Uiso  ? HW
   OW         1.0     0.409832     0.656677     0.731861    Uiso  ? O
   HW1        1.0     0.417192     0.673764     0.713197    Uiso  ? HW
   HW2        1.0     0.395110     0.638013     0.721083    Uiso  ? HW
   OW         1.0     0.127497     0.537066     0.931914    Uiso  ? O
   HW1        1.0     0.114090     0.514721     0.935594    Uiso  ? HW
   HW2        1.0     0.152734     0.531546     0.927708    Uiso  ? HW
   OW         1.0     0.379338     0.458991     0.249737    Uiso  ? O
   HW1        1.0     0.378812     0.432702     0.250000    Uiso  ? HW
   HW2        1.0     0.401420     0.467403     0.237907    Uiso  ? HW
   OW         1.0     0.164564     0.206362     0.806782    Uiso  ? O
   HW1        1.0     0.154574     0.199790     0.783386    Uiso  ? HW
   HW2        1.0     0.190589     0.210042     0.804416    Uiso  ? HW
   OW         1.0     0.609884     0.611462     0.456887    Uiso  ? O
   HW1        1.0     0.588591     0.596477     0.461619    Uiso  ? HW
   HW2        1.0     0.609884     0.618822     0.431651    Uiso  ? HW
   OW         1.0     0.555731     0.733701     0.952156    Uiso  ? O
   HW1        1.0     0.545741     0.738959     0.976078    Uiso  ? HW
   HW2        1.0     0.562829     0.708465     0.951104    Uiso  ? HW
   OW         1.0     0.472135     0.565720     0.325184    Uiso  ? O
   HW1        1.0     0.490536     0.547844     0.331756    Uiso  ? HW
   HW2        1.0     0.483176     0.589380     0.323081    Uiso  ? HW
   OW         1.0     0.507098     0.630126     0.327287    Uiso  ? O
   HW1        1.0     0.504995     0.647476     0.307571    Uiso  ? HW
   HW2        1.0     0.509727     0.643007     0.350158    Uiso  ? HW
   OW         1.0     0.685068     0.945584     0.958991    Uiso  ? O
   HW1        1.0     0.709253     0.944795     0.969506    Uiso  ? HW
   HW2        1.0     0.669821     0.960831     0.973975    Uiso  ? HW
   OW         1.0     0.349895     0.749474     0.802313    Uiso  ? O
   HW1        1.0     0.366456     0.729495     0.806257    Uiso  ? HW
   HW2        1.0     0.334122     0.743954     0.782071    Uiso  ? HW
   OW         1.0     0.283912     0.019979     0.997634    Uiso  ? O
   HW1        1.0     0.259464     0.010778     0.997371    Uiso  ? HW
   HW2        1.0     0.289695     0.029968     0.973975    Uiso  ? HW
   OW         1.0     0.618297     0.417981     0.381703    Uiso  ? O
   HW1        1.0     0.640641     0.409043     0.392744    Uiso  ? HW
   HW2        1.0     0.613828     0.442692     0.389590    Uiso  ? HW
   OW         1.0     0.525499     0.822292     0.328864    Uiso  ? O
   HW1        1.0     0.508412     0.802050     0.328339    Uiso  ? HW
   HW2        1.0     0.517087     0.841220     0.312829    Uiso  ? HW
   OW         1.0     0.764984     0.031020     0.475026    Uiso  ? O
   HW1        1.0     0.758938     0.024711     0.500000    Uiso  ? HW
   HW2        1.0     0.761830     0.009989     0.459516    Uiso  ? HW
   OW         1.0     0.232913     0.519716     0.303628    Uiso  ? O
   HW1        1.0     0.253417     0.508675     0.315720    Uiso  ? HW
   HW2        1.0     0.218191     0.532860     0.320978    Uiso  ? HW
   OW         1.0     0.440852     0.511830     0.761304    Uiso  ? O
   HW1        1.0     0.437697     0.500000     0.738170    Uiso  ? HW
   HW2        1.0     0.428759     0.497897     0.779968    Uiso  ? HW
   OW         1.0     0.585173     0.530494     0.736067    Uiso  ? O
   HW1        1.0     0.588591     0.549947     0.718717    Uiso  ? HW
   HW2        1.0     0.605941     0.529443     0.752366    Uiso  ? HW
   OW         1.0     0.203207     0.111987     0.793638    Uiso  ? O
   HW1        1.0     0.189800     0.089380     0.794164    Uiso  ? HW
   HW2        1.0     0.203733     0.121451     0.769190    Uiso  ? HW
   OW         1.0     0.067823     0.817823     0.608570    Uiso  ? O
   HW1        1.0     0.050999     0.837014     0.614353    Uiso  ? HW
   HW2        1.0     0.087539     0.818086     0.626183    Uiso  ? HW
   OW         1.0     0.680862     0.219506     0.237119    Uiso  ? O
   HW1        1.0     0.668507     0.196898     0.231598    Uiso  ? HW
   HW2        1.0     0.695584     0.216351     0.258412    Uiso  ? HW
   OW         1.0     0.426919     0.207676     0.976866    Uiso  ? O
   HW1        1.0     0.421399     0.182440     0.981861    Uiso  ? HW
   HW2        1.0     0.408780     0.223186     0.987907    Uiso  ? HW
   OW         1.0     0.825447     0.727655     0.363039    Uiso  ? O
   HW1        1.0     0.813091     0.705836     0.371714    Uiso  ? HW
   HW2        1.0     0.839380     0.737907     0.382755    Uiso  ? HW
   OW         1.0     0.106993     0.087277     0.515510    Uiso  ? O
   HW1        1.0     0.101472     0.112776     0.514984    Uiso  ? HW
   HW2        1.0     0.129863     0.083333     0.527865    Uiso  ? HW
   OW         1.0     0.001052     0.996583     0.451630    Uiso  ? O
   HW1        1.0     0.002103     0.970820     0.446898    Uiso  ? HW
   HW2        1.0     0.025237     1.006046     0.454522    Uiso  ? HW
   OW         1.0     0.549159     0.714248     0.672450    Uiso  ? O
   HW1        1.0     0.534437     0.693480     0.679022    Uiso  ? HW
   HW2        1.0     0.536278     0.736330     0.677971    Uiso  ? HW
   OW         1.0     0.825184     0.860410     0.920084    Uiso  ? O
   HW1        1.0     0.839380     0.872503     0.938486    Uiso  ? HW
   HW2        1.0     0.812303     0.878286     0.905626    Uiso  ? HW
   OW         1.0     0.045478     0.559937     0.378549    Uiso  ? O
   HW1        1.0     0.028391     0.576498     0.367245    Uiso  ? HW
   HW2        1.0     0.046530     0.564669     0.404311    Uiso  ? HW
   OW         1.0     0.487119     0.863302     0.810988    Uiso  ? O
   HW1        1.0     0.468717     0.881703     0.808885    Uiso  ? HW
   HW2        1.0     0.475815     0.839642     0.812303    Uiso  ? HW
   OW         1.0     0.054942     0.519453     0.232387    Uiso  ? O
   HW1        1.0     0.036278     0.512093     0.249211    Uiso  ? HW
   HW2        1.0     0.076498     0.526551     0.245794    Uiso  ? HW
   OW         1.0     0.590168     0.178496     0.429285    Uiso  ? O
   HW1        1.0     0.573607     0.176393     0.449527    Uiso  ? HW
   HW2        1.0     0.606730     0.158254     0.429285    Uiso  ? HW
   OW         1.0     0.462408     0.738696     0.941640    Uiso  ? O
   HW1        1.0     0.440852     0.723975     0.944795    Uiso  ? HW
   HW2        1.0     0.476866     0.728707     0.921924    Uiso  ? HW
   OW         1.0     0.055994     0.340431     0.265247    Uiso  ? O
   HW1        1.0     0.064669     0.342008     0.289958    Uiso  ? HW
   HW2        1.0     0.073607     0.351472     0.248948    Uiso  ? HW
   OW         1.0     0.777865     0.756046     0.422713    Uiso  ? O
   HW1        1.0     0.789432     0.745268     0.443743    Uiso  ? HW
   HW2        1.0     0.793375     0.753417     0.401945    Uiso  ? HW
   OW         1.0     0.510778     0.428496     0.429548    Uiso  ? O
   HW1        1.0     0.497634     0.437697     0.450315    Uiso  ? HW
   HW2        1.0     0.535752     0.423764     0.436120    Uiso  ? HW
   OW         1.0     0.746845     0.355415     0.600421    Uiso  ? O
   HW1        1.0     0.723712     0.360673     0.589380    Uiso  ? HW
   HW2        1.0     0.746845     0.363565     0.625394    Uiso  ? HW
   OW         1.0     0.779180     0.098055     0.502629    Uiso  ? O
   HW1        1.0     0.758938     0.114616     0.505520    Uiso  ? HW
   HW2        1.0     0.800736     0.108570     0.513407    Uiso  ? HW
   OW         1.0     0.242376     0.325447     0.696372    Uiso  ? O
   HW1        1.0     0.234753     0.302839     0.706887    Uiso  ? HW
   HW2        1.0     0.221872     0.341746     0.694269    Uiso  ? HW
   OW         1.0     0.556782     0.813091     0.619874    Uiso  ? O
   HW1        1.0     0.548633     0.817560     0.644322    Uiso  ? HW
   HW2        1.0     0.545478     0.830442     0.603575    Uiso  ? HW
   OW         1.0     0.646425     0.736330     0.620662    Uiso  ? O
   HW1        1.0     0.647213     0.760252     0.631703    Uiso  ? HW
   HW2        1.0     0.629600     0.736593     0.600421    Uiso  ? HW
   OW         1.0     0.277077     0.331493     0.935857    Uiso  ? O
   HW1        1.0     0.286015     0.345689     0.915615    Uiso  ? HW
   HW2        1.0     0.269716     0.307834     0.927445    Uiso  ? HW
   OW         1.0     0.410620     0.787329     0.260252    Uiso  ? O
   HW1        1.0     0.402997     0.792587     0.235542    Uiso  ? HW
   HW2        1.0     0.425605     0.807045     0.269190    Uiso  ? HW
   OW         1.0     0.753155     0.702681     0.339905    Uiso  ? O
   HW1        1.0     0.736067     0.693218     0.322292    Uiso  ? HW
   HW2        1.0     0.764458     0.682965     0.352787    Uiso  ? HW
   OW         1.0     0.148265     0.066772     0.773134    Uiso  ? O
   HW1        1.0     0.148528     0.040484     0.772608    Uiso  ? HW
   HW2        1.0     0.123817     0.075447     0.777340    Uiso  ? HW
   OW         1.0     0.552313     0.428759     0.781020    Uiso  ? O
   HW1        1.0     0.567035     0.434805     0.801788    Uiso  ? HW
   HW2        1.0     0.529180     0.419033     0.788906    Uiso  ? HW
   OW         1.0     0.842008     0.125131     0.906151    Uiso  ? O
   HW1        1.0     0.852524     0.114879     0.884332    Uiso  ? HW
   HW2        1.0     0.855941     0.146162     0.913249    Uiso  ? HW
   OW         1.0     0.201630     0.201104     0.085174    Uiso  ? O
   HW1        1.0     0.180074     0.215563     0.080179    Uiso  ? HW
   HW2        1.0     0.203207     0.196635     0.110936    Uiso  ? HW
   OW         1.0     0.735804     0.094374     0.446372    Uiso  ? O
   HW1        1.0     0.726078     0.118822     0.445058    Uiso  ? HW
   HW2        1.0     0.724500     0.079390     0.427708    Uiso  ? HW
   OW         1.0     0.190326     0.622765     0.354101    Uiso  ? O
   HW1        1.0     0.180336     0.628812     0.330442    Uiso  ? HW
   HW2        1.0     0.207676     0.641167     0.361199    Uiso  ? HW
   OW         1.0     0.868034     0.463722     0.715300    Uiso  ? O
   HW1        1.0     0.870662     0.452944     0.691377    Uiso  ? HW
   HW2        1.0     0.891693     0.466088     0.726604    Uiso  ? HW
   OW         1.0     0.577287     0.829127     0.484753    Uiso  ? O
   HW1        1.0     0.595952     0.820452     0.468454    Uiso  ? HW
   HW2        1.0     0.553891     0.821767     0.475815    Uiso  ? HW
   OW         1.0     0.674553     0.143007     0.295478    Uiso  ? O
   HW1        1.0     0.660095     0.124343     0.307045    Uiso  ? HW
   HW2        1.0     0.699527     0.141167     0.303891    Uiso  ? HW
   OW         1.0     0.358833     0.906940     0.881703    Uiso  ? O
   HW1        1.0     0.348055     0.928759     0.891693    Uiso  ? HW
   HW2        1.0     0.378023     0.913775     0.864879    Uiso  ? HW
   OW         1.0     0.828339     0.066772     0.299159    Uiso  ? O
   HW1        1.0     0.812040     0.048107     0.289958    Uiso  ? HW
   HW2        1.0     0.851735     0.064143     0.287592    Uiso  ? HW
   OW         1.0     0.954259     0.385384     0.813617    Uiso  ? O
   HW1        1.0     0.957413     0.410358     0.821767    Uiso  ? HW
   HW2        1.0     0.972923     0.370400     0.823870    Uiso  ? HW
   OW         1.0     0.989748     0.189800     0.454522    Uiso  ? O
   HW1        1.0     0.989748     0.196109     0.429022    Uiso  ? HW
   HW2        1.0     1.014196     0.184017     0.462145    Uiso  ? HW
   OW         1.0     0.046793     0.095426     0.485804    Uiso  ? O
   HW1        1.0     0.045478     0.121451     0.481073    Uiso  ? HW
   HW2        1.0     0.022871     0.086488     0.492114    Uiso  ? HW
   OW         1.0     0.985016     0.211619     0.812829    Uiso  ? O
   HW1        1.0     0.990799     0.230284     0.795216    Uiso  ? HW
   HW2        1.0     0.987382     0.221609     0.837014    Uiso  ? HW
   OW         1.0     0.386961     0.905626     0.573081    Uiso  ? O
   HW1        1.0     0.361199     0.910095     0.574921    Uiso  ? HW
   HW2        1.0     0.397213     0.903785     0.597266    Uiso  ? HW
   OW         1.0     0.583596     0.428496     0.463197    Uiso  ? O
   HW1        1.0     0.576761     0.453470     0.468454    Uiso  ? HW
   HW2        1.0     0.606467     0.423239     0.475026    Uiso  ? HW
   OW         1.0     0.374080     0.635121     0.905363    Uiso  ? O
   HW1        1.0     0.366456     0.658517     0.896162    Uiso  ? HW
   HW2        1.0     0.399579     0.635647     0.910883    Uiso  ? HW
   OW         1.0     0.701893     0.611724     0.992902    Uiso  ? O
   HW1        1.0     0.710305     0.636698     0.991325    Uiso  ? HW
   HW2        1.0     0.712145     0.597792     0.973186    Uiso  ? HW
   OW         1.0     0.834648     0.262355     0.122766    Uiso  ? O
   HW1        1.0     0.825447     0.284700     0.133018    Uiso  ? HW
   HW2        1.0     0.842008     0.266562     0.097792    Uiso  ? HW
   OW         1.0     0.552576     0.850684     0.011567    Uiso  ? O
   HW1        1.0     0.552839     0.873554    -0.001314    Uiso  ? HW
   HW2        1.0     0.577024     0.843060     0.016824    Uiso  ? HW
   OW         1.0     0.390904     0.157729     0.506046    Uiso  ? O
   HW1        1.0     0.388538     0.183228     0.499737    Uiso  ? HW
   HW2        1.0     0.368034     0.145636     0.501314    Uiso  ? HW
   OW         1.0     0.856204     0.417981     0.100158    Uiso  ? O
   HW1        1.0     0.870137     0.396425     0.094111    Uiso  ? HW
   HW2        1.0     0.872503     0.436909     0.108044    Uiso  ? HW
   OW         1.0     0.757886     0.347792     0.085962    Uiso  ? O
   HW1        1.0     0.772871     0.364879     0.072555    Uiso  ? HW
   HW2        1.0     0.752892     0.327024     0.070715    Uiso  ? HW
   OW         1.0     0.441903     0.225026     0.111724    Uiso  ? O
   HW1        1.0     0.452944     0.234753     0.133281    Uiso  ? HW
   HW2        1.0     0.457939     0.207413     0.100421    Uiso  ? HW
   OW         1.0     0.509201     0.670610     0.269716    Uiso  ? O
   HW1        1.0     0.525499     0.664564     0.250000    Uiso  ? HW
   HW2        1.0     0.485279     0.676130     0.260252    Uiso  ? HW
   OW         1.0     0.329390     0.072029     0.454784    Uiso  ? O
   HW1        1.0     0.353838     0.079916     0.449527    Uiso  ? HW
   HW2        1.0     0.330179     0.050736     0.470031    Uiso  ? HW
   OW         1.0     0.326236     0.130389     0.998160    Uiso  ? O
   HW1        1.0     0.342271     0.110410     1.004469    Uiso  ? HW
   HW2        1.0     0.311251     0.123291     0.977655    Uiso  ? HW
   OW         1.0     0.767087     0.722135     0.122766    Uiso  ? O
   HW1        1.0     0.761567     0.696898     0.117245    Uiso  ? HW
   HW2        1.0     0.745794     0.733438     0.133281    Uiso  ? HW
   OW         1.0     0.354627     0.864353     0.406677    Uiso  ? O
   HW1        1.0     0.358044     0.840168     0.396951    Uiso  ? HW
   HW2        1.0     0.332808     0.864879     0.421399    Uiso  ? HW
   OW         1.0     0.651420     0.275237     0.752103    Uiso  ? O
   HW1        1.0     0.667192     0.254469     0.756835    Uiso  ? HW
   HW2        1.0     0.637224     0.270768     0.730547    Uiso  ? HW
   OW         1.0     0.657203     0.982387     0.250789    Uiso  ? O
   HW1        1.0     0.666930     0.999211     0.233176    Uiso  ? HW
   HW2        1.0     0.676919     0.972660     0.265247    Uiso  ? HW
   OW         1.0     0.289958     0.618559     0.277340    Uiso  ? O
   HW1        1.0     0.313617     0.624869     0.287329    Uiso  ? HW
   HW2        1.0     0.272608     0.637224     0.284175    Uiso  ? HW
   OW         1.0     0.197424     0.957676     0.383807    Uiso  ? O
   HW1        1.0     0.179022     0.958465     0.402734    Uiso  ? HW
   HW2        1.0     0.206625     0.981861     0.379600    Uiso  ? HW
   OW         1.0     0.010515     0.623291     0.786540    Uiso  ? O
   HW1        1.0     0.000263     0.609096     0.805994    Uiso  ? HW
   HW2        1.0    -0.000789     0.646951     0.786015    Uiso  ? HW
   OW         1.0     0.891956     0.549947     0.551262    Uiso  ? O
   HW1        1.0     0.869874     0.564143     0.548370    Uiso  ? HW
   HW2        1.0     0.890904     0.528917     0.535489    Uiso  ? HW
   OW         1.0     0.368297     0.958465     0.027077    Uiso  ? O
   HW1        1.0     0.388538     0.941640     0.025237    Uiso  ? HW
   HW2        1.0     0.364353     0.964774     0.052050    Uiso  ? HW
   OW         1.0     0.097266     0.248423     0.429548    Uiso  ? O
   HW1        1.0     0.075447     0.262618     0.425079    Uiso  ? HW
   HW2        1.0     0.093849     0.233701     0.451104    Uiso  ? HW
   OW         1.0     0.471346     0.232650     0.596215    Uiso  ? O
   HW1        1.0     0.474238     0.207150     0.590431    Uiso  ? HW
   HW2        1.0     0.486067     0.246845     0.579916    Uiso  ? HW
   OW         1.0     0.820452     0.164301     0.819664    Uiso  ? O
   HW1        1.0     0.838854     0.165089     0.838328    Uiso  ? HW
   HW2        1.0     0.819926     0.140116     0.809148    Uiso  ? HW
   OW         1.0     0.204784     0.223975     0.450841    Uiso  ? O
   HW1        1.0     0.186909     0.216088     0.468454    Uiso  ? HW
   HW2        1.0     0.216614     0.245794     0.459253    Uiso  ? HW
   OW         1.0     0.800736     0.670610     0.401682    Uiso  ? O
   HW1        1.0     0.788118     0.648528     0.408517    Uiso  ? HW
   HW2        1.0     0.825973     0.668770     0.408517    Uiso  ? HW
   OW         1.0     0.009989     0.998948     0.325973    Uiso  ? O
   HW1        1.0    -0.009727     0.981598     0.324395    Uiso  ? HW
   HW2        1.0     0.028654     0.989748     0.342008    Uiso  ? HW
   OW         1.0     0.598580     0.157992     0.893007    Uiso  ? O
   HW1        1.0     0.583859     0.156151     0.914564    Uiso  ? HW
   HW2        1.0     0.616719     0.138801     0.893007    Uiso  ? HW
   OW         1.0     0.624080     0.816246     0.028917    Uiso  ? O
   HW1        1.0     0.613039     0.798633     0.044690    Uiso  ? HW
   HW2        1.0     0.644322     0.827550     0.041009    Uiso  ? HW
   OW         1.0     0.460568     0.430599     0.786015    Uiso  ? O
   HW1        1.0     0.446372     0.445058     0.803102    Uiso  ? HW
   HW2        1.0     0.472660     0.411146     0.798896    Uiso  ? HW
   OW         1.0     0.232650     0.356204     0.784175    Uiso  ? O
   HW1        1.0     0.228969     0.355678     0.810200    Uiso  ? HW
   HW2        1.0     0.231335     0.331756     0.774711    Uiso  ? HW
   OW         1.0     0.272082     0.337802     0.172976    Uiso  ? O
   HW1        1.0     0.259990     0.329127     0.151420    Uiso  ? HW
   HW2        1.0     0.266036     0.322555     0.193218    Uiso  ? HW
   OW         1.0     0.179022     0.721346     0.323344    Uiso  ? O
   HW1        1.0     0.156414     0.734490     0.319926    Uiso  ? HW
   HW2        1.0     0.197424     0.731073     0.307571    Uiso  ? HW
   OW         1.0     0.542587     0.339642     0.712934    Uiso  ? O
   HW1        1.0     0.549159     0.337802     0.738433    Uiso  ? HW
   HW2        1.0     0.557834     0.323870     0.698738    Uiso  ? HW
   OW         1.0     0.427971     0.218454     0.200053    Uiso  ? O
   HW1        1.0     0.440852     0.196898     0.192166    Uiso  ? HW
   HW2        1.0     0.402734     0.212408     0.204259    Uiso  ? HW
   OW         1.0     0.389064     0.758938     0.011041    Uiso  ? O
   HW1        1.0     0.414038     0.766299     0.007886    Uiso  ? HW
   HW2        1.0     0.373554     0.780231     0.008675    Uiso  ? HW
   OW         1.0     0.938749     0.076761     0.643533    Uiso  ? O
   HW1        1.0     0.963197     0.070715     0.650631    Uiso  ? HW
   HW2        1.0     0.931125     0.061514     0.623554    Uiso  ? HW
   OW         1.0     0.797056     0.895110     0.265773    Uiso  ? O
   HW1        1.0     0.814143     0.898791     0.246320    Uiso  ? HW
   HW2        1.0     0.800736     0.871451     0.276551    Uiso  ? HW
   OW         1.0     0.376972     0.563880     0.495268    Uiso  ? O
   HW1        1.0     0.384595     0.582808     0.478707    Uiso  ? HW
   HW2        1.0     0.350683     0.563617     0.496845    Uiso  ? HW
   OW         1.0     0.648265     0.417455     0.493954    Uiso  ? O
   HW1        1.0     0.655100     0.392219     0.496845    Uiso  ? HW
   HW2        1.0     0.666930     0.429811     0.480021    Uiso  ? HW
   OW         1.0     0.108570     0.687960     0.125131    Uiso  ? O
   HW1        1.0     0.085174     0.695846     0.116456    Uiso  ? HW
   HW2        1.0     0.106467     0.663775     0.135384    Uiso  ? HW
   OW         1.0     0.430074     0.528917     0.197161    Uiso  ? O
   HW1        1.0     0.443218     0.550473     0.204784    Uiso  ? HW
   HW2        1.0     0.444269     0.507624     0.203470    Uiso  ? HW
   OW         1.0     0.005258     0.988433     0.000789    Uiso  ? O
   HW1        1.0     0.012881     1.008675    -0.013933    Uiso  ? HW
   HW2        1.0     0.009989     0.993691     0.026288    Uiso  ? HW
   OW         1.0     0.892219     0.303102     0.740799    Uiso  ? O
   HW1        1.0     0.894848     0.291535     0.717403    Uiso  ? HW
   HW2        1.0     0.871714     0.293112     0.753680    Uiso  ? HW
   OW         1.0     0.159043     0.472923     0.673764    Uiso  ? O
   HW1        1.0     0.174027     0.488959     0.659306    Uiso  ? HW
   HW2        1.0     0.159832     0.480547     0.699001    Uiso  ? HW
   OW         1.0     0.106467     0.042850     0.678496    Uiso  ? O
   HW1        1.0     0.113039     0.044164     0.652997    Uiso  ? HW
   HW2        1.0     0.096215     0.065720     0.686120    Uiso  ? HW
   OW         1.0     0.805205     0.927445     0.450053    Uiso  ? O
   HW1        1.0     0.788381     0.945584     0.440589    Uiso  ? HW
   HW2        1.0     0.793113     0.904311     0.451104    Uiso  ? HW
   OW         1.0     0.938749     0.966088     0.987645    Uiso  ? O
   HW1        1.0     0.930336     0.983964     0.970294    Uiso  ? HW
   HW2        1.0     0.963985     0.970820     0.993428    Uiso  ? HW
   OW         1.0     0.771293     0.574395     0.151682    Uiso  ? O
   HW1        1.0     0.789169     0.590694     0.161935    Uiso  ? HW
   HW2        1.0     0.783386     0.553365     0.141430    Uiso  ? HW
   OW         1.0     0.951630     0.118559     0.703733    Uiso  ? O
   HW1        1.0     0.945846     0.112776     0.728707    Uiso  ? HW
   HW2        1.0     0.977392     0.124343     0.701893    Uiso  ? HW
   OW         1.0     0.679022     0.894322     0.325184    Uiso  ? O
   HW1        1.0     0.677182     0.900105     0.350683    Uiso  ? HW
   HW2        1.0     0.692955     0.871977     0.322292    Uiso  ? HW
   OW         1.0     0.930336     0.625657     0.882229    Uiso  ? O
   HW1        1.0     0.920610     0.634332     0.859096    Uiso  ? HW
   HW2        1.0     0.956362     0.628023     0.882229    Uiso  ? HW
   OW         1.0     0.911672     0.168770     0.675342    Uiso  ? O
   HW1        1.0     0.918507     0.180862     0.697949    Uiso  ? HW
   HW2        1.0     0.898265     0.185857     0.660358    Uiso  ? HW
   OW         1.0     0.820715     0.218717     0.778391    Uiso  ? O
   HW1        1.0     0.824395     0.244217     0.773134    Uiso  ? HW
   HW2        1.0     0.838328     0.204522     0.765247    Uiso  ? HW
   OW         1.0     0.643007     0.609621     0.517087    Uiso  ? O
   HW1        1.0     0.628549     0.611987     0.495268    Uiso  ? HW
   HW2        1.0     0.657466     0.631441     0.520242    Uiso  ? HW
   OW         1.0     0.141167     0.177182     0.742376    Uiso  ? O
   HW1        1.0     0.115668     0.183754     0.741851    Uiso  ? HW
   HW2        1.0     0.145110     0.155363     0.728181    Uiso  ? HW
   OW         1.0     0.863565     0.609359     0.840431    Uiso  ? O
   HW1        1.0     0.880389     0.624343     0.826761    Uiso  ? HW
   HW2        1.0     0.858833     0.620662     0.863565    Uiso  ? HW
   OW         1.0     0.834122     0.406151     0.774711    Uiso  ? O
   HW1        1.0     0.858044     0.416930     0.771030    Uiso  ? HW
   HW2        1.0     0.822292     0.417981     0.794953    Uiso  ? HW
   OW         1.0     0.392744     0.176656     0.578339    Uiso  ? O
   HW1        1.0     0.388013     0.202156     0.574921    Uiso  ? HW
   HW2        1.0     0.401157     0.166141     0.555468    Uiso  ? HW
   OW         1.0     0.987907     0.418507     0.938749    Uiso  ? O
   HW1        1.0     0.966877     0.418244     0.922713    Uiso  ? HW
   HW2        1.0     1.007098     0.432702     0.927445    Uiso  ? HW
   OW         1.0     0.543901     0.919821     0.584122    Uiso  ? O
   HW1        1.0     0.541272     0.933491     0.562040    Uiso  ? HW
   HW2        1.0     0.522871     0.904311     0.587277    Uiso  ? HW
   OW         1.0     0.631441     0.523922     0.635910    Uiso  ? O
   HW1        1.0     0.616719     0.524974     0.614090    Uiso  ? HW
   HW2        1.0     0.642482     0.547581     0.640116    Uiso  ? HW
   OW         1.0     0.202156     0.757624     0.832282    Uiso  ? O
   HW1        1.0     0.187171     0.739222     0.844111    Uiso  ? HW
   HW2        1.0     0.227392     0.750526     0.833596    Uiso  ? HW
   OW         1.0     0.792850     0.314143     0.280494    Uiso  ? O
   HW1        1.0     0.772345     0.303628     0.293112    Uiso  ? HW
   HW2        1.0     0.788644     0.313617     0.254732    Uiso  ? HW
   OW         1.0     0.001840     0.880652     0.952944    Uiso  ? O
   HW1        1.0     0.006046     0.854890     0.955310    Uiso  ? HW
   HW2        1.0     0.016824     0.893533     0.970294    Uiso  ? HW
   OW         1.0     0.868034     0.263144     0.826236    Uiso  ? O
   HW1        1.0     0.847529     0.272871     0.813091    Uiso  ? HW
   HW2        1.0     0.884595     0.251577     0.809411    Uiso  ? HW
   OW         1.0     0.909043     0.283912     0.056782    Uiso  ? O
   HW1        1.0     0.925867     0.276814     0.037855    Uiso  ? HW
   HW2        1.0     0.905100     0.263407     0.072818    Uiso  ? HW
   OW         1.0     0.496583     0.028654     0.309937    Uiso  ? O
   HW1        1.0     0.518402     0.023659     0.296004    Uiso  ? HW
   HW2        1.0     0.481861     0.046267     0.297056    Uiso  ? HW
   OW         1.0     0.596740     0.736067     0.251314    Uiso  ? O
   HW1        1.0     0.592271     0.742114     0.226341    Uiso  ? HW
   HW2        1.0     0.573870     0.731335     0.263670    Uiso  ? HW
   OW         1.0     0.530231     0.912723     0.414826    Uiso  ? O
   HW1        1.0     0.523396     0.900894     0.437171    Uiso  ? HW
   HW2        1.0     0.521819     0.937697     0.414826    Uiso  ? HW
   OW         1.0     0.233964     0.780757     0.296004    Uiso  ? O
   HW1        1.0     0.256835     0.791798     0.288644    Uiso  ? HW
   HW2        1.0     0.231598     0.782334     0.322029    Uiso  ? HW
   OW         1.0     0.699790     0.054679     0.400631    Uiso  ? O
   HW1        1.0     0.705573     0.037329     0.381966    Uiso  ? HW
   HW2        1.0     0.684805     0.043375     0.419033    Uiso  ? HW
   OW         1.0     0.059148     0.294953     0.817298    Uiso  ? O
   HW1        1.0     0.046267     0.304942     0.796793    Uiso  ? HW
   HW2        1.0     0.072029     0.314143     0.829916    Uiso  ? HW
   OW         1.0     0.823081     0.370662     0.567823    Uiso  ? O
   HW1        1.0     0.828339     0.395899     0.573607    Uiso  ? HW
   HW2        1.0     0.803891     0.361987     0.583596    Uiso  ? HW
   OW         1.0     0.623817     0.079127     0.326761    Uiso  ? O
   HW1        1.0     0.608044     0.098318     0.335436    Uiso  ? HW
   HW2        1.0     0.631703     0.064669     0.347003    Uiso  ? HW
   OW         1.0     0.414826     0.536278     0.113039    Uiso  ? O
   HW1        1.0     0.418507     0.553102     0.132755    Uiso  ? HW
   HW2        1.0     0.436383     0.535489     0.098055    Uiso  ? HW
   OW         1.0     0.493428     0.701104     0.886698    Uiso  ? O
   HW1        1.0     0.513933     0.685594     0.892219    Uiso  ? HW
   HW2        1.0     0.488433     0.700315     0.860936    Uiso  ? HW
   OW         1.0     0.514458     0.884595     0.480284    Uiso  ? O
   HW1        1.0     0.524974     0.860410     0.477392    Uiso  ? HW
   HW2        1.0     0.488959     0.882492     0.485541    Uiso  ? HW
   OW         1.0     0.136172     0.362513     0.089380    Uiso  ? O
   HW1        1.0     0.161672     0.358307     0.084648    Uiso  ? HW
   HW2        1.0     0.124080     0.370400     0.067560    Uiso  ? HW
   OW         1.0     0.758675     0.657729     0.101209    Uiso  ? O
   HW1        1.0     0.770768     0.652997     0.078339    Uiso  ? HW
   HW2        1.0     0.740273     0.639590     0.105678    Uiso  ? HW
   OW         1.0     0.882755     0.103838     0.684805    Uiso  ? O
   HW1        1.0     0.875657     0.110673     0.708991    Uiso  ? HW
   HW2        1.0     0.864879     0.087539     0.674816    Uiso  ? HW
   OW         1.0     0.519716     0.100421     0.909043    Uiso  ? O
   HW1        1.0     0.534437     0.121188     0.916141    Uiso  ? HW
   HW2        1.0     0.495794     0.108570     0.901945    Uiso  ? HW
   OW         1.0     0.101735     0.785489     0.862513    Uiso  ? O
   HW1        1.0     0.092008     0.761041     0.863828    Uiso  ? HW
   HW2        1.0     0.118559     0.789169     0.881966    Uiso  ? HW
   OW         1.0     0.789958     0.229758     0.845426    Uiso  ? O
   HW1        1.0     0.811514     0.227655     0.860410    Uiso  ? HW
   HW2        1.0     0.778128     0.252629     0.850158    Uiso  ? HW
   OW         1.0     0.070978     0.211619     0.749211    Uiso  ? O
   HW1        1.0     0.055468     0.209253     0.728181    Uiso  ? HW
   HW2        1.0     0.057045     0.221346     0.769190    Uiso  ? HW
   OW         1.0     0.455047     0.366719     0.481861    Uiso  ? O
   HW1        1.0     0.453207     0.358307     0.456887    Uiso  ? HW
   HW2        1.0     0.431125     0.366982     0.492639    Uiso  ? HW
   OW         1.0     0.806782     0.196372     0.404311    Uiso  ? O
   HW1        1.0     0.781546     0.194269     0.411672    Uiso  ? HW
   HW2        1.0     0.816246     0.219506     0.412461    Uiso  ? HW
   OW         1.0     0.071504     0.391430     0.166404    Uiso  ? O
   HW1        1.0     0.076498     0.414826     0.155100    Uiso  ? HW
   HW2        1.0     0.087539     0.388013     0.186909    Uiso  ? HW
   OW         1.0     0.131966     0.082808     0.310988    Uiso  ? O
   HW1        1.0     0.108570     0.087014     0.299422    Uiso  ? HW
   HW2        1.0     0.140116     0.058623     0.304942    Uiso  ? HW
   OW         1.0     0.286540     0.061251     0.872240    Uiso  ? O
   HW1        1.0     0.282597     0.072292     0.848843    Uiso  ? HW
   HW2        1.0     0.281809     0.078864     0.891167    Uiso  ? HW
   OW         1.0     0.701893     0.367508     0.123028    Uiso  ? O
   HW1        1.0     0.702944     0.388013     0.139327    Uiso  ? HW
   HW2        1.0     0.725289     0.364353     0.111462    Uiso  ? HW
   OW         1.0     0.837014     0.304154     0.876446    Uiso  ? O
   HW1        1.0     0.823607     0.314143     0.896688    Uiso  ? HW
   HW2        1.0     0.823607     0.308097     0.854101    Uiso  ? HW
   OW         1.0     0.069664     0.890378     0.466614    Uiso  ? O
   HW1        1.0     0.093060     0.899316     0.474763    Uiso  ? HW
   HW2        1.0     0.058097     0.876972     0.486330    Uiso  ? HW
   OW         1.0     0.439800     0.434543     0.115405    Uiso  ? O
   HW1        1.0     0.421399     0.447687     0.102261    Uiso  ? HW
   HW2        1.0     0.463722     0.443218     0.108307    Uiso  ? HW
   OW         1.0     0.080179     0.373817     0.584911    Uiso  ? O
   HW1        1.0     0.085174     0.384332     0.608570    Uiso  ? HW
   HW2        1.0     0.102261     0.364090     0.574921    Uiso  ? HW
   OW         1.0     0.507098     0.168770     0.552313    Uiso  ? O
   HW1        1.0     0.486593     0.153260     0.546793    Uiso  ? HW
   HW2        1.0     0.517876     0.161146     0.575184    Uiso  ? HW
   OW         1.0     0.884069     0.147739     0.416930    Uiso  ? O
   HW1        1.0     0.908780     0.139853     0.412986    Uiso  ? HW
   HW2        1.0     0.884069     0.168507     0.433228    Uiso  ? HW
   OW         1.0     0.215300     0.748423     0.993691    Uiso  ? O
   HW1        1.0     0.204784     0.726078     1.003155    Uiso  ? HW
   HW2        1.0     0.228181     0.743428     0.971346    Uiso  ? HW
   OW         1.0     0.565720     0.503943     0.661672    Uiso  ? O
   HW1        1.0     0.583596     0.514721     0.645636    Uiso  ? HW
   HW2        1.0     0.576498     0.499737     0.685068    Uiso  ? HW
   OW         1.0     0.711619     0.919295     0.496320    Uiso  ? O
   HW1        1.0     0.708465     0.941378     0.510252    Uiso  ? HW
   HW2        1.0     0.736067     0.910358     0.498948    Uiso  ? HW
   OW         1.0     0.772871     0.380652     0.215300    Uiso  ? O
   HW1        1.0     0.766824     0.355415     0.210831    Uiso  ? HW
   HW2        1.0     0.774974     0.384858     0.241062    Uiso  ? HW
   OW         1.0     0.732124     0.295741     0.858307    Uiso  ? O
   HW1        1.0     0.745531     0.313617     0.844374    Uiso  ? HW
   HW2        1.0     0.710831     0.288381     0.844900    Uiso  ? HW
   OW         1.0     0.218980     0.349632     0.594111    Uiso  ? O
   HW1        1.0     0.205310     0.364879     0.577550    Uiso  ? HW
   HW2        1.0     0.207939     0.350683     0.618034    Uiso  ? HW
   OW         1.0     0.771293     0.312566     0.548633    Uiso  ? O
   HW1        1.0     0.768139     0.331493     0.566509    Uiso  ? HW
   HW2        1.0     0.766562     0.322029     0.524711    Uiso  ? HW
   OW         1.0     0.313091     0.156940     0.810988    Uiso  ? O
   HW1        1.0     0.299159     0.136172     0.818612    Uiso  ? HW
   HW2        1.0     0.310200     0.176393     0.828339    Uiso  ? HW
   OW         1.0     0.021293     0.849369     0.697949    Uiso  ? O
   HW1        1.0     0.016036     0.863302     0.676393    Uiso  ? HW
   HW2        1.0     0.031809     0.826236     0.691115    Uiso  ? HW
   OW         1.0     0.135910     0.721872     0.945584    Uiso  ? O
   HW1        1.0     0.138276     0.721346     0.971609    Uiso  ? HW
   HW2        1.0     0.139327     0.697687     0.935857    Uiso  ? HW
   OW         1.0     0.670610     0.667981     0.101472    Uiso  ? O
   HW1        1.0     0.680074     0.653523     0.081493    Uiso  ? HW
   HW2        1.0     0.670347     0.653260     0.123291    Uiso  ? HW
   OW         1.0     0.938486     0.978707     0.219769    Uiso  ? O
   HW1        1.0     0.964774     0.978970     0.221609    Uiso  ? HW
   HW2        1.0     0.929811     0.953996     0.221083    Uiso  ? HW
   OW         1.0     0.178496     0.889853     0.061514    Uiso  ? O
   HW1        1.0     0.162461     0.889327     0.040747    Uiso  ? HW
   HW2        1.0     0.192429     0.912198     0.061251    Uiso  ? HW
   OW         1.0     0.972135     0.532071     0.105678    Uiso  ? O
   HW1        1.0     0.979495     0.509464     0.116719    Uiso  ? HW
   HW2        1.0     0.991851     0.541535     0.091220    Uiso  ? HW
   OW         1.0     0.529443     0.399842     0.895373    Uiso  ? O
   HW1        1.0     0.550473     0.408254     0.908780    Uiso  ? HW
   HW2        1.0     0.515773     0.382755     0.910095    Uiso  ? HW
   OW         1.0     0.485804     0.578864     0.199790    Uiso  ? O
   HW1        1.0     0.467666     0.591220     0.214511    Uiso  ? HW
   HW2        1.0     0.506309     0.572555     0.215037    Uiso  ? HW
   OW         1.0     0.044427     0.263407     0.520242    Uiso  ? O
   HW1        1.0     0.054942     0.239485     0.517087    Uiso  ? HW
   HW2        1.0     0.062303     0.281546     0.513933    Uiso  ? HW
   OW         1.0     0.788906     0.440589     0.819664    Uiso  ? O
   HW1        1.0     0.778128     0.457150     0.802313    Uiso  ? HW
   HW2        1.0     0.775762     0.442429     0.842534    Uiso  ? HW
   OW         1.0     0.913512     0.211619     0.804416    Uiso  ? O
   HW1        1.0     0.899842     0.195846     0.820452    Uiso  ? HW
   HW2        1.0     0.938486     0.213460     0.813091    Uiso  ? HW
   OW         1.0     0.915352     0.298107     0.868559    Uiso  ? O
   HW1        1.0     0.927182     0.314669     0.885384    Uiso  ? HW
   HW2        1.0     0.926656     0.299947     0.844900    Uiso  ? HW
   OW         1.0     0.620925     0.629600     0.391956    Uiso  ? O
   HW1        1.0     0.603575     0.630126     0.372240    Uiso  ? HW
   HW2        1.0     0.645110     0.625131     0.382229    Uiso  ? HW
   OW         1.0     0.572029     0.969243     0.626709    Uiso  ? O
   HW1        1.0     0.558885     0.987382     0.613039    Uiso  ? HW
   HW2        1.0     0.576761     0.978444     0.650894    Uiso  ? HW
   OW         1.0     0.151682     0.212408     0.660095    Uiso  ? O
   HW1        1.0     0.142219     0.187960     0.662986    Uiso  ? HW
   HW2        1.0     0.137750     0.228969     0.675079    Uiso  ? HW
   OW         1.0     0.446635     0.865405     0.483176    Uiso  ? O
   HW1        1.0     0.434017     0.875131     0.462145    Uiso  ? HW
   HW2        1.0     0.442429     0.839380     0.484753    Uiso  ? HW
   OW         1.0     0.977129     0.443743     0.192955    Uiso  ? O
   HW1        1.0     0.982913     0.418507     0.188223    Uiso  ? HW
   HW2        1.0     0.992114     0.459253     0.177971    Uiso  ? HW
   OW         1.0     0.674816     0.357781     0.344374    Uiso  ? O
   HW1        1.0     0.648791     0.354627     0.342271    Uiso  ? HW
   HW2        1.0     0.680074     0.371714     0.365931    Uiso  ? HW
   OW         1.0     0.721083     0.787855     0.258938    Uiso  ? O
   HW1        1.0     0.697949     0.775499     0.257624    Uiso  ? HW
   HW2        1.0     0.717140     0.813880     0.260778    Uiso  ? HW
   OW         1.0     0.793901     0.125920     0.670084    Uiso  ? O
   HW1        1.0     0.791798     0.115668     0.694006    Uiso  ? HW
   HW2        1.0     0.808622     0.110147     0.655100    Uiso  ? HW
   OW         1.0     0.320715     0.515773     0.933491    Uiso  ? O
   HW1        1.0     0.303891     0.511830     0.953207    Uiso  ? HW
   HW2        1.0     0.324658     0.541535     0.930336    Uiso  ? HW
   OW         1.0     0.230284     0.757886     0.062303    Uiso  ? O
   HW1        1.0     0.215037     0.753680     0.083333    Uiso  ? HW
   HW2        1.0     0.251840     0.742639     0.063880    Uiso  ? HW
   OW         1.0     0.724500     0.707150     0.778917    Uiso  ? O
   HW1        1.0     0.738696     0.720820     0.761567    Uiso  ? HW
   HW2        1.0     0.701104     0.701367     0.768665    Uiso  ? HW
   OW         1.0     0.270242     0.004206     0.435068    Uiso  ? O
   HW1        1.0     0.252103     0.014196     0.418770    Uiso  ? HW
   HW2        1.0     0.268665     0.016036     0.458465    Uiso  ? HW
   OW         1.0     0.535226     0.945321     0.517876    Uiso  ? O
   HW1        1.0     0.513670     0.959779     0.520768    Uiso  ? HW
   HW2        1.0     0.530757     0.926130     0.500526    Uiso  ? HW
   OW         1.0     0.876709     0.280231     0.930599    Uiso  ? O
   HW1        1.0     0.865668     0.262881     0.947161    Uiso  ? HW
   HW2        1.0     0.881966     0.302576     0.943743    Uiso  ? HW
   OW         1.0     0.202944     0.253417     0.637224    Uiso  ? O
   HW1        1.0     0.227655     0.244479     0.637224    Uiso  ? HW
   HW2        1.0     0.186646     0.233701     0.644059    Uiso  ? HW
   OW         1.0     0.884069     0.026551     0.209516    Uiso  ? O
   HW1        1.0     0.868297     0.015247     0.191640    Uiso  ? HW
   HW2        1.0     0.905100     0.011567     0.213460    Uiso  ? HW
   OW         1.0     0.106993     0.604627     0.355152    Uiso  ? O
   HW1        1.0     0.110147     0.594111     0.331493    Uiso  ? HW
   HW2        1.0     0.103312     0.585436     0.373028    Uiso  ? HW
   OW         1.0     0.280494     0.154574     0.192429    Uiso  ? O
   HW1        1.0     0.284175     0.151945     0.218454    Uiso  ? HW
   HW2        1.0     0.277603     0.130652     0.181651    Uiso  ? HW
   OW         1.0     0.498423     0.574921     0.525499    Uiso  ? O
   HW1        1.0     0.472923     0.580705     0.528128    Uiso  ? HW
   HW2        1.0     0.503155     0.551262     0.535489    Uiso  ? HW
   OW         1.0     0.292061     0.078076     0.392219    Uiso  ? O
   HW1        1.0     0.305994     0.083859     0.413512    Uiso  ? HW
   HW2        1.0     0.307834     0.068349     0.373554    Uiso  ? HW
   OW         1.0     0.750789     0.226604     0.783649    Uiso  ? O
   HW1        1.0     0.754469     0.252629     0.784175    Uiso  ? HW
   HW2        1.0     0.730810     0.221083     0.767350    Uiso  ? HW
   OW         1.0     0.660095     0.087277     0.097792    Uiso  ? O
   HW1        1.0     0.650894     0.109884     0.088065    Uiso  ? HW
   HW2        1.0     0.679022     0.078076     0.082019    Uiso  ? HW
   OW         1.0     0.277077     0.338065     0.455573    Uiso  ? O
   HW1        1.0     0.264196     0.357518     0.467928    Uiso  ? HW
   HW2        1.0     0.273134     0.340168     0.429811    Uiso  ? HW
   OW         1.0     0.345163     0.784700     0.936908    Uiso  ? O
   HW1        1.0     0.337014     0.781283     0.912198    Uiso  ? HW
   HW2        1.0     0.371451     0.786278     0.937434    Uiso  ? HW
   OW         1.0     0.410883     0.881703     0.087014    Uiso  ? O
   HW1        1.0     0.411672     0.892482     0.062829    Uiso  ? HW
   HW2        1.0     0.422187     0.858044     0.086488    Uiso  ? HW
   OW         1.0     0.094374     0.684280     0.401420    Uiso  ? O
   HW1        1.0     0.100946     0.709516     0.405626    Uiso  ? HW
   HW2        1.0     0.088328     0.680862     0.376183    Uiso  ? HW
   OW         1.0     0.761830     0.396425     0.752629    Uiso  ? O
   HW1        1.0     0.743954     0.406414     0.736067    Uiso  ? HW
   HW2        1.0     0.750263     0.388801     0.774711    Uiso  ? HW
   OW         1.0     0.600421     0.958991     0.562040    Uiso  ? O
   HW1        1.0     0.582019     0.960305     0.543638    Uiso  ? HW
   HW2        1.0     0.622765     0.969506     0.553102    Uiso  ? HW
   OW         1.0     0.309411     0.712671     0.756572    Uiso  ? O
   HW1        1.0     0.310988     0.688749     0.767087    Uiso  ? HW
   HW2        1.0     0.284175     0.718454     0.752103    Uiso  ? HW
   OW         1.0     0.022345     0.293112     0.329653    Uiso  ? O
   HW1        1.0     0.033123     0.309674     0.347266    Uiso  ? HW
   HW2        1.0     0.028128     0.300999     0.305205    Uiso  ? HW
   OW         1.0     0.083070     0.031809     0.013670    Uiso  ? O
   HW1        1.0     0.106467     0.041009     0.005783    Uiso  ? HW
   HW2        1.0     0.067823     0.027340    -0.007361    Uiso  ? HW
   OW         1.0     0.441378     0.093060     0.800736    Uiso  ? O
   HW1        1.0     0.419295     0.105152     0.808360    Uiso  ? HW
   HW2        1.0     0.459516     0.095426     0.819664    Uiso  ? HW
   OW         1.0     0.903260     0.583859     0.613039    Uiso  ? O
   HW1        1.0     0.913512     0.595952     0.634069    Uiso  ? HW
   HW2        1.0     0.878023     0.590957     0.610147    Uiso  ? HW
   OW         1.0     0.498160     0.976078     0.018402    Uiso  ? O
   HW1        1.0     0.475552     0.980810     0.005521    Uiso  ? HW
   HW2        1.0     0.518139     0.976604     0.001314    Uiso  ? HW
   OW         1.0     0.441903     0.935857     0.125657    Uiso  ? O
   HW1        1.0     0.430074     0.914038     0.116982    Uiso  ? HW
   HW2        1.0     0.455047     0.930074     0.147739    Uiso  ? HW
   OW         1.0     0.343323     0.556782     0.811777    Uiso  ? O
   HW1        1.0     0.363565     0.553365     0.828076    Uiso  ? HW
   HW2        1.0     0.321241     0.558885     0.825710    Uiso  ? HW
   OW         1.0     0.213722     0.925867     0.770768    Uiso  ? O
   HW1        1.0     0.222135     0.936646     0.793113    Uiso  ? HW
   HW2        1.0     0.231861     0.929285     0.752103    Uiso  ? HW
   OW         1.0     0.291272     0.649842     0.793113    Uiso  ? O
   HW1        1.0     0.289695     0.624343     0.786278    Uiso  ? HW
   HW2        1.0     0.288644     0.651945     0.819401    Uiso  ? HW
   OW         1.0     0.852786     0.362250     0.720557    Uiso  ? O
   HW1        1.0     0.871188     0.375657     0.707676    Uiso  ? HW
   HW2        1.0     0.861987     0.338328     0.726604    Uiso  ? HW
   OW         1.0     0.699790     0.475815     0.390904    Uiso  ? O
   HW1        1.0     0.719243     0.490010     0.401420    Uiso  ? HW
   HW2        1.0     0.677971     0.490536     0.389853    Uiso  ? HW
   OW         1.0     0.775237     0.216614     0.636172    Uiso  ? O
   HW1        1.0     0.797319     0.228181     0.627760    Uiso  ? HW
   HW2        1.0     0.757624     0.235279     0.643007    Uiso  ? HW
   OW         1.0     0.663775     0.263407     0.032334    Uiso  ? O
   HW1        1.0     0.655626     0.288118     0.028917    Uiso  ? HW
   HW2        1.0     0.663249     0.250789     0.009201    Uiso  ? HW
   OW         1.0     0.905888     0.511041     0.242639    Uiso  ? O
   HW1        1.0     0.926130     0.494479     0.242114    Uiso  ? HW
   HW2        1.0     0.914038     0.534700     0.250789    Uiso  ? HW
   OW         1.0     0.770505     0.301262     0.422713    Uiso  ? O
   HW1        1.0     0.790484     0.284437     0.424816    Uiso  ? HW
   HW2        1.0     0.749474     0.288906     0.413249    Uiso  ? HW
   OW         1.0     0.750526     0.170347     0.826761    Uiso  ? O
   HW1        1.0     0.735804     0.182177     0.845163    Uiso  ? HW
   HW2        1.0     0.743954     0.145110     0.825184    Uiso  ? HW
   OW         1.0     0.576761     0.532334     0.844900    Uiso  ? O
   HW1        1.0     0.602524     0.534175     0.839642    Uiso  ? HW
   HW2        1.0     0.573607     0.521819     0.868822    Uiso  ? HW
   OW         1.0     0.166404     0.777077     0.041535    Uiso  ? O
   HW1        1.0     0.157992     0.752103     0.043901    Uiso  ? HW
   HW2        1.0     0.146162     0.793375     0.043638    Uiso  ? HW
   OW         1.0     0.800210     0.784700     0.045741    Uiso  ? O
   HW1        1.0     0.807834     0.773922     0.068349    Uiso  ? HW
   HW2        1.0     0.774185     0.781546     0.042587    Uiso  ? HW
   OW         1.0     0.610410     0.890641     0.579653    Uiso  ? O
   HW1        1.0     0.636435     0.887487     0.577287    Uiso  ? HW
   HW2        1.0     0.598318     0.869085     0.570715    Uiso  ? HW
   OW         1.0     0.825447     0.184805     0.680599    Uiso  ? O
   HW1        1.0     0.836751     0.177971     0.703207    Uiso  ? HW
   HW2        1.0     0.842271     0.198475     0.665878    Uiso  ? HW
   OW         1.0     0.630389     0.088591     0.407203    Uiso  ? O
   HW1        1.0     0.649054     0.106993     0.406677    Uiso  ? HW
   HW2        1.0     0.640116     0.066772     0.418507    Uiso  ? HW
   OW         1.0     0.978970     0.566509     0.837014    Uiso  ? O
   HW1        1.0     0.996583     0.546793     0.836225    Uiso  ? HW
   HW2        1.0     0.988433     0.586225     0.851472    Uiso  ? HW
   OW         1.0     0.840957     0.001840     0.957150    Uiso  ? O
   HW1        1.0     0.847792     0.027077     0.959253    Uiso  ? HW
   HW2        1.0     0.835699    -0.007886     0.981073    Uiso  ? HW
   OW         1.0     0.777077     0.904574     0.707413    Uiso  ? O
   HW1        1.0     0.761830     0.917981     0.690852    Uiso  ? HW
   HW2        1.0     0.763933     0.883544     0.716351    Uiso  ? HW
   OW         1.0     0.622765     0.285752     0.527602    Uiso  ? O
   HW1        1.0     0.638801     0.268665     0.515247    Uiso  ? HW
   HW2        1.0     0.631441     0.289958     0.552050    Uiso  ? HW
   OW         1.0     0.003943     0.300999     0.146688    Uiso  ? O
   HW1        1.0    -0.008149     0.321504     0.135384    Uiso  ? HW
   HW2        1.0     0.027865     0.308622     0.155100    Uiso  ? HW
   OW         1.0     0.781809     0.163775     0.761304    Uiso  ? O
   HW1        1.0     0.768927     0.169558     0.738959    Uiso  ? HW
   HW2        1.0     0.784963     0.137487     0.762618    Uiso  ? HW
   OW         1.0     0.104101     0.115931     0.891693    Uiso  ? O
   HW1        1.0     0.106993     0.093060     0.904311    Uiso  ? HW
   HW2        1.0     0.103312     0.135384     0.909306    Uiso  ? HW
   OW         1.0     0.179022     0.735016     0.393007    Uiso  ? O
   HW1        1.0     0.179285     0.721346     0.370400    Uiso  ? HW
   HW2        1.0     0.155100     0.745005     0.396951    Uiso  ? HW
   OW         1.0     0.094637     0.256046     0.916141    Uiso  ? O
   HW1        1.0     0.113039     0.255520     0.934543    Uiso  ? HW
   HW2        1.0     0.070978     0.253417     0.927182    Uiso  ? HW
   OW         1.0     0.732650     0.672713     0.992639    Uiso  ? O
   HW1        1.0     0.742376     0.680599     0.969506    Uiso  ? HW
   HW2        1.0     0.722923     0.693480     1.005520    Uiso  ? HW
   OW         1.0     0.368297     0.160883     0.230284    Uiso  ? O
   HW1        1.0     0.385384     0.151420     0.247371    Uiso  ? HW
   HW2        1.0     0.366982     0.145110     0.209253    Uiso  ? HW
   OW         1.0     0.889327     0.984227     0.708202    Uiso  ? O
   HW1        1.0     0.869611     0.998160     0.697949    Uiso  ? HW
   HW2        1.0     0.902997     0.972923     0.688749    Uiso  ? HW
   OW         1.0     0.136172     0.956099     0.128023    Uiso  ? O
   HW1        1.0     0.137750     0.930599     0.135121    Uiso  ? HW
   HW2        1.0     0.113039     0.960568     0.116719    Uiso  ? HW
   OW         1.0     0.655889     0.536803     0.759201    Uiso  ? O
   HW1        1.0     0.673764     0.531283     0.777865    Uiso  ? HW
   HW2        1.0     0.666930     0.534437     0.735542    Uiso  ? HW
   OW         1.0     0.435068     0.860147     0.258938    Uiso  ? O
   HW1        1.0     0.411672     0.860936     0.270768    Uiso  ? HW
   HW2        1.0     0.431651     0.863565     0.232913    Uiso  ? HW
   OW         1.0     0.304679     0.691115     0.974763    Uiso  ? O
   HW1        1.0     0.284700     0.687434     0.991588    Uiso  ? HW
   HW2        1.0     0.322555     0.672187     0.977655    Uiso  ? HW
   OW         1.0     0.210568     0.615142     0.231598    Uiso  ? O
   HW1        1.0     0.236067     0.610936     0.235542    Uiso  ? HW
   HW2        1.0     0.207676     0.634069     0.213460    Uiso  ? HW
   OW         1.0     0.951367     0.512881     0.560988    Uiso  ? O
   HW1        1.0     0.939800     0.494217     0.546530    Uiso  ? HW
   HW2        1.0     0.975552     0.504732     0.567823    Uiso  ? HW
   OW         1.0     0.680862     0.998423     0.149842    Uiso  ? O
   HW1        1.0     0.687171     0.973449     0.154574    Uiso  ? HW
   HW2        1.0     0.682440     1.012355     0.172187    Uiso  ? HW
   OW         1.0     0.216614     0.856993     0.846477    Uiso  ? O
   HW1        1.0     0.220820     0.840694     0.866719    Uiso  ? HW
   HW2        1.0     0.195321     0.849106     0.833333    Uiso  ? HW
   OW         1.0     0.394848     0.101472     0.878023    Uiso  ? O
   HW1        1.0     0.381441     0.096477     0.855678    Uiso  ? HW
   HW2        1.0     0.383807     0.121977     0.890116    Uiso  ? HW
   OW         1.0     0.386961     0.299947     0.443218    Uiso  ? O
   HW1        1.0     0.389853     0.274711     0.450315    Uiso  ? HW
   HW2        1.0     0.375657     0.313354     0.462671    Uiso  ? HW
   OW         1.0     0.908254     0.515247     0.619348    Uiso  ? O
   HW1        1.0     0.885384     0.513933     0.631966    Uiso  ? HW
   HW2        1.0     0.918244     0.491062     0.616456    Uiso  ? HW
   OW         1.0     0.764721     0.613565     0.426393    Uiso  ? O
   HW1        1.0     0.780494     0.594111     0.419295    Uiso  ? HW
   HW2        1.0     0.753943     0.608044     0.449790    Uiso  ? HW
   OW         1.0     0.974500     0.902997     0.196635    Uiso  ? O
   HW1        1.0     0.985279     0.879075     0.198212    Uiso  ? HW
   HW2        1.0     0.950053     0.902471     0.206625    Uiso  ? HW
   OW         1.0     0.411935     0.359621     0.832019    Uiso  ? O
   HW1        1.0     0.415352     0.334385     0.826498    Uiso  ? HW
   HW2        1.0     0.407992     0.362513     0.857781    Uiso  ? HW
   OW         1.0     0.294953     0.902208     0.050736    Uiso  ? O
   HW1        1.0     0.297844     0.876972     0.058097    Uiso  ? HW
   HW2        1.0     0.318612     0.912986     0.046530    Uiso  ? HW
   OW         1.0     0.808622     0.163249     0.611987    Uiso  ? O
   HW1        1.0     0.820452     0.184017     0.600684    Uiso  ? HW
   HW2        1.0     0.810726     0.142482     0.595952    Uiso  ? HW
   OW         1.0     0.311251     0.003943     0.815457    Uiso  ? O
   HW1        1.0     0.313617     0.022082     0.796530    Uiso  ? HW
   HW2        1.0     0.302313     0.015510     0.837277    Uiso  ? HW
   OW         1.0     0.226078     0.995794     0.830705    Uiso  ? O
   HW1        1.0     0.216614     1.012092     0.848843    Uiso  ? HW
   HW2        1.0     0.234227     0.973449     0.842271    Uiso  ? HW
   OW         1.0     0.500000     0.949264     0.225026    Uiso  ? O
   HW1        1.0     0.487382     0.971872     0.230284    Uiso  ? HW
   HW2        1.0     0.509727     0.939274     0.247371    Uiso  ? HW
   OW         1.0     0.282860     0.154048     0.261830    Uiso  ? O
   HW1        1.0     0.298107     0.165878     0.279706    Uiso  ? HW
   HW2        1.0     0.259727     0.148002     0.272608    Uiso  ? HW
   OW         1.0     0.084648     0.900368     0.143007    Uiso  ? O
   HW1        1.0     0.088328     0.908517     0.167718    Uiso  ? HW
   HW2        1.0     0.070978     0.877760     0.143007    Uiso  ? HW
   OW         1.0     0.940852     0.984490     0.105152    Uiso  ? O
   HW1        1.0     0.938223     0.965300     0.087539    Uiso  ? HW
   HW2        1.0     0.920610     1.001314     0.103049    Uiso  ? HW
   OW         1.0     0.323870     0.617508     0.557308    Uiso  ? O
   HW1        1.0     0.312040     0.628812     0.536540    Uiso  ? HW
   HW2        1.0     0.321241     0.633281     0.578076    Uiso  ? HW
   OW         1.0     0.451367     0.509464     0.503680    Uiso  ? O
   HW1        1.0     0.455573     0.486593     0.491062    Uiso  ? HW
   HW2        1.0     0.459516     0.529443     0.488696    Uiso  ? HW
   OW         1.0     0.226604     0.109359     0.598843    Uiso  ? O
   HW1        1.0     0.247897     0.103049     0.613302    Uiso  ? HW
   HW2        1.0     0.217140     0.132755     0.606993    Uiso  ? HW
   OW         1.0     0.602787     0.361199     0.342008    Uiso  ? O
   HW1        1.0     0.582282     0.356730     0.326236    Uiso  ? HW
   HW2        1.0     0.601998     0.386172     0.350421    Uiso  ? HW
   OW         1.0     0.968980     0.046530     0.158780    Uiso  ? O
   HW1        1.0     0.994480     0.047844     0.152471    Uiso  ? HW
   HW2        1.0     0.958728     0.024185     0.149317    Uiso  ? HW
   OW         1.0     0.330179     0.260515     0.526288    Uiso  ? O
   HW1        1.0     0.355415     0.254995     0.531546    Uiso  ? HW
   HW2        1.0     0.324132     0.250789     0.502629    Uiso  ? HW
   OW         1.0     0.546267     0.148002     0.109359    Uiso  ? O
   HW1        1.0     0.526551     0.156940     0.094374    Uiso  ? HW
   HW2        1.0     0.543375     0.157203     0.133807    Uiso  ? HW
   OW         1.0     0.167455     0.298370     0.670347    Uiso  ? O
   HW1        1.0     0.148002     0.285489     0.682177    Uiso  ? HW
   HW2        1.0     0.181388     0.281546     0.655626    Uiso  ? HW
   OW         1.0     0.109884     0.517876     0.292587    Uiso  ? O
   HW1        1.0     0.105678     0.498160     0.309674    Uiso  ? HW
   HW2        1.0     0.104364     0.540747     0.304154    Uiso  ? HW
   OW         1.0     0.640116     0.343060     0.736856    Uiso  ? O
   HW1        1.0     0.640116     0.332808     0.712671    Uiso  ? HW
   HW2        1.0     0.643007     0.369085     0.735279    Uiso  ? HW
   OW         1.0     0.733438     0.792587     0.048370    Uiso  ? O
   HW1        1.0     0.712671     0.799159     0.063091    Uiso  ? HW
   HW2        1.0     0.727918     0.796793     0.022871    Uiso  ? HW
   OW         1.0     0.139064     0.438223     0.235279    Uiso  ? O
   HW1        1.0     0.131966     0.449790     0.212671    Uiso  ? HW
   HW2        1.0     0.157203     0.452944     0.247371    Uiso  ? HW
   OW         1.0     0.669033     0.365931     0.803365    Uiso  ? O
   HW1        1.0     0.654837     0.374869     0.823607    Uiso  ? HW
   HW2        1.0     0.690326     0.381441     0.799947    Uiso  ? HW
   OW         1.0     0.633018     0.577550     0.283386    Uiso  ? O
   HW1        1.0     0.650368     0.596740     0.279180    Uiso  ? HW
   HW2        1.0     0.645110     0.556782     0.293901    Uiso  ? HW
   OW         1.0     0.920084     0.303628     0.293638    Uiso  ? O
   HW1        1.0     0.916667     0.281809     0.279443    Uiso  ? HW
   HW2        1.0     0.908517     0.323870     0.281546    Uiso  ? HW
   OW         1.0     0.742639     0.853838     0.914564    Uiso  ? O
   HW1        1.0     0.748160     0.855152     0.889064    Uiso  ? HW
   HW2        1.0     0.717140     0.847792     0.917455    Uiso  ? HW
   OW         1.0     0.856204     0.397213     0.899316    Uiso  ? O
   HW1        1.0     0.838328     0.416404     0.896162    Uiso  ? HW
   HW2        1.0     0.860147     0.385121     0.876183    Uiso  ? HW
   OW         1.0     0.973186     0.807045     0.043113    Uiso  ? O
   HW1        1.0     0.968191     0.781809     0.048107    Uiso  ? HW
   HW2        1.0     0.997897     0.812566     0.050210    Uiso  ? HW
   OW         1.0     0.461619     0.581493     0.764458    Uiso  ? O
   HW1        1.0     0.460831     0.581756     0.738170    Uiso  ? HW
   HW2        1.0     0.446372     0.600684     0.773922    Uiso  ? HW
   OW         1.0     0.568349     0.620137     0.740799    Uiso  ? O
   HW1        1.0     0.586225     0.635384     0.752366    Uiso  ? HW
   HW2        1.0     0.580442     0.599632     0.729495    Uiso  ? HW
   OW         1.0     0.641693     0.883544     0.961619    Uiso  ? O
   HW1        1.0     0.658517     0.902997     0.967403    Uiso  ? HW
   HW2        1.0     0.618559     0.888276     0.973186    Uiso  ? HW
   OW         1.0     0.755258     0.946372     0.648791    Uiso  ? O
   HW1        1.0     0.764458     0.931388     0.629338    Uiso  ? HW
   HW2        1.0     0.728969     0.946109     0.648265    Uiso  ? HW
   OW         1.0     0.420347     0.534175     0.281283    Uiso  ? O
   HW1        1.0     0.432440     0.515773     0.266824    Uiso  ? HW
   HW2        1.0     0.437697     0.553102     0.287592    Uiso  ? HW
   OW         1.0     0.708728     0.321504     0.758675    Uiso  ? O
   HW1        1.0     0.710042     0.320978     0.732387    Uiso  ? HW
   HW2        1.0     0.731335     0.313354     0.768927    Uiso  ? HW
   OW         1.0     0.188749     0.239222     0.291272    Uiso  ? O
   HW1        1.0     0.193218     0.249737     0.314932    Uiso  ? HW
   HW2        1.0     0.211619     0.235016     0.279180    Uiso  ? HW
   OW         1.0     0.246845     0.011304     0.351472    Uiso  ? O
   HW1        1.0     0.267876    -0.000789     0.361462    Uiso  ? HW
   HW2        1.0     0.240011    -0.000526     0.328864    Uiso  ? HW
   OW         1.0     0.160883     0.414826     0.637224    Uiso  ? O
   HW1        1.0     0.170347     0.417718     0.612776    Uiso  ? HW
   HW2        1.0     0.158517     0.438486     0.648528    Uiso  ? HW
   OW         1.0     0.601998     0.610147     0.208728    Uiso  ? O
   HW1        1.0     0.613302     0.598318     0.229232    Uiso  ? HW
   HW2        1.0     0.616982     0.606993     0.187171    Uiso  ? HW
   OW         1.0     0.684543     0.536015     0.982124    Uiso  ? O
   HW1        1.0     0.702418     0.550736     0.970032    Uiso  ? HW
   HW2        1.0     0.661935     0.549159     0.983701    Uiso  ? HW
   OW         1.0     0.858570     0.732124     0.557834    Uiso  ? O
   HW1        1.0     0.844374     0.735016     0.579653    Uiso  ? HW
   HW2        1.0     0.852261     0.750526     0.540484    Uiso  ? HW
   OW         1.0     0.543375     0.703733     0.094900    Uiso  ? O
   HW1        1.0     0.556519     0.681914     0.101209    Uiso  ? HW
   HW2        1.0     0.517876     0.700315     0.099895    Uiso  ? HW
   OW         1.0     0.085436     0.721872     0.881441    Uiso  ? O
   HW1        1.0     0.084122     0.733701     0.904837    Uiso  ? HW
   HW2        1.0     0.064406     0.706099     0.878286    Uiso  ? HW
   OW         1.0     0.163249     0.108833     0.189274    Uiso  ? O
   HW1        1.0     0.137750     0.102524     0.188486    Uiso  ? HW
   HW2        1.0     0.166404     0.133281     0.180599    Uiso  ? HW
   OW         1.0     0.741588     0.609096     0.620662    Uiso  ? O
   HW1        1.0     0.763144     0.600946     0.608044    Uiso  ? HW
   HW2        1.0     0.732650     0.590168     0.636435    Uiso  ? HW
   OW         1.0     0.572292     0.731861     0.763933    Uiso  ? O
   HW1        1.0     0.593586     0.717403     0.768139    Uiso  ? HW
   HW2        1.0     0.553102     0.716614     0.754469    Uiso  ? HW
   OW         1.0     0.533386     0.912986     0.740273    Uiso  ? O
   HW1        1.0     0.538381     0.933228     0.756309    Uiso  ? HW
   HW2        1.0     0.551525     0.894322     0.743954    Uiso  ? HW
   OW         1.0     0.294427     0.062040     0.101472    Uiso  ? O
   HW1        1.0     0.278391     0.043375     0.110936    Uiso  ? HW
   HW2        1.0     0.314932     0.050736     0.089905    Uiso  ? HW
   OW         1.0     0.554942     0.228969     0.632755    Uiso  ? O
   HW1        1.0     0.560988     0.204522     0.639590    Uiso  ? HW
   HW2        1.0     0.576236     0.244479     0.635121    Uiso  ? HW
   OW         1.0     0.572029     0.357518     0.456362    Uiso  ? O
   HW1        1.0     0.578339     0.381966     0.449001    Uiso  ? HW
   HW2        1.0     0.557045     0.358307     0.477918    Uiso  ? HW
   OW         1.0     0.898002     0.301788     0.467403    Uiso  ? O
   HW1        1.0     0.905100     0.325447     0.458202    Uiso  ? HW
   HW2        1.0     0.903523     0.283386     0.449527    Uiso  ? HW
   OW         1.0     0.469769     0.148265     0.323870    Uiso  ? O
   HW1        1.0     0.484227     0.127497     0.331230    Uiso  ? HW
   HW2        1.0     0.465563     0.163775     0.344637    Uiso  ? HW
   OW         1.0     0.667192     0.972135     0.533912    Uiso  ? O
   HW1        1.0     0.681388     0.994217     0.532071    Uiso  ? HW
   HW2        1.0     0.674290     0.958991     0.555468    Uiso  ? HW
   OW         1.0     0.872240     0.191903     0.038381    Uiso  ? O
   HW1        1.0     0.885121     0.205836     0.056782    Uiso  ? HW
   HW2        1.0     0.846477     0.192692     0.043113    Uiso  ? HW
   OW         1.0     0.738959     0.954522     0.047581    Uiso  ? O
   HW1        1.0     0.748686     0.960568     0.071241    Uiso  ? HW
   HW2        1.0     0.719769     0.971346     0.041535    Uiso  ? HW
   OW         1.0     0.976866     0.949790     0.736593    Uiso  ? O
   HW1        1.0     0.996320     0.935594     0.747634    Uiso  ? HW
   HW2        1.0     0.981598     0.952681     0.711094    Uiso  ? HW
   OW         1.0     0.989748     0.612776     0.369611    Uiso  ? O
   HW1        1.0     0.988959     0.624080     0.345689    Uiso  ? HW
   HW2        1.0     0.982387     0.630389     0.387750    Uiso  ? HW
   OW         1.0     0.832282     0.537592     0.895110    Uiso  ? O
   HW1        1.0     0.855152     0.549947     0.898528    Uiso  ? HW
   HW2        1.0     0.834385     0.519453     0.876446    Uiso  ? HW
   OW         1.0     0.943480     0.013407     0.412723    Uiso  ? O
   HW1        1.0     0.939274    -0.012355     0.412461    Uiso  ? HW
   HW2        1.0     0.926393     0.025499     0.396688    Uiso  ? HW
   OW         1.0     0.082808     0.740273     0.202944    Uiso  ? O
   HW1        1.0     0.064669     0.735804     0.184805    Uiso  ? HW
   HW2        1.0     0.088591     0.765773     0.203733    Uiso  ? HW
   OW         1.0     0.028128     0.108044     0.890641    Uiso  ? O
   HW1        1.0     0.052839     0.114879     0.884332    Uiso  ? HW
   HW2        1.0     0.022608     0.084385     0.880126    Uiso  ? HW
   OW         1.0    -0.001577     0.753417     0.216088    Uiso  ? O
   HW1        1.0     0.011567     0.745005     0.194795    Uiso  ? HW
   HW2        1.0    -0.006046     0.779180     0.213985    Uiso  ? HW
   OW         1.0     0.980810     0.118559     0.567298    Uiso  ? O
   HW1        1.0     0.975026     0.138538     0.551525    Uiso  ? HW
   HW2        1.0     0.966351     0.097529     0.560726    Uiso  ? HW
   OW         1.0     0.124080     0.819138     0.970557    Uiso  ? O
   HW1        1.0     0.108570     0.835699     0.957413    Uiso  ? HW
   HW2        1.0     0.116456     0.817823     0.995794    Uiso  ? HW
   OW         1.0     0.360936     0.230284     0.389590    Uiso  ? O
   HW1        1.0     0.336488     0.226341     0.380389    Uiso  ? HW
   HW2        1.0     0.374606     0.244742     0.372766    Uiso  ? HW
   OW         1.0     0.890904     0.776551     0.651157    Uiso  ? O
   HW1        1.0     0.916667     0.778917     0.648265    Uiso  ? HW
   HW2        1.0     0.883806     0.751577     0.648002    Uiso  ? HW
   OW         1.0     0.467403     0.026814     0.436909    Uiso  ? O
   HW1        1.0     0.492376     0.021030     0.430074    Uiso  ? HW
   HW2        1.0     0.465563     0.052576     0.441640    Uiso  ? HW
   OW         1.0     0.847792     0.872765     0.766824    Uiso  ? O
   HW1        1.0     0.866719     0.857256     0.757624    Uiso  ? HW
   HW2        1.0     0.824395     0.863565     0.759201    Uiso  ? HW
   OW         1.0     0.534437     0.761304     0.814406    Uiso  ? O
   HW1        1.0     0.537592     0.764458     0.840168    Uiso  ? HW
   HW2        1.0     0.521293     0.738959     0.809937    Uiso  ? HW
   OW         1.0     0.276551     0.833859     0.813354    Uiso  ? O
   HW1        1.0     0.253155     0.844374     0.818875    Uiso  ? HW
   HW2        1.0     0.291798     0.835173     0.834648    Uiso  ? HW
   OW         1.0     0.555731     0.951630     0.167455    Uiso  ? O
   HW1        1.0     0.535226     0.947950     0.183491    Uiso  ? HW
   HW2        1.0     0.557308     0.976866     0.160620    Uiso  ? HW
   OW         1.0     0.151682     0.569401     0.233701    Uiso  ? O
   HW1        1.0     0.150105     0.549947     0.215825    Uiso  ? HW
   HW2        1.0     0.175079     0.581230     0.231598    Uiso  ? HW
   OW         1.0     0.351472     0.436646     0.174553    Uiso  ? O
   HW1        1.0     0.361462     0.412986     0.168507    Uiso  ? HW
   HW2        1.0     0.349895     0.439012     0.200578    Uiso  ? HW
   OW         1.0     0.412986     0.794953     0.491588    Uiso  ? O
   HW1        1.0     0.414038     0.809674     0.513407    Uiso  ? HW
   HW2        1.0     0.402997     0.771556     0.497371    Uiso  ? HW
   OW         1.0     0.299159     0.406677     0.325447    Uiso  ? O
   HW1        1.0     0.296267     0.432440     0.329653    Uiso  ? HW
   HW2        1.0     0.276025     0.394585     0.328076    Uiso  ? HW
   OW         1.0     0.980021     0.405100     0.352524    Uiso  ? O
   HW1        1.0     1.005258     0.408254     0.359359    Uiso  ? HW
   HW2        1.0     0.978181     0.387750     0.333070    Uiso  ? HW
   OW         1.0     0.687697     0.628549     0.363828    Uiso  ? O
   HW1        1.0     0.702944     0.642219     0.380652    Uiso  ? HW
   HW2        1.0     0.703207     0.614616     0.347529    Uiso  ? HW
   OW         1.0     0.410620     0.741851     0.110147    Uiso  ? O
   HW1        1.0     0.391693     0.759989     0.111462    Uiso  ? HW
   HW2        1.0     0.407466     0.727392     0.088328    Uiso  ? HW
   OW         1.0     0.246845     0.025762     0.521556    Uiso  ? O
   HW1        1.0     0.255520     0.046267     0.535226    Uiso  ? HW
   HW2        1.0     0.261041     0.004469     0.527602    Uiso  ? HW
   OW         1.0     0.119611     0.861462     0.332545    Uiso  ? O
   HW1        1.0     0.106730     0.883544     0.325973    Uiso  ? HW
   HW2        1.0     0.110673     0.841483     0.318086    Uiso  ? HW
   OW         1.0     0.880915     0.888538     0.828339    Uiso  ? O
   HW1        1.0     0.873291     0.864353     0.835962    Uiso  ? HW
   HW2        1.0     0.906677     0.891167     0.832808    Uiso  ? HW
   OW         1.0     0.702156     0.955836     0.294690    Uiso  ? O
   HW1        1.0     0.692955     0.933491     0.305205    Uiso  ? HW
   HW2        1.0     0.728444     0.955836     0.295478    Uiso  ? HW
   OW         1.0     0.140116     0.877760     0.404837    Uiso  ? O
   HW1        1.0     0.115142     0.869874     0.407729    Uiso  ? HW
   HW2        1.0     0.149054     0.886698     0.427708    Uiso  ? HW
   OW         1.0     0.973712     0.658517     0.594374    Uiso  ? O
   HW1        1.0     0.966877     0.659043     0.619874    Uiso  ? HW
   HW2        1.0     0.998948     0.651157     0.592534    Uiso  ? HW
   OW         1.0     0.113828     0.686383     0.283649    Uiso  ? O
   HW1        1.0     0.137224     0.675079     0.286803    Uiso  ? HW
   HW2        1.0     0.097003     0.677182     0.301788    Uiso  ? HW
   OW         1.0     0.708991     0.837014     0.835962    Uiso  ? O
   HW1        1.0     0.733964     0.844900     0.835436    Uiso  ? HW
   HW2        1.0     0.708202     0.810726     0.835962    Uiso  ? HW
   OW         1.0     0.055731     0.001840     0.217928    Uiso  ? O
   HW1        1.0     0.060200     0.027865     0.218454    Uiso  ? HW
   HW2        1.0     0.039958    -0.004732     0.237907    Uiso  ? HW
   OW         1.0     0.613828     0.148528     0.089642    Uiso  ? O
   HW1        1.0     0.589117     0.144322     0.097529    Uiso  ? HW
   HW2        1.0     0.626709     0.162461     0.107781    Uiso  ? HW
   OW         1.0     0.906677     0.272608     0.532597    Uiso  ? O
   HW1        1.0     0.901157     0.259990     0.554942    Uiso  ? HW
   HW2        1.0     0.930599     0.265510     0.524448    Uiso  ? HW
   OW         1.0     0.109884     0.793113     0.663249    Uiso  ? O
   HW1        1.0     0.134069     0.790221     0.653260    Uiso  ? HW
   HW2        1.0     0.111462     0.802839     0.687434    Uiso  ? HW
   OW         1.0     0.718454     0.103838     0.339380    Uiso  ? O
   HW1        1.0     0.700315     0.098843     0.357781    Uiso  ? HW
   HW2        1.0     0.739748     0.089117     0.344111    Uiso  ? HW
   OW         1.0     0.810463     0.447950     0.332282    Uiso  ? O
   HW1        1.0     0.815983     0.452156     0.357781    Uiso  ? HW
   HW2        1.0     0.786278     0.456625     0.327024    Uiso  ? HW
   OW         1.0     0.646951     0.525499     0.855415    Uiso  ? O
   HW1        1.0     0.654837     0.508412     0.874080    Uiso  ? HW
   HW2        1.0     0.664564     0.526025     0.835962    Uiso  ? HW
   OW         1.0     0.712934     0.716088     0.046793    Uiso  ? O
   HW1        1.0     0.689274     0.712934     0.057571    Uiso  ? HW
   HW2        1.0     0.721872     0.740010     0.052313    Uiso  ? HW
   OW         1.0     0.375131     0.393796     0.574133    Uiso  ? O
   HW1        1.0     0.384332     0.389853     0.549685    Uiso  ? HW
   HW2        1.0     0.387487     0.414038     0.584911    Uiso  ? HW
   OW         1.0     0.369085     0.560988     0.065983    Uiso  ? O
   HW1        1.0     0.356730     0.541798     0.053102    Uiso  ? HW
   HW2        1.0     0.384069     0.550736     0.085174    Uiso  ? HW
   OW         1.0     0.027340     0.913512     0.539958    Uiso  ? O
   HW1        1.0     0.023922     0.890641     0.527602    Uiso  ? HW
   HW2        1.0     0.005521     0.928233     0.537592    Uiso  ? HW
   OW         1.0     0.526025     0.088328     0.669558    Uiso  ? O
   HW1        1.0     0.519453     0.069926     0.686908    Uiso  ? HW
   HW2        1.0     0.531283     0.110673     0.682177    Uiso  ? HW
   OW         1.0     0.094637     0.297319     0.592271    Uiso  ? O
   HW1        1.0     0.104627     0.319926     0.582808    Uiso  ? HW
   HW2        1.0     0.108570     0.277077     0.582545    Uiso  ? HW
   OW         1.0     0.748423     0.168244     0.347003    Uiso  ? O
   HW1        1.0     0.742902     0.171136     0.372503    Uiso  ? HW
   HW2        1.0     0.739222     0.145110     0.338591    Uiso  ? HW
   OW         1.0     0.931388     0.081493     0.439800    Uiso  ? O
   HW1        1.0     0.934280     0.103049     0.424816    Uiso  ? HW
   HW2        1.0     0.917718     0.087802     0.461356    Uiso  ? HW
   OW         1.0     0.802839     0.552576     0.482124    Uiso  ? O
   HW1        1.0     0.814406     0.570452     0.497897    Uiso  ? HW
   HW2        1.0     0.792850     0.533123     0.496845    Uiso  ? HW
   OW         1.0     0.998686     0.262881     0.760778    Uiso  ? O
   HW1        1.0     1.001052     0.288644     0.756835    Uiso  ? HW
   HW2        1.0     0.991325     0.251314     0.738170    Uiso  ? HW
   OW         1.0     0.956625     0.659832     0.047581    Uiso  ? O
   HW1        1.0     0.963460     0.647213     0.025762    Uiso  ? HW
   HW2        1.0     0.935594     0.674816     0.042850    Uiso  ? HW
   OW         1.0     0.945584     0.922450     0.818349    Uiso  ? O
   HW1        1.0     0.941640     0.934543     0.841220    Uiso  ? HW
   HW2        1.0     0.971083     0.916930     0.815457    Uiso  ? HW
   OW         1.0     0.360673     0.134069     0.332545    Uiso  ? O
   HW1        1.0     0.379075     0.130126     0.350683    Uiso  ? HW
   HW2        1.0     0.338854     0.120662     0.339117    Uiso  ? HW
   OW         1.0     0.546793     0.222397     0.228969    Uiso  ? O
   HW1        1.0     0.558885     0.215825     0.251314    Uiso  ? HW
   HW2        1.0     0.562303     0.216351     0.208465    Uiso  ? HW
   OW         1.0     0.729495     0.522608     0.452418    Uiso  ? O
   HW1        1.0     0.745268     0.522871     0.473449    Uiso  ? HW
   HW2        1.0     0.711619     0.541798     0.454784    Uiso  ? HW
   OW         1.0     0.698475     0.783386     0.510515    Uiso  ? O
   HW1        1.0     0.706625     0.776814     0.486593    Uiso  ? HW
   HW2        1.0     0.705573     0.808097     0.515773    Uiso  ? HW
   OW         1.0     0.509727     0.048370     0.219243    Uiso  ? O
   HW1        1.0     0.519716     0.063354     0.199790    Uiso  ? HW
   HW2        1.0     0.528654     0.042324     0.236330    Uiso  ? HW
   OW         1.0     0.027865     0.152734     0.321241    Uiso  ? O
   HW1        1.0     0.039695     0.152208     0.297581    Uiso  ? HW
   HW2        1.0     0.046004     0.155626     0.339905    Uiso  ? HW
   OW         1.0     0.868297     0.373817     0.832808    Uiso  ? O
   HW1        1.0     0.855941     0.368559     0.810200    Uiso  ? HW
   HW2        1.0     0.891956     0.362513     0.832545    Uiso  ? HW
   OW         1.0     0.153260     0.254732     0.068349    Uiso  ? O
   HW1        1.0     0.126972     0.253680     0.068612    Uiso  ? HW
   HW2        1.0     0.161672     0.257098     0.043375    Uiso  ? HW
   OW         1.0     0.707676     0.424816     0.799685    Uiso  ? O
   HW1        1.0     0.684543     0.437171     0.798633    Uiso  ? HW
   HW2        1.0     0.726866     0.440852     0.792061    Uiso  ? HW
   OW         1.0     0.152471     0.809411     0.369874    Uiso  ? O
   HW1        1.0     0.146162     0.791272     0.351998    Uiso  ? HW
   HW2        1.0     0.152471     0.798633     0.393796    Uiso  ? HW
   OW         1.0     0.678233     0.284963     0.282071    Uiso  ? O
   HW1        1.0     0.696109     0.302576     0.289695    Uiso  ? HW
   HW2        1.0     0.687697     0.260778     0.285489    Uiso  ? HW
   OW         1.0     0.375394     0.966614     0.461619    Uiso  ? O
   HW1        1.0     0.389853     0.975815     0.441640    Uiso  ? HW
   HW2        1.0     0.387750     0.946109     0.472660    Uiso  ? HW
   OW         1.0     0.858044     0.342534     0.271819    Uiso  ? O
   HW1        1.0     0.861987     0.363565     0.287066    Uiso  ? HW
   HW2        1.0     0.835962     0.330179     0.279443    Uiso  ? HW
   OW         1.0     0.912461     0.462408     0.110673    Uiso  ? O
   HW1        1.0     0.933228     0.447950     0.103312    Uiso  ? HW
   HW2        1.0     0.921136     0.484227     0.122503    Uiso  ? HW
   OW         1.0     0.622240     0.883281     0.806782    Uiso  ? O
   HW1        1.0     0.608307     0.872765     0.787066    Uiso  ? HW
   HW2        1.0     0.610410     0.905100     0.815457    Uiso  ? HW
   OW         1.0     0.125920     0.570189     0.425605    Uiso  ? O
   HW1        1.0     0.137487     0.592271     0.434017    Uiso  ? HW
   HW2        1.0     0.139327     0.549422     0.434543    Uiso  ? HW
   OW         1.0     0.726078     0.670347     0.655626    Uiso  ? O
   HW1        1.0     0.730810     0.694006     0.666141    Uiso  ? HW
   HW2        1.0     0.718454     0.653523     0.674290    Uiso  ? HW
   OW         1.0     0.066246     0.243165     0.288118    Uiso  ? O
   HW1        1.0     0.086488     0.229758     0.297844    Uiso  ? HW
   HW2        1.0     0.059148     0.262093     0.305205    Uiso  ? HW
   OW         1.0     0.207676     0.853049     0.380389    Uiso  ? O
   HW1        1.0     0.214774     0.839117     0.401420    Uiso  ? HW
   HW2        1.0     0.229232     0.861724     0.368034    Uiso  ? HW
   OW         1.0     0.434017     0.838065     0.865931    Uiso  ? O
   HW1        1.0     0.439274     0.863302     0.860673    Uiso  ? HW
   HW2        1.0     0.447424     0.822818     0.849106    Uiso  ? HW
   OW         1.0     0.692692     0.394585     0.221346    Uiso  ? O
   HW1        1.0     0.680074     0.373028     0.213197    Uiso  ? HW
   HW2        1.0     0.686383     0.399316     0.246583    Uiso  ? HW
   OW         1.0     0.547581     0.427708     0.302050    Uiso  ? O
   HW1        1.0     0.566246     0.441640     0.289695    Uiso  ? HW
   HW2        1.0     0.548107     0.402734     0.293375    Uiso  ? HW
   OW         1.0     0.871188     0.340168     0.521030    Uiso  ? O
   HW1        1.0     0.886172     0.358044     0.508675    Uiso  ? HW
   HW2        1.0     0.856467     0.352261     0.539169    Uiso  ? HW
   OW         1.0     0.992639     0.829127     0.201367    Uiso  ? O
   HW1        1.0     0.988433     0.823344     0.176130    Uiso  ? HW
   HW2        1.0     1.016824     0.821767     0.208202    Uiso  ? HW
   OW         1.0     0.033912     0.387750     0.436646    Uiso  ? O
   HW1        1.0     0.055994     0.373291     0.438223    Uiso  ? HW
   HW2        1.0     0.040484     0.412723     0.431651    Uiso  ? HW
   OW         1.0     0.046793     0.075184     0.060463    Uiso  ? O
   HW1        1.0     0.048896     0.099895     0.051788    Uiso  ? HW
   HW2        1.0     0.063091     0.059674     0.047319    Uiso  ? HW
   OW         1.0     0.088328     0.937960     0.208728    Uiso  ? O
   HW1        1.0     0.071504     0.919821     0.217140    Uiso  ? HW
   HW2        1.0     0.079916     0.961882     0.215563    Uiso  ? HW
   OW         1.0     0.516824     0.054416     0.963722    Uiso  ? O
   HW1        1.0     0.542061     0.051262     0.971083    Uiso  ? HW
   HW2        1.0     0.515510     0.072818     0.945058    Uiso  ? HW
   OW         1.0     0.948475     0.743691     0.062566    Uiso  ? O
   HW1        1.0     0.924553     0.734227     0.067823    Uiso  ? HW
   HW2        1.0     0.963722     0.742114     0.083859    Uiso  ? HW
   OW         1.0     0.097003     0.178759     0.933491    Uiso  ? O
   HW1        1.0     0.113039     0.186646     0.952944    Uiso  ? HW
   HW2        1.0     0.078601     0.162723     0.943218    Uiso  ? HW
   OW         1.0     0.087539     0.666930     0.226078    Uiso  ? O
   HW1        1.0     0.072818     0.648265     0.237119    Uiso  ? HW
   HW2        1.0     0.098055     0.657992     0.203733    Uiso  ? HW
   OW         1.0     0.031020     0.880126     0.889853    Uiso  ? O
   HW1        1.0     0.024974     0.855415     0.883018    Uiso  ? HW
   HW2        1.0     0.016824     0.886961     0.910883    Uiso  ? HW
   OW         1.0     0.710042     0.626183     0.226866    Uiso  ? O
   HW1        1.0     0.734753     0.632229     0.233701    Uiso  ? HW
   HW2        1.0     0.709779     0.603049     0.214511    Uiso  ? HW
   OW         1.0     0.804416     0.902734     0.094900    Uiso  ? O
   HW1        1.0     0.791535     0.923764     0.103575    Uiso  ? HW
   HW2        1.0     0.800473     0.882492     0.111199    Uiso  ? HW
   OW         1.0     0.397213     0.084122     0.209253    Uiso  ? O
   HW1        1.0     0.407203     0.059937     0.206362    Uiso  ? HW
   HW2        1.0     0.384332     0.090957     0.187434    Uiso  ? HW
   OW         1.0     0.259990     0.554942     0.253943    Uiso  ? O
   HW1        1.0     0.273134     0.575710     0.262881    Uiso  ? HW
   HW2        1.0     0.247897     0.542850     0.273922    Uiso  ? HW
   OW         1.0     0.192955     0.814932     0.223712    Uiso  ? O
   HW1        1.0     0.175342     0.809937     0.242639    Uiso  ? HW
   HW2        1.0     0.184805     0.804154     0.201104    Uiso  ? HW
   OW         1.0     0.953207     0.297056     0.355678    Uiso  ? O
   HW1        1.0     0.935594     0.294164     0.336488    Uiso  ? HW
   HW2        1.0     0.977655     0.295478     0.345689    Uiso  ? HW
   OW         1.0     0.582545     0.508938     0.470031    Uiso  ? O
   HW1        1.0     0.577550     0.534175     0.463722    Uiso  ? HW
   HW2        1.0     0.589905     0.507624     0.495268    Uiso  ? HW
   OW         1.0     0.813354     0.937171     0.764458    Uiso  ? O
   HW1        1.0     0.799422     0.931914     0.742902    Uiso  ? HW
   HW2        1.0     0.809674     0.962145     0.771556    Uiso  ? HW
   OW         1.0     0.090694     0.958202     0.768139    Uiso  ? O
   HW1        1.0     0.078339     0.971083     0.748948    Uiso  ? HW
   HW2        1.0     0.114090     0.949790     0.759727    Uiso  ? HW
   OW         1.0     0.929548     0.256309     0.231861    Uiso  ? O
   HW1        1.0     0.912723     0.274711     0.223712    Uiso  ? HW
   HW2        1.0     0.953996     0.262881     0.224763    Uiso  ? HW
   OW         1.0     0.374080     0.447424     0.495531    Uiso  ? O
   HW1        1.0     0.379338     0.460305     0.473186    Uiso  ? HW
   HW2        1.0     0.375394     0.464248     0.515773    Uiso  ? HW
   OW         1.0     0.775762     0.492902     0.508938    Uiso  ? O
   HW1        1.0     0.784700     0.474501     0.492376    Uiso  ? HW
   HW2        1.0     0.786540     0.488959     0.532597    Uiso  ? HW
   OW         1.0     0.987382     0.173239     0.523659    Uiso  ? O
   HW1        1.0     1.013144     0.178496     0.524711    Uiso  ? HW
   HW2        1.0     0.978970     0.175867     0.498948    Uiso  ? HW
   OW         1.0     0.599369     0.470820     0.273922    Uiso  ? O
   HW1        1.0     0.605152     0.467140     0.248686    Uiso  ? HW
   HW2        1.0     0.620400     0.465037     0.288644    Uiso  ? HW
   OW         1.0     0.522345     0.495794     0.210831    Uiso  ? O
   HW1        1.0     0.501051     0.485804     0.222397    Uiso  ? HW
   HW2        1.0     0.529180     0.518139     0.222923    Uiso  ? HW
   OW         1.0     0.991588     0.286015     0.212408    Uiso  ? O
   HW1        1.0     0.997108     0.291009     0.187171    Uiso  ? HW
   HW2        1.0     0.985542     0.308622     0.224501    Uiso  ? HW
   OW         1.0     0.645373     0.843849     0.864616    Uiso  ? O
   HW1        1.0     0.619348     0.845163     0.868034    Uiso  ? HW
   HW2        1.0     0.657203     0.840168     0.887750    Uiso  ? HW
   OW         1.0     0.672976     0.244217     0.964774    Uiso  ? O
   HW1        1.0     0.698738     0.244742     0.959253    Uiso  ? HW
   HW2        1.0     0.661409     0.225289     0.950315    Uiso  ? HW
   OW         1.0     0.800473     0.564669     0.286803    Uiso  ? O
   HW1        1.0     0.815195     0.543375     0.282071    Uiso  ? HW
   HW2        1.0     0.774974     0.558097     0.284700    Uiso  ? HW
   OW         1.0     0.481335     0.125131     0.849632    Uiso  ? O
   HW1        1.0     0.461356     0.140904     0.856730    Uiso  ? HW
   HW2        1.0     0.503155     0.139327     0.846740    Uiso  ? HW
   OW         1.0     0.818086     0.752629     0.241851    Uiso  ? O
   HW1        1.0     0.835962     0.751051     0.222397    Uiso  ? HW
   HW2        1.0     0.801262     0.732650     0.240011    Uiso  ? HW
   OW         1.0     0.484753     0.879338     0.615405    Uiso  ? O
   HW1        1.0     0.479495     0.858833     0.599895    Uiso  ? HW
   HW2        1.0     0.462408     0.889590     0.624606    Uiso  ? HW
   OW         1.0     0.003943     0.007361     0.072029    Uiso  ? O
   HW1        1.0     0.013407     0.031546     0.075447    Uiso  ? HW
   HW2        1.0    -0.016562     0.003417     0.088065    Uiso  ? HW
   OW         1.0     0.180074     1.000789     0.523396    Uiso  ? O
   HW1        1.0     0.179548     0.974500     0.522871    Uiso  ? HW
   HW2        1.0     0.204522     1.008938     0.528654    Uiso  ? HW
   OW         1.0     0.940589     0.425605     0.406414    Uiso  ? O
   HW1        1.0     0.950315     0.418244     0.383281    Uiso  ? HW
   HW2        1.0     0.956887     0.442429     0.417981    Uiso  ? HW
   OW         1.0     0.762618     0.308885     0.205836    Uiso  ? O
   HW1        1.0     0.737907     0.300999     0.202156    Uiso  ? HW
   HW2        1.0     0.778654     0.288118     0.206362    Uiso  ? HW
   OW         1.0     0.493691     0.836488     0.915352    Uiso  ? O
   HW1        1.0     0.501577     0.854627     0.898002    Uiso  ? HW
   HW2        1.0     0.484227     0.848580     0.936908    Uiso  ? HW
   OW         1.0     0.341483     0.594900     0.737645    Uiso  ? O
   HW1        1.0     0.343849     0.569401     0.731335    Uiso  ? HW
   HW2        1.0     0.361724     0.601998     0.753155    Uiso  ? HW
   OW         1.0     0.507361     0.756572     0.502103    Uiso  ? O
   HW1        1.0     0.511304     0.731861     0.494217    Uiso  ? HW
   HW2        1.0     0.509201     0.757886     0.528391    Uiso  ? HW
   OW         1.0     0.399842     0.380652     0.223712    Uiso  ? O
   HW1        1.0     0.420873     0.393796     0.215300    Uiso  ? HW
   HW2        1.0     0.388801     0.367771     0.203733    Uiso  ? HW
   OW         1.0     0.361724     0.647213     0.977918    Uiso  ? O
   HW1        1.0     0.354627     0.626446     0.992114    Uiso  ? HW
   HW2        1.0     0.370137     0.639327     0.953996    Uiso  ? HW
   OW         1.0     0.558622     0.708991     0.424553    Uiso  ? O
   HW1        1.0     0.550210     0.694532     0.444795    Uiso  ? HW
   HW2        1.0     0.584911     0.710568     0.425079    Uiso  ? HW
   OW         1.0     0.283386     0.662986     0.862513    Uiso  ? O
   HW1        1.0     0.271030     0.657466     0.885121    Uiso  ? HW
   HW2        1.0     0.306519     0.673764     0.867771    Uiso  ? HW
   OW         1.0     0.186120     0.838065     0.315983    Uiso  ? O
   HW1        1.0     0.171399     0.822292     0.300736    Uiso  ? HW
   HW2        1.0     0.209779     0.841483     0.304942    Uiso  ? HW
   OW         1.0     0.466877     0.050999     0.013670    Uiso  ? O
   HW1        1.0     0.453470     0.028391     0.011304    Uiso  ? HW
   HW2        1.0     0.479758     0.055731    -0.008675    Uiso  ? HW
   OW         1.0     0.431651     0.178759     0.639590    Uiso  ? O
   HW1        1.0     0.441640     0.202944     0.636698    Uiso  ? HW
   HW2        1.0     0.417192     0.172713     0.618297    Uiso  ? HW
   OW         1.0     0.852524     0.955573     0.828076    Uiso  ? O
   HW1        1.0     0.864616     0.977655     0.820189    Uiso  ? HW
   HW2        1.0     0.846477     0.957413     0.853575    Uiso  ? HW
   OW         1.0     0.394322     0.804154     0.617245    Uiso  ? O
   HW1        1.0     0.378023     0.824395     0.620925    Uiso  ? HW
   HW2        1.0     0.410883     0.802313     0.637487    Uiso  ? HW
   OW         1.0     0.031546     0.966351     0.808360    Uiso  ? O
   HW1        1.0     0.052050     0.962934     0.792061    Uiso  ? HW
   HW2        1.0     0.019979     0.943218     0.812829    Uiso  ? HW
   OW         1.0     0.969243     0.226078     0.879600    Uiso  ? O
   HW1        1.0     0.943218     0.227129     0.882229    Uiso  ? HW
   HW2        1.0     0.978444     0.204522     0.891430    Uiso  ? HW
   OW         1.0     0.244742     0.227129     0.238170    Uiso  ? O
   HW1        1.0     0.230284     0.238433     0.219243    Uiso  ? HW
   HW2        1.0     0.258675     0.207413     0.227918    Uiso  ? HW
   OW         1.0     0.440063     0.962934     0.411935    Uiso  ? O
   HW1        1.0     0.444795     0.988696     0.414301    Uiso  ? HW
   HW2        1.0     0.458465     0.951893     0.396951    Uiso  ? HW
   OW         1.0     0.127760     0.162198     0.030231    Uiso  ? O
   HW1        1.0     0.130915     0.135910     0.030231    Uiso  ? HW
   HW2        1.0     0.140641     0.172450     0.009989    Uiso  ? HW
   OW         1.0     0.075973     0.141693     0.264721    Uiso  ? O
   HW1        1.0     0.064143     0.119348     0.257361    Uiso  ? HW
   HW2        1.0     0.090694     0.150631     0.244742    Uiso  ? HW
   OW         1.0     0.867508     0.431914     0.651420    Uiso  ? O
   HW1        1.0     0.892482     0.432440     0.642744    Uiso  ? HW
   HW2        1.0     0.852261     0.421136     0.633281    Uiso  ? HW
   OW         1.0     0.347003     0.677971     0.315983    Uiso  ? O
   HW1        1.0     0.354627     0.701630     0.307834    Uiso  ? HW
   HW2        1.0     0.341220     0.678759     0.341483    Uiso  ? HW
   OW         1.0     0.721872     0.369611     0.894585    Uiso  ? O
   HW1        1.0     0.707939     0.347529     0.898265    Uiso  ? HW
   HW2        1.0     0.737907     0.366456     0.874080    Uiso  ? HW
   OW         1.0     0.147739     0.712934     0.224501    Uiso  ? O
   HW1        1.0     0.150631     0.710305     0.198475    Uiso  ? HW
   HW2        1.0     0.170610     0.720031     0.235279    Uiso  ? HW
   OW         1.0     0.935331     0.672450     0.536803    Uiso  ? O
   HW1        1.0     0.950315     0.663249     0.556257    Uiso  ? HW
   HW2        1.0     0.944795     0.663512     0.513670    Uiso  ? HW
   OW         1.0     0.319138     0.463722     0.069926    Uiso  ? O
   HW1        1.0     0.330705     0.468717     0.093060    Uiso  ? HW
   HW2        1.0     0.335173     0.470557     0.050473    Uiso  ? HW
   OW         1.0     0.344900     0.551525     0.571504    Uiso  ? O
   HW1        1.0     0.329390     0.532860     0.560988    Uiso  ? HW
   HW2        1.0     0.332545     0.574658     0.570978    Uiso  ? HW
   OW         1.0     0.924290     0.728707     0.577024    Uiso  ? O
   HW1        1.0     0.916930     0.733964     0.601472    Uiso  ? HW
   HW2        1.0     0.944795     0.743691     0.570715    Uiso  ? HW
   OW         1.0     0.249737     0.491588     0.066772    Uiso  ? O
   HW1        1.0     0.270242     0.476078     0.062303    Uiso  ? HW
   HW2        1.0     0.227392     0.477918     0.063880    Uiso  ? HW
   OW         1.0     0.399316     0.240799     0.523659    Uiso  ? O
   HW1        1.0     0.421136     0.236593     0.509201    Uiso  ? HW
   HW2        1.0     0.405889     0.253155     0.546004    Uiso  ? HW
   OW         1.0     0.685857     0.903523     0.840694    Uiso  ? O
   HW1        1.0     0.672713     0.917192     0.858833    Uiso  ? HW
   HW2        1.0     0.710831     0.911146     0.840168    Uiso  ? HW
   OW         1.0     0.031546     0.042324     0.960831    Uiso  ? O
   HW1        1.0     0.014196     0.061514     0.956362    Uiso  ? HW
   HW2        1.0     0.039695     0.032597     0.937697    Uiso  ? HW
   OW         1.0     0.707413     0.679285     0.288118    Uiso  ? O
   HW1        1.0     0.705310     0.654311     0.280757    Uiso  ? HW
   HW2        1.0     0.685331     0.687171     0.299947    Uiso  ? HW
   OW         1.0     0.972135     0.365668     0.983438    Uiso  ? O
   HW1        1.0     0.993165     0.352787     0.992902    Uiso  ? HW
   HW2        1.0     0.980284     0.383544     0.965825    Uiso  ? HW
   OW         1.0     0.994480     0.044427     0.725289    Uiso  ? O
   HW1        1.0     1.009201     0.047844     0.746845    Uiso  ? HW
   HW2        1.0     0.968980     0.046004     0.731598    Uiso  ? HW
   OW         1.0     0.360147     0.745531     0.287329    Uiso  ? O
   HW1        1.0     0.346477     0.733701     0.268139    Uiso  ? HW
   HW2        1.0     0.382229     0.755783     0.277340    Uiso  ? HW
   OW         1.0     0.331493     0.126446     0.499211    Uiso  ? O
   HW1        1.0     0.309411     0.138013     0.507886    Uiso  ? HW
   HW2        1.0     0.325447     0.108833     0.480810    Uiso  ? HW
   OW         1.0     0.345952     0.121977     0.653785    Uiso  ? O
   HW1        1.0     0.367245     0.108570     0.645899    Uiso  ? HW
   HW2        1.0     0.342008     0.117771     0.679548    Uiso  ? HW
   OW         1.0     0.495268     0.502629     0.557308    Uiso  ? O
   HW1        1.0     0.476078     0.502366     0.539432    Uiso  ? HW
   HW2        1.0     0.488696     0.487119     0.577550    Uiso  ? HW
   OW         1.0     0.354364     0.489748     0.013407    Uiso  ? O
   HW1        1.0     0.334648     0.488696    -0.003943    Uiso  ? HW
   HW2        1.0     0.375131     0.501840     0.002629    Uiso  ? HW
   OW         1.0     0.712671     0.733964     0.165878    Uiso  ? O
   HW1        1.0     0.724763     0.756309     0.172713    Uiso  ? HW
   HW2        1.0     0.708465     0.719243     0.187171    Uiso  ? HW
   OW         1.0     0.176393     0.904048     0.340431    Uiso  ? O
   HW1        1.0     0.181388     0.926393     0.353049    Uiso  ? HW
   HW2        1.0     0.177708     0.907992     0.314406    Uiso  ? HW
   OW         1.0     0.672713     0.485279     0.910358    Uiso  ? O
   HW1        1.0     0.692429     0.502629     0.907466    Uiso  ? HW
   HW2        1.0     0.676393     0.471609     0.932702    Uiso  ? HW
   OW         1.0     0.224763     0.864616     0.942692    Uiso  ? O
   HW1        1.0     0.214248     0.849369     0.924027    Uiso  ? HW
   HW2        1.0     0.250526     0.859358     0.944532    Uiso  ? HW
   OW         1.0     0.156940     0.705836     0.850946    Uiso  ? O
   HW1        1.0     0.150631     0.680336     0.853312    Uiso  ? HW
   HW2        1.0     0.136172     0.720294     0.858307    Uiso  ? HW
   OW         1.0     0.991062     0.310463     0.043638    Uiso  ? O
   HW1        1.0     0.980547     0.316772     0.066772    Uiso  ? HW
   HW2        1.0     1.017350     0.310463     0.045478    Uiso  ? HW
   OW         1.0     0.013407     0.334385     0.754206    Uiso  ? O
   HW1        1.0     0.002103     0.357781     0.756835    Uiso  ? HW
   HW2        1.0     0.036278     0.337014     0.741588    Uiso  ? HW
   OW         1.0     0.022608     0.489485     0.367245    Uiso  ? O
   HW1        1.0     0.037855     0.510252     0.361462    Uiso  ? HW
   HW2        1.0    -0.002366     0.495005     0.361199    Uiso  ? HW
   OW         1.0     0.584648     0.162723     0.640904    Uiso  ? O
   HW1        1.0     0.595689     0.172450     0.662723    Uiso  ? HW
   HW2        1.0     0.599632     0.143270     0.631441    Uiso  ? HW
   OW         1.0     0.396162     0.093323     0.448738    Uiso  ? O
   HW1        1.0     0.392219     0.113302     0.431914    Uiso  ? HW
   HW2        1.0     0.419033     0.081756     0.443218    Uiso  ? HW
   OW         1.0     0.050736     0.327287     0.939012    Uiso  ? O
   HW1        1.0     0.060463     0.348318     0.926393    Uiso  ? HW
   HW2        1.0     0.028917     0.319401     0.926919    Uiso  ? HW
   OW         1.0    -0.001314     0.060988     0.413512    Uiso  ? O
   HW1        1.0    -0.011041     0.075973     0.394322    Uiso  ? HW
   HW2        1.0     0.023659     0.054416     0.407729    Uiso  ? HW
   OW         1.0     0.046267     0.710305     0.261041    Uiso  ? O
   HW1        1.0     0.036540     0.725552     0.280231    Uiso  ? HW
   HW2        1.0     0.027340     0.694532     0.251840    Uiso  ? HW
   OW         1.0     0.761041     0.390379     0.951630    Uiso  ? O
   HW1        1.0     0.755783     0.384069     0.926656    Uiso  ? HW
   HW2        1.0     0.751051     0.414301     0.956887    Uiso  ? HW
   OW         1.0     0.662723     0.083859     0.904574    Uiso  ? O
   HW1        1.0     0.677182     0.085174     0.926393    Uiso  ? HW
   HW2        1.0     0.641956     0.068086     0.908780    Uiso  ? HW
   OW         1.0     0.629075     0.197424     0.680336    Uiso  ? O
   HW1        1.0     0.654837     0.194269     0.684017    Uiso  ? HW
   HW2        1.0     0.622765     0.222923     0.683491    Uiso  ? HW
   OW         1.0     0.214248     0.804416     0.892219    Uiso  ? O
   HW1        1.0     0.190326     0.799947     0.902208    Uiso  ? HW
   HW2        1.0     0.218717     0.787855     0.872240    Uiso  ? HW
   OW         1.0     0.459779     0.073081     0.274711    Uiso  ? O
   HW1        1.0     0.473975     0.082019     0.254469    Uiso  ? HW
   HW2        1.0     0.434543     0.079916     0.271819    Uiso  ? HW
   OW         1.0     0.686120     0.873291     0.774974    Uiso  ? O
   HW1        1.0     0.687697     0.864616     0.750263    Uiso  ? HW
   HW2        1.0     0.697949     0.896688     0.777077    Uiso  ? HW
   OW         1.0     0.836751     0.434017     0.246057    Uiso  ? O
   HW1        1.0     0.847266     0.413512     0.258675    Uiso  ? HW
   HW2        1.0     0.836225     0.428759     0.220294    Uiso  ? HW
   OW         1.0     0.185857     0.553102     0.350683    Uiso  ? O
   HW1        1.0     0.161146     0.547844     0.358044    Uiso  ? HW
   HW2        1.0     0.188749     0.578864     0.347529    Uiso  ? HW
   OW         1.0     0.814669     0.371188     0.993954    Uiso  ? O
   HW1        1.0     0.799159     0.377234     0.973712    Uiso  ? HW
   HW2        1.0     0.808360     0.385910     1.014721    Uiso  ? HW
   OW         1.0     0.280494     0.266299     0.116719    Uiso  ? O
   HW1        1.0     0.268139     0.248686     0.131966    Uiso  ? HW
   HW2        1.0     0.264458     0.286803     0.112776    Uiso  ? HW
   OW         1.0     0.723186     0.664564     0.409043    Uiso  ? O
   HW1        1.0     0.736330     0.682440     0.394585    Uiso  ? HW
   HW2        1.0     0.740010     0.647739     0.419821    Uiso  ? HW
   OW         1.0     0.929022     0.109621     0.767613    Uiso  ? O
   HW1        1.0     0.903785     0.106204     0.760515    Uiso  ? HW
   HW2        1.0     0.930074     0.118559     0.792324    Uiso  ? HW
   OW         1.0     0.783912     0.488170     0.406940    Uiso  ? O
   HW1        1.0     0.767087     0.507098     0.414826    Uiso  ? HW
   HW2        1.0     0.803628     0.486067     0.424027    Uiso  ? HW
   OW         1.0     0.582545     0.005258     0.362513    Uiso  ? O
   HW1        1.0     0.583333     0.007624     0.336488    Uiso  ? HW
   HW2        1.0     0.606204    -0.001577     0.371451    Uiso  ? HW
   OW         1.0     0.903260     0.599632     0.074921    Uiso  ? O
   HW1        1.0     0.886698     0.619874     0.072555    Uiso  ? HW
   HW2        1.0     0.920610     0.600421     0.055205    Uiso  ? HW
   OW         1.0     0.099106     0.475026     0.198212    Uiso  ? O
   HW1        1.0     0.091746     0.464248     0.175342    Uiso  ? HW
   HW2        1.0     0.077813     0.484490     0.210305    Uiso  ? HW
   OW         1.0     0.210042     0.681914     0.501840    Uiso  ? O
   HW1        1.0     0.220294     0.696109     0.521293    Uiso  ? HW
   HW2        1.0     0.187171     0.671399     0.509464    Uiso  ? HW
   OW         1.0     0.864090     0.303365     0.622765    Uiso  ? O
   HW1        1.0     0.870400     0.282334     0.608307    Uiso  ? HW
   HW2        1.0     0.838591     0.302839     0.628549    Uiso  ? HW
   OW         1.0     0.335173     0.030494     0.047056    Uiso  ? O
   HW1        1.0     0.338328     0.010252     0.063617    Uiso  ? HW
   HW2        1.0     0.319138     0.023134     0.027340    Uiso  ? HW
   OW         1.0     0.063091     0.899054     0.069401    Uiso  ? O
   HW1        1.0     0.066246     0.907729     0.094111    Uiso  ? HW
   HW2        1.0     0.084648     0.904574     0.055468    Uiso  ? HW
   OW         1.0     0.366719     0.122240     0.087277    Uiso  ? O
   HW1        1.0     0.379338     0.143270     0.077813    Uiso  ? HW
   HW2        1.0     0.383281     0.101998     0.089380    Uiso  ? HW
   OW         1.0    -0.004469     0.530494     0.185331    Uiso  ? O
   HW1        1.0    -0.000526     0.519453     0.161672    Uiso  ? HW
   HW2        1.0     0.014458     0.522871     0.201893    Uiso  ? HW
   OW         1.0     0.686646     0.085962     0.976078    Uiso  ? O
   HW1        1.0     0.674553     0.100683     0.994480    Uiso  ? HW
   HW2        1.0     0.708991     0.076498     0.985804    Uiso  ? HW
   OW         1.0     0.584911     0.049422     0.966088    Uiso  ? O
   HW1        1.0     0.586751     0.052839     0.940063    Uiso  ? HW
   HW2        1.0     0.580705     0.023922     0.971346    Uiso  ? HW
   OW         1.0     0.429811     0.607781     0.226078    Uiso  ? O
   HW1        1.0     0.415089     0.623817     0.241062    Uiso  ? HW
   HW2        1.0     0.427445     0.614616     0.200841    Uiso  ? HW
   OW         1.0     0.258675     0.521556     0.791272    Uiso  ? O
   HW1        1.0     0.239485     0.515773     0.774185    Uiso  ? HW
   HW2        1.0     0.274185     0.500526     0.794427    Uiso  ? HW
   OW         1.0     0.768665     0.087014     0.221872    Uiso  ? O
   HW1        1.0     0.748160     0.100421     0.211882    Uiso  ? HW
   HW2        1.0     0.775762     0.068086     0.205047    Uiso  ? HW
   OW         1.0     0.344111     0.687960     0.084648    Uiso  ? O
   HW1        1.0     0.330967     0.710305     0.080442    Uiso  ? HW
   HW2        1.0     0.367508     0.689012     0.072818    Uiso  ? HW
   OW         1.0     0.648002     0.572818     0.906940    Uiso  ? O
   HW1        1.0     0.648528     0.558097     0.885384    Uiso  ? HW
   HW2        1.0     0.629863     0.563354     0.923502    Uiso  ? HW
   OW         1.0     0.742114     0.330442     0.483964    Uiso  ? O
   HW1        1.0     0.741062     0.308622     0.469243    Uiso  ? HW
   HW2        1.0     0.764196     0.343849     0.478181    Uiso  ? HW
   OW         1.0     0.601998     0.041535     0.798896    Uiso  ? O
   HW1        1.0     0.584385     0.033912     0.781283    Uiso  ? HW
   HW2        1.0     0.598580     0.028128     0.821241    Uiso  ? HW
   OW         1.0     0.472660     0.874869     0.733964    Uiso  ? O
   HW1        1.0     0.472397     0.849632     0.726604    Uiso  ? HW
   HW2        1.0     0.454522     0.879075     0.752629    Uiso  ? HW
   OW         1.0     0.782334     0.578076     0.869085    Uiso  ? O
   HW1        1.0     0.777602     0.599106     0.884332    Uiso  ? HW
   HW2        1.0     0.799685     0.562303     0.880915    Uiso  ? HW
   OW         1.0     0.338591     0.941115     0.650368    Uiso  ? O
   HW1        1.0     0.359621     0.932702     0.664038    Uiso  ? HW
   HW2        1.0     0.320452     0.922187     0.649579    Uiso  ? HW
   OW         1.0     0.376972     0.809148     0.121451    Uiso  ? O
   HW1        1.0     0.384332     0.803891     0.146162    Uiso  ? HW
   HW2        1.0     0.352261     0.801262     0.117508    Uiso  ? HW
   OW         1.0     0.903523     0.223712     0.100158    Uiso  ? O
   HW1        1.0     0.885910     0.215037     0.117771    Uiso  ? HW
   HW2        1.0     0.926656     0.227392     0.112250    Uiso  ? HW
   OW         1.0     0.594374     0.864616     0.745005    Uiso  ? O
   HW1        1.0     0.590168     0.838854     0.743165    Uiso  ? HW
   HW2        1.0     0.607518     0.873028     0.723712    Uiso  ? HW
   OW         1.0     0.116456     0.322818     0.747371    Uiso  ? O
   HW1        1.0     0.103312     0.339905     0.732124    Uiso  ? HW
   HW2        1.0     0.116193     0.299159     0.736330    Uiso  ? HW
   OW         1.0     0.982913     0.349895     0.473975    Uiso  ? O
   HW1        1.0     0.980810     0.327550     0.460305    Uiso  ? HW
   HW2        1.0     0.997634     0.366982     0.460305    Uiso  ? HW
   OW         1.0     0.154837     0.988959     0.988959    Uiso  ? O
   HW1        1.0     0.139327     0.977655     1.006835    Uiso  ? HW
   HW2        1.0     0.146951     1.013670     0.984753    Uiso  ? HW
   OW         1.0     0.767876     0.505258     0.657729    Uiso  ? O
   HW1        1.0     0.784700     0.516824     0.641167    Uiso  ? HW
   HW2        1.0     0.769979     0.479232     0.655626    Uiso  ? HW
   OW         1.0     0.971609     0.514721     0.685594    Uiso  ? O
   HW1        1.0     0.953470     0.498686     0.695846    Uiso  ? HW
   HW2        1.0     0.995531     0.505258     0.691115    Uiso  ? HW
   OW         1.0     0.354101     0.915615     0.741588    Uiso  ? O
   HW1        1.0     0.370662     0.921398     0.722135    Uiso  ? HW
   HW2        1.0     0.335699     0.934280     0.743691    Uiso  ? HW
   OW         1.0     0.529180     0.678759     0.483964    Uiso  ? O
   HW1        1.0     0.538118     0.681125     0.508412    Uiso  ? HW
   HW2        1.0     0.506309     0.665878     0.483964    Uiso  ? HW
   OW         1.0     0.456099     0.661935     0.035752    Uiso  ? O
   HW1        1.0     0.470820     0.652734     0.055468    Uiso  ? HW
   HW2        1.0     0.470557     0.663775     0.013933    Uiso  ? HW
   OW         1.0     0.248160     0.741325     0.652471    Uiso  ? O
   HW1        1.0     0.232124     0.733176     0.671661    Uiso  ? HW
   HW2        1.0     0.233964     0.745268     0.630652    Uiso  ? HW
   OW         1.0     0.947950     0.771819     0.461882    Uiso  ? O
   HW1        1.0     0.957150     0.747371     0.457413    Uiso  ? HW
   HW2        1.0     0.955310     0.787592     0.442166    Uiso  ? HW
   OW         1.0     0.467928     0.948475     0.745268    Uiso  ? O
   HW1        1.0     0.475026     0.973186     0.750000    Uiso  ? HW
   HW2        1.0     0.445846     0.942955     0.758675    Uiso  ? HW
   OW         1.0     0.262881     0.587014     0.635647    Uiso  ? O
   HW1        1.0     0.267613     0.562303     0.643533    Uiso  ? HW
   HW2        1.0     0.283123     0.602261     0.642219    Uiso  ? HW
   OW         1.0     0.396951     0.142482     0.974763    Uiso  ? O
   HW1        1.0     0.376972     0.145636     0.957939    Uiso  ? HW
   HW2        1.0     0.391693     0.122240     0.990799    Uiso  ? HW
   OW         1.0     0.802313     0.992376     0.020768    Uiso  ? O
   HW1        1.0     0.786540     0.971346     0.022871    Uiso  ? HW
   HW2        1.0     0.801525     1.006046     0.043375    Uiso  ? HW
   OW         1.0     0.481861     0.769716     0.313617    Uiso  ? O
   HW1        1.0     0.467666     0.754206     0.297844    Uiso  ? HW
   HW2        1.0     0.467140     0.777077     0.334122    Uiso  ? HW
   OW         1.0     0.804154     0.443743     0.893007    Uiso  ? O
   HW1        1.0     0.812829     0.450841     0.916930    Uiso  ? HW
   HW2        1.0     0.777865     0.442955     0.893270    Uiso  ? HW
   OW         1.0     0.414301     0.460305     0.050999    Uiso  ? O
   HW1        1.0     0.393796     0.471609     0.039169    Uiso  ? HW
   HW2        1.0     0.431125     0.478969     0.058623    Uiso  ? HW
   OW         1.0     0.152471     0.438486     0.901682    Uiso  ? O
   HW1        1.0     0.160095     0.415089     0.891956    Uiso  ? HW
   HW2        1.0     0.155363     0.438223     0.927708    Uiso  ? HW
   OW         1.0     0.923502     0.148528     0.029180    Uiso  ? O
   HW1        1.0     0.903260     0.165089     0.026288    Uiso  ? HW
   HW2        1.0     0.934543     0.152471     0.052576    Uiso  ? HW
   OW         1.0     0.730810     0.890378     0.128286    Uiso  ? O
   HW1        1.0     0.735542     0.889327     0.102524    Uiso  ? HW
   HW2        1.0     0.748948     0.876446     0.140904    Uiso  ? HW
   OW         1.0     0.665089     0.741325     0.246320    Uiso  ? O
   HW1        1.0     0.640379     0.736593     0.253943    Uiso  ? HW
   HW2        1.0     0.671661     0.725289     0.226604    Uiso  ? HW
   OW         1.0     0.597266     0.904837     0.382492    Uiso  ? O
   HW1        1.0     0.601998     0.919295     0.361199    Uiso  ? HW
   HW2        1.0     0.574133     0.911409     0.393007    Uiso  ? HW
   OW         1.0     0.201630     0.677708     0.792061    Uiso  ? O
   HW1        1.0     0.178496     0.685594     0.801788    Uiso  ? HW
   HW2        1.0     0.212145     0.659043     0.807308    Uiso  ? HW
   OW         1.0     0.930336     0.852786     0.569401    Uiso  ? O
   HW1        1.0     0.934805     0.845952     0.544427    Uiso  ? HW
   HW2        1.0     0.946898     0.839905     0.585173    Uiso  ? HW
   OW         1.0     0.728181     0.489222     0.718980    Uiso  ? O
   HW1        1.0     0.721083     0.465300     0.710831    Uiso  ? HW
   HW2        1.0     0.733701     0.488433     0.744742    Uiso  ? HW
   OW         1.0     0.706362     0.345163     0.979232    Uiso  ? O
   HW1        1.0     0.726866     0.358044     0.968980    Uiso  ? HW
   HW2        1.0     0.693743     0.332282     0.959779    Uiso  ? HW
   OW         1.0     0.316772     0.033649     0.604890    Uiso  ? O
   HW1        1.0     0.319138     0.038644     0.579390    Uiso  ? HW
   HW2        1.0     0.303102     0.053102     0.616456    Uiso  ? HW
   OW         1.0     0.663249     0.609359     0.058097    Uiso  ? O
   HW1        1.0     0.679811     0.603575     0.038644    Uiso  ? HW
   HW2        1.0     0.651682     0.587277     0.066772    Uiso  ? HW
   OW         1.0     0.129338     0.833596     0.115668    Uiso  ? O
   HW1        1.0     0.128549     0.859358     0.121188    Uiso  ? HW
   HW2        1.0     0.146951     0.822029     0.131703    Uiso  ? HW
   OW         1.0     0.542850     0.162986     0.937434    Uiso  ? O
   HW1        1.0     0.516562     0.165352     0.936383    Uiso  ? HW
   HW2        1.0     0.553365     0.184805     0.947424    Uiso  ? HW
   OW         1.0     0.368034     0.456887     0.813091    Uiso  ? O
   HW1        1.0     0.388801     0.472135     0.818612    Uiso  ? HW
   HW2        1.0     0.365668     0.454784     0.787066    Uiso  ? HW
   OW         1.0     0.322292     0.518139     0.679548    Uiso  ? O
   HW1        1.0     0.333333     0.520242     0.703470    Uiso  ? HW
   HW2        1.0     0.296530     0.521819     0.681388    Uiso  ? HW
   OW         1.0     0.510252     0.006309     0.904048    Uiso  ? O
   HW1        1.0     0.536015     0.001840     0.902734    Uiso  ? HW
   HW2        1.0     0.504732     0.019979     0.925867    Uiso  ? HW
   OW         1.0     0.880915     0.558885     0.765510    Uiso  ? O
   HW1        1.0     0.871451     0.534700     0.761304    Uiso  ? HW
   HW2        1.0     0.907203     0.557834     0.766824    Uiso  ? HW
   OW         1.0     0.250526     0.119611     0.488959    Uiso  ? O
   HW1        1.0     0.252103     0.097266     0.502366    Uiso  ? HW
   HW2        1.0     0.240011     0.138276     0.503943    Uiso  ? HW
   OW         1.0     0.219506     0.202681     0.382229    Uiso  ? O
   HW1        1.0     0.218191     0.205310     0.408254    Uiso  ? HW
   HW2        1.0     0.209779     0.224238     0.370925    Uiso  ? HW
   OW         1.0     0.529180     0.980284     0.838854    Uiso  ? O
   HW1        1.0     0.533649     0.968980     0.815457    Uiso  ? HW
   HW2        1.0     0.550999     0.992114     0.847266    Uiso  ? HW
   OW         1.0     0.349369     0.350421     0.321504    Uiso  ? O
   HW1        1.0     0.358833     0.341220     0.344111    Uiso  ? HW
   HW2        1.0     0.336488     0.373028     0.325973    Uiso  ? HW
   OW         1.0     0.887224     0.160620     0.525499    Uiso  ? O
   HW1        1.0     0.886961     0.175867     0.546793    Uiso  ? HW
   HW2        1.0     0.896425     0.174290     0.504995    Uiso  ? HW
   OW         1.0     0.045478     0.780231     0.501314    Uiso  ? O
   HW1        1.0     0.065195     0.785226     0.517876    Uiso  ? HW
   HW2        1.0     0.054679     0.781020     0.476604    Uiso  ? HW
   OW         1.0     0.975552     0.350946     0.105152    Uiso  ? O
   HW1        1.0     0.957150     0.369085     0.100946    Uiso  ? HW
   HW2        1.0     0.999211     0.361199     0.099106    Uiso  ? HW
   OW         1.0     0.791009     0.847529     0.157729    Uiso  ? O
   HW1        1.0     0.777865     0.826761     0.167455    Uiso  ? HW
   HW2        1.0     0.807834     0.856467     0.175867    Uiso  ? HW
   OW         1.0     0.277077     0.246320     0.657466    Uiso  ? O
   HW1        1.0     0.278128     0.272082     0.652471    Uiso  ? HW
   HW2        1.0     0.299685     0.238696     0.668770    Uiso  ? HW
   OW         1.0     0.706625     0.222135     0.589117    Uiso  ? O
   HW1        1.0     0.718980     0.229232     0.611199    Uiso  ? HW
   HW2        1.0     0.681914     0.215300     0.594900    Uiso  ? HW
   OW         1.0     0.868297     0.666930     0.428233    Uiso  ? O
   HW1        1.0     0.889853     0.681125     0.434017    Uiso  ? HW
   HW2        1.0     0.865405     0.647739     0.446109    Uiso  ? HW
   OW         1.0     0.453996     0.186646     0.780757    Uiso  ? O
   HW1        1.0     0.434543     0.173764     0.768402    Uiso  ? HW
   HW2        1.0     0.475289     0.171399     0.781546    Uiso  ? HW
   OW         1.0     0.979495     0.910358     0.121714    Uiso  ? O
   HW1        1.0     0.976604     0.897476     0.144322    Uiso  ? HW
   HW2        1.0     0.987119     0.935068     0.126446    Uiso  ? HW
   OW         1.0     0.296793     0.453207     0.891167    Uiso  ? O
   HW1        1.0     0.275237     0.438486     0.888276    Uiso  ? HW
   HW2        1.0     0.297581     0.462934     0.915615    Uiso  ? HW
   OW         1.0     0.856993     0.852261     0.208465    Uiso  ? O
   HW1        1.0     0.845426     0.842797     0.230284    Uiso  ? HW
   HW2        1.0     0.869085     0.832545     0.195846    Uiso  ? HW
   OW         1.0     0.213197     0.451367     0.393007    Uiso  ? O
   HW1        1.0     0.188749     0.442692     0.398002    Uiso  ? HW
   HW2        1.0     0.225289     0.434543     0.376972    Uiso  ? HW
   OW         1.0     0.107518     0.891167     0.709253    Uiso  ? O
   HW1        1.0     0.122240     0.912986     0.712408    Uiso  ? HW
   HW2        1.0     0.083333     0.898002     0.701367    Uiso  ? HW
   OW         1.0     0.121714     0.196635     0.388013    Uiso  ? O
   HW1        1.0     0.121977     0.213985     0.407729    Uiso  ? HW
   HW2        1.0     0.102787     0.178759     0.392219    Uiso  ? HW
   OW         1.0     0.647476     0.191903     0.539169    Uiso  ? O
   HW1        1.0     0.640904     0.203733     0.561514    Uiso  ? HW
   HW2        1.0     0.654574     0.209779     0.521293    Uiso  ? HW
   OW         1.0     0.004206     0.283123     0.907466    Uiso  ? O
   HW1        1.0     0.016824     0.267087     0.924027    Uiso  ? HW
   HW2        1.0    -0.007361     0.268927     0.888801    Uiso  ? HW
   OW         1.0     0.216877     0.212145     0.711882    Uiso  ? O
   HW1        1.0     0.192692     0.207150     0.702418    Uiso  ? HW
   HW2        1.0     0.234490     0.208202     0.692955    Uiso  ? HW
   OW         1.0     0.277603     0.080705     0.646162    Uiso  ? O
   HW1        1.0     0.259990     0.078339     0.665615    Uiso  ? HW
   HW2        1.0     0.298370     0.094111     0.654574    Uiso  ? HW
   OW         1.0     0.543901     0.361462     0.281283    Uiso  ? O
   HW1        1.0     0.526814     0.359884     0.301262    Uiso  ? HW
   HW2        1.0     0.549947     0.337539     0.272608    Uiso  ? HW
   OW         1.0     0.464248     0.920347     0.313617    Uiso  ? O
   HW1        1.0     0.472923     0.935857     0.333070    Uiso  ? HW
   HW2        1.0     0.481335     0.921398     0.293638    Uiso  ? HW
   OW         1.0     0.405889     0.256572     0.341220    Uiso  ? O
   HW1        1.0     0.417981     0.253417     0.318086    Uiso  ? HW
   HW2        1.0     0.417455     0.276288     0.354364    Uiso  ? HW
   OW         1.0     0.473712     0.949790     0.877234    Uiso  ? O
   HW1        1.0     0.458202     0.931914     0.865931    Uiso  ? HW
   HW2        1.0     0.485016     0.939800     0.898528    Uiso  ? HW
   OW         1.0     0.482387     0.253680     0.394848    Uiso  ? O
   HW1        1.0     0.463459     0.271030     0.389064    Uiso  ? HW
   HW2        1.0     0.489485     0.257098     0.420084    Uiso  ? HW
   OW         1.0     0.624080     0.240799     0.421924    Uiso  ? O
   HW1        1.0     0.606467     0.222135     0.427708    Uiso  ? HW
   HW2        1.0     0.611462     0.261830     0.412198    Uiso  ? HW
   OW         1.0     0.187960     0.731073     0.693218    Uiso  ? O
   HW1        1.0     0.168244     0.716351     0.702156    Uiso  ? HW
   HW2        1.0     0.179548     0.746057     0.673239    Uiso  ? HW
   OW         1.0     0.383281     0.847003     0.730810    Uiso  ? O
   HW1        1.0     0.394848     0.861462     0.712408    Uiso  ? HW
   HW2        1.0     0.372766     0.825447     0.720031    Uiso  ? HW
   OW         1.0     0.845952     0.026551     0.863565    Uiso  ? O
   HW1        1.0     0.851472     0.023396     0.838065    Uiso  ? HW
   HW2        1.0     0.857781     0.048107     0.872765    Uiso  ? HW
   OW         1.0     0.347792     0.854364     0.641430    Uiso  ? O
   HW1        1.0     0.368297     0.862776     0.655626    Uiso  ? HW
   HW2        1.0     0.325710     0.864879     0.651157    Uiso  ? HW
   OW         1.0     0.540221     0.265510     0.565720    Uiso  ? O
   HW1        1.0     0.548896     0.259727     0.541798    Uiso  ? HW
   HW2        1.0     0.551525     0.249737     0.583333    Uiso  ? HW
   OW         1.0     0.681388     0.876709     0.581493    Uiso  ? O
   HW1        1.0     0.688486     0.901420     0.586488    Uiso  ? HW
   HW2        1.0     0.694795     0.860147     0.597003    Uiso  ? HW
   OW         1.0     0.461882     0.988170     0.821767    Uiso  ? O
   HW1        1.0     0.468980     0.996845     0.797844    Uiso  ? HW
   HW2        1.0     0.439012     0.975552     0.819926    Uiso  ? HW
   OW         1.0     0.349369     0.269190     0.299685    Uiso  ? O
   HW1        1.0     0.366193     0.265773     0.319663    Uiso  ? HW
   HW2        1.0     0.362513     0.274711     0.277865    Uiso  ? HW
   OW         1.0     0.961882     0.518139     0.349106    Uiso  ? O
   HW1        1.0     0.950841     0.494742     0.344637    Uiso  ? HW
   HW2        1.0     0.943480     0.536803     0.347792    Uiso  ? HW
   OW         1.0     0.139064     0.976604     0.895110    Uiso  ? O
   HW1        1.0     0.160620     0.990799     0.900631    Uiso  ? HW
   HW2        1.0     0.126709     0.987119     0.874606    Uiso  ? HW
   OW         1.0     0.693480     0.500000     0.655100    Uiso  ? O
   HW1        1.0     0.699527     0.477655     0.642744    Uiso  ? HW
   HW2        1.0     0.671399     0.509989     0.644848    Uiso  ? HW
   OW         1.0     0.820189     0.764984     0.110936    Uiso  ? O
   HW1        1.0     0.816772     0.786803     0.125394    Uiso  ? HW
   HW2        1.0     0.798107     0.750789     0.111199    Uiso  ? HW
   OW         1.0     0.810726     0.414301     0.700841    Uiso  ? O
   HW1        1.0     0.796004     0.420084     0.679811    Uiso  ? HW
   HW2        1.0     0.833070     0.428496     0.700053    Uiso  ? HW
   OW         1.0     0.654048     0.339905     0.024711    Uiso  ? O
   HW1        1.0     0.643007     0.363302     0.028917    Uiso  ? HW
   HW2        1.0     0.673764     0.342534     0.007624    Uiso  ? HW
   OW         1.0     0.699790     0.054679     0.277865    Uiso  ? O
   HW1        1.0     0.678496     0.043375     0.288118    Uiso  ? HW
   HW2        1.0     0.705310     0.076761     0.290747    Uiso  ? HW
   OW         1.0     0.127234     0.155100     0.580705    Uiso  ? O
   HW1        1.0     0.113039     0.161146     0.601998    Uiso  ? HW
   HW2        1.0     0.111462     0.150894     0.560200    Uiso  ? HW
   OW         1.0     0.238696     0.312303     0.346477    Uiso  ? O
   HW1        1.0     0.238696     0.337539     0.339117    Uiso  ? HW
   HW2        1.0     0.255783     0.298896     0.331493    Uiso  ? HW
   OW         1.0     0.750789     0.936646     0.980284    Uiso  ? O
   HW1        1.0     0.764196     0.914038     0.981598    Uiso  ? HW
   HW2        1.0     0.750526     0.947950     1.003943    Uiso  ? HW
   OW         1.0     0.730021     0.793113     0.976604    Uiso  ? O
   HW1        1.0     0.720820     0.774185     0.960831    Uiso  ? HW
   HW2        1.0     0.733964     0.815195     0.962671    Uiso  ? HW
   OW         1.0     0.762881     0.696109     0.921398    Uiso  ? O
   HW1        1.0     0.787855     0.704522     0.923239    Uiso  ? HW
   HW2        1.0     0.747108     0.716088     0.915089    Uiso  ? HW
   OW         1.0     0.576761     0.221872     0.961094    Uiso  ? O
   HW1        1.0     0.586225     0.237119     0.942166    Uiso  ? HW
   HW2        1.0     0.571767     0.236330     0.982650    Uiso  ? HW
   OW         1.0     0.852786     0.952681     0.902734    Uiso  ? O
   HW1        1.0     0.847003     0.972923     0.918507    Uiso  ? HW
   HW2        1.0     0.833070     0.935594     0.902734    Uiso  ? HW
   OW         1.0     0.458728     0.439537     0.480284    Uiso  ? O
   HW1        1.0     0.436120     0.441115     0.466877    Uiso  ? HW
   HW2        1.0     0.459779     0.416404     0.492639    Uiso  ? HW
   OW         1.0     0.792061     0.456362     0.135121    Uiso  ? O
   HW1        1.0     0.768665     0.444006     0.134595    Uiso  ? HW
   HW2        1.0     0.810988     0.439012     0.140379    Uiso  ? HW
   OW         1.0     0.688749     0.035489     0.214248    Uiso  ? O
   HW1        1.0     0.677182     0.055205     0.201367    Uiso  ? HW
   HW2        1.0     0.694795     0.043113     0.238433    Uiso  ? HW
   OW         1.0     0.191640     0.036803     0.891693    Uiso  ? O
   HW1        1.0     0.209516     0.038906     0.910620    Uiso  ? HW
   HW2        1.0     0.167718     0.041009     0.901682    Uiso  ? HW
   OW         1.0     0.779180     0.171661     0.172187    Uiso  ? O
   HW1        1.0     0.803365     0.167718     0.181125    Uiso  ? HW
   HW2        1.0     0.775237     0.197424     0.168244    Uiso  ? HW
   OW         1.0     0.442692     0.017876     0.883806    Uiso  ? O
   HW1        1.0     0.417718     0.014196     0.876709    Uiso  ? HW
   HW2        1.0     0.445321     0.042061     0.893796    Uiso  ? HW
   OW         1.0     0.324921     0.858044     0.770242    Uiso  ? O
   HW1        1.0     0.312829     0.846477     0.790484    Uiso  ? HW
   HW2        1.0     0.310726     0.854627     0.748423    Uiso  ? HW
   OW         1.0     0.381966     0.830179     0.807045    Uiso  ? O
   HW1        1.0     0.381966     0.804416     0.801262    Uiso  ? HW
   HW2        1.0     0.393270     0.833859     0.830442    Uiso  ? HW
   OW         1.0     0.977918     0.428496     0.112513    Uiso  ? O
   HW1        1.0     0.976078     0.429022     0.086225    Uiso  ? HW
   HW2        1.0     1.001577     0.437434     0.119611    Uiso  ? HW
   OW         1.0     0.756046     0.419295     0.540484    Uiso  ? O
   HW1        1.0     0.753417     0.393796     0.534437    Uiso  ? HW
   HW2        1.0     0.773134     0.430599     0.524185    Uiso  ? HW
   OW         1.0     0.129338     0.963722     0.580967    Uiso  ? O
   HW1        1.0     0.113565     0.963985     0.559937    Uiso  ? HW
   HW2        1.0     0.123817     0.942429     0.595426    Uiso  ? HW
   OW         1.0     0.012881     0.354627     0.848055    Uiso  ? O
   HW1        1.0     0.024974     0.373291     0.834122    Uiso  ? HW
   HW2        1.0     0.026288     0.332019     0.845952    Uiso  ? HW
   OW         1.0     0.896951     0.032072     0.363565    Uiso  ? O
   HW1        1.0     0.872765     0.040484     0.369874    Uiso  ? HW
   HW2        1.0     0.896162     0.019716     0.340431    Uiso  ? HW
   OW         1.0     0.543113     0.600421     0.908517    Uiso  ? O
   HW1        1.0     0.554416     0.607256     0.885647    Uiso  ? HW
   HW2        1.0     0.552839     0.615405     0.927971    Uiso  ? HW
   OW         1.0     0.510515     0.955310     0.688486    Uiso  ? O
   HW1        1.0     0.534175     0.966877     0.688486    Uiso  ? HW
   HW2        1.0     0.492114     0.972660     0.680862    Uiso  ? HW
   OW         1.0     0.334648     0.696898     0.896425    Uiso  ? O
   HW1        1.0     0.357256     0.707413     0.888276    Uiso  ? HW
   HW2        1.0     0.334911     0.695058     0.922713    Uiso  ? HW
   OW         1.0     0.228444     0.430074     0.890904    Uiso  ? O
   HW1        1.0     0.210568     0.411935     0.897476    Uiso  ? HW
   HW2        1.0     0.234227     0.427708     0.865405    Uiso  ? HW
   OW         1.0     0.518402     0.813880     0.454784    Uiso  ? O
   HW1        1.0     0.503680     0.818086     0.433228    Uiso  ? HW
   HW2        1.0     0.509464     0.792587     0.467403    Uiso  ? HW
   OW         1.0     0.585699     0.092534     0.847266    Uiso  ? O
   HW1        1.0     0.585962     0.075973     0.867508    Uiso  ? HW
   HW2        1.0     0.569664     0.112776     0.852524    Uiso  ? HW
   OW         1.0     0.311777     0.986856     0.371188    Uiso  ? O
   HW1        1.0     0.317560     0.961882     0.376972    Uiso  ? HW
   HW2        1.0     0.324921     1.002629     0.387487    Uiso  ? HW
   OW         1.0     0.909043     0.553628     0.860936    Uiso  ? O
   HW1        1.0     0.890904     0.571504     0.854364    Uiso  ? HW
   HW2        1.0     0.933228     0.563617     0.857256    Uiso  ? HW
   OW         1.0     0.282597     0.171399     0.429548    Uiso  ? O
   HW1        1.0     0.273396     0.154574     0.447687    Uiso  ? HW
   HW2        1.0     0.285752     0.195058     0.440589    Uiso  ? HW
   OW         1.0     0.068612     0.181125     0.127760    Uiso  ? O
   HW1        1.0     0.084385     0.162986     0.116982    Uiso  ? HW
   HW2        1.0     0.044690     0.179548     0.116719    Uiso  ? HW
   OW         1.0     0.499211     0.044953     0.845689    Uiso  ? O
   HW1        1.0     0.505520     0.048370     0.820452    Uiso  ? HW
   HW2        1.0     0.502366     0.067298     0.858833    Uiso  ? HW
   OW         1.0     0.332808     0.015773     0.499474    Uiso  ? O
   HW1        1.0     0.315720     0.006046     0.517087    Uiso  ? HW
   HW2        1.0     0.343849    -0.004206     0.486330    Uiso  ? HW
   OW         1.0     0.782071     0.027865     0.259464    Uiso  ? O
   HW1        1.0     0.776025     0.052313     0.252103    Uiso  ? HW
   HW2        1.0     0.764196     0.019190     0.276551    Uiso  ? HW
   OW         1.0     0.364879     0.747108     0.580967    Uiso  ? O
   HW1        1.0     0.351472     0.735016     0.600158    Uiso  ? HW
   HW2        1.0     0.377497     0.768139     0.590694    Uiso  ? HW
   OW         1.0     0.822029     0.822555     0.265247    Uiso  ? O
   HW1        1.0     0.817035     0.798633     0.255783    Uiso  ? HW
   HW2        1.0     0.835699     0.820452     0.287592    Uiso  ? HW
   OW         1.0     0.443481     0.433228     0.858307    Uiso  ? O
   HW1        1.0     0.430337     0.455836     0.855152    Uiso  ? HW
   HW2        1.0     0.428496     0.413249     0.850946    Uiso  ? HW
   OW         1.0     0.634858     0.141956     0.804942    Uiso  ? O
   HW1        1.0     0.657466     0.142219     0.791535    Uiso  ? HW
   HW2        1.0     0.623817     0.165615     0.803891    Uiso  ? HW
   OW         1.0     0.581230     0.453470     0.724238    Uiso  ? O
   HW1        1.0     0.586225     0.478444     0.730810    Uiso  ? HW
   HW2        1.0     0.574133     0.440063     0.745794    Uiso  ? HW
   OW         1.0     0.064406     0.590957     0.205310    Uiso  ? O
   HW1        1.0     0.050473     0.596477     0.227129    Uiso  ? HW
   HW2        1.0     0.073344     0.566509     0.206887    Uiso  ? HW
   OW         1.0     0.998423     0.973449     0.878812    Uiso  ? O
   HW1        1.0     0.979232     0.957150     0.886961    Uiso  ? HW
   HW2        1.0     1.012092     0.961619     0.859884    Uiso  ? HW
   OW         1.0     0.573081     0.988170     0.476341    Uiso  ? O
   HW1        1.0     0.596215     0.978444     0.468454    Uiso  ? HW
   HW2        1.0     0.561514     0.971609     0.492902    Uiso  ? HW
   OW         1.0     0.836751     0.279968     0.550736    Uiso  ? O
   HW1        1.0     0.839117     0.257361     0.564143    Uiso  ? HW
   HW2        1.0     0.817035     0.293901     0.560988    Uiso  ? HW
   OW         1.0     0.897476     0.358307     0.082808    Uiso  ? O
   HW1        1.0     0.896162     0.367771     0.058360    Uiso  ? HW
   HW2        1.0     0.904048     0.333070     0.082019    Uiso  ? HW
   OW         1.0     0.484227     0.232124     0.675605    Uiso  ? O
   HW1        1.0     0.488433     0.239748     0.650894    Uiso  ? HW
   HW2        1.0     0.499211     0.246057     0.691903    Uiso  ? HW
   OW         1.0     0.828601     0.129338     0.549422    Uiso  ? O
   HW1        1.0     0.836488     0.106993     0.560988    Uiso  ? HW
   HW2        1.0     0.849369     0.141956     0.539432    Uiso  ? HW
   OW         1.0     0.072555     0.114616     0.970557    Uiso  ? O
   HW1        1.0     0.078339     0.091483     0.981598    Uiso  ? HW
   HW2        1.0     0.067035     0.131966     0.989485    Uiso  ? HW
   OW         1.0     0.890378     0.039958     0.104364    Uiso  ? O
   HW1        1.0     0.885910     0.037592     0.078601    Uiso  ? HW
   HW2        1.0     0.892744     0.065457     0.110410    Uiso  ? HW
   OW         1.0     0.319663     0.755258     0.431914    Uiso  ? O
   HW1        1.0     0.314932     0.777602     0.445321    Uiso  ? HW
   HW2        1.0     0.322818     0.760778     0.406414    Uiso  ? HW
   OW         1.0     0.259727     0.308097     0.243954    Uiso  ? O
   HW1        1.0     0.277865     0.326498     0.249211    Uiso  ? HW
   HW2        1.0     0.267613     0.284963     0.254206    Uiso  ? HW
   OW         1.0     0.344637     0.500789     0.869348    Uiso  ? O
   HW1        1.0     0.363565     0.518139     0.863828    Uiso  ? HW
   HW2        1.0     0.332808     0.507361     0.891693    Uiso  ? HW
   OW         1.0     0.818612     0.475552     0.560200    Uiso  ? O
   HW1        1.0     0.805205     0.456887     0.573081    Uiso  ? HW
   HW2        1.0     0.826761     0.493691     0.577287    Uiso  ? HW
   OW         1.0     0.762618     0.552576     0.718454    Uiso  ? O
   HW1        1.0     0.757098     0.549685     0.743954    Uiso  ? HW
   HW2        1.0     0.785489     0.564932     0.715563    Uiso  ? HW
   OW         1.0     0.449790     0.571241     0.696635    Uiso  ? O
   HW1        1.0     0.469769     0.556257     0.688486    Uiso  ? HW
   HW2        1.0     0.435068     0.578339     0.675867    Uiso  ? HW
   OW         1.0     0.524711     0.376709     0.505520    Uiso  ? O
   HW1        1.0     0.534700     0.357518     0.520505    Uiso  ? HW
   HW2        1.0     0.499737     0.370925     0.499474    Uiso  ? HW
   OW         1.0     0.576761     0.126446     0.332019    Uiso  ? O
   HW1        1.0     0.575710     0.145373     0.349895    Uiso  ? HW
   HW2        1.0     0.561514     0.132755     0.311514    Uiso  ? HW
   OW         1.0     0.925342     0.423502     0.897739    Uiso  ? O
   HW1        1.0     0.900631     0.415878     0.902734    Uiso  ? HW
   HW2        1.0     0.925867     0.449527     0.894059    Uiso  ? HW
   OW         1.0     0.641693     0.080442     0.759464    Uiso  ? O
   HW1        1.0     0.663249     0.065720     0.757361    Uiso  ? HW
   HW2        1.0     0.632755     0.086488     0.735542    Uiso  ? HW
   OW         1.0     0.319401     0.602524     0.144585    Uiso  ? O
   HW1        1.0     0.329653     0.581493     0.156677    Uiso  ? HW
   HW2        1.0     0.338591     0.618559     0.136961    Uiso  ? HW
   OW         1.0     0.227655     0.946635     0.170610    Uiso  ? O
   HW1        1.0     0.214248     0.950315     0.192955    Uiso  ? HW
   HW2        1.0     0.212671     0.953733     0.150105    Uiso  ? HW
   OW         1.0     0.499474     0.276551     0.315457    Uiso  ? O
   HW1        1.0     0.517350     0.269979     0.333596    Uiso  ? HW
   HW2        1.0     0.488696     0.254469     0.305731    Uiso  ? HW
   OW         1.0     0.620400     0.926656     0.163512    Uiso  ? O
   HW1        1.0     0.595426     0.934280     0.165615    Uiso  ? HW
   HW2        1.0     0.627497     0.912986     0.184805    Uiso  ? HW
   OW         1.0     0.335962     0.236067     0.701104    Uiso  ? O
   HW1        1.0     0.361987     0.238170     0.699264    Uiso  ? HW
   HW2        1.0     0.329916     0.212934     0.712145    Uiso  ? HW
   OW         1.0     0.510778     0.084648     0.156151    Uiso  ? O
   HW1        1.0     0.532071     0.099895     0.157203    Uiso  ? HW
   HW2        1.0     0.490273     0.099106     0.147476    Uiso  ? HW
   OW         1.0     0.514458     0.882492     0.678759    Uiso  ? O
   HW1        1.0     0.507098     0.888276     0.654048    Uiso  ? HW
   HW2        1.0     0.520505     0.856993     0.680074    Uiso  ? HW
   OW         1.0     0.216351     0.619874     0.832808    Uiso  ? O
   HW1        1.0     0.237119     0.629075     0.845689    Uiso  ? HW
   HW2        1.0     0.211882     0.594900     0.839905    Uiso  ? HW
   OW         1.0     0.796793     0.063880     0.050473    Uiso  ? O
   HW1        1.0     0.809148     0.082545     0.036540    Uiso  ? HW
   HW2        1.0     0.789958     0.073870     0.073870    Uiso  ? HW
   OW         1.0     0.774448     0.749474     0.820978    Uiso  ? O
   HW1        1.0     0.751840     0.754995     0.808885    Uiso  ? HW
   HW2        1.0     0.779968     0.768927     0.838065    Uiso  ? HW
   OW         1.0     0.657203     0.078864     0.829916    Uiso  ? O
   HW1        1.0     0.656414     0.077024     0.856204    Uiso  ? HW
   HW2        1.0     0.680336     0.070715     0.821241    Uiso  ? HW
   OW         1.0     0.271556     0.089905     0.162986    Uiso  ? O
   HW1        1.0     0.278654     0.080179     0.139590    Uiso  ? HW
   HW2        1.0     0.250000     0.077550     0.171661    Uiso  ? HW
   OW         1.0     0.269716     0.584385     0.767876    Uiso  ? O
   HW1        1.0     0.293375     0.583070     0.756309    Uiso  ? HW
   HW2        1.0     0.264196     0.561251     0.778917    Uiso  ? HW
   OW         1.0     0.950841     0.593586     0.009464    Uiso  ? O
   HW1        1.0     0.951893     0.608044    -0.012355    Uiso  ? HW
   HW2        1.0     0.974238     0.582019     0.013407    Uiso  ? HW
   OW         1.0     0.366982     0.431388     0.879075    Uiso  ? O
   HW1        1.0     0.367245     0.406677     0.887750    Uiso  ? HW
   HW2        1.0     0.386172     0.445058     0.890641    Uiso  ? HW
   OW         1.0     0.119611     0.979758     0.052576    Uiso  ? O
   HW1        1.0     0.113565     0.958991     0.067560    Uiso  ? HW
   HW2        1.0     0.098580     0.986593     0.038118    Uiso  ? HW
   OW         1.0     0.817298     0.810200     0.341220    Uiso  ? O
   HW1        1.0     0.822818     0.786803     0.351209    Uiso  ? HW
   HW2        1.0     0.793638     0.809411     0.329653    Uiso  ? HW
   OW         1.0     0.588854     0.327813     0.960568    Uiso  ? O
   HW1        1.0     0.583596     0.318086     0.936646    Uiso  ? HW
   HW2        1.0     0.613565     0.336751     0.960831    Uiso  ? HW
   OW         1.0     0.437697     0.582282     0.043113    Uiso  ? O
   HW1        1.0     0.452944     0.599106     0.056257    Uiso  ? HW
   HW2        1.0     0.412723     0.586225     0.049947    Uiso  ? HW
   OW         1.0     0.574658     0.104627     0.775762    Uiso  ? O
   HW1        1.0     0.567035     0.122503     0.758149    Uiso  ? HW
   HW2        1.0     0.554942     0.087802     0.780494    Uiso  ? HW
   OW         1.0     0.350421     0.143533     0.914564    Uiso  ? O
   HW1        1.0     0.338591     0.164564     0.904311    Uiso  ? HW
   HW2        1.0     0.332282     0.126972     0.924027    Uiso  ? HW
   OW         1.0     0.679285     0.835699     0.929811    Uiso  ? O
   HW1        1.0     0.675079     0.813354     0.943218    Uiso  ? HW
   HW2        1.0     0.666141     0.855415     0.941115    Uiso  ? HW
   OW         1.0     0.872765     0.441115     0.391956    Uiso  ? O
   HW1        1.0     0.874869     0.459253     0.373028    Uiso  ? HW
   HW2        1.0     0.896688     0.435331     0.401157    Uiso  ? HW
   OW         1.0     0.307571     0.003417     0.667455    Uiso  ? O
   HW1        1.0     0.320978     0.020242     0.682702    Uiso  ? HW
   HW2        1.0     0.284963    -0.002892     0.679285    Uiso  ? HW
   OW         1.0     0.489222     0.485279     0.997108    Uiso  ? O
   HW1        1.0     0.480547     0.509727     0.992902    Uiso  ? HW
   HW2        1.0     0.481073     0.469769     0.977655    Uiso  ? HW
   OW         1.0     0.215825     0.741062     0.238696    Uiso  ? O
   HW1        1.0     0.215825     0.760252     0.256572    Uiso  ? HW
   HW2        1.0     0.213460     0.751314     0.214774    Uiso  ? HW
   OW         1.0     0.516299     0.322818     0.412723    Uiso  ? O
   HW1        1.0     0.514984     0.300210     0.426130    Uiso  ? HW
   HW2        1.0     0.535226     0.338065     0.422713    Uiso  ? HW
   OW         1.0     0.305731     0.620662     0.680074    Uiso  ? O
   HW1        1.0     0.286278     0.636698     0.687434    Uiso  ? HW
   HW2        1.0     0.318612     0.612250     0.701367    Uiso  ? HW
   OW         1.0     0.606993     0.097266     0.252366    Uiso  ? O
   HW1        1.0     0.614353     0.089642     0.276551    Uiso  ? HW
   HW2        1.0     0.589905     0.117245     0.254469    Uiso  ? HW
   OW         1.0     0.041009     0.825447     0.068086    Uiso  ? O
   HW1        1.0     0.038118     0.807834     0.087277    Uiso  ? HW
   HW2        1.0     0.042061     0.849632     0.078339    Uiso  ? HW
   OW         1.0     0.955573     0.555731     0.427445    Uiso  ? O
   HW1        1.0     0.964774     0.533123     0.436909    Uiso  ? HW
   HW2        1.0     0.973186     0.566509     0.411146    Uiso  ? HW
   OW         1.0     0.158517     0.410883     0.151682    Uiso  ? O
   HW1        1.0     0.143270     0.390641     0.145373    Uiso  ? HW
   HW2        1.0     0.153785     0.430862     0.135384    Uiso  ? HW
   OW         1.0     0.865142     0.670084     0.523396    Uiso  ? O
   HW1        1.0     0.873028     0.652997     0.504995    Uiso  ? HW
   HW2        1.0     0.842271     0.662198     0.533649    Uiso  ? HW
   OW         1.0     0.565983     0.650631     0.963722    Uiso  ? O
   HW1        1.0     0.589380     0.638801     0.966088    Uiso  ? HW
   HW2        1.0     0.558097     0.659569     0.987382    Uiso  ? HW
   OW         1.0     0.750263     0.956625     0.909569    Uiso  ? O
   HW1        1.0     0.767613     0.939800     0.899054    Uiso  ? HW
   HW2        1.0     0.742376     0.947424     0.932965    Uiso  ? HW
   OW         1.0     0.582545     0.053891     0.523659    Uiso  ? O
   HW1        1.0     0.603838     0.046004     0.510515    Uiso  ? HW
   HW2        1.0     0.582019     0.080179     0.524974    Uiso  ? HW
   OW         1.0     0.466614     0.550999     0.985016    Uiso  ? O
   HW1        1.0     0.458991     0.564143     1.006572    Uiso  ? HW
   HW2        1.0     0.470031     0.568086     0.965037    Uiso  ? HW
   OW         1.0     0.783649     0.350158     0.697687    Uiso  ? O
   HW1        1.0     0.794953     0.328076     0.689274    Uiso  ? HW
   HW2        1.0     0.765773     0.358307     0.680074    Uiso  ? HW
   OW         1.0     0.121188     0.553365     0.125920    Uiso  ? O
   HW1        1.0     0.099106     0.539695     0.122240    Uiso  ? HW
   HW2        1.0     0.121451     0.573870     0.109884    Uiso  ? HW
   OW         1.0     0.540747     0.561777     0.077024    Uiso  ? O
   HW1        1.0     0.537329     0.549947     0.100158    Uiso  ? HW
   HW2        1.0     0.545216     0.543638     0.058360    Uiso  ? HW
   OW         1.0     0.903785     0.978970     0.630652    Uiso  ? O
   HW1        1.0     0.921661     0.961619     0.622503    Uiso  ? HW
   HW2        1.0     0.906151     1.001314     0.616982    Uiso  ? HW
   OW         1.0     0.069401     0.348580     0.706887    Uiso  ? O
   HW1        1.0     0.072292     0.328076     0.690589    Uiso  ? HW
   HW2        1.0     0.071504     0.370925     0.693218    Uiso  ? HW
   OW         1.0     0.092008     0.090694     0.191640    Uiso  ? O
   HW1        1.0     0.068086     0.086751     0.201630    Uiso  ? HW
   HW2        1.0     0.095163     0.075447     0.170347    Uiso  ? HW
   OW         1.0     0.718980     0.590168     0.835436    Uiso  ? O
   HW1        1.0     0.721083     0.614616     0.844900    Uiso  ? HW
   HW2        1.0     0.702681     0.589905     0.814932    Uiso  ? HW
   OW         1.0     0.003680     0.865668     0.329390    Uiso  ? O
   HW1        1.0     0.029180     0.872240     0.329916    Uiso  ? HW
   HW2        1.0     0.001314     0.840957     0.320715    Uiso  ? HW
   OW         1.0     0.159569     0.113302     0.714248    Uiso  ? O
   HW1        1.0     0.148002     0.102261     0.735016    Uiso  ? HW
   HW2        1.0     0.177971     0.097266     0.704784    Uiso  ? HW
   OW         1.0     0.338065     0.640904     0.445321    Uiso  ? O
   HW1        1.0     0.317823     0.624080     0.446109    Uiso  ? HW
   HW2        1.0     0.333333     0.660883     0.461882    Uiso  ? HW
   OW         1.0     0.420084     0.344111     0.603838    Uiso  ? O
   HW1        1.0     0.405889     0.361462     0.589905    Uiso  ? HW
   HW2        1.0     0.438749     0.356993     0.617245    Uiso  ? HW
   OW         1.0     0.804154     0.359621     0.463459    Uiso  ? O
   HW1        1.0     0.814669     0.335699     0.466877    Uiso  ? HW
   HW2        1.0     0.808360     0.367508     0.438749    Uiso  ? HW
   OW         1.0     0.787592     0.036278     0.165352    Uiso  ? O
   HW1        1.0     0.768665     0.034700     0.147213    Uiso  ? HW
   HW2        1.0     0.810200     0.027865     0.155100    Uiso  ? HW
   OW         1.0     0.470557     0.106204     0.736330    Uiso  ? O
   HW1        1.0     0.461882     0.104627     0.761304    Uiso  ? HW
   HW2        1.0     0.485016     0.084911     0.730810    Uiso  ? HW
   OW         1.0     0.905363     0.726341     0.505258    Uiso  ? O
   HW1        1.0     0.898791     0.751577     0.501577    Uiso  ? HW
   HW2        1.0     0.916404     0.716877     0.483438    Uiso  ? HW
   OW         1.0     0.718454     0.754469     0.918770    Uiso  ? O
   HW1        1.0     0.694532     0.745794     0.912198    Uiso  ? HW
   HW2        1.0     0.726604     0.771293     0.900368    Uiso  ? HW
   OW         1.0     0.614616     0.046530     0.633807    Uiso  ? O
   HW1        1.0     0.634069     0.028917     0.631703    Uiso  ? HW
   HW2        1.0     0.599632     0.045478     0.612513    Uiso  ? HW
   OW         1.0     0.930599     0.444795     0.625920    Uiso  ? O
   HW1        1.0     0.956099     0.447161     0.632229    Uiso  ? HW
   HW2        1.0     0.928233     0.436646     0.600946    Uiso  ? HW
   OW         1.0     0.457939     0.414564     0.720820    Uiso  ? O
   HW1        1.0     0.457150     0.423239     0.745531    Uiso  ? HW
   HW2        1.0     0.465300     0.389327     0.720820    Uiso  ? HW
   OW         1.0     0.748948     0.368559     0.408517    Uiso  ? O
   HW1        1.0     0.769979     0.384069     0.406151    Uiso  ? HW
   HW2        1.0     0.755783     0.347003     0.422187    Uiso  ? HW
   OW         1.0     0.624606     0.946898     0.008938    Uiso  ? O
   HW1        1.0     0.621451     0.927182     0.026025    Uiso  ? HW
   HW2        1.0     0.622503     0.969769     0.021819    Uiso  ? HW
   OW         1.0     0.409043     0.174553     0.709253    Uiso  ? O
   HW1        1.0     0.412986     0.171136     0.683491    Uiso  ? HW
   HW2        1.0     0.387750     0.160883     0.716614    Uiso  ? HW
   OW         1.0     0.638538     0.345426     0.201104    Uiso  ? O
   HW1        1.0     0.640641     0.334648     0.177182    Uiso  ? HW
   HW2        1.0     0.634069     0.326761     0.218980    Uiso  ? HW
   OW         1.0     0.547581     0.562566     0.232913    Uiso  ? O
   HW1        1.0     0.555468     0.552576     0.255783    Uiso  ? HW
   HW2        1.0     0.564143     0.581756     0.225552    Uiso  ? HW
   OW         1.0     0.645110     0.155889     0.232387    Uiso  ? O
   HW1        1.0     0.652471     0.151420     0.257098    Uiso  ? HW
   HW2        1.0     0.634069     0.134069     0.222397    Uiso  ? HW
   OW         1.0     0.675605     0.674027     0.514721    Uiso  ? O
   HW1        1.0     0.650631     0.681651     0.516562    Uiso  ? HW
   HW2        1.0     0.686120     0.683228     0.492639    Uiso  ? HW
   OW         1.0     0.118822     0.909569     0.630652    Uiso  ? O
   HW1        1.0     0.105152     0.895373     0.613039    Uiso  ? HW
   HW2        1.0     0.105678     0.910620     0.653260    Uiso  ? HW
   OW         1.0     0.723975     0.020768     0.931388    Uiso  ? O
   HW1        1.0     0.699527     0.014984     0.938486    Uiso  ? HW
   HW2        1.0     0.737907     0.028128     0.952418    Uiso  ? HW
   OW         1.0     0.783912     0.100946     0.112776    Uiso  ? O
   HW1        1.0     0.791272     0.096740     0.137487    Uiso  ? HW
   HW2        1.0     0.793901     0.123817     0.104364    Uiso  ? HW
   OW         1.0     0.876183     0.550210     0.121451    Uiso  ? O
   HW1        1.0     0.892219     0.559674     0.103049    Uiso  ? HW
   HW2        1.0     0.889853     0.545216     0.143270    Uiso  ? HW
   OW         1.0     0.497634     0.155889     0.696109    Uiso  ? O
   HW1        1.0     0.483438     0.176919     0.689537    Uiso  ? HW
   HW2        1.0     0.482650     0.138801     0.708991    Uiso  ? HW
   OW         1.0     0.713459     0.576236     0.931914    Uiso  ? O
   HW1        1.0     0.689274     0.577550     0.921661    Uiso  ? HW
   HW2        1.0     0.725289     0.599632     0.929022    Uiso  ? HW
   OW         1.0     0.276551     0.593849     0.426919    Uiso  ? O
   HW1        1.0     0.253680     0.606730     0.426393    Uiso  ? HW
   HW2        1.0     0.273659     0.570452     0.415615    Uiso  ? HW
   OW         1.0     0.801525     0.192429     0.536803    Uiso  ? O
   HW1        1.0     0.813354     0.206625     0.555468    Uiso  ? HW
   HW2        1.0     0.810726     0.167718     0.537592    Uiso  ? HW
   OW         1.0     0.240011     0.283386     0.481073    Uiso  ? O
   HW1        1.0     0.249211     0.279180     0.505258    Uiso  ? HW
   HW2        1.0     0.255783     0.300736     0.468717    Uiso  ? HW
   OW         1.0     0.546530     0.254206     0.372240    Uiso  ? O
   HW1        1.0     0.563354     0.273659     0.377760    Uiso  ? HW
   HW2        1.0     0.524185     0.257624     0.385647    Uiso  ? HW
   OW         1.0     0.120400     0.835173     0.042061    Uiso  ? O
   HW1        1.0     0.135910     0.838591     0.063091    Uiso  ? HW
   HW2        1.0     0.095952     0.842534     0.047844    Uiso  ? HW
   OW         1.0     0.562303     0.032072     0.589380    Uiso  ? O
   HW1        1.0     0.537855     0.038118     0.597266    Uiso  ? HW
   HW2        1.0     0.565983     0.040484     0.564669    Uiso  ? HW
   OW         1.0     0.738170     0.457150     0.337539    Uiso  ? O
   HW1        1.0     0.726078     0.469243     0.357781    Uiso  ? HW
   HW2        1.0     0.729495     0.432440     0.335699    Uiso  ? HW
   OW         1.0     0.197424     0.171924     0.607256    Uiso  ? O
   HW1        1.0     0.204522     0.167981     0.632229    Uiso  ? HW
   HW2        1.0     0.171661     0.167192     0.604627    Uiso  ? HW
   OW         1.0     0.491062     0.933491     0.949001    Uiso  ? O
   HW1        1.0     0.483176     0.909832     0.957413    Uiso  ? HW
   HW2        1.0     0.476866     0.952156     0.960831    Uiso  ? HW
   OW         1.0     0.087802     0.957676     0.525762    Uiso  ? O
   HW1        1.0     0.104890     0.944269     0.511304    Uiso  ? HW
   HW2        1.0     0.065195     0.944532     0.527077    Uiso  ? HW
   OW         1.0     0.938223     0.012618     0.753680    Uiso  ? O
   HW1        1.0     0.921661     0.006572     0.734227    Uiso  ? HW
   HW2        1.0     0.957676    -0.004995     0.754732    Uiso  ? HW
   OW         1.0     0.703470     0.323870     0.689800    Uiso  ? O
   HW1        1.0     0.681125     0.316509     0.677971    Uiso  ? HW
   HW2        1.0     0.712408     0.346215     0.678759    Uiso  ? HW
   OW         1.0     0.188749     0.282597     0.894059    Uiso  ? O
   HW1        1.0     0.173764     0.274974     0.914301    Uiso  ? HW
   HW2        1.0     0.213722     0.276551     0.898791    Uiso  ? HW
   OW         1.0     0.379863     0.622240     0.805994    Uiso  ? O
   HW1        1.0     0.362776     0.602261     0.806782    Uiso  ? HW
   HW2        1.0     0.396688     0.620137     0.825973    Uiso  ? HW
   OW         1.0     0.884069     0.671399     0.590431    Uiso  ? O
   HW1        1.0     0.878812     0.689012     0.609096    Uiso  ? HW
   HW2        1.0     0.869874     0.649579     0.594637    Uiso  ? HW
   OW         1.0     0.613039     0.235016     0.165878    Uiso  ? O
   HW1        1.0     0.630652     0.215563     0.166667    Uiso  ? HW
   HW2        1.0     0.601472     0.235542     0.142219    Uiso  ? HW
   OW         1.0     0.379863     0.996583     0.865668    Uiso  ? O
   HW1        1.0     0.359359     1.002103     0.850158    Uiso  ? HW
   HW2        1.0     0.372766     0.978707     0.883544    Uiso  ? HW
   OW         1.0     0.922187     0.735016     0.382229    Uiso  ? O
   HW1        1.0     0.924027     0.718980     0.403260    Uiso  ? HW
   HW2        1.0     0.946109     0.742114     0.374869    Uiso  ? HW
   OW         1.0     0.952944     0.137224     0.402208    Uiso  ? O
   HW1        1.0     0.956625     0.162986     0.399054    Uiso  ? HW
   HW2        1.0     0.967666     0.124080     0.384858    Uiso  ? HW
   OW         1.0     0.574395     0.223186     0.740799    Uiso  ? O
   HW1        1.0     0.585173     0.238696     0.722397    Uiso  ? HW
   HW2        1.0     0.560200     0.238170     0.757361    Uiso  ? HW
   OW         1.0     0.268402     0.552050     0.033123    Uiso  ? O
   HW1        1.0     0.263144     0.575184     0.044953    Uiso  ? HW
   HW2        1.0     0.260778     0.532334     0.048633    Uiso  ? HW
   OW         1.0     0.631966     0.212408     0.604627    Uiso  ? O
   HW1        1.0     0.619348     0.234227     0.612513    Uiso  ? HW
   HW2        1.0     0.634595     0.196109     0.625131    Uiso  ? HW
   OW         1.0     0.584385     0.899842     0.644585    Uiso  ? O
   HW1        1.0     0.602787     0.896688     0.663249    Uiso  ? HW
   HW2        1.0     0.561251     0.890904     0.653523    Uiso  ? HW
   OW         1.0     0.849369     0.191640     0.220294    Uiso  ? O
   HW1        1.0     0.875131     0.189537     0.224238    Uiso  ? HW
   HW2        1.0     0.837014     0.171136     0.231073    Uiso  ? HW
   OW         1.0     0.373028     0.995268     0.758149    Uiso  ? O
   HW1        1.0     0.389853     0.980810     0.772345    Uiso  ? HW
   HW2        1.0     0.350421     0.982124     0.755258    Uiso  ? HW
   OW         1.0     0.573081     0.984753     0.695321    Uiso  ? O
   HW1        1.0     0.592008     0.969769     0.705573    Uiso  ? HW
   HW2        1.0     0.562566     0.999737     0.713985    Uiso  ? HW
   OW         1.0     0.147213     0.680336     0.558622    Uiso  ? O
   HW1        1.0     0.152734     0.696635     0.578864    Uiso  ? HW
   HW2        1.0     0.148791     0.655626     0.566772    Uiso  ? HW
   OW         1.0     0.095426     0.451630     0.508938    Uiso  ? O
   HW1        1.0     0.105941     0.467403     0.527077    Uiso  ? HW
   HW2        1.0     0.072555     0.442166     0.517876    Uiso  ? HW
   OW         1.0     0.319401     0.964248     0.902997    Uiso  ? O
   HW1        1.0     0.293638     0.961619     0.899054    Uiso  ? HW
   HW2        1.0     0.324395     0.967403     0.928496    Uiso  ? HW
   OW         1.0     0.674553     0.514984     0.314669    Uiso  ? O
   HW1        1.0     0.665089     0.491062     0.320189    Uiso  ? HW
   HW2        1.0     0.700578     0.514458     0.316509    Uiso  ? HW
   OW         1.0     0.429811     0.811251     0.674553    Uiso  ? O
   HW1        1.0     0.420347     0.835436     0.671661    Uiso  ? HW
   HW2        1.0     0.442429     0.809411     0.697424    Uiso  ? HW
   OW         1.0     0.893007     0.092008     0.502366    Uiso  ? O
   HW1        1.0     0.890378     0.117508     0.508412    Uiso  ? HW
   HW2        1.0     0.910883     0.080967     0.517876    Uiso  ? HW
   OW         1.0     0.501577     0.477655     0.874869    Uiso  ? O
   HW1        1.0     0.481861     0.494742     0.878812    Uiso  ? HW
   HW2        1.0     0.492114     0.453207     0.874869    Uiso  ? HW
   OW         1.0     0.908780     0.130652     0.206362    Uiso  ? O
   HW1        1.0     0.916930     0.152734     0.217928    Uiso  ? HW
   HW2        1.0     0.922976     0.126183     0.184543    Uiso  ? HW
   OW         1.0     0.452418     0.700315     0.235542    Uiso  ? O
   HW1        1.0     0.464774     0.723186     0.236856    Uiso  ? HW
   HW2        1.0     0.434543     0.700841     0.216088    Uiso  ? HW
   OW         1.0     0.541009     0.118822     0.601209    Uiso  ? O
   HW1        1.0     0.531809     0.099895     0.616982    Uiso  ? HW
   HW2        1.0     0.556257     0.135121     0.614879    Uiso  ? HW
   OW         1.0     0.506309     0.709516     0.739485    Uiso  ? O
   HW1        1.0     0.506572     0.730810     0.723975    Uiso  ? HW
   HW2        1.0     0.507886     0.687960     0.724500    Uiso  ? HW
   OW         1.0     0.253417     0.389327     0.497634    Uiso  ? O
   HW1        1.0     0.232124     0.401420     0.507361    Uiso  ? HW
   HW2        1.0     0.269453     0.382755     0.517350    Uiso  ? HW
   OW         1.0     0.560463     0.035752     0.266562    Uiso  ? O
   HW1        1.0     0.579653     0.053365     0.262881    Uiso  ? HW
   HW2        1.0     0.570978     0.011830     0.269190    Uiso  ? HW
   OW         1.0     0.395110     0.630652     0.578076    Uiso  ? O
   HW1        1.0     0.398791     0.654048     0.567035    Uiso  ? HW
   HW2        1.0     0.371188     0.621451     0.571767    Uiso  ? HW
   OW         1.0     0.410883     1.001577     0.700578    Uiso  ? O
   HW1        1.0     0.431388     1.009989     0.686120    Uiso  ? HW
   HW2        1.0     0.406677     0.976078     0.695321    Uiso  ? HW
   OW         1.0     0.880126     0.578076     0.926393    Uiso  ? O
   HW1        1.0     0.899579     0.584911     0.910095    Uiso  ? HW
   HW2        1.0     0.888801     0.560200     0.943480    Uiso  ? HW
   OW         1.0     0.708202     0.428496     0.160620    Uiso  ? O
   HW1        1.0     0.712145     0.417192     0.184017    Uiso  ? HW
   HW2        1.0     0.704522     0.454259     0.163775    Uiso  ? HW
   OW         1.0     0.474763     0.347266     0.722135    Uiso  ? O
   HW1        1.0     0.462145     0.325973     0.730547    Uiso  ? HW
   HW2        1.0     0.500526     0.342008     0.720031    Uiso  ? HW
   OW         1.0     0.052313    -0.009464     0.711882    Uiso  ? O
   HW1        1.0     0.029706     0.001840     0.718980    Uiso  ? HW
   HW2        1.0     0.068086     0.008675     0.701367    Uiso  ? HW
   OW         1.0     0.465300     0.645899     0.486330    Uiso  ? O
   HW1        1.0     0.448475     0.652734     0.467403    Uiso  ? HW
   HW2        1.0     0.457413     0.623028     0.496845    Uiso  ? HW
   OW         1.0     0.411672     0.072555     0.704259    Uiso  ? O
   HW1        1.0     0.411146     0.078864     0.678759    Uiso  ? HW
   HW2        1.0     0.428759     0.088065     0.716877    Uiso  ? HW
   OW         1.0     0.431125     0.039169     0.760515    Uiso  ? O
   HW1        1.0     0.431125     0.058885     0.777865    Uiso  ? HW
   HW2        1.0     0.455573     0.029968     0.757624    Uiso  ? HW
   OW         1.0     0.644848     0.787066     0.194269    Uiso  ? O
   HW1        1.0     0.640379     0.811251     0.203207    Uiso  ? HW
   HW2        1.0     0.659306     0.773922     0.211882    Uiso  ? HW
   OW         1.0     0.788118     0.016562     0.903785    Uiso  ? O
   HW1        1.0     0.808622     0.025499     0.889853    Uiso  ? HW
   HW2        1.0     0.792850     0.020242     0.929548    Uiso  ? HW
   OW         1.0     0.767087     0.983438     0.846740    Uiso  ? O
   HW1        1.0     0.783386     0.993428     0.828864    Uiso  ? HW
   HW2        1.0     0.765510     0.957413     0.843849    Uiso  ? HW
   OW         1.0     0.454784     0.467403     0.229495    Uiso  ? O
   HW1        1.0     0.459516     0.461094     0.254469    Uiso  ? HW
   HW2        1.0     0.457676     0.446109     0.214248    Uiso  ? HW
   OW         1.0     0.143533     0.403523     0.487382    Uiso  ? O
   HW1        1.0     0.122503     0.417192     0.495531    Uiso  ? HW
   HW2        1.0     0.165089     0.413249     0.498686    Uiso  ? HW
   OW         1.0     0.252103     0.587802     0.121977    Uiso  ? O
   HW1        1.0     0.275762     0.597529     0.128286    Uiso  ? HW
   HW2        1.0     0.243428     0.599369     0.100158    Uiso  ? HW
   OW         1.0     0.469243     0.762618     0.637487    Uiso  ? O
   HW1        1.0     0.483438     0.759727     0.659569    Uiso  ? HW
   HW2        1.0     0.451367     0.781283     0.640904    Uiso  ? HW
   OW         1.0     0.223975     0.616719     0.905626    Uiso  ? O
   HW1        1.0     0.220557     0.638013     0.920873    Uiso  ? HW
   HW2        1.0     0.230284     0.596215     0.920347    Uiso  ? HW
   OW         1.0     0.815457     0.282334     0.698475    Uiso  ? O
   HW1        1.0     0.838591     0.270768     0.693480    Uiso  ? HW
   HW2        1.0     0.809674     0.279968     0.723975    Uiso  ? HW
   OW         1.0     0.501840     0.525237     0.672976    Uiso  ? O
   HW1        1.0     0.522082     0.514721     0.660358    Uiso  ? HW
   HW2        1.0     0.481335     0.508938     0.671661    Uiso  ? HW
   OW         1.0     0.665878     0.665615     0.725552    Uiso  ? O
   HW1        1.0     0.646688     0.674290     0.709516    Uiso  ? HW
   HW2        1.0     0.677445     0.644848     0.714511    Uiso  ? HW
   OW         1.0     0.505520     0.422713     0.663512    Uiso  ? O
   HW1        1.0     0.496583     0.433754     0.685594    Uiso  ? HW
   HW2        1.0     0.492639     0.400105     0.659043    Uiso  ? HW
   OW         1.0     0.960305     0.368034     0.300473    Uiso  ? O
   HW1        1.0     0.969243     0.369085     0.276025    Uiso  ? HW
   HW2        1.0     0.948738     0.344900     0.304679    Uiso  ? HW
   OW         1.0     0.622765     0.271293     0.229232    Uiso  ? O
   HW1        1.0     0.612513     0.262355     0.206887    Uiso  ? HW
   HW2        1.0     0.640904     0.254206     0.237907    Uiso  ? HW
   OW         1.0     0.631441     0.109359     0.597529    Uiso  ? O
   HW1        1.0     0.657729     0.112250     0.598055    Uiso  ? HW
   HW2        1.0     0.624869     0.085962     0.607518    Uiso  ? HW
   OW         1.0     0.226341     0.175605     0.543375    Uiso  ? O
   HW1        1.0     0.213197     0.176393     0.565983    Uiso  ? HW
   HW2        1.0     0.251314     0.169558     0.548107    Uiso  ? HW
   OW         1.0     0.339380     0.324395     0.144585    Uiso  ? O
   HW1        1.0     0.314932     0.325447     0.154048    Uiso  ? HW
   HW2        1.0     0.343849     0.300473     0.134332    Uiso  ? HW
   OW         1.0     0.763933     0.240011     0.145899    Uiso  ? O
   HW1        1.0     0.789169     0.246845     0.147476    Uiso  ? HW
   HW2        1.0     0.755520     0.243428     0.121188    Uiso  ? HW
   OW         1.0     0.470294     0.217403     0.499474    Uiso  ? O
   HW1        1.0     0.481073     0.203996     0.519453    Uiso  ? HW
   HW2        1.0     0.459253     0.200315     0.482650    Uiso  ? HW
   OW         1.0     0.545216     0.162986     0.750263    Uiso  ? O
   HW1        1.0     0.528917     0.161146     0.729758    Uiso  ? HW
   HW2        1.0     0.562040     0.182965     0.746583    Uiso  ? HW
   OW         1.0     0.349106     0.343586     0.392482    Uiso  ? O
   HW1        1.0     0.350421     0.368822     0.398791    Uiso  ? HW
   HW2        1.0     0.358307     0.329127     0.412461    Uiso  ? HW
   OW         1.0     0.286278     0.744217     0.154311    Uiso  ? O
   HW1        1.0     0.260515     0.749211     0.154837    Uiso  ? HW
   HW2        1.0     0.298107     0.761304     0.138538    Uiso  ? HW
   OW         1.0     0.730284     0.545478     0.264458    Uiso  ? O
   HW1        1.0     0.716351     0.553365     0.243428    Uiso  ? HW
   HW2        1.0     0.731598     0.519453     0.264984    Uiso  ? HW
   OW         1.0     0.637487     0.820978     0.633544    Uiso  ? O
   HW1        1.0     0.621714     0.826498     0.613302    Uiso  ? HW
   HW2        1.0     0.623028     0.814669     0.654574    Uiso  ? HW
   OW         1.0     0.533123     0.721083     0.314932    Uiso  ? O
   HW1        1.0     0.521819     0.702156     0.300736    Uiso  ? HW
   HW2        1.0     0.514721     0.732650     0.330179    Uiso  ? HW
   OW         1.0     0.578076     0.600684     0.023396    Uiso  ? O
   HW1        1.0     0.575184     0.592797     0.048370    Uiso  ? HW
   HW2        1.0     0.564669     0.622765     0.019453    Uiso  ? HW
   OW         1.0     0.925867     0.939274     0.054154    Uiso  ? O
   HW1        1.0     0.937697     0.915878     0.051525    Uiso  ? HW
   HW2        1.0     0.925605     0.951630     0.030757    Uiso  ? HW
   OW         1.0     0.085174     0.477918     0.962671    Uiso  ? O
   HW1        1.0     0.098843     0.461356     0.977655    Uiso  ? HW
   HW2        1.0     0.073344     0.464511     0.943218    Uiso  ? HW
   OW         1.0     0.972135     0.154837     0.892482    Uiso  ? O
   HW1        1.0     0.988696     0.134858     0.889590    Uiso  ? HW
   HW2        1.0     0.953996     0.148791     0.910358    Uiso  ? HW
   OW         1.0     0.461882     0.092271     0.411146    Uiso  ? O
   HW1        1.0     0.471609     0.103838     0.432440    Uiso  ? HW
   HW2        1.0     0.479758     0.092534     0.391956    Uiso  ? HW
   OW         1.0     0.245005     0.534175     0.386698    Uiso  ? O
   HW1        1.0     0.249737     0.508675     0.381703    Uiso  ? HW
   HW2        1.0     0.219769     0.539695     0.381441    Uiso  ? HW
   OW         1.0     0.965037     0.142482     0.633544    Uiso  ? O
   HW1        1.0     0.969506     0.131703     0.610147    Uiso  ? HW
   HW2        1.0     0.967666     0.168507     0.632229    Uiso  ? HW
   OW         1.0     0.552576     0.691377     0.551525    Uiso  ? O
   HW1        1.0     0.533649     0.674290     0.558097    Uiso  ? HW
   HW2        1.0     0.555731     0.708991     0.570715    Uiso  ? HW
   OW         1.0     0.457413     0.561514     0.449001    Uiso  ? O
   HW1        1.0     0.479232     0.567298     0.435331    Uiso  ? HW
   HW2        1.0     0.442955     0.583333     0.452156    Uiso  ? HW
   OW         1.0     0.785226     0.839905     0.774974    Uiso  ? O
   HW1        1.0     0.765510     0.822555     0.773396    Uiso  ? HW
   HW2        1.0     0.784437     0.851735     0.798370    Uiso  ? HW
   OW         1.0     0.033123     0.461619     0.430599    Uiso  ? O
[truncated: 23,887 more chars]
