# Supplementary material for: A biocompatible electrolyte enables highly reversible Zn anode for zinc ion battery
Source: Nat Commun. 2023 Oct 16;14:6526. doi: 10.1038/s41467-023-42333-z (PMC10579325; doi:10.1038/s41467-023-42333-z)
Supplement: Supplementary file 5 — Source Data [file 41467_2023_42333_MOESM5_ESM.zip › Source Data/Figure 1.xlsx]

## Sheet: Figure 1b
	Number of H-bonds	Binding energy (eV)
H2O molecule	1.53	-0.194
HA molecule	16.5	-0.263

## Sheet: Figure 1c
	Liquid electrolyte			HA gel electrolyte
Potential (V, vs. Ag/AgCl)	Current density (mA cm-2)		Potential (V, vs. Ag/AgCl)	Current density (mA cm-2)
0.45333	0		0.4029	0
0.45304	0		0.4024	0
0.45302	0.000246772		0.40237	0.000698952
0.45133	-6.02331e-05		0.40078	0.000567974
0.44829	-0.000386905		0.39767	0.000448889
0.44521	-0.000644443		0.39455	0.000354294
0.44209	-0.000840668		0.3915	0.000291522
0.43906	-0.00104		0.38837	0.000236218
0.43599	-0.00121		0.3853	0.000194292
0.43287	-0.0014		0.38221	0.000126727
0.42978	-0.00157		0.37915	7.02734e-05
0.42671	-0.00176		0.37614	8.46436e-06
0.42359	-0.00193		0.37301	-3.82008e-05
0.42056	-0.00212		0.36991	-0.000119983
0.41746	-0.0023		0.36682	-0.000169353
0.41444	-0.00249		0.36369	-0.000228444
0.41133	-0.00266		0.36065	-0.0003072
0.40822	-0.00285		0.35759	-0.000363964
0.40519	-0.00307		0.35448	-0.000447808
0.40211	-0.00329		0.3514	-0.000536369
0.39902	-0.00351		0.34828	-0.000633798
0.39587	-0.00375		0.34521	-0.000715006
0.39275	-0.00396		0.34212	-0.000806081
0.38964	-0.00419		0.3391	-0.000883297
0.38655	-0.00446		0.33603	-0.000987588
0.38349	-0.00472		0.33295	-0.00108
0.38041	-0.005		0.3298	-0.0012
0.37734	-0.00527		0.32674	-0.00132
0.37427	-0.00556		0.32361	-0.00147
0.37124	-0.00589		0.32059	-0.0016
0.36811	-0.0062		0.31747	-0.00175
0.36503	-0.00656		0.31438	-0.00187
0.36206	-0.00693		0.31131	-0.00201
0.35893	-0.00733		0.30819	-0.0022
0.35583	-0.00771		0.30512	-0.00237
0.35273	-0.00809		0.30204	-0.00257
0.34961	-0.00852		0.29902	-0.00277
0.34658	-0.00894		0.29595	-0.00297
0.34342	-0.00938		0.29283	-0.00317
0.34043	-0.00985		0.28976	-0.0034
0.33736	-0.01032		0.28661	-0.00362
0.33432	-0.01081		0.28353	-0.00387
0.33121	-0.01131		0.28047	-0.00414
0.32813	-0.01185		0.27739	-0.00441
0.32504	-0.0124		0.27429	-0.00471
0.32199	-0.01293		0.27118	-0.005
0.31886	-0.01349		0.26813	-0.00532
0.31585	-0.01407		0.265	-0.00567
0.31274	-0.01463		0.26191	-0.00601
0.30967	-0.01526		0.25891	-0.0064
0.30656	-0.01588		0.25586	-0.0068
0.30351	-0.01649		0.25279	-0.00722
0.30042	-0.01711		0.24961	-0.00764
0.29737	-0.01773		0.24657	-0.00807
0.29433	-0.01834		0.24346	-0.00852
0.29121	-0.01897		0.24038	-0.00899
0.2881	-0.01957		0.23729	-0.00949
0.28504	-0.02019		0.23422	-0.01
0.28196	-0.02079		0.23113	-0.01054
0.27893	-0.02136		0.22798	-0.01107
0.27579	-0.02196		0.22493	-0.01165
0.27271	-0.02255		0.22197	-0.01221
0.26962	-0.02312		0.21885	-0.01278
0.26655	-0.0237		0.21574	-0.01343
0.26346	-0.02421		0.21266	-0.01407
0.26045	-0.02474		0.20955	-0.01474
0.25734	-0.02524		0.20645	-0.01543
0.25432	-0.0257		0.20339	-0.01609
0.25124	-0.02619		0.20027	-0.01678
0.24815	-0.02662		0.19719	-0.0175
0.24506	-0.02706		0.1941	-0.01821
0.24195	-0.02749		0.191	-0.01897
0.23885	-0.02791		0.18792	-0.01971
0.23575	-0.02835		0.1848	-0.02047
0.23258	-0.02874		0.18183	-0.02122
0.22955	-0.02906		0.17878	-0.02196
0.22642	-0.0294		0.17567	-0.02274
0.2234	-0.02972		0.17253	-0.02351
0.22028	-0.03005		0.16949	-0.02426
0.21725	-0.03033		0.16638	-0.02506
0.21417	-0.03061		0.1633	-0.02585
0.21112	-0.03095		0.16023	-0.02663
0.20804	-0.03125		0.15707	-0.02737
0.20495	-0.0315		0.15404	-0.02807
0.20182	-0.03176		0.1509	-0.02879
0.19876	-0.03198		0.14782	-0.0295
0.19571	-0.03221		0.14478	-0.03018
0.19257	-0.03243		0.14171	-0.03084
0.18954	-0.03268		0.13868	-0.0315
0.18647	-0.03289		0.13555	-0.03215
0.18341	-0.03311		0.1324	-0.0328
0.18034	-0.03332		0.12939	-0.03341
0.17725	-0.0335		0.12629	-0.03399
0.17419	-0.03367		0.12316	-0.03457
0.17112	-0.03387		0.12015	-0.03511
0.168	-0.03404		0.11698	-0.03566
0.16495	-0.03421		0.11393	-0.03617
0.16186	-0.03437		0.11081	-0.03661
0.15876	-0.03455		0.10774	-0.03711
0.15565	-0.03463		0.10471	-0.03747
0.15256	-0.03483		0.10167	-0.03787
0.14951	-0.035		0.09854	-0.03827
0.14644	-0.03514		0.09552	-0.03864
0.14329	-0.0353		0.09233	-0.039
0.14023	-0.03541		0.08925	-0.03933
0.13719	-0.03556		0.08619	-0.03964
0.1341	-0.0357		0.08315	-0.03997
0.13108	-0.03582		0.08008	-0.04025
0.12792	-0.03598		0.07694	-0.04052
0.12489	-0.0361		0.07386	-0.04079
0.12177	-0.03623		0.07077	-0.04105
0.11868	-0.03638		0.06764	-0.04127
0.11562	-0.03647		0.06461	-0.04142
0.11256	-0.0366		0.06163	-0.04162
0.10943	-0.0367		0.05848	-0.04181
0.10645	-0.0368		0.05541	-0.04201
0.10332	-0.03693		0.05232	-0.04217
0.10029	-0.03701		0.04919	-0.04233
0.09722	-0.0371		0.0461	-0.04249
0.09411	-0.03722		0.04304	-0.04264
0.09106	-0.0373		0.03994	-0.04279
0.08793	-0.03743		0.03686	-0.04292
0.08488	-0.03751		0.03371	-0.04305
0.08179	-0.03756		0.03063	-0.04317
0.07862	-0.03772		0.02758	-0.0433
0.07548	-0.03777		0.0245	-0.04341
0.07246	-0.03784		0.02151	-0.04352
0.06936	-0.03791		0.01835	-0.04361
0.06628	-0.03799		0.01531	-0.04373
0.06321	-0.03807		0.01221	-0.04381
0.06018	-0.03813		0.0091	-0.04391
0.0571	-0.0382		0.00596	-0.04402
0.05396	-0.03829		0.00288	-0.04411
0.0509	-0.03833		-0.000272013	-0.04419
0.04782	-0.03838		-0.00334	-0.04428
0.04476	-0.03847		-0.00643	-0.04437
0.04166	-0.03854		-0.00954	-0.04446
0.03857	-0.03858		-0.01264	-0.04452
0.03549	-0.03866		-0.01559	-0.04458
0.03242	-0.03874		-0.01868	-0.04467
0.02936	-0.0388		-0.02183	-0.04474
0.02626	-0.03883		-0.02492	-0.04483
0.02319	-0.03888		-0.02801	-0.04488
0.02015	-0.03888		-0.03111	-0.04492
0.01708	-0.03895		-0.03413	-0.04498
0.01392	-0.03902		-0.03727	-0.04502
0.0109	-0.03909		-0.04034	-0.0451
0.0078	-0.03915		-0.04343	-0.04515
0.00471	-0.03925		-0.04651	-0.0452
0.00153	-0.03942		-0.04962	-0.04526
-0.00197	-0.03948		-0.0527	-0.04529
-0.00496	-0.03949		-0.05574	-0.04534
-0.00803	-0.03954		-0.0588	-0.0454
-0.01104	-0.0396		-0.06187	-0.04544
-0.01414	-0.03968		-0.06503	-0.04554
-0.01724	-0.03973		-0.06803	-0.04556
-0.02033	-0.03978		-0.07117	-0.04558
-0.02341	-0.03986		-0.07425	-0.04562
-0.02645	-0.0399		-0.07731	-0.04562
-0.02956	-0.04		-0.08041	-0.04568
-0.0326	-0.04004		-0.08347	-0.04573
-0.03569	-0.04012		-0.08655	-0.04577
-0.03875	-0.04019		-0.08969	-0.04581
-0.0419	-0.04025		-0.09273	-0.04583
-0.04496	-0.04036		-0.09577	-0.04585
-0.04803	-0.04042		-0.09886	-0.0459
-0.0511	-0.0405		-0.10193	-0.04592
-0.05418	-0.04061		-0.10508	-0.046
-0.05723	-0.04068		-0.10813	-0.04604
-0.06031	-0.04074		-0.11123	-0.04607
-0.0634	-0.04082		-0.11441	-0.04613
-0.06647	-0.04088		-0.11738	-0.04612
-0.06955	-0.04097		-0.12051	-0.04616
-0.07264	-0.04105		-0.12362	-0.04617
-0.07567	-0.04113		-0.12667	-0.04619
-0.07889	-0.04136		-0.12981	-0.04624
-0.08194	-0.04142		-0.1328	-0.04624
-0.08506	-0.0415		-0.13591	-0.04628
-0.08817	-0.0416		-0.13892	-0.04631
-0.09125	-0.04166		-0.14204	-0.04633
-0.09427	-0.04176		-0.14515	-0.04637
-0.09736	-0.04183		-0.14826	-0.04639
-0.10045	-0.04194		-0.15127	-0.04642
-0.10353	-0.04207		-0.15442	-0.04647
-0.10661	-0.04215		-0.15754	-0.0465
-0.10963	-0.04226		-0.16055	-0.04651
-0.11275	-0.04236		-0.16369	-0.04656
-0.11579	-0.04248		-0.16675	-0.04662
-0.11897	-0.04264		-0.16984	-0.04664
-0.12201	-0.04274		-0.17286	-0.04665
-0.12508	-0.04283		-0.1759	-0.04668
-0.12816	-0.04298		-0.17909	-0.04674
-0.13121	-0.04311		-0.18215	-0.04679
-0.13432	-0.04325		-0.18524	-0.04682
-0.13738	-0.04336		-0.18838	-0.04687
-0.14042	-0.0435		-0.19141	-0.0469
-0.14354	-0.04366		-0.19448	-0.04695
-0.1466	-0.04382		-0.19762	-0.04699
-0.14969	-0.04396		-0.20063	-0.04704
-0.15274	-0.04409		-0.20382	-0.04708
-0.15581	-0.04422		-0.20686	-0.0471
-0.15891	-0.04444		-0.20997	-0.04714
-0.16206	-0.04459		-0.21296	-0.04714
-0.16508	-0.04474		-0.21606	-0.04721
-0.16816	-0.04494		-0.21914	-0.04723
-0.17124	-0.0451		-0.22224	-0.0473
-0.17432	-0.04526		-0.2253	-0.04735
-0.17736	-0.04544		-0.22842	-0.0474
-0.18045	-0.04558		-0.23153	-0.04745
-0.18354	-0.04579		-0.23452	-0.04748
-0.18663	-0.046		-0.23761	-0.04756
-0.18971	-0.04618		-0.24076	-0.04763
-0.1928	-0.04641		-0.24384	-0.04772
-0.19591	-0.04663		-0.24694	-0.0478
-0.19898	-0.04684		-0.25004	-0.04785
-0.20201	-0.04707		-0.25303	-0.0479
-0.20509	-0.04729		-0.25612	-0.04797
-0.20819	-0.04753		-0.25921	-0.04801
-0.21121	-0.04777		-0.26234	-0.0481
-0.2143	-0.04799		-0.26541	-0.04818
-0.2174	-0.0482		-0.26852	-0.04824
-0.22049	-0.04847		-0.27156	-0.04834
-0.22357	-0.04873		-0.2746	-0.04839
-0.22664	-0.04901		-0.2777	-0.04852
-0.2297	-0.04928		-0.28083	-0.04865
-0.23277	-0.04959		-0.28394	-0.04871
-0.23593	-0.04997		-0.28705	-0.04883
-0.23905	-0.05023		-0.29007	-0.04891
-0.24212	-0.05055		-0.29311	-0.049
-0.24519	-0.05084		-0.29622	-0.04909
-0.24827	-0.05114		-0.29927	-0.0492
-0.25138	-0.05148		-0.30239	-0.04932
-0.25446	-0.05175		-0.30551	-0.04943
-0.25753	-0.05208		-0.3086	-0.04951
-0.26058	-0.05246		-0.31161	-0.0496
-0.26365	-0.05281		-0.31474	-0.04973
-0.26675	-0.05321		-0.3178	-0.04986
-0.26982	-0.05351		-0.32092	-0.05003
-0.2729	-0.05387		-0.32399	-0.05016
-0.27602	-0.05426		-0.32712	-0.05033
-0.27909	-0.0546		-0.33012	-0.05043
-0.28215	-0.05497		-0.33316	-0.05059
-0.28519	-0.05537		-0.33627	-0.05076
-0.28827	-0.0557		-0.33939	-0.05093
-0.29139	-0.05613		-0.34248	-0.05111
-0.29445	-0.05649		-0.3456	-0.05131
-0.29749	-0.05686		-0.34865	-0.05143
-0.30057	-0.05733		-0.35176	-0.05158
-0.30368	-0.05768		-0.35485	-0.05178
-0.30678	-0.05812		-0.35795	-0.05194
-0.30982	-0.0586		-0.36104	-0.05216
-0.31291	-0.05911		-0.36411	-0.05237
-0.31602	-0.05964		-0.36719	-0.05258
-0.31903	-0.06014		-0.37026	-0.05276
-0.32212	-0.06068		-0.37327	-0.05297
-0.32522	-0.0612		-0.37638	-0.05332
-0.32827	-0.06166		-0.37946	-0.05358
-0.33134	-0.06221		-0.38259	-0.05385
-0.33446	-0.06272		-0.3857	-0.05409
-0.33753	-0.06331		-0.38872	-0.05425
-0.34061	-0.06407		-0.39179	-0.05449
-0.34366	-0.06479		-0.39487	-0.05474
-0.34672	-0.06553		-0.39795	-0.05494
-0.34983	-0.06645		-0.4011	-0.05524
-0.3529	-0.0674		-0.40419	-0.05553
-0.356	-0.06847		-0.40721	-0.05578
-0.35908	-0.06964		-0.41026	-0.05599
-0.36215	-0.07093		-0.41331	-0.05632
-0.36522	-0.07254		-0.41644	-0.0566
-0.36828	-0.07428		-0.41952	-0.05692
-0.37142	-0.07635		-0.42263	-0.05718
-0.37442	-0.07864		-0.42575	-0.05753
-0.37746	-0.08131		-0.4288	-0.0578
-0.38063	-0.08449		-0.43189	-0.05802
-0.38371	-0.08807		-0.43498	-0.05837
-0.38675	-0.09194		-0.43809	-0.0586
-0.38985	-0.09645		-0.4412	-0.05895
-0.39293	-0.10145		-0.44427	-0.05932
-0.39613	-0.10697		-0.4474	-0.05955
-0.39918	-0.11261		-0.45038	-0.05984
-0.40224	-0.11842		-0.45342	-0.06012
-0.4053	-0.1247		-0.45653	-0.06041
-0.40833	-0.131		-0.45965	-0.0608
-0.41148	-0.13728		-0.46274	-0.06112
-0.41457	-0.14349		-0.46583	-0.06142
-0.41762	-0.14972		-0.4689	-0.06179
-0.4207	-0.15584		-0.47196	-0.06207
-0.42371	-0.16174		-0.4751	-0.06245
-0.42683	-0.16718		-0.47822	-0.06286
-0.42996	-0.17247		-0.48128	-0.06328
-0.43304	-0.17733		-0.48438	-0.06371
-0.43613	-0.18173		-0.48744	-0.0641
-0.43919	-0.18599		-0.49043	-0.06456
-0.4423	-0.18977		-0.49356	-0.0652
-0.4453	-0.19319		-0.4966	-0.06574
-0.44839	-0.1964		-0.49977	-0.06644
-0.45151	-0.19911		-0.50285	-0.06714
-0.45455	-0.20158		-0.5059	-0.06789
-0.45758	-0.20401		-0.50901	-0.06869
-0.46067	-0.20606		-0.51208	-0.06954
-0.46375	-0.20809		-0.51514	-0.07053
-0.46681	-0.20974		-0.51832	-0.07159
-0.46995	-0.21134		-0.5213	-0.07262
-0.4731	-0.21294		-0.52446	-0.07376
-0.47615	-0.21415		-0.5275	-0.07494
-0.47923	-0.21545		-0.53048	-0.0761
-0.48229	-0.21649		-0.53362	-0.0775
-0.48538	-0.21748		-0.5367	-0.07885
-0.48845	-0.21855		-0.53983	-0.0803
-0.49154	-0.21939		-0.54293	-0.08181
-0.49458	-0.22028		-0.54598	-0.0833
-0.49766	-0.2213		-0.54905	-0.08487
-0.50077	-0.22217		-0.55215	-0.08646
-0.50382	-0.22318		-0.55523	-0.08809
-0.50688	-0.22414		-0.55833	-0.08987
-0.50999	-0.22502		-0.56145	-0.09158
-0.51311	-0.2261		-0.56449	-0.0933
-0.51615	-0.22704		-0.56759	-0.09514
-0.51919	-0.22808		-0.57056	-0.09669
-0.52231	-0.22915		-0.57367	-0.09845
-0.5254	-0.2302		-0.57679	-0.10027
-0.52849	-0.23139		-0.57985	-0.10203
-0.53157	-0.23248		-0.583	-0.10404
-0.53457	-0.23362		-0.58607	-0.10571
-0.5377	-0.23492		-0.58913	-0.10747
-0.54071	-0.23619		-0.59225	-0.10932
-0.54383	-0.23754		-0.59528	-0.11097
-0.54692	-0.23899		-0.59845	-0.11291
-0.54996	-0.24042		-0.60153	-0.11466
-0.55317	-0.2423		-0.60463	-0.11644
-0.55626	-0.24383		-0.6076	-0.11814
-0.5593	-0.24549		-0.61073	-0.12011
-0.56243	-0.24728		-0.61377	-0.12197
-0.56548	-0.24902		-0.61688	-0.12372
-0.56851	-0.25082		-0.62002	-0.12545
-0.57164	-0.25258		-0.62307	-0.12728
-0.57465	-0.25441		-0.62613	-0.12922
-0.57777	-0.25635		-0.62923	-0.13082
-0.58087	-0.25834		-0.63235	-0.13271
-0.5839	-0.26032		-0.6354	-0.13438
-0.58701	-0.26243		-0.63853	-0.13615
-0.5901	-0.26444		-0.64159	-0.13793
-0.59324	-0.26654		-0.64475	-0.13964
-0.59625	-0.26871		-0.64767	-0.14127
-0.5993	-0.27078		-0.65077	-0.14309
-0.60241	-0.27301		-0.65383	-0.14489
-0.60553	-0.27525		-0.65695	-0.14679
-0.6086	-0.27751		-0.66007	-0.1485
-0.61164	-0.28001		-0.66317	-0.15027
-0.61471	-0.28222		-0.66622	-0.15202
-0.61778	-0.28454		-0.66933	-0.15372
-0.62087	-0.28689		-0.67241	-0.15556
-0.62387	-0.28921		-0.67554	-0.15738
-0.62703	-0.29171		-0.67862	-0.15911
-0.63011	-0.29419		-0.68173	-0.16106
-0.63322	-0.29667		-0.68476	-0.16266
-0.63625	-0.29924		-0.68778	-0.16431
-0.63935	-0.30181		-0.69089	-0.16608
-0.64246	-0.30444		-0.694	-0.16785
-0.64549	-0.30715		-0.69705	-0.16967
-0.64859	-0.30976		-0.70019	-0.17143
-0.65164	-0.31238		-0.70323	-0.17311
-0.65474	-0.31514		-0.7063	-0.1748
-0.65779	-0.31788		-0.70938	-0.17656
-0.66088	-0.32075		-0.71247	-0.17823
-0.66395	-0.32354		-0.71559	-0.18003
-0.66701	-0.32644		-0.71866	-0.18183
-0.67009	-0.32937		-0.7218	-0.1835
-0.67319	-0.33225		-0.72481	-0.18517
-0.67627	-0.33526		-0.7278	-0.1868
-0.67935	-0.33828		-0.73097	-0.18856
-0.68239	-0.34119		-0.73403	-0.19018
-0.68554	-0.34427		-0.73715	-0.19193
-0.68859	-0.34721		-0.74026	-0.19377
-0.69163	-0.3503		-0.74334	-0.19532
-0.6947	-0.35344		-0.74643	-0.19693
-0.69778	-0.35644		-0.74949	-0.19851
-0.70086	-0.3596		-0.75256	-0.20014
-0.70395	-0.36275		-0.75569	-0.20183
-0.70704	-0.36593		-0.75871	-0.20337
-0.71026	-0.36954		-0.76187	-0.20501
-0.71332	-0.37293		-0.76489	-0.20649
-0.7164	-0.37614		-0.76794	-0.20806
-0.71942	-0.37979		-0.77102	-0.20989
-0.72253	-0.38365		-0.77415	-0.21174
-0.72562	-0.38794		-0.77726	-0.21378
-0.72866	-0.39226		-0.78032	-0.21589
-0.73177	-0.39677		-0.78338	-0.21803
-0.73491	-0.40158		-0.78649	-0.22037
-0.73787	-0.40632		-0.7896	-0.22286
-0.74101	-0.41116		-0.79269	-0.22536
-0.74411	-0.41598		-0.7958	-0.22803
-0.74717	-0.42061		-0.79882	-0.23061
-0.75024	-0.42528		-0.80199	-0.23322
-0.75332	-0.42981		-0.80496	-0.23574
-0.75635	-0.43422		-0.80808	-0.23838
-0.75943	-0.43859		-0.81116	-0.24101
-0.76258	-0.44277		-0.81427	-0.24368
-0.76566	-0.44682		-0.81737	-0.24628
-0.76871	-0.4507		-0.82042	-0.24888
-0.77172	-0.45443		-0.8235	-0.25137
-0.77481	-0.45816		-0.82653	-0.2538
-0.77795	-0.46179		-0.82963	-0.25637
-0.78097	-0.46526		-0.83275	-0.25873
-0.78408	-0.46875		-0.83586	-0.26117
-0.78718	-0.47213		-0.83893	-0.26347
-0.79025	-0.47556		-0.84206	-0.26569
-0.79333	-0.47872		-0.84506	-0.26775
-0.79645	-0.48175		-0.84814	-0.26994
-0.79949	-0.48477		-0.8512	-0.27203
-0.80263	-0.4877		-0.85439	-0.27425
-0.80572	-0.49053		-0.85742	-0.27627
-0.80871	-0.49319		-0.86052	-0.27834
-0.81181	-0.49582		-0.86357	-0.28022
-0.81487	-0.49845		-0.86662	-0.28206
-0.81792	-0.50097		-0.86975	-0.284
-0.82107	-0.50335		-0.87283	-0.28598
-0.82413	-0.50588		-0.87592	-0.2878
-0.82721	-0.50844		-0.879	-0.28965
-0.83029	-0.51053		-0.88206	-0.29123
-0.83337	-0.51273		-0.88505	-0.29278
-0.83647	-0.51474		-0.88818	-0.29453
-0.83949	-0.51679		-0.89129	-0.2962
-0.84263	-0.51866		-0.8944	-0.29797
-0.8457	-0.52042		-0.89749	-0.29943
-0.84876	-0.5221		-0.90056	-0.30097
-0.85184	-0.52388		-0.90367	-0.30243
-0.8549	-0.52573		-0.90673	-0.30389
-0.85797	-0.52735		-0.90985	-0.30533
-0.86108	-0.5288		-0.91296	-0.30684
-0.86414	-0.53016		-0.916	-0.30822
-0.86729	-0.53181		-0.91913	-0.30967
-0.8704	-0.53308		-0.92214	-0.31106
-0.87345	-0.5343		-0.92517	-0.3122
-0.8765	-0.53529		-0.92828	-0.31352
-0.87966	-0.53621		-0.93138	-0.31481
-0.88278	-0.53723		-0.93449	-0.31613
-0.88572	-0.53804		-0.93757	-0.31744
-0.88883	-0.53872		-0.94069	-0.31865
-0.89192	-0.53948		-0.94376	-0.31994
-0.89498	-0.54025		-0.94681	-0.32119
-0.89805	-0.54138		-0.94986	-0.32246
-0.90118	-0.54183		-0.95305	-0.32367
-0.90422	-0.54219		-0.95612	-0.32479
-0.90734	-0.5426		-0.95923	-0.32594
-0.9104	-0.54286		-0.9622	-0.32693
-0.91346	-0.54316		-0.96525	-0.32792
-0.91654	-0.54341		-0.9684	-0.32916
-0.91963	-0.54348		-0.97143	-0.33031
-0.92272	-0.54373		-0.97459	-0.33151
-0.92579	-0.54375		-0.97763	-0.33269
-0.92881	-0.54372		-0.98076	-0.33376
-0.93186	-0.54381		-0.98381	-0.33489
-0.93497	-0.54371		-0.98694	-0.33619
-0.93808	-0.54373		-0.99	-0.33747
-0.94117	-0.5437		-0.99311	-0.33893
-0.94427	-0.54362		-0.99616	-0.34009
-0.94729	-0.54358		-0.99924	-0.34149
-0.95038	-0.54348		-1.00232	-0.34257
-0.95346	-0.54339		-1.00537	-0.34378
-0.95653	-0.5434		-1.00847	-0.34529
-0.95964	-0.5433		-1.01156	-0.34688
-0.96272	-0.54331		-1.01463	-0.34855
-0.9658	-0.5432		-1.01776	-0.35021
-0.96884	-0.54319		-1.0208	-0.35198
-0.9719	-0.54344		-1.02386	-0.35392
-0.97498	-0.54358		-1.02695	-0.35667
-0.97808	-0.54372		-1.03007	-0.36096
-0.98119	-0.5441		-1.0332	-0.37089
-0.98426	-0.54446		-1.0362	-0.39483
-0.98733	-0.54535		-1.03929	-0.44306
-0.99041	-0.54694		-1.04233	-0.51967
-0.99345	-0.5499		-1.04545	-0.62716
-0.9966	-0.55678		-1.04855	-0.77415
-0.99964	-0.57185		-1.05164	-0.99751
-1.00273	-0.61059		-1.05468	-1.43693
-1.00576	-0.72104		-1.05781	-2.51911
-1.00887	-1.09901		-1.06087	-5.34472
-1.01193	-2.7712		-1.06397	-11.3896
-1.01505	-10.2334		-1.0671	-20.8924
-1.01811	-33.4131		-1.07017	-33.7225
-1.02114	-73.2266		-1.07321	-48.8853
-1.02426	-109.248		-1.07634	-64.1599
-1.02743	-135.308		-1.0794	-77.8625
-1.03049	-154.183		-1.08245	-89.5431
-1.0336	-167.985		-1.08551	-99.8185
-1.03666	-178.448		-1.08861	-109.38
-1.03975	-187.572		-1.09175	-119.027
-1.04281	-197.129		-1.09478	-128.818
-1.04587	-207.575		-1.09791	-138.746
-1.04897	-218.475		-1.09997	-145.223
-1.05197	-229.64		-1.10054	-146.984
-1.05508	-241.254
-1.0582	-252.979
-1.06123	-265.096
-1.06432	-277.414
-1.06743	-289.714
-1.07049	-302.107
-1.07357	-314.357
-1.07667	-326.495
-1.07973	-338.622
-1.0828	-350.482
-1.08587	-362.314
-1.08897	-374.224
-1.09202	-386.001
-1.09514	-397.885
-1.09823	-409.726
-1.10008	-416.9
-1.10055	-418.678

## Sheet: Figure 1d
	Liquid electrolyte			HA gel electrolyte
Potential (V, vs. Ag/AgCl)	Current density (mA cm-2)		Potential (V, vs. Ag/AgCl)	Current density (mA cm-2)
0.44755	0		0.52767	0
0.66751	0		0.72193	0
0.66676	-0.000355553		0.72168	-0.000351057
0.66997	0.000814582		0.72492	0.000637125
0.67617	0.00142		0.73103	0.00125
0.68232	0.00178		0.7372	0.00168
0.68849	0.0021		0.74333	0.00203
0.69462	0.00239		0.74952	0.00233
0.70079	0.00268		0.7557	0.00261
0.70692	0.00294		0.76187	0.00285
0.7131	0.00322		0.76802	0.00307
0.71927	0.0035		0.77418	0.00326
0.72542	0.00377		0.78036	0.00344
0.73153	0.00405		0.7865	0.00359
0.73772	0.00433		0.79265	0.00373
0.74388	0.00462		0.79882	0.00387
0.75005	0.0049		0.805	0.00398
0.75624	0.00517		0.81114	0.00407
0.7624	0.00547		0.81731	0.00417
0.76852	0.00573		0.82343	0.00424
0.77466	0.00601		0.82967	0.00433
0.78084	0.00627		0.83577	0.00439
0.78699	0.00654		0.842	0.00446
0.7932	0.0068		0.84813	0.00453
0.79936	0.00704		0.85428	0.00458
0.8055	0.00728		0.86043	0.00466
0.81163	0.0075		0.86659	0.00473
0.81781	0.00773		0.87276	0.00478
0.82394	0.00797		0.87891	0.00486
0.83014	0.00818		0.88506	0.00492
0.83632	0.00838		0.89123	0.00499
0.84249	0.0086		0.89734	0.00505
0.84861	0.0088		0.9035	0.00513
0.85476	0.00898		0.90973	0.00522
0.86094	0.00917		0.91588	0.00527
0.86709	0.00937		0.92201	0.00534
0.87323	0.00954		0.92815	0.0054
0.87938	0.00973		0.93432	0.00548
0.88555	0.00989		0.94046	0.00554
0.8917	0.01005		0.94664	0.00561
0.89785	0.0102		0.95278	0.00567
0.90401	0.01035		0.95895	0.00575
0.91022	0.01053		0.9651	0.00581
0.91637	0.01068		0.97126	0.00588
0.92254	0.01081		0.9774	0.00595
0.92865	0.01094		0.98356	0.00603
0.93482	0.01108		0.98975	0.0061
0.94102	0.01121		0.99594	0.00617
0.94709	0.01134		1.00208	0.00623
0.95331	0.01146		1.00821	0.00632
0.95947	0.01159		1.01438	0.00639
0.96562	0.0117		1.02051	0.00647
0.97174	0.01184		1.02673	0.00656
0.97791	0.01194		1.03286	0.00663
0.98408	0.01207		1.03906	0.00674
0.99024	0.01219		1.04517	0.00683
0.99643	0.0123		1.05136	0.00692
1.00258	0.01242		1.05748	0.00704
1.00873	0.01254		1.06366	0.00715
1.01487	0.01264		1.06985	0.00726
1.02104	0.01276		1.07603	0.00739
1.02719	0.01287		1.08218	0.00752
1.03334	0.01297		1.08829	0.00764
1.03951	0.0131		1.09447	0.0078
1.04565	0.01321		1.10063	0.00794
1.05179	0.01332		1.10681	0.00812
1.05798	0.01347		1.11296	0.00829
1.06411	0.01362		1.11912	0.00848
1.0703	0.01376		1.12527	0.00868
1.07646	0.01391		1.13143	0.0089
1.08263	0.01405		1.13762	0.00915
1.08873	0.01418		1.14376	0.0094
1.09497	0.01433		1.14996	0.00968
1.10109	0.0145		1.15612	0.00998
1.10726	0.01467		1.16228	0.0103
1.11341	0.01486		1.16843	0.01066
1.11958	0.01504		1.17458	0.01106
1.12574	0.01523		1.18073	0.01152
1.13187	0.01544		1.18694	0.01202
1.13803	0.01565		1.19308	0.01256
1.1442	0.01589		1.19922	0.01318
1.15038	0.01614		1.20536	0.01382
1.15655	0.01641		1.21151	0.01459
1.16271	0.0167		1.21768	0.0154
1.16887	0.01701		1.22386	0.01629
1.17501	0.01737		1.23007	0.01725
1.18116	0.01775		1.23622	0.01828
1.18732	0.01816		1.24237	0.01936
1.19349	0.01861		1.24847	0.02052
1.19963	0.01911		1.25466	0.02176
1.2058	0.01965		1.26081	0.02305
1.21195	0.02026		1.26695	0.02443
1.21811	0.02095		1.27309	0.0259
1.22432	0.02173		1.2793	0.02747
1.23048	0.02259		1.2854	0.02915
1.23665	0.02354		1.29158	0.03101
1.24279	0.02457		1.29777	0.03303
1.24891	0.02575		1.30397	0.03528
1.25511	0.02709		1.31012	0.0377
1.26128	0.02855		1.31627	0.04034
1.26741	0.03021		1.32241	0.04313
1.27357	0.03207		1.32857	0.04617
1.27969	0.03413		1.33475	0.04941
1.28589	0.03643		1.34091	0.05294
1.29202	0.03899		1.34708	0.05672
1.29818	0.04184		1.35325	0.06081
1.3044	0.04506		1.35939	0.06517
1.31054	0.04855		1.36552	0.06982
1.3167	0.05241		1.37172	0.07479
1.32286	0.05662		1.37783	0.08009
1.329	0.06127		1.38405	0.08587
1.3352	0.06635		1.39021	0.09198
1.34133	0.07186		1.39639	0.09845
1.34749	0.07786		1.40284	0.10574
1.35365	0.08438		1.409	0.11333
1.35979	0.09132		1.41515	0.1215
1.3661	0.09901		1.42133	0.13032
1.37243	0.10738		1.42747	0.13991
1.37858	0.11615		1.43368	0.15024
1.38478	0.12574		1.43984	0.16131
1.39093	0.1359		1.44595	0.17336
1.39708	0.14682		1.45214	0.18647
1.40323	0.15846		1.45827	0.20072
1.40938	0.17109		1.46447	0.21616
1.41553	0.18465		1.47063	0.23277
1.42173	0.19935		1.47683	0.25075
1.42788	0.21501		1.48295	0.27015
1.434	0.23187		1.48912	0.29117
1.44019	0.24986		1.49523	0.314
1.44635	0.26933		1.50144	0.33865
1.45254	0.29023		1.50763	0.36524
1.45871	0.31261		1.51377	0.39396
1.46488	0.33649		1.51989	0.42471
1.47102	0.3623		1.52604	0.45805
1.47717	0.38956		1.53223	0.49415
1.48329	0.41859		1.53839	0.53332
1.48945	0.45003		1.54461	0.57529
1.49561	0.4835		1.55076	0.62026
1.5018	0.51957		1.5569	0.66816
1.50791	0.55764		1.56304	0.71902
1.51413	0.59818		1.5692	0.77339
1.52022	0.64127		1.57538	0.83098
1.52639	0.68767		1.58151	0.89163
1.53256	0.73709		1.58766	0.95559
1.53875	0.79041		1.59386	1.0251
1.54493	0.8456		1.6	1.09705
1.55109	0.90676		1.60615	1.17253
1.55721	0.96956		1.61231	1.25219
1.56338	1.03569		1.6185	1.33765
1.56953	1.11155		1.62499	1.43131
1.57566	1.18592		1.63115	1.52654
1.58183	1.26657		1.63727	1.6226
1.58814	1.35178		1.64343	1.72532
1.59448	1.44565		1.64959	1.83404
1.60058	1.54561		1.65579	1.94425
1.60676	1.6451		1.66194	2.06307
1.61289	1.75053		1.66809	2.18763
1.61914	1.87272		1.67426	2.3105
1.62529	1.99989		1.6804	2.44626
1.63145	2.13331		1.68652	2.58746
1.63758	2.26754		1.69271	2.72422
1.64374	2.41042		1.69892	2.89431
1.64989	2.55674		1.70508	3.05289
1.65605	2.72638		1.71125	3.23703
1.6622	2.90202		1.7174	3.42446
1.66836	3.09004		1.72352	3.63323
1.67453	3.28061		1.72967	3.83196
1.68067	3.48712		1.73584	4.00504
1.68678	3.69649		1.742	4.18249
1.69298	3.92729		1.74816	4.33185
1.69921	4.17857		1.75433	4.53609
1.70536	4.44034		1.76046	4.73233
1.71152	4.72085		1.76664	4.9826
1.71762	5.00527		1.77283	5.14742
1.7238	5.30061		1.77901	5.31118
1.72998	5.59761		1.78516	5.57754
1.73615	5.94994		1.79131	5.86204
1.7423	6.39445		1.79743	6.20106
1.74844	6.77683		1.80363	6.56484
1.75459	7.39171		1.80978	6.91306
1.76076	7.80024		1.81595	7.22611
1.7669	8.1441		1.8221	7.59033
1.77306	8.61962		1.82824	7.88582
1.77928	9.16889		1.83437	8.186
1.78544	9.61349		1.84055	8.44832
1.79159	10.0283		1.84672	8.46459
1.79771	10.6236		1.85291	8.40879
1.80386	11.1412		1.85908	8.6542
1.81005	11.6794		1.86526	8.87081
1.81619	12.1993		1.8714	9.27062
1.82235	12.7928		1.87754	9.76059
1.82849	13.418		1.88366	10.3617
1.83479	14.6033		1.88982	10.5672
1.84106	15.6474		1.89601	10.7713
1.84723	16.1452		1.90213	11.0573
1.85339	16.6885		1.9083	11.4938
1.85958	17.1425		1.9145	11.8024
1.86575	18.4596		1.92061	12.0001
1.87193	19.4597		1.92679	12.3857
1.87807	20.1895		1.93296	12.5401
1.88418	20.9079		1.93916	12.7646
1.89037	21.5476		1.94534	12.7104
1.89652	22.2539		1.95147	13.3089
1.90268	23.0723		1.95759	14.0551
1.90885	23.9883		1.9639	14.7479
1.915	24.9733		1.9702	15.1171
1.92118	26.0702		1.97634	15.602
1.9273	26.7776		1.98252	16.1921
1.9335	27.3359		1.98871	16.7502
1.93965	28.4641		1.99485	17.1461
1.94582	28.8937		1.99867	17.4541
1.95195	31.3622		1.99953	17.6896
1.95813	32.3253
1.9643	33.0924
1.97044	34.0102
1.97662	34.9614
1.98275	38.8835
1.98892	39.2842
1.99506	39.6562
1.99857	40.1008
1.99913	40.1823

## Sheet: Figure 1e
	Liquid electrolyte - HER			HA gel electrolyte - HER				Liquid electrolyte - OER			HA gel electrolyte - OER
Potential (V, vs. Ag/AgCl)	Current density (mA cm-2)		Potential (V, vs. Ag/AgCl)	Current density (mA cm-2)			Potential (V, vs. Ag/AgCl)	Current density (mA cm-2)		Potential (V, vs. Ag/AgCl)	Current density (mA cm-2)
0.45333	0		0.4029	0			0.44755	0		0.52767	0
0.45304	0		0.4024	0			0.66751	0		0.72193	0
0.45302	0.000246772		0.40237	0.000698952			0.66676	-0.000355553		0.72168	-0.000351057
0.45133	-6.02331e-05		0.40078	0.000567974			0.66997	0.000814582		0.72492	0.000637125
0.44829	-0.000386905		0.39767	0.000448889			0.67617	0.00142		0.73103	0.00125
0.44521	-0.000644443		0.39455	0.000354294			0.68232	0.00178		0.7372	0.00168
0.44209	-0.000840668		0.3915	0.000291522			0.68849	0.0021		0.74333	0.00203
0.43906	-0.00104		0.38837	0.000236218			0.69462	0.00239		0.74952	0.00233
0.43599	-0.00121		0.3853	0.000194292			0.70079	0.00268		0.7557	0.00261
0.43287	-0.0014		0.38221	0.000126727			0.70692	0.00294		0.76187	0.00285
0.42978	-0.00157		0.37915	7.02734e-05			0.7131	0.00322		0.76802	0.00307
0.42671	-0.00176		0.37614	8.46436e-06			0.71927	0.0035		0.77418	0.00326
0.42359	-0.00193		0.37301	-3.82008e-05			0.72542	0.00377		0.78036	0.00344
0.42056	-0.00212		0.36991	-0.000119983			0.73153	0.00405		0.7865	0.00359
0.41746	-0.0023		0.36682	-0.000169353			0.73772	0.00433		0.79265	0.00373
0.41444	-0.00249		0.36369	-0.000228444			0.74388	0.00462		0.79882	0.00387
0.41133	-0.00266		0.36065	-0.0003072			0.75005	0.0049		0.805	0.00398
0.40822	-0.00285		0.35759	-0.000363964			0.75624	0.00517		0.81114	0.00407
0.40519	-0.00307		0.35448	-0.000447808			0.7624	0.00547		0.81731	0.00417
0.40211	-0.00329		0.3514	-0.000536369			0.76852	0.00573		0.82343	0.00424
0.39902	-0.00351		0.34828	-0.000633798			0.77466	0.00601		0.82967	0.00433
0.39587	-0.00375		0.34521	-0.000715006			0.78084	0.00627		0.83577	0.00439
0.39275	-0.00396		0.34212	-0.000806081			0.78699	0.00654		0.842	0.00446
0.38964	-0.00419		0.3391	-0.000883297			0.7932	0.0068		0.84813	0.00453
0.38655	-0.00446		0.33603	-0.000987588			0.79936	0.00704		0.85428	0.00458
0.38349	-0.00472		0.33295	-0.00108			0.8055	0.00728		0.86043	0.00466
0.38041	-0.005		0.3298	-0.0012			0.81163	0.0075		0.86659	0.00473
0.37734	-0.00527		0.32674	-0.00132			0.81781	0.00773		0.87276	0.00478
0.37427	-0.00556		0.32361	-0.00147			0.82394	0.00797		0.87891	0.00486
0.37124	-0.00589		0.32059	-0.0016			0.83014	0.00818		0.88506	0.00492
0.36811	-0.0062		0.31747	-0.00175			0.83632	0.00838		0.89123	0.00499
0.36503	-0.00656		0.31438	-0.00187			0.84249	0.0086		0.89734	0.00505
0.36206	-0.00693		0.31131	-0.00201			0.84861	0.0088		0.9035	0.00513
0.35893	-0.00733		0.30819	-0.0022			0.85476	0.00898		0.90973	0.00522
0.35583	-0.00771		0.30512	-0.00237			0.86094	0.00917		0.91588	0.00527
0.35273	-0.00809		0.30204	-0.00257			0.86709	0.00937		0.92201	0.00534
0.34961	-0.00852		0.29902	-0.00277			0.87323	0.00954		0.92815	0.0054
0.34658	-0.00894		0.29595	-0.00297			0.87938	0.00973		0.93432	0.00548
0.34342	-0.00938		0.29283	-0.00317			0.88555	0.00989		0.94046	0.00554
0.34043	-0.00985		0.28976	-0.0034			0.8917	0.01005		0.94664	0.00561
0.33736	-0.01032		0.28661	-0.00362			0.89785	0.0102		0.95278	0.00567
0.33432	-0.01081		0.28353	-0.00387			0.90401	0.01035		0.95895	0.00575
0.33121	-0.01131		0.28047	-0.00414			0.91022	0.01053		0.9651	0.00581
0.32813	-0.01185		0.27739	-0.00441			0.91637	0.01068		0.97126	0.00588
0.32504	-0.0124		0.27429	-0.00471			0.92254	0.01081		0.9774	0.00595
0.32199	-0.01293		0.27118	-0.005			0.92865	0.01094		0.98356	0.00603
0.31886	-0.01349		0.26813	-0.00532			0.93482	0.01108		0.98975	0.0061
0.31585	-0.01407		0.265	-0.00567			0.94102	0.01121		0.99594	0.00617
0.31274	-0.01463		0.26191	-0.00601			0.94709	0.01134		1.00208	0.00623
0.30967	-0.01526		0.25891	-0.0064			0.95331	0.01146		1.00821	0.00632
0.30656	-0.01588		0.25586	-0.0068			0.95947	0.01159		1.01438	0.00639
0.30351	-0.01649		0.25279	-0.00722			0.96562	0.0117		1.02051	0.00647
0.30042	-0.01711		0.24961	-0.00764			0.97174	0.01184		1.02673	0.00656
0.29737	-0.01773		0.24657	-0.00807			0.97791	0.01194		1.03286	0.00663
0.29433	-0.01834		0.24346	-0.00852			0.98408	0.01207		1.03906	0.00674
0.29121	-0.01897		0.24038	-0.00899			0.99024	0.01219		1.04517	0.00683
0.2881	-0.01957		0.23729	-0.00949			0.99643	0.0123		1.05136	0.00692
0.28504	-0.02019		0.23422	-0.01			1.00258	0.01242		1.05748	0.00704
0.28196	-0.02079		0.23113	-0.01054			1.00873	0.01254		1.06366	0.00715
0.27893	-0.02136		0.22798	-0.01107			1.01487	0.01264		1.06985	0.00726
0.27579	-0.02196		0.22493	-0.01165			1.02104	0.01276		1.07603	0.00739
0.27271	-0.02255		0.22197	-0.01221			1.02719	0.01287		1.08218	0.00752
0.26962	-0.02312		0.21885	-0.01278			1.03334	0.01297		1.08829	0.00764
0.26655	-0.0237		0.21574	-0.01343			1.03951	0.0131		1.09447	0.0078
0.26346	-0.02421		0.21266	-0.01407			1.04565	0.01321		1.10063	0.00794
0.26045	-0.02474		0.20955	-0.01474			1.05179	0.01332		1.10681	0.00812
0.25734	-0.02524		0.20645	-0.01543			1.05798	0.01347		1.11296	0.00829
0.25432	-0.0257		0.20339	-0.01609			1.06411	0.01362		1.11912	0.00848
0.25124	-0.02619		0.20027	-0.01678			1.0703	0.01376		1.12527	0.00868
0.24815	-0.02662		0.19719	-0.0175			1.07646	0.01391		1.13143	0.0089
0.24506	-0.02706		0.1941	-0.01821			1.08263	0.01405		1.13762	0.00915
0.24195	-0.02749		0.191	-0.01897			1.08873	0.01418		1.14376	0.0094
0.23885	-0.02791		0.18792	-0.01971			1.09497	0.01433		1.14996	0.00968
0.23575	-0.02835		0.1848	-0.02047			1.10109	0.0145		1.15612	0.00998
0.23258	-0.02874		0.18183	-0.02122			1.10726	0.01467		1.16228	0.0103
0.22955	-0.02906		0.17878	-0.02196			1.11341	0.01486		1.16843	0.01066
0.22642	-0.0294		0.17567	-0.02274			1.11958	0.01504		1.17458	0.01106
0.2234	-0.02972		0.17253	-0.02351			1.12574	0.01523		1.18073	0.01152
0.22028	-0.03005		0.16949	-0.02426			1.13187	0.01544		1.18694	0.01202
0.21725	-0.03033		0.16638	-0.02506			1.13803	0.01565		1.19308	0.01256
0.21417	-0.03061		0.1633	-0.02585			1.1442	0.01589		1.19922	0.01318
0.21112	-0.03095		0.16023	-0.02663			1.15038	0.01614		1.20536	0.01382
0.20804	-0.03125		0.15707	-0.02737			1.15655	0.01641		1.21151	0.01459
0.20495	-0.0315		0.15404	-0.02807			1.16271	0.0167		1.21768	0.0154
0.20182	-0.03176		0.1509	-0.02879			1.16887	0.01701		1.22386	0.01629
0.19876	-0.03198		0.14782	-0.0295			1.17501	0.01737		1.23007	0.01725
0.19571	-0.03221		0.14478	-0.03018			1.18116	0.01775		1.23622	0.01828
0.19257	-0.03243		0.14171	-0.03084			1.18732	0.01816		1.24237	0.01936
0.18954	-0.03268		0.13868	-0.0315			1.19349	0.01861		1.24847	0.02052
0.18647	-0.03289		0.13555	-0.03215			1.19963	0.01911		1.25466	0.02176
0.18341	-0.03311		0.1324	-0.0328			1.2058	0.01965		1.26081	0.02305
0.18034	-0.03332		0.12939	-0.03341			1.21195	0.02026		1.26695	0.02443
0.17725	-0.0335		0.12629	-0.03399			1.21811	0.02095		1.27309	0.0259
0.17419	-0.03367		0.12316	-0.03457			1.22432	0.02173		1.2793	0.02747
0.17112	-0.03387		0.12015	-0.03511			1.23048	0.02259		1.2854	0.02915
0.168	-0.03404		0.11698	-0.03566			1.23665	0.02354		1.29158	0.03101
0.16495	-0.03421		0.11393	-0.03617			1.24279	0.02457		1.29777	0.03303
0.16186	-0.03437		0.11081	-0.03661			1.24891	0.02575		1.30397	0.03528
0.15876	-0.03455		0.10774	-0.03711			1.25511	0.02709		1.31012	0.0377
0.15565	-0.03463		0.10471	-0.03747			1.26128	0.02855		1.31627	0.04034
0.15256	-0.03483		0.10167	-0.03787			1.26741	0.03021		1.32241	0.04313
0.14951	-0.035		0.09854	-0.03827			1.27357	0.03207		1.32857	0.04617
0.14644	-0.03514		0.09552	-0.03864			1.27969	0.03413		1.33475	0.04941
0.14329	-0.0353		0.09233	-0.039			1.28589	0.03643		1.34091	0.05294
0.14023	-0.03541		0.08925	-0.03933			1.29202	0.03899		1.34708	0.05672
0.13719	-0.03556		0.08619	-0.03964			1.29818	0.04184		1.35325	0.06081
0.1341	-0.0357		0.08315	-0.03997			1.3044	0.04506		1.35939	0.06517
0.13108	-0.03582		0.08008	-0.04025			1.31054	0.04855		1.36552	0.06982
0.12792	-0.03598		0.07694	-0.04052			1.3167	0.05241		1.37172	0.07479
0.12489	-0.0361		0.07386	-0.04079			1.32286	0.05662		1.37783	0.08009
0.12177	-0.03623		0.07077	-0.04105			1.329	0.06127		1.38405	0.08587
0.11868	-0.03638		0.06764	-0.04127			1.3352	0.06635		1.39021	0.09198
0.11562	-0.03647		0.06461	-0.04142			1.34133	0.07186		1.39639	0.09845
0.11256	-0.0366		0.06163	-0.04162			1.34749	0.07786		1.40284	0.10574
0.10943	-0.0367		0.05848	-0.04181			1.35365	0.08438		1.409	0.11333
0.10645	-0.0368		0.05541	-0.04201			1.35979	0.09132		1.41515	0.1215
0.10332	-0.03693		0.05232	-0.04217			1.3661	0.09901		1.42133	0.13032
0.10029	-0.03701		0.04919	-0.04233			1.37243	0.10738		1.42747	0.13991
0.09722	-0.0371		0.0461	-0.04249			1.37858	0.11615		1.43368	0.15024
0.09411	-0.03722		0.04304	-0.04264			1.38478	0.12574		1.43984	0.16131
0.09106	-0.0373		0.03994	-0.04279			1.39093	0.1359		1.44595	0.17336
0.08793	-0.03743		0.03686	-0.04292			1.39708	0.14682		1.45214	0.18647
0.08488	-0.03751		0.03371	-0.04305			1.40323	0.15846		1.45827	0.20072
0.08179	-0.03756		0.03063	-0.04317			1.40938	0.17109		1.46447	0.21616
0.07862	-0.03772		0.02758	-0.0433			1.41553	0.18465		1.47063	0.23277
0.07548	-0.03777		0.0245	-0.04341			1.42173	0.19935		1.47683	0.25075
0.07246	-0.03784		0.02151	-0.04352			1.42788	0.21501		1.48295	0.27015
0.06936	-0.03791		0.01835	-0.04361			1.434	0.23187		1.48912	0.29117
0.06628	-0.03799		0.01531	-0.04373			1.44019	0.24986		1.49523	0.314
0.06321	-0.03807		0.01221	-0.04381			1.44635	0.26933		1.50144	0.33865
0.06018	-0.03813		0.0091	-0.04391			1.45254	0.29023		1.50763	0.36524
0.0571	-0.0382		0.00596	-0.04402			1.45871	0.31261		1.51377	0.39396
0.05396	-0.03829		0.00288	-0.04411			1.46488	0.33649		1.51989	0.42471
0.0509	-0.03833		-0.000272013	-0.04419			1.47102	0.3623		1.52604	0.45805
0.04782	-0.03838		-0.00334	-0.04428			1.47717	0.38956		1.53223	0.49415
0.04476	-0.03847		-0.00643	-0.04437			1.48329	0.41859		1.53839	0.53332
0.04166	-0.03854		-0.00954	-0.04446			1.48945	0.45003		1.54461	0.57529
0.03857	-0.03858		-0.01264	-0.04452			1.49561	0.4835		1.55076	0.62026
0.03549	-0.03866		-0.01559	-0.04458			1.5018	0.51957		1.5569	0.66816
0.03242	-0.03874		-0.01868	-0.04467			1.50791	0.55764		1.56304	0.71902
0.02936	-0.0388		-0.02183	-0.04474			1.51413	0.59818		1.5692	0.77339
0.02626	-0.03883		-0.02492	-0.04483			1.52022	0.64127		1.57538	0.83098
0.02319	-0.03888		-0.02801	-0.04488			1.52639	0.68767		1.58151	0.89163
0.02015	-0.03888		-0.03111	-0.04492			1.53256	0.73709		1.58766	0.95559
0.01708	-0.03895		-0.03413	-0.04498			1.53875	0.79041		1.59386	1.0251
0.01392	-0.03902		-0.03727	-0.04502			1.54493	0.8456		1.6	1.09705
0.0109	-0.03909		-0.04034	-0.0451			1.55109	0.90676		1.60615	1.17253
0.0078	-0.03915		-0.04343	-0.04515			1.55721	0.96956		1.61231	1.25219
0.00471	-0.03925		-0.04651	-0.0452			1.56338	1.03569		1.6185	1.33765
0.00153	-0.03942		-0.04962	-0.04526			1.56953	1.11155		1.62499	1.43131
-0.00197	-0.03948		-0.0527	-0.04529			1.57566	1.18592		1.63115	1.52654
-0.00496	-0.03949		-0.05574	-0.04534			1.58183	1.26657		1.63727	1.6226
-0.00803	-0.03954		-0.0588	-0.0454			1.58814	1.35178		1.64343	1.72532
-0.01104	-0.0396		-0.06187	-0.04544			1.59448	1.44565		1.64959	1.83404
-0.01414	-0.03968		-0.06503	-0.04554			1.60058	1.54561		1.65579	1.94425
-0.01724	-0.03973		-0.06803	-0.04556			1.60676	1.6451		1.66194	2.06307
-0.02033	-0.03978		-0.07117	-0.04558			1.61289	1.75053		1.66809	2.18763
-0.02341	-0.03986		-0.07425	-0.04562			1.61914	1.87272		1.67426	2.3105
-0.02645	-0.0399		-0.07731	-0.04562			1.62529	1.99989		1.6804	2.44626
-0.02956	-0.04		-0.08041	-0.04568			1.63145	2.13331		1.68652	2.58746
-0.0326	-0.04004		-0.08347	-0.04573			1.63758	2.26754		1.69271	2.72422
-0.03569	-0.04012		-0.08655	-0.04577			1.64374	2.41042		1.69892	2.89431
-0.03875	-0.04019		-0.08969	-0.04581			1.64989	2.55674		1.70508	3.05289
-0.0419	-0.04025		-0.09273	-0.04583			1.65605	2.72638		1.71125	3.23703
-0.04496	-0.04036		-0.09577	-0.04585			1.6622	2.90202		1.7174	3.42446
-0.04803	-0.04042		-0.09886	-0.0459			1.66836	3.09004		1.72352	3.63323
-0.0511	-0.0405		-0.10193	-0.04592			1.67453	3.28061		1.72967	3.83196
-0.05418	-0.04061		-0.10508	-0.046			1.68067	3.48712		1.73584	4.00504
-0.05723	-0.04068		-0.10813	-0.04604			1.68678	3.69649		1.742	4.18249
-0.06031	-0.04074		-0.11123	-0.04607			1.69298	3.92729		1.74816	4.33185
-0.0634	-0.04082		-0.11441	-0.04613			1.69921	4.17857		1.75433	4.53609
-0.06647	-0.04088		-0.11738	-0.04612			1.70536	4.44034		1.76046	4.73233
-0.06955	-0.04097		-0.12051	-0.04616			1.71152	4.72085		1.76664	4.9826
-0.07264	-0.04105		-0.12362	-0.04617			1.71762	5.00527		1.77283	5.14742
-0.07567	-0.04113		-0.12667	-0.04619			1.7238	5.30061		1.77901	5.31118
-0.07889	-0.04136		-0.12981	-0.04624			1.72998	5.59761		1.78516	5.57754
-0.08194	-0.04142		-0.1328	-0.04624			1.73615	5.94994		1.79131	5.86204
-0.08506	-0.0415		-0.13591	-0.04628			1.7423	6.39445		1.79743	6.20106
-0.08817	-0.0416		-0.13892	-0.04631			1.74844	6.77683		1.80363	6.56484
-0.09125	-0.04166		-0.14204	-0.04633			1.75459	7.39171		1.80978	6.91306
-0.09427	-0.04176		-0.14515	-0.04637			1.76076	7.80024		1.81595	7.22611
-0.09736	-0.04183		-0.14826	-0.04639			1.7669	8.1441		1.8221	7.59033
-0.10045	-0.04194		-0.15127	-0.04642			1.77306	8.61962		1.82824	7.88582
-0.10353	-0.04207		-0.15442	-0.04647			1.77928	9.16889		1.83437	8.186
-0.10661	-0.04215		-0.15754	-0.0465			1.78544	9.61349		1.84055	8.44832
-0.10963	-0.04226		-0.16055	-0.04651			1.79159	10.0283		1.84672	8.46459
-0.11275	-0.04236		-0.16369	-0.04656			1.79771	10.6236		1.85291	8.40879
-0.11579	-0.04248		-0.16675	-0.04662			1.80386	11.1412		1.85908	8.6542
-0.11897	-0.04264		-0.16984	-0.04664			1.81005	11.6794		1.86526	8.87081
-0.12201	-0.04274		-0.17286	-0.04665			1.81619	12.1993		1.8714	9.27062
-0.12508	-0.04283		-0.1759	-0.04668			1.82235	12.7928		1.87754	9.76059
-0.12816	-0.04298		-0.17909	-0.04674			1.82849	13.418		1.88366	10.3617
-0.13121	-0.04311		-0.18215	-0.04679			1.83479	14.6033		1.88982	10.5672
-0.13432	-0.04325		-0.18524	-0.04682			1.84106	15.6474		1.89601	10.7713
-0.13738	-0.04336		-0.18838	-0.04687			1.84723	16.1452		1.90213	11.0573
-0.14042	-0.0435		-0.19141	-0.0469			1.85339	16.6885		1.9083	11.4938
-0.14354	-0.04366		-0.19448	-0.04695			1.85958	17.1425		1.9145	11.8024
-0.1466	-0.04382		-0.19762	-0.04699			1.86575	18.4596		1.92061	12.0001
-0.14969	-0.04396		-0.20063	-0.04704			1.87193	19.4597		1.92679	12.3857
-0.15274	-0.04409		-0.20382	-0.04708			1.87807	20.1895		1.93296	12.5401
-0.15581	-0.04422		-0.20686	-0.0471			1.88418	20.9079		1.93916	12.7646
-0.15891	-0.04444		-0.20997	-0.04714			1.89037	21.5476		1.94534	12.7104
-0.16206	-0.04459		-0.21296	-0.04714			1.89652	22.2539		1.95147	13.3089
-0.16508	-0.04474		-0.21606	-0.04721			1.90268	23.0723		1.95759	14.0551
-0.16816	-0.04494		-0.21914	-0.04723			1.90885	23.9883		1.9639	14.7479
-0.17124	-0.0451		-0.22224	-0.0473			1.915	24.9733		1.9702	15.1171
-0.17432	-0.04526		-0.2253	-0.04735			1.92118	26.0702		1.97634	15.602
-0.17736	-0.04544		-0.22842	-0.0474			1.9273	26.7776		1.98252	16.1921
-0.18045	-0.04558		-0.23153	-0.04745			1.9335	27.3359		1.98871	16.7502
-0.18354	-0.04579		-0.23452	-0.04748			1.93965	28.4641		1.99485	17.1461
-0.18663	-0.046		-0.23761	-0.04756			1.94582	28.8937		1.99867	17.4541
-0.18971	-0.04618		-0.24076	-0.04763			1.95195	31.3622		1.99953	17.6896
-0.1928	-0.04641		-0.24384	-0.04772			1.95813	32.3253
-0.19591	-0.04663		-0.24694	-0.0478			1.9643	33.0924
-0.19898	-0.04684		-0.25004	-0.04785			1.97044	34.0102
-0.20201	-0.04707		-0.25303	-0.0479			1.97662	34.9614
-0.20509	-0.04729		-0.25612	-0.04797			1.98275	38.8835
-0.20819	-0.04753		-0.25921	-0.04801			1.98892	39.2842
-0.21121	-0.04777		-0.26234	-0.0481			1.99506	39.6562
-0.2143	-0.04799		-0.26541	-0.04818			1.99857	40.1008
-0.2174	-0.0482		-0.26852	-0.04824			1.99913	40.1823
-0.22049	-0.04847		-0.27156	-0.04834
-0.22357	-0.04873		-0.2746	-0.04839
-0.22664	-0.04901		-0.2777	-0.04852
-0.2297	-0.04928		-0.28083	-0.04865
-0.23277	-0.04959		-0.28394	-0.04871
-0.23593	-0.04997		-0.28705	-0.04883
-0.23905	-0.05023		-0.29007	-0.04891
-0.24212	-0.05055		-0.29311	-0.049
-0.24519	-0.05084		-0.29622	-0.04909
-0.24827	-0.05114		-0.29927	-0.0492
-0.25138	-0.05148		-0.30239	-0.04932
-0.25446	-0.05175		-0.30551	-0.04943
-0.25753	-0.05208		-0.3086	-0.04951
-0.26058	-0.05246		-0.31161	-0.0496
-0.26365	-0.05281		-0.31474	-0.04973
-0.26675	-0.05321		-0.3178	-0.04986
-0.26982	-0.05351		-0.32092	-0.05003
-0.2729	-0.05387		-0.32399	-0.05016
-0.27602	-0.05426		-0.32712	-0.05033
-0.27909	-0.0546		-0.33012	-0.05043
-0.28215	-0.05497		-0.33316	-0.05059
-0.28519	-0.05537		-0.33627	-0.05076
-0.28827	-0.0557		-0.33939	-0.05093
-0.29139	-0.05613		-0.34248	-0.05111
-0.29445	-0.05649		-0.3456	-0.05131
-0.29749	-0.05686		-0.34865	-0.05143
-0.30057	-0.05733		-0.35176	-0.05158
-0.30368	-0.05768		-0.35485	-0.05178
-0.30678	-0.05812		-0.35795	-0.05194
-0.30982	-0.0586		-0.36104	-0.05216
-0.31291	-0.05911		-0.36411	-0.05237
-0.31602	-0.05964		-0.36719	-0.05258
-0.31903	-0.06014		-0.37026	-0.05276
-0.32212	-0.06068		-0.37327	-0.05297
-0.32522	-0.0612		-0.37638	-0.05332
-0.32827	-0.06166		-0.37946	-0.05358
-0.33134	-0.06221		-0.38259	-0.05385
-0.33446	-0.06272		-0.3857	-0.05409
-0.33753	-0.06331		-0.38872	-0.05425
-0.34061	-0.06407		-0.39179	-0.05449
-0.34366	-0.06479		-0.39487	-0.05474
-0.34672	-0.06553		-0.39795	-0.05494
-0.34983	-0.06645		-0.4011	-0.05524
-0.3529	-0.0674		-0.40419	-0.05553
-0.356	-0.06847		-0.40721	-0.05578
-0.35908	-0.06964		-0.41026	-0.05599
-0.36215	-0.07093		-0.41331	-0.05632
-0.36522	-0.07254		-0.41644	-0.0566
-0.36828	-0.07428		-0.41952	-0.05692
-0.37142	-0.07635		-0.42263	-0.05718
-0.37442	-0.07864		-0.42575	-0.05753
-0.37746	-0.08131		-0.4288	-0.0578
-0.38063	-0.08449		-0.43189	-0.05802
-0.38371	-0.08807		-0.43498	-0.05837
-0.38675	-0.09194		-0.43809	-0.0586
-0.38985	-0.09645		-0.4412	-0.05895
-0.39293	-0.10145		-0.44427	-0.05932
-0.39613	-0.10697		-0.4474	-0.05955
-0.39918	-0.11261		-0.45038	-0.05984
-0.40224	-0.11842		-0.45342	-0.06012
-0.4053	-0.1247		-0.45653	-0.06041
-0.40833	-0.131		-0.45965	-0.0608
-0.41148	-0.13728		-0.46274	-0.06112
-0.41457	-0.14349		-0.46583	-0.06142
-0.41762	-0.14972		-0.4689	-0.06179
-0.4207	-0.15584		-0.47196	-0.06207
-0.42371	-0.16174		-0.4751	-0.06245
-0.42683	-0.16718		-0.47822	-0.06286
-0.42996	-0.17247		-0.48128	-0.06328
-0.43304	-0.17733		-0.48438	-0.06371
-0.43613	-0.18173		-0.48744	-0.0641
-0.43919	-0.18599		-0.49043	-0.06456
-0.4423	-0.18977		-0.49356	-0.0652
-0.4453	-0.19319		-0.4966	-0.06574
-0.44839	-0.1964		-0.49977	-0.06644
-0.45151	-0.19911		-0.50285	-0.06714
-0.45455	-0.20158		-0.5059	-0.06789
-0.45758	-0.20401		-0.50901	-0.06869
-0.46067	-0.20606		-0.51208	-0.06954
-0.46375	-0.20809		-0.51514	-0.07053
-0.46681	-0.20974		-0.51832	-0.07159
-0.46995	-0.21134		-0.5213	-0.07262
-0.4731	-0.21294		-0.52446	-0.07376
-0.47615	-0.21415		-0.5275	-0.07494
-0.47923	-0.21545		-0.53048	-0.0761
-0.48229	-0.21649		-0.53362	-0.0775
-0.48538	-0.21748		-0.5367	-0.07885
-0.48845	-0.21855		-0.53983	-0.0803
-0.49154	-0.21939		-0.54293	-0.08181
-0.49458	-0.22028		-0.54598	-0.0833
-0.49766	-0.2213		-0.54905	-0.08487
-0.50077	-0.22217		-0.55215	-0.08646
-0.50382	-0.22318		-0.55523	-0.08809
-0.50688	-0.22414		-0.55833	-0.08987
-0.50999	-0.22502		-0.56145	-0.09158
-0.51311	-0.2261		-0.56449	-0.0933
-0.51615	-0.22704		-0.56759	-0.09514
-0.51919	-0.22808		-0.57056	-0.09669
-0.52231	-0.22915		-0.57367	-0.09845
-0.5254	-0.2302		-0.57679	-0.10027
-0.52849	-0.23139		-0.57985	-0.10203
-0.53157	-0.23248		-0.583	-0.10404
-0.53457	-0.23362		-0.58607	-0.10571
-0.5377	-0.23492		-0.58913	-0.10747
-0.54071	-0.23619		-0.59225	-0.10932
-0.54383	-0.23754		-0.59528	-0.11097
-0.54692	-0.23899		-0.59845	-0.11291
-0.54996	-0.24042		-0.60153	-0.11466
-0.55317	-0.2423		-0.60463	-0.11644
-0.55626	-0.24383		-0.6076	-0.11814
-0.5593	-0.24549		-0.61073	-0.12011
-0.56243	-0.24728		-0.61377	-0.12197
-0.56548	-0.24902		-0.61688	-0.12372
-0.56851	-0.25082		-0.62002	-0.12545
-0.57164	-0.25258		-0.62307	-0.12728
-0.57465	-0.25441		-0.62613	-0.12922
-0.57777	-0.25635		-0.62923	-0.13082
-0.58087	-0.25834		-0.63235	-0.13271
-0.5839	-0.26032		-0.6354	-0.13438
-0.58701	-0.26243		-0.63853	-0.13615
-0.5901	-0.26444		-0.64159	-0.13793
-0.59324	-0.26654		-0.64475	-0.13964
-0.59625	-0.26871		-0.64767	-0.14127
-0.5993	-0.27078		-0.65077	-0.14309
-0.60241	-0.27301		-0.65383	-0.14489
-0.60553	-0.27525		-0.65695	-0.14679
-0.6086	-0.27751		-0.66007	-0.1485
-0.61164	-0.28001		-0.66317	-0.15027
-0.61471	-0.28222		-0.66622	-0.15202
-0.61778	-0.28454		-0.66933	-0.15372
-0.62087	-0.28689		-0.67241	-0.15556
-0.62387	-0.28921		-0.67554	-0.15738
-0.62703	-0.29171		-0.67862	-0.15911
-0.63011	-0.29419		-0.68173	-0.16106
-0.63322	-0.29667		-0.68476	-0.16266
-0.63625	-0.29924		-0.68778	-0.16431
-0.63935	-0.30181		-0.69089	-0.16608
-0.64246	-0.30444		-0.694	-0.16785
-0.64549	-0.30715		-0.69705	-0.16967
-0.64859	-0.30976		-0.70019	-0.17143
-0.65164	-0.31238		-0.70323	-0.17311
-0.65474	-0.31514		-0.7063	-0.1748
-0.65779	-0.31788		-0.70938	-0.17656
-0.66088	-0.32075		-0.71247	-0.17823
-0.66395	-0.32354		-0.71559	-0.18003
-0.66701	-0.32644		-0.71866	-0.18183
-0.67009	-0.32937		-0.7218	-0.1835
-0.67319	-0.33225		-0.72481	-0.18517
-0.67627	-0.33526		-0.7278	-0.1868
-0.67935	-0.33828		-0.73097	-0.18856
-0.68239	-0.34119		-0.73403	-0.19018
-0.68554	-0.34427		-0.73715	-0.19193
-0.68859	-0.34721		-0.74026	-0.19377
-0.69163	-0.3503		-0.74334	-0.19532
-0.6947	-0.35344		-0.74643	-0.19693
-0.69778	-0.35644		-0.74949	-0.19851
-0.70086	-0.3596		-0.75256	-0.20014
-0.70395	-0.36275		-0.75569	-0.20183
-0.70704	-0.36593		-0.75871	-0.20337
-0.71026	-0.36954		-0.76187	-0.20501
-0.71332	-0.37293		-0.76489	-0.20649
-0.7164	-0.37614		-0.76794	-0.20806
-0.71942	-0.37979		-0.77102	-0.20989
-0.72253	-0.38365		-0.77415	-0.21174
-0.72562	-0.38794		-0.77726	-0.21378
-0.72866	-0.39226		-0.78032	-0.21589
-0.73177	-0.39677		-0.78338	-0.21803
-0.73491	-0.40158		-0.78649	-0.22037
-0.73787	-0.40632		-0.7896	-0.22286
-0.74101	-0.41116		-0.79269	-0.22536
-0.74411	-0.41598		-0.7958	-0.22803
-0.74717	-0.42061		-0.79882	-0.23061
-0.75024	-0.42528		-0.80199	-0.23322
-0.75332	-0.42981		-0.80496	-0.23574
-0.75635	-0.43422		-0.80808	-0.23838
-0.75943	-0.43859		-0.81116	-0.24101
-0.76258	-0.44277		-0.81427	-0.24368
-0.76566	-0.44682		-0.81737	-0.24628
-0.76871	-0.4507		-0.82042	-0.24888
-0.77172	-0.45443		-0.8235	-0.25137
-0.77481	-0.45816		-0.82653	-0.2538
-0.77795	-0.46179		-0.82963	-0.25637
-0.78097	-0.46526		-0.83275	-0.25873
-0.78408	-0.46875		-0.83586	-0.26117
-0.78718	-0.47213		-0.83893	-0.26347
-0.79025	-0.47556		-0.84206	-0.26569
-0.79333	-0.47872		-0.84506	-0.26775
-0.79645	-0.48175		-0.84814	-0.26994
-0.79949	-0.48477		-0.8512	-0.27203
-0.80263	-0.4877		-0.85439	-0.27425
-0.80572	-0.49053		-0.85742	-0.27627
-0.80871	-0.49319		-0.86052	-0.27834
-0.81181	-0.49582		-0.86357	-0.28022
-0.81487	-0.49845		-0.86662	-0.28206
-0.81792	-0.50097		-0.86975	-0.284
-0.82107	-0.50335		-0.87283	-0.28598
-0.82413	-0.50588		-0.87592	-0.2878
-0.82721	-0.50844		-0.879	-0.28965
-0.83029	-0.51053		-0.88206	-0.29123
-0.83337	-0.51273		-0.88505	-0.29278
-0.83647	-0.51474		-0.88818	-0.29453
-0.83949	-0.51679		-0.89129	-0.2962
-0.84263	-0.51866		-0.8944	-0.29797
-0.8457	-0.52042		-0.89749	-0.29943
-0.84876	-0.5221		-0.90056	-0.30097
-0.85184	-0.52388		-0.90367	-0.30243
-0.8549	-0.52573		-0.90673	-0.30389
-0.85797	-0.52735		-0.90985	-0.30533
-0.86108	-0.5288		-0.91296	-0.30684
-0.86414	-0.53016		-0.916	-0.30822
-0.86729	-0.53181		-0.91913	-0.30967
-0.8704	-0.53308		-0.92214	-0.31106
-0.87345	-0.5343		-0.92517	-0.3122
-0.8765	-0.53529		-0.92828	-0.31352
-0.87966	-0.53621		-0.93138	-0.31481
-0.88278	-0.53723		-0.93449	-0.31613
-0.88572	-0.53804		-0.93757	-0.31744
-0.88883	-0.53872		-0.94069	-0.31865
-0.89192	-0.53948		-0.94376	-0.31994
-0.89498	-0.54025		-0.94681	-0.32119
-0.89805	-0.54138		-0.94986	-0.32246
-0.90118	-0.54183		-0.95305	-0.32367
-0.90422	-0.54219		-0.95612	-0.32479
-0.90734	-0.5426		-0.95923	-0.32594
-0.9104	-0.54286		-0.9622	-0.32693
-0.91346	-0.54316		-0.96525	-0.32792
-0.91654	-0.54341		-0.9684	-0.32916
-0.91963	-0.54348		-0.97143	-0.33031
-0.92272	-0.54373		-0.97459	-0.33151
-0.92579	-0.54375		-0.97763	-0.33269
-0.92881	-0.54372		-0.98076	-0.33376
-0.93186	-0.54381		-0.98381	-0.33489
-0.93497	-0.54371		-0.98694	-0.33619
-0.93808	-0.54373		-0.99	-0.33747
-0.94117	-0.5437		-0.99311	-0.33893
-0.94427	-0.54362		-0.99616	-0.34009
-0.94729	-0.54358		-0.99924	-0.34149
-0.95038	-0.54348		-1.00232	-0.34257
-0.95346	-0.54339		-1.00537	-0.34378
-0.95653	-0.5434		-1.00847	-0.34529
-0.95964	-0.5433		-1.01156	-0.34688
-0.96272	-0.54331		-1.01463	-0.34855
-0.9658	-0.5432		-1.01776	-0.35021
-0.96884	-0.54319		-1.0208	-0.35198
-0.9719	-0.54344		-1.02386	-0.35392
-0.97498	-0.54358		-1.02695	-0.35667
-0.97808	-0.54372		-1.03007	-0.36096
-0.98119	-0.5441		-1.0332	-0.37089
-0.98426	-0.54446		-1.0362	-0.39483
-0.98733	-0.54535		-1.03929	-0.44306
-0.99041	-0.54694		-1.04233	-0.51967
-0.99345	-0.5499		-1.04545	-0.62716
-0.9966	-0.55678		-1.04855	-0.77415
-0.99964	-0.57185		-1.05164	-0.99751
-1.00273	-0.61059		-1.05468	-1.43693
-1.00576	-0.72104		-1.05781	-2.51911
-1.00887	-1.09901		-1.06087	-5.34472
-1.01193	-2.7712		-1.06397	-11.3896
-1.01505	-10.2334		-1.0671	-20.8924
-1.01811	-33.4131		-1.07017	-33.7225
-1.02114	-73.2266		-1.07321	-48.8853
-1.02426	-109.248		-1.07634	-64.1599
-1.02743	-135.308		-1.0794	-77.8625
-1.03049	-154.183		-1.08245	-89.5431
-1.0336	-167.985		-1.08551	-99.8185
-1.03666	-178.448		-1.08861	-109.38
-1.03975	-187.572		-1.09175	-119.027
-1.04281	-197.129		-1.09478	-128.818
-1.04587	-207.575		-1.09791	-138.746
-1.04897	-218.475		-1.09997	-145.223
-1.05197	-229.64		-1.10054	-146.984
-1.05508	-241.254
-1.0582	-252.979
-1.06123	-265.096
-1.06432	-277.414
-1.06743	-289.714
-1.07049	-302.107
-1.07357	-314.357
-1.07667	-326.495
-1.07973	-338.622
-1.0828	-350.482
-1.08587	-362.314
-1.08897	-374.224
-1.09202	-386.001
-1.09514	-397.885
-1.09823	-409.726
-1.10008	-416.9
-1.10055	-418.678
