# Supplementary material for: A biocompatible electrolyte enables highly reversible Zn anode for zinc ion battery
Source: Nat Commun. 2023 Oct 16;14:6526. doi: 10.1038/s41467-023-42333-z (PMC10579325; doi:10.1038/s41467-023-42333-z)
Supplement: Supplementary file 5 — Source Data [file 41467_2023_42333_MOESM5_ESM.zip › Source Data/Figure 2.xlsx]

## Sheet: Figure 2a
	pH value	Electrolytes
1	4.25	Liquid electrolyte
2	5.05	HA gel electrolyte
3	6.93	1 wt% HA in water

## Sheet: Figure 2b
	Liquid electrolyte			HA gel electrolyte
Potential (V vs. Zn2+/Zn)	Log (Current (A))		Potential (V vs. Zn2+/Zn)	Log (Current (A))
-0.25	-1.061		-0.25	-1.585
-0.249	-1.062		-0.249	-1.59
-0.248	-1.065		-0.248	-1.595
-0.247	-1.069		-0.247	-1.601
-0.246	-1.073		-0.246	-1.605
-0.245	-1.077		-0.245	-1.61
-0.244	-1.081		-0.244	-1.615
-0.243	-1.085		-0.243	-1.619
-0.242	-1.088		-0.242	-1.623
-0.241	-1.092		-0.241	-1.628
-0.24	-1.096		-0.24	-1.632
-0.239	-1.1		-0.239	-1.635
-0.238	-1.104		-0.238	-1.638
-0.237	-1.108		-0.237	-1.643
-0.236	-1.112		-0.236	-1.645
-0.235	-1.115		-0.235	-1.649
-0.234	-1.119		-0.234	-1.651
-0.233	-1.123		-0.233	-1.654
-0.232	-1.127		-0.232	-1.657
-0.231	-1.13		-0.231	-1.66
-0.23	-1.134		-0.23	-1.663
-0.229	-1.138		-0.229	-1.667
-0.228	-1.142		-0.228	-1.67
-0.227	-1.146		-0.227	-1.673
-0.226	-1.15		-0.226	-1.676
-0.225	-1.154		-0.225	-1.679
-0.224	-1.158		-0.224	-1.682
-0.223	-1.162		-0.223	-1.686
-0.222	-1.165		-0.222	-1.689
-0.221	-1.169		-0.221	-1.692
-0.22	-1.174		-0.22	-1.696
-0.219	-1.178		-0.219	-1.7
-0.218	-1.182		-0.218	-1.704
-0.217	-1.186		-0.217	-1.707
-0.216	-1.19		-0.216	-1.711
-0.215	-1.194		-0.215	-1.715
-0.214	-1.198		-0.214	-1.718
-0.213	-1.201		-0.213	-1.722
-0.212	-1.205		-0.212	-1.724
-0.211	-1.209		-0.211	-1.726
-0.21	-1.213		-0.21	-1.73
-0.209	-1.216		-0.209	-1.734
-0.208	-1.22		-0.208	-1.737
-0.207	-1.224		-0.207	-1.741
-0.206	-1.227		-0.206	-1.745
-0.205	-1.231		-0.205	-1.748
-0.204	-1.234		-0.204	-1.753
-0.203	-1.238		-0.203	-1.757
-0.202	-1.242		-0.202	-1.761
-0.201	-1.245		-0.201	-1.766
-0.2	-1.249		-0.2	-1.77
-0.199	-1.253		-0.199	-1.774
-0.198	-1.256		-0.198	-1.777
-0.197	-1.26		-0.197	-1.781
-0.196	-1.264		-0.196	-1.785
-0.195	-1.267		-0.195	-1.789
-0.194	-1.271		-0.194	-1.793
-0.193	-1.274		-0.193	-1.798
-0.192	-1.278		-0.192	-1.803
-0.191	-1.281		-0.191	-1.808
-0.19	-1.285		-0.19	-1.82
-0.189	-1.288		-0.189	-1.825
-0.188	-1.292		-0.188	-1.831
-0.187	-1.295		-0.187	-1.836
-0.186	-1.299		-0.186	-1.842
-0.185	-1.302		-0.185	-1.847
-0.184	-1.306		-0.184	-1.853
-0.183	-1.309		-0.183	-1.858
-0.182	-1.313		-0.182	-1.864
-0.181	-1.317		-0.181	-1.869
-0.18	-1.32		-0.18	-1.875
-0.179	-1.324		-0.179	-1.88
-0.178	-1.328		-0.178	-1.885
-0.177	-1.332		-0.177	-1.89
-0.176	-1.335		-0.176	-1.895
-0.175	-1.339		-0.175	-1.9
-0.174	-1.342		-0.174	-1.904
-0.173	-1.346		-0.173	-1.909
-0.172	-1.35		-0.172	-1.915
-0.171	-1.353		-0.171	-1.92
-0.17	-1.357		-0.17	-1.925
-0.169	-1.361		-0.169	-1.93
-0.168	-1.364		-0.168	-1.935
-0.167	-1.368		-0.167	-1.94
-0.166	-1.372		-0.166	-1.945
-0.165	-1.376		-0.165	-1.951
-0.164	-1.38		-0.164	-1.956
-0.163	-1.384		-0.163	-1.961
-0.162	-1.388		-0.162	-1.966
-0.161	-1.392		-0.161	-1.972
-0.16	-1.396		-0.16	-1.978
-0.159	-1.4		-0.159	-1.985
-0.158	-1.404		-0.158	-1.993
-0.157	-1.408		-0.157	-2
-0.156	-1.412		-0.156	-2.007
-0.155	-1.416		-0.155	-2.014
-0.154	-1.42		-0.154	-2.021
-0.153	-1.425		-0.153	-2.028
-0.152	-1.429		-0.152	-2.035
-0.151	-1.433		-0.151	-2.042
-0.15	-1.438		-0.15	-2.048
-0.149	-1.442		-0.149	-2.054
-0.148	-1.446		-0.148	-2.06
-0.147	-1.45		-0.147	-2.066
-0.146	-1.455		-0.146	-2.073
-0.145	-1.459		-0.145	-2.079
-0.144	-1.464		-0.144	-2.086
-0.143	-1.468		-0.143	-2.094
-0.142	-1.472		-0.142	-2.102
-0.141	-1.477		-0.141	-2.11
-0.14	-1.481		-0.14	-2.118
-0.139	-1.486		-0.139	-2.127
-0.138	-1.491		-0.138	-2.136
-0.137	-1.496		-0.137	-2.146
-0.136	-1.501		-0.136	-2.159
-0.135	-1.506		-0.135	-2.17
-0.134	-1.51		-0.134	-2.179
-0.133	-1.515		-0.133	-2.187
-0.132	-1.52		-0.132	-2.196
-0.131	-1.525		-0.131	-2.204
-0.13	-1.53		-0.13	-2.212
-0.129	-1.535		-0.129	-2.22
-0.128	-1.54		-0.128	-2.229
-0.127	-1.546		-0.127	-2.238
-0.126	-1.551		-0.126	-2.247
-0.125	-1.556		-0.125	-2.257
-0.124	-1.561		-0.124	-2.266
-0.123	-1.567		-0.123	-2.276
-0.122	-1.572		-0.122	-2.286
-0.121	-1.578		-0.121	-2.297
-0.12	-1.583		-0.12	-2.306
-0.119	-1.589		-0.119	-2.316
-0.118	-1.594		-0.118	-2.326
-0.117	-1.6		-0.117	-2.337
-0.116	-1.606		-0.116	-2.347
-0.115	-1.612		-0.115	-2.358
-0.114	-1.618		-0.114	-2.369
-0.113	-1.624		-0.113	-2.38
-0.112	-1.63		-0.112	-2.39
-0.111	-1.636		-0.111	-2.4
-0.11	-1.643		-0.11	-2.409
-0.109	-1.648		-0.109	-2.418
-0.108	-1.655		-0.108	-2.427
-0.107	-1.661		-0.107	-2.436
-0.106	-1.668		-0.106	-2.444
-0.105	-1.674		-0.105	-2.452
-0.104	-1.681		-0.104	-2.459
-0.103	-1.688		-0.103	-2.466
-0.102	-1.694		-0.102	-2.473
-0.101	-1.702		-0.101	-2.479
-0.1	-1.708		-0.1	-2.487
-0.099	-1.715		-0.099	-2.494
-0.098	-1.723		-0.098	-2.502
-0.097	-1.73		-0.097	-2.51
-0.096	-1.737		-0.096	-2.518
-0.095	-1.745		-0.095	-2.526
-0.094	-1.752		-0.094	-2.534
-0.093	-1.76		-0.093	-2.543
-0.092	-1.768		-0.092	-2.552
-0.091	-1.776		-0.091	-2.562
-0.09	-1.784		-0.09	-2.572
-0.089	-1.793		-0.089	-2.583
-0.088	-1.801		-0.088	-2.593
-0.087	-1.809		-0.087	-2.604
-0.086	-1.825		-0.086	-2.615
-0.085	-1.834		-0.085	-2.626
-0.084	-1.843		-0.084	-2.638
-0.083	-1.852		-0.083	-2.65
-0.082	-1.861		-0.082	-2.662
-0.081	-1.871		-0.081	-2.674
-0.08	-1.88		-0.08	-2.685
-0.079	-1.89		-0.079	-2.696
-0.078	-1.9		-0.078	-2.708
-0.077	-1.91		-0.077	-2.719
-0.076	-1.921		-0.076	-2.731
-0.075	-1.931		-0.075	-2.742
-0.074	-1.942		-0.074	-2.754
-0.073	-1.953		-0.073	-2.766
-0.072	-1.964		-0.072	-2.779
-0.071	-1.976		-0.071	-2.792
-0.07	-1.987		-0.07	-2.805
-0.069	-1.999		-0.069	-2.819
-0.068	-2.012		-0.068	-2.832
-0.067	-2.024		-0.067	-2.846
-0.066	-2.037		-0.066	-2.861
-0.065	-2.05		-0.065	-2.876
-0.064	-2.064		-0.064	-2.89
-0.063	-2.078		-0.063	-2.906
-0.062	-2.091		-0.062	-2.922
-0.061	-2.106		-0.061	-2.938
-0.06	-2.121		-0.06	-2.955
-0.059	-2.136		-0.059	-2.971
-0.058	-2.152		-0.058	-2.988
-0.057	-2.168		-0.057	-3.005
-0.056	-2.184		-0.056	-3.023
-0.055	-2.202		-0.055	-3.041
-0.054	-2.219		-0.054	-3.06
-0.053	-2.237		-0.053	-3.079
-0.052	-2.256		-0.052	-3.098
-0.051	-2.275		-0.051	-3.118
-0.05	-2.295		-0.05	-3.138
-0.049	-2.315		-0.049	-3.159
-0.048	-2.336		-0.048	-3.18
-0.047	-2.358		-0.047	-3.202
-0.046	-2.381		-0.046	-3.224
-0.045	-2.405		-0.045	-3.246
-0.044	-2.43		-0.044	-3.27
-0.043	-2.455		-0.043	-3.294
-0.042	-2.482		-0.042	-3.319
-0.041	-2.51		-0.041	-3.344
-0.04	-2.539		-0.04	-3.37
-0.039	-2.57		-0.039	-3.397
-0.038	-2.602		-0.038	-3.426
-0.037	-2.636		-0.037	-3.454
-0.036	-2.672		-0.036	-3.485
-0.035	-2.71		-0.035	-3.516
-0.034	-2.75		-0.034	-3.548
-0.033	-2.793		-0.033	-3.581
-0.032	-2.84		-0.032	-3.616
-0.031	-2.889		-0.031	-3.653
-0.03	-2.943		-0.03	-3.692
-0.029	-3		-0.029	-3.732
-0.028	-3.063		-0.028	-3.775
-0.027	-3.131		-0.027	-3.822
-0.026	-3.205		-0.026	-3.873
-0.025	-3.287		-0.025	-3.928
-0.024	-3.376		-0.024	-3.987
-0.023	-3.475		-0.023	-4.055
-0.022	-3.585		-0.022	-4.132
-0.021	-3.71		-0.021	-4.221
-0.02	-3.86		-0.02	-4.33
-0.019	-4.053		-0.019	-4.469
-0.018	-4.337		-0.018	-4.664
-0.017	-5.109		-0.017	-5.007
-0.016	-4.572		-0.016	-5.808
-0.015	-4.221		-0.015	-4.904
-0.014	-4.036		-0.014	-4.639
-0.013	-3.905		-0.013	-4.481
-0.012	-3.8		-0.012	-4.362
-0.011	-3.711		-0.011	-4.278
-0.01	-3.628		-0.01	-4.208
-0.009	-3.55		-0.009	-4.15
-0.008	-3.475		-0.008	-4.102
-0.007	-3.398		-0.007	-4.058
-0.006	-3.325		-0.006	-4.02
-0.005	-3.253		-0.005	-3.985
-0.004	-3.182		-0.004	-3.953
-0.003	-3.115		-0.003	-3.924
-0.002	-3.05		-0.002	-3.896
-0.001	-2.988		-0.001	-3.87
0	-2.927		0	-3.843
0.001	-2.87		0.001	-3.819
0.002	-2.817		0.002	-3.795
0.003	-2.766		0.003	-3.771
0.004	-2.717		0.004	-3.747
0.005	-2.672		0.005	-3.724
0.006	-2.628		0.006	-3.701
0.007	-2.588		0.007	-3.678
0.008	-2.549		0.008	-3.655
0.009	-2.513		0.009	-3.631
0.01	-2.48		0.01	-3.607
0.011	-2.448		0.011	-3.583
0.012	-2.417		0.012	-3.559
0.013	-2.388		0.013	-3.535
0.014	-2.36		0.014	-3.51
0.015	-2.334		0.015	-3.484
0.016	-2.309		0.016	-3.459
0.017	-2.286		0.017	-3.434
0.018	-2.263		0.018	-3.409
0.019	-2.242		0.019	-3.384
0.02	-2.222		0.02	-3.359
0.021	-2.203		0.021	-3.335
0.022	-2.184		0.022	-3.31
0.023	-2.167		0.023	-3.286
0.024	-2.15		0.024	-3.262
0.025	-2.133		0.025	-3.239
0.026	-2.117		0.026	-3.215
0.027	-2.102		0.027	-3.193
0.028	-2.087		0.028	-3.17
0.029	-2.073		0.029	-3.149
0.03	-2.059		0.03	-3.128
0.031	-2.045		0.031	-3.107
0.032	-2.032		0.032	-3.088
0.033	-2.019		0.033	-3.068
0.034	-2.007		0.034	-3.05
0.035	-1.995		0.035	-3.031
0.036	-1.983		0.036	-3.013
0.037	-1.971		0.037	-2.995
0.038	-1.96		0.038	-2.978
0.039	-1.948		0.039	-2.961
0.04	-1.938		0.04	-2.944
0.041	-1.927		0.041	-2.928
0.042	-1.917		0.042	-2.912
0.043	-1.906		0.043	-2.897
0.044	-1.896		0.044	-2.882
0.045	-1.887		0.045	-2.867
0.046	-1.877		0.046	-2.853
0.047	-1.868		0.047	-2.839
0.048	-1.858		0.048	-2.826
0.049	-1.849		0.049	-2.813
0.05	-1.84		0.05	-2.8
0.051	-1.832		0.051	-2.787
0.052	-1.823		0.052	-2.774
0.053	-1.814		0.053	-2.762
0.054	-1.806		0.054	-2.75
0.055	-1.797		0.055	-2.739
0.056	-1.789		0.056	-2.728
0.057	-1.781		0.057	-2.717
0.058	-1.773		0.058	-2.706
0.059	-1.765		0.059	-2.696
0.06	-1.757		0.06	-2.685
0.061	-1.749		0.061	-2.675
0.062	-1.742		0.062	-2.665
0.063	-1.734		0.063	-2.655
0.064	-1.727		0.064	-2.645
0.065	-1.719		0.065	-2.636
0.066	-1.712		0.066	-2.627
0.067	-1.704		0.067	-2.618
0.068	-1.697		0.068	-2.61
0.069	-1.69		0.069	-2.601
0.07	-1.683		0.07	-2.593
0.071	-1.676		0.071	-2.585
0.072	-1.669		0.072	-2.577
0.073	-1.662		0.073	-2.569
0.074	-1.655		0.074	-2.563
0.075	-1.648		0.075	-2.556
0.076	-1.642		0.076	-2.55
0.077	-1.635		0.077	-2.543
0.078	-1.629		0.078	-2.538
0.079	-1.622		0.079	-2.531
0.08	-1.616		0.08	-2.526
0.081	-1.61		0.081	-2.519
0.082	-1.604		0.082	-2.496
0.083	-1.598		0.083	-2.491
0.084	-1.592		0.084	-2.485
0.085	-1.586		0.085	-2.481
0.086	-1.58		0.086	-2.477
0.087	-1.574		0.087	-2.473
0.088	-1.569		0.088	-2.468
0.089	-1.563		0.089	-2.463
0.09	-1.557		0.09	-2.458
0.091	-1.552		0.091	-2.453
0.092	-1.547		0.092	-2.448
0.093	-1.541		0.093	-2.443
0.094	-1.536		0.094	-2.438
0.095	-1.531		0.095	-2.432
0.096	-1.526		0.096	-2.426
0.097	-1.521		0.097	-2.42
0.098	-1.51		0.098	-2.415
0.099	-1.505		0.099	-2.409
0.1	-1.501		0.1	-2.405
0.101	-1.496		0.101	-2.398
0.102	-1.491		0.102	-2.392
0.103	-1.486		0.103	-2.387
0.104	-1.482		0.104	-2.382
0.105	-1.478		0.105	-2.378
0.106	-1.473		0.106	-2.372
0.107	-1.469		0.107	-2.366
0.108	-1.464		0.108	-2.36
0.109	-1.46		0.109	-2.356
0.11	-1.456		0.11	-2.352
0.111	-1.452		0.111	-2.347
0.112	-1.448		0.112	-2.344
0.113	-1.444		0.113	-2.339
0.114	-1.44		0.114	-2.335
0.115	-1.436		0.115	-2.331
0.116	-1.432		0.116	-2.327
0.117	-1.428		0.117	-2.324
0.118	-1.424		0.118	-2.32
0.119	-1.42		0.119	-2.316
0.12	-1.417		0.12	-2.312
0.121	-1.413		0.121	-2.308
0.122	-1.409		0.122	-2.304
0.123	-1.406		0.123	-2.3
0.124	-1.403		0.124	-2.296
0.125	-1.399		0.125	-2.293
0.126	-1.395		0.126	-2.289
0.127	-1.392		0.127	-2.286
0.128	-1.389		0.128	-2.281
0.129	-1.386		0.129	-2.278
0.13	-1.382		0.13	-2.274
0.131	-1.379		0.131	-2.27
0.132	-1.376		0.132	-2.266
0.133	-1.373		0.133	-2.262
0.134	-1.37		0.134	-2.258
0.135	-1.367		0.135	-2.254
0.136	-1.364		0.136	-2.25
0.137	-1.361		0.137	-2.246
0.138	-1.358		0.138	-2.243
0.139	-1.355		0.139	-2.239
0.14	-1.353		0.14	-2.236
0.141	-1.35		0.141	-2.233
0.142	-1.347		0.142	-2.231
0.143	-1.344		0.143	-2.227
0.144	-1.342		0.144	-2.225
0.145	-1.339		0.145	-2.222
0.146	-1.337		0.146	-2.22
0.147	-1.334		0.147	-2.217
0.148	-1.332		0.148	-2.214
0.149	-1.329		0.149	-2.211
0.15	-1.326		0.15	-2.208
0.151	-1.324		0.151	-2.206
0.152	-1.322		0.152	-2.204
0.153	-1.319		0.153	-2.202
0.154	-1.317		0.154	-2.199
0.155	-1.314		0.155	-2.197
0.156	-1.312		0.156	-2.194
0.157	-1.31		0.157	-2.192
0.158	-1.308		0.158	-2.188
0.159	-1.305		0.159	-2.186
0.16	-1.303		0.16	-2.185
0.161	-1.301		0.161	-2.183
0.162	-1.299		0.162	-2.181
0.163	-1.297		0.163	-2.178
0.164	-1.294		0.164	-2.175
0.165	-1.292		0.165	-2.173
0.166	-1.29		0.166	-2.171
0.167	-1.288		0.167	-2.168
0.168	-1.286		0.168	-2.164
0.169	-1.284		0.169	-2.161
0.17	-1.282		0.17	-2.157
0.171	-1.28		0.171	-2.153
0.172	-1.278		0.172	-2.15
0.173	-1.277		0.173	-2.147
0.174	-1.275		0.174	-2.144
0.175	-1.273		0.175	-2.142
0.176	-1.271		0.176	-2.14
0.177	-1.269		0.177	-2.138
0.178	-1.267		0.178	-2.135
0.179	-1.266		0.179	-2.133
0.18	-1.264		0.18	-2.131
0.181	-1.262		0.181	-2.129
0.182	-1.261		0.182	-2.127
0.183	-1.259		0.183	-2.126
0.184	-1.257		0.184	-2.125
0.185	-1.256		0.185	-2.124
0.186	-1.254		0.186	-2.123
0.187	-1.253		0.187	-2.121
0.188	-1.251		0.188	-2.119
0.189	-1.25		0.189	-2.118
0.19	-1.248		0.19	-2.117
0.191	-1.247		0.191	-2.115
0.192	-1.246		0.192	-2.114
0.193	-1.244		0.193	-2.114
0.194	-1.243		0.194	-2.114
0.195	-1.242		0.195	-2.113
0.196	-1.241		0.196	-2.111
0.197	-1.239		0.197	-2.11
0.198	-1.238		0.198	-2.11
0.199	-1.237		0.199	-2.108
0.2	-1.236		0.2	-2.108
0.201	-1.235		0.201	-2.107
0.202	-1.235		0.202	-2.105
0.203	-1.234		0.203	-2.104
0.204	-1.233		0.204	-2.103
0.205	-1.233		0.205	-2.101
0.206	-1.232		0.206	-2.098
0.207	-1.232		0.207	-2.097
0.208	-1.232		0.208	-2.095
0.209	-1.231		0.209	-2.093
0.21	-1.231		0.21	-2.09
0.211	-1.231		0.211	-2.087
0.212	-1.231		0.212	-2.086
0.213	-1.23		0.213	-2.084
0.214	-1.23		0.214	-2.082
0.215	-1.229		0.215	-2.079
0.216	-1.228		0.216	-2.077
0.217	-1.227		0.217	-2.075
0.218	-1.226		0.218	-2.074
0.219	-1.225		0.219	-2.072
0.22	-1.223		0.22	-2.071
0.221	-1.222		0.221	-2.068
0.222	-1.221		0.222	-2.067
0.223	-1.22		0.223	-2.066
0.224	-1.218		0.224	-2.064
0.225	-1.217		0.225	-2.062
0.226	-1.215		0.226	-2.06
0.227	-1.214		0.227	-2.058
0.228	-1.212		0.228	-2.056
0.229	-1.21		0.229	-2.055
0.23	-1.208		0.23	-2.052
0.231	-1.207		0.231	-2.05
0.232	-1.205		0.232	-2.047
0.233	-1.202		0.233	-2.044
0.234	-1.2		0.234	-2.042
0.235	-1.198		0.235	-2.039
0.236	-1.196		0.236	-2.037
0.237	-1.193		0.237	-2.035
0.238	-1.191		0.238	-2.032
0.239	-1.188		0.239	-2.03
0.24	-1.186		0.24	-2.028
0.241	-1.183		0.241	-2.026
0.242	-1.18		0.242	-2.024
0.243	-1.178		0.243	-2.023
0.244	-1.175		0.244	-2.02
0.245	-1.173		0.245	-2.019
0.246	-1.17		0.246	-2.017
0.247	-1.167		0.247	-2.015
0.248	-1.165		0.248	-2.014
0.249	-1.162		0.249	-2.012

## Sheet: Figure 2c
	Pristine			HA gel electrolyte			Liquid electrolyte
2 Theta (degree)	Intensity (a.u.)		2 Theta (degree)	Intensity (a.u.)		2 Theta (degree)	Intensity (a.u.)
5	80		5	104755		5	194231
5.02	80		5.02	104755		5.02	194231
5.04	80		5.04	104755		5.04	194231
5.06	80		5.06	104761		5.06	194237
5.08	88		5.08	104772		5.08	194249
5.1	91		5.1	104763		5.1	194250
5.12	94		5.12	104767		5.12	194248
5.14	91		5.14	104769		5.14	194259
5.16	82		5.16	104758		5.16	194256
5.18	91		5.18	104759		5.18	194252
5.2	92		5.2	104762		5.2	194249
5.22	96		5.22	104764		5.22	194245
5.24	104		5.24	104764		5.24	194239
5.26	113		5.26	104765		5.26	194238
5.28	116		5.28	104776		5.28	194240
5.3	117		5.3	104772		5.3	194253
5.32	113		5.32	104763		5.32	194248
5.34	115		5.34	104766		5.34	194240
5.36	105		5.36	104768		5.36	194235
5.38	92		5.38	104765		5.38	194236
5.4	92		5.4	104766		5.4	194231
5.42	96		5.42	104785		5.42	194237
5.44	101		5.44	104786		5.44	194237
5.46	105		5.46	104787		5.46	194247
5.48	107		5.48	104784		5.48	194244
5.5	108		5.5	104785		5.5	194238
5.52	96		5.52	104780		5.52	194235
5.54	92		5.54	104768		5.54	194236
5.56	95		5.56	104774		5.56	194239
5.58	106		5.58	104783		5.58	194250
5.6	103		5.6	104782		5.6	194250
5.62	101		5.62	104782		5.62	194257
5.64	110		5.64	104781		5.64	194260
5.66	101		5.66	104777		5.66	194254
5.68	96		5.68	104778		5.68	194253
5.7	102		5.7	104774		5.7	194245
5.72	111		5.72	104787		5.72	194239
5.74	116		5.74	104788		5.74	194242
5.76	104		5.76	104791		5.76	194242
5.78	110		5.78	104787		5.78	194252
5.8	117		5.8	104776		5.8	194256
5.82	120		5.82	104773		5.82	194251
5.84	127		5.84	104769		5.84	194258
5.86	120		5.86	104768		5.86	194253
5.88	127		5.88	104773		5.88	194247
5.9	120		5.9	104773		5.9	194257
5.92	114		5.92	104783		5.92	194259
5.94	113		5.94	104795		5.94	194254
5.96	112		5.96	104793		5.96	194246
5.98	119		5.98	104792		5.98	194237
6	119		6	104775		6	194250
6.02	108		6.02	104769		6.02	194249
6.04	106		6.04	104769		6.04	194254
6.06	110		6.06	104774		6.06	194268
6.08	107		6.08	104768		6.08	194266
6.1	107		6.1	104783		6.1	194263
6.12	113		6.12	104783		6.12	194262
6.14	120		6.14	104789		6.14	194256
6.16	116		6.16	104783		6.16	194270
6.18	103		6.18	104790		6.18	194268
6.2	104		6.2	104788		6.2	194262
6.22	120		6.22	104801		6.22	194262
6.24	114		6.24	104779		6.24	194265
6.26	117		6.26	104775		6.26	194265
6.28	121		6.28	104774		6.28	194274
6.3	126		6.3	104770		6.3	194279
6.32	113		6.32	104760		6.32	194275
6.34	107		6.34	104763		6.34	194264
6.36	116		6.36	104761		6.36	194273
6.38	127		6.38	104770		6.38	194280
6.4	120		6.4	104761		6.4	194287
6.42	125		6.42	104772		6.42	194286
6.44	125		6.44	104788		6.44	194298
6.46	113		6.46	104779		6.46	194299
6.48	103		6.48	104777		6.48	194283
6.5	103		6.5	104775		6.5	194274
6.52	97		6.52	104789		6.52	194282
6.54	107		6.54	104801		6.54	194289
6.56	100		6.56	104801		6.56	194306
6.58	112		6.58	104801		6.58	194303
6.6	109		6.6	104794		6.6	194310
6.62	106		6.62	104780		6.62	194314
6.64	113		6.64	104765		6.64	194298
6.66	112		6.66	104761		6.66	194298
6.68	115		6.68	104761		6.68	194290
6.7	121		6.7	104774		6.7	194292
6.72	122		6.72	104768		6.72	194304
6.74	124		6.74	104767		6.74	194299
6.76	112		6.76	104765		6.76	194310
6.78	114		6.78	104765		6.78	194323
6.8	114		6.8	104763		6.8	194320
6.82	110		6.82	104782		6.82	194343
6.84	122		6.84	104774		6.84	194340
6.86	116		6.86	104778		6.86	194338
6.88	122		6.88	104775		6.88	194320
6.9	118		6.9	104769		6.9	194299
6.92	106		6.92	104761		6.92	194290
6.94	112		6.94	104768		6.94	194283
6.96	105		6.96	104768		6.96	194294
6.98	105		6.98	104784		6.98	194296
7	109		7	104774		7	194294
7.02	104		7.02	104772		7.02	194304
7.04	106		7.04	104778		7.04	194281
7.06	106		7.06	104776		7.06	194283
7.08	111		7.08	104778		7.08	194273
7.1	116		7.1	104794		7.1	194284
7.12	119		7.12	104796		7.12	194286
7.14	124		7.14	104789		7.14	194277
7.16	118		7.16	104797		7.16	194275
7.18	113		7.18	104785		7.18	194304
7.2	119		7.2	104793		7.2	194321
7.22	121		7.22	104797		7.22	194417
7.24	114		7.24	104808		7.24	194511
7.26	111		7.26	104814		7.26	194623
7.28	114		7.28	104818		7.28	194731
7.3	109		7.3	104815		7.3	195020
7.32	103		7.32	104825		7.32	195493
7.34	92		7.34	104806		7.34	195828
7.36	101		7.36	104808		7.36	195887
7.38	102		7.38	104802		7.38	195738
7.4	105		7.4	104809		7.4	195368
7.42	113		7.42	104806		7.42	194898
7.44	120		7.44	104818		7.44	194477
7.46	122		7.46	104821		7.46	194290
7.48	115		7.48	104819		7.48	194355
7.5	103		7.5	104817		7.5	194456
7.52	92		7.52	104828		7.52	194536
7.54	87		7.54	104839		7.54	194590
7.56	85		7.56	104840		7.56	194647
7.58	94		7.58	104845		7.58	194731
7.6	108		7.6	104862		7.6	194939
7.62	103		7.62	104867		7.62	195262
7.64	101		7.64	104887		7.64	195750
7.66	106		7.66	104890		7.66	196457
7.68	118		7.68	104922		7.68	197135
7.7	112		7.7	104948		7.7	197697
7.72	109		7.72	104957		7.72	198103
7.74	111		7.74	104969		7.74	198268
7.76	112		7.76	104988		7.76	198580
7.78	95		7.78	105019		7.78	200265
7.8	108		7.8	105049		7.8	202525
7.82	118		7.82	105071		7.82	204756
7.84	127		7.84	105109		7.84	206714
7.86	123		7.86	105137		7.86	208420
7.88	123		7.88	105165		7.88	209617
7.9	116		7.9	105181		7.9	210125
7.92	110		7.92	105219		7.92	210871
7.94	97		7.94	105263		7.94	213320
7.96	106		7.96	105293		7.96	217179
7.98	98		7.98	105298		7.98	222641
8	95		8	105273		8	233398
8.02	101		8.02	105662		8.02	249176
8.04	99		8.04	106144		8.04	267136
8.06	104		8.06	106461		8.06	286175
8.08	94		8.08	106567		8.08	325540
8.1	102		8.1	106452		8.1	398674
8.12	102		8.12	106117		8.12	465335
8.14	103		8.14	105634		8.14	490017
8.16	106		8.16	105167		8.16	470611
8.18	111		8.18	105163		8.18	413781
8.2	114		8.2	105185		8.2	330890
8.22	114		8.22	105184		8.22	243974
8.24	105		8.24	105145		8.24	194059
8.26	115		8.26	105125		8.26	194059
8.28	115		8.28	105080		8.28	198151
8.3	119		8.3	105053		8.3	201029
8.32	115		8.32	105006		8.32	200852
8.34	120		8.34	104985		8.34	200279
8.36	114		8.36	104957		8.36	199321
8.38	105		8.38	104935		8.38	198279
8.4	111		8.4	104921		8.4	197260
8.42	101		8.42	104914		8.42	196398
8.44	101		8.44	104913		8.44	195828
8.46	99		8.46	104897		8.46	195553
8.48	103		8.48	104887		8.48	195448
8.5	96		8.5	104879		8.5	195424
8.52	95		8.52	104866		8.52	195336
8.54	95		8.54	104849		8.54	195246
8.56	109		8.56	104850		8.56	195161
8.58	103		8.58	104849		8.58	195093
8.6	103		8.6	104842		8.6	195023
8.62	107		8.62	104833		8.62	194967
8.64	111		8.64	104826		8.64	194930
8.66	108		8.66	104825		8.66	194913
8.68	120		8.68	104808		8.68	194893
8.7	126		8.7	104811		8.7	194856
8.72	129		8.72	104816		8.72	194861
8.74	120		8.74	104823		8.74	194837
8.76	107		8.76	104811		8.76	194782
8.78	104		8.78	104819		8.78	194768
8.8	113		8.8	104815		8.8	194728
8.82	107		8.82	104820		8.82	194730
8.84	109		8.84	104804		8.84	194732
8.86	116		8.86	104797		8.86	194714
8.88	103		8.88	104780		8.88	194700
8.9	100		8.9	104759		8.9	194640
8.92	93		8.92	104763		8.92	194547
8.94	97		8.94	104765		8.94	194492
8.96	99		8.96	104777		8.96	194434
8.98	85		8.98	104778		8.98	194422
9	85		9	104775		9	194395
9.02	89		9.02	104776		9.02	194373
9.04	83		9.04	104761		9.04	194370
9.06	92		9.06	104759		9.06	194350
9.08	93		9.08	104769		9.08	194324
9.1	90		9.1	104773		9.1	194301
9.12	90		9.12	104775		9.12	194301
9.14	84		9.14	104767		9.14	194266
9.16	88		9.16	104765		9.16	194231
9.18	90		9.18	104759		9.18	194216
9.2	97		9.2	104755		9.2	194216
9.22	100		9.22	104768		9.22	194237
9.24	103		9.24	104765		9.24	194252
9.26	89		9.26	104773		9.26	194258
9.28	98		9.28	104779		9.28	194280
9.3	91		9.3	104776		9.3	194257
9.32	96		9.32	104774		9.32	194227
9.34	103		9.34	104771		9.34	194221
9.36	101		9.36	104765		9.36	194197
9.38	99		9.38	104773		9.38	194201
9.4	98		9.4	104761		9.4	194206
9.42	96		9.42	104758		9.42	194207
9.44	107		9.44	104770		9.44	194210
9.46	109		9.46	104775		9.46	194185
9.48	100		9.48	104786		9.48	194175
9.5	103		9.5	104788		9.5	194169
9.52	100		9.52	104783		9.52	194154
9.54	109		9.54	104779		9.54	194142
9.56	104		9.56	104769		9.56	194141
9.58	113		9.58	104767		9.58	194139
9.6	107		9.6	104779		9.6	194147
9.62	102		9.62	104786		9.62	194144
9.64	86		9.64	104796		9.64	194163
9.66	89		9.66	104788		9.66	194167
9.68	99		9.68	104787		9.68	194178
9.7	98		9.7	104782		9.7	194163
9.72	91		9.72	104774		9.72	194166
9.74	96		9.74	104774		9.74	194170
9.76	93		9.76	104773		9.76	194164
9.78	106		9.78	104797		9.78	194150
9.8	111		9.8	104792		9.8	194151
9.82	113		9.82	104787		9.82	194141
9.84	110		9.84	104793		9.84	194148
9.86	100		9.86	104780		9.86	194136
9.88	94		9.88	104777		9.88	194138
9.9	90		9.9	104768		9.9	194142
9.92	89		9.92	104766		9.92	194137
9.94	96		9.94	104775		9.94	194136
9.96	94		9.96	104762		9.96	194152
9.98	100		9.98	104774		9.98	194162
10	107		10	104780		10	194193
10.02	104		10.02	104770		10.02	194214
10.04	100		10.04	104773		10.04	194235
10.06	96		10.06	104775		10.06	194248
10.08	85		10.08	104776		10.08	194242
10.1	91		10.1	104776		10.1	194232
10.12	93		10.12	104782		10.12	194225
10.14	112		10.14	104797		10.14	194204
10.16	113		10.16	104810		10.16	194200
10.18	108		10.18	104803		10.18	194198
10.2	105		10.2	104789		10.2	194220
10.22	104		10.22	104783		10.22	194214
10.24	98		10.24	104782		10.24	194199
10.26	108		10.26	104779		10.26	194193
10.28	102		10.28	104777		10.28	194184
10.3	108		10.3	104766		10.3	194166
10.32	100		10.32	104774		10.32	194175
10.34	95		10.34	104766		10.34	194172
10.36	100		10.36	104764		10.36	194188
10.38	97		10.38	104769		10.38	194168
10.4	105		10.4	104777		10.4	194157
10.42	118		10.42	104789		10.42	194164
10.44	105		10.44	104788		10.44	194168
10.46	104		10.46	104770		10.46	194168
10.48	97		10.48	104764		10.48	194180
10.5	88		10.5	104760		10.5	194182
10.52	95		10.52	104764		10.52	194183
10.54	84		10.54	104776		10.54	194175
10.56	92		10.56	104781		10.56	194176
10.58	101		10.58	104792		10.58	194183
10.6	95		10.6	104786		10.6	194179
10.62	98		10.62	104795		10.62	194181
10.64	87		10.64	104789		10.64	194160
10.66	85		10.66	104793		10.66	194155
10.68	89		10.68	104786		10.68	194148
10.7	85		10.7	104787		10.7	194149
10.72	79		10.72	104777		10.72	194152
10.74	85		10.74	104772		10.74	194146
10.76	86		10.76	104763		10.76	194136
10.78	94		10.78	104765		10.78	194150
10.8	97		10.8	104751		10.8	194138
10.82	102		10.82	104764		10.82	194157
10.84	106		10.84	104760		10.84	194169
10.86	109		10.86	104772		10.86	194178
10.88	103		10.88	104770		10.88	194184
10.9	100		10.9	104772		10.9	194172
10.92	82		10.92	104774		10.92	194171
10.94	79		10.94	104765		10.94	194176
10.96	72		10.96	104769		10.96	194174
10.98	77		10.98	104774		10.98	194192
11	79		11	104762		11	194199
11.02	83		11.02	104764		11.02	194204
11.04	93		11.04	104757		11.04	194225
11.06	95		11.06	104755		11.06	194249
11.08	94		11.08	104766		11.08	194267
11.1	94		11.1	104777		11.1	194269
11.12	87		11.12	104789		11.12	194263
11.14	92		11.14	104785		11.14	194252
11.16	83		11.16	104767		11.16	194224
11.18	85		11.18	104759		11.18	194193
11.2	82		11.2	104758		11.2	194175
11.22	76		11.22	104757		11.22	194177
11.24	85		11.24	104767		11.24	194178
11.26	89		11.26	104783		11.26	194182
11.28	93		11.28	104782		11.28	194181
11.3	97		11.3	104787		11.3	194191
11.32	97		11.32	104781		11.32	194194
11.34	104		11.34	104767		11.34	194189
11.36	96		11.36	104760		11.36	194184
11.38	93		11.38	104750		11.38	194188
11.4	92		11.4	104760		11.4	194195
11.42	91		11.42	104767		11.42	194190
11.44	84		11.44	104761		11.44	194192
11.46	80		11.46	104767		11.46	194205
11.48	87		11.48	104778		11.48	194210
11.5	78		11.5	104769		11.5	194210
11.52	69		11.52	104761		11.52	194223
11.54	83		11.54	104753		11.54	194217
11.56	81		11.56	104758		11.56	194210
11.58	88		11.58	104756		11.58	194198
11.6	88		11.6	104761		11.6	194202
11.62	103		11.62	104776		11.62	194205
11.64	101		11.64	104787		11.64	194205
11.66	83		11.66	104779		11.66	194212
11.68	78		11.68	104773		11.68	194233
11.7	84		11.7	104778		11.7	194234
11.72	79		11.72	104773		11.72	194228
11.74	82		11.74	104760		11.74	194232
11.76	82		11.76	104773		11.76	194240
11.78	101		11.78	104778		11.78	194240
11.8	93		11.8	104772		11.8	194239
11.82	100		11.82	104762		11.82	194249
11.84	98		11.84	104766		11.84	194248
11.86	93		11.86	104780		11.86	194255
11.88	86		11.88	104780		11.88	194249
11.9	91		11.9	104773		11.9	194241
11.92	94		11.92	104785		11.92	194249
11.94	105		11.94	104779		11.94	194251
11.96	104		11.96	104774		11.96	194252
11.98	100		11.98	104774		11.98	194260
12	85		12	104770		12	194256
12.02	80		12.02	104771		12.02	194266
12.04	81		12.04	104777		12.04	194262
12.06	94		12.06	104778		12.06	194260
12.08	101		12.08	104787		12.08	194267
12.1	99		12.1	104784		12.1	194268
12.12	102		12.12	104777		12.12	194269
12.14	97		12.14	104782		12.14	194276
12.16	85		12.16	104778		12.16	194276
12.18	89		12.18	104780		12.18	194271
12.2	91		12.2	104773		12.2	194268
12.22	83		12.22	104774		12.22	194279
12.24	86		12.24	104779		12.24	194270
12.26	77		12.26	104767		12.26	194256
12.28	87		12.28	104752		12.28	194269
12.3	89		12.3	104750		12.3	194271
12.32	86		12.32	104754		12.32	194273
12.34	99		12.34	104757		12.34	194271
12.36	98		12.36	104753		12.36	194267
12.38	91		12.38	104761		12.38	194269
12.4	93		12.4	104771		12.4	194257
12.42	86		12.42	104762		12.42	194254
12.44	95		12.44	104751		12.44	194265
12.46	94		12.46	104754		12.46	194265
12.48	94		12.48	104763		12.48	194272
12.5	105		12.5	104772		12.5	194267
12.52	112		12.52	104775		12.52	194274
12.54	113		12.54	104782		12.54	194269
12.56	120		12.56	104792		12.56	194265
12.58	113		12.58	104788		12.58	194272
12.6	111		12.6	104787		12.6	194268
12.62	97		12.62	104802		12.62	194266
12.64	77		12.64	104796		12.64	194262
12.66	82		12.66	104790		12.66	194254
12.68	87		12.68	104779		12.68	194266
12.7	77		12.7	104769		12.7	194265
12.72	90		12.72	104765		12.72	194267
12.74	90		12.74	104772		12.74	194270
12.76	91		12.76	104773		12.76	194271
12.78	95		12.78	104784		12.78	194269
12.8	92		12.8	104783		12.8	194268
12.82	94		12.82	104788		12.82	194267
12.84	88		12.84	104780		12.84	194260
12.86	79		12.86	104769		12.86	194248
12.88	96		12.88	104770		12.88	194256
12.9	89		12.9	104778		12.9	194262
12.92	88		12.92	104769		12.92	194269
12.94	111		12.94	104765		12.94	194267
12.96	122		12.96	104771		12.96	194264
12.98	108		12.98	104774		12.98	194267
13	100		13	104764		13	194258
13.02	96		13.02	104759		13.02	194249
13.04	96		13.04	104753		13.04	194264
13.06	87		13.06	104752		13.06	194264
13.08	86		13.08	104749		13.08	194264
13.1	113		13.1	104757		13.1	194256
13.12	121		13.12	104761		13.12	194257
13.14	99		13.14	104769		13.14	194257
13.16	102		13.16	104777		13.16	194256
13.18	95		13.18	104782		13.18	194251
13.2	79		13.2	104783		13.2	194255
13.22	75		13.22	104785		13.22	194257
13.24	79		13.24	104792		13.24	194260
13.26	91		13.26	104796		13.26	194264
13.28	89		13.28	104781		13.28	194268
13.3	87		13.3	104775		13.3	194253
13.32	104		13.32	104775		13.32	194241
13.34	95		13.34	104772		13.34	194239
13.36	88		13.36	104773		13.36	194241
13.38	100		13.38	104768		13.38	194245
13.4	101		13.4	104779		13.4	194241
13.42	92		13.42	104776		13.42	194248
13.44	88		13.44	104766		13.44	194251
13.46	92		13.46	104759		13.46	194241
13.48	80		13.48	104774		13.48	194241
13.5	68		13.5	104777		13.5	194247
13.52	82		13.52	104781		13.52	194252
13.54	102		13.54	104788		13.54	194253
13.56	104		13.56	104788		13.56	194245
13.58	105		13.58	104780		13.58	194236
13.6	109		13.6	104767		13.6	194238
13.62	109		13.62	104746		13.62	194238
13.64	92		13.64	104757		13.64	194238
13.66	82		13.66	104757		13.66	194227
13.68	79		13.68	104757		13.68	194236
13.7	72		13.7	104763		13.7	194247
13.72	69		13.72	104758		13.72	194259
13.74	77		13.74	104761		13.74	194253
13.76	82		13.76	104762		13.76	194260
13.78	78		13.78	104759		13.78	194266
13.8	86		13.8	104771		13.8	194262
13.82	93		13.82	104781		13.82	194249
13.84	86		13.84	104781		13.84	194263
13.86	78		13.86	104773		13.86	194292
13.88	80		13.88	104769		13.88	194315
13.9	86		13.9	104780		13.9	194306
13.92	86		13.92	104780		13.92	194332
13.94	89		13.94	104774		13.94	194378
13.96	100		13.96	104767		13.96	194391
13.98	106		13.98	104777		13.98	194396
14	103		14	104777		14	194406
14.02	100		14.02	104760		14.02	194398
14.04	95		14.04	104766		14.04	194351
14.06	79		14.06	104784		14.06	194301
14.08	87		14.08	104784		14.08	194296
14.1	99		14.1	104777		14.1	194294
14.12	90		14.12	104778		14.12	194269
14.14	102		14.14	104783		14.14	194267
14.16	106		14.16	104787		14.16	194273
14.18	104		14.18	104777		14.18	194271
14.2	102		14.2	104785		14.2	194264
14.22	97		14.22	104786		14.22	194259
14.24	107		14.24	104778		14.24	194255
14.26	106		14.26	104773		14.26	194252
14.28	98		14.28	104771		14.28	194249
14.3	114		14.3	104764		14.3	194245
14.32	111		14.32	104768		14.32	194248
14.34	107		14.34	104761		14.34	194265
14.36	100		14.36	104764		14.36	194271
14.38	92		14.38	104767		14.38	194266
14.4	85		14.4	104761		14.4	194267
14.42	82		14.42	104767		14.42	194274
14.44	90		14.44	104778		14.44	194286
14.46	95		14.46	104788		14.46	194294
14.48	99		14.48	104792		14.48	194306
14.5	105		14.5	104783		14.5	194330
14.52	100		14.52	104783		14.52	194347
14.54	93		14.54	104783		14.54	194359
14.56	85		14.56	104783		14.56	194362
14.58	88		14.58	104781		14.58	194365
14.6	103		14.6	104776		14.6	194370
14.62	102		14.62	104781		14.62	194376
14.64	101		14.64	104777		14.64	194416
14.66	105		14.66	104763		14.66	194505
14.68	107		14.68	104752		14.68	194573
14.7	105		14.7	104743		14.7	194569
14.72	95		14.72	104767		14.72	194526
14.74	107		14.74	104775		14.74	194488
14.76	115		14.76	104774		14.76	194433
14.78	112		14.78	104780		14.78	194391
14.8	104		14.8	104782		14.8	194392
14.82	106		14.82	104775		14.82	194418
14.84	107		14.84	104766		14.84	194404
14.86	107		14.86	104762		14.86	194353
14.88	96		14.88	104774		14.88	194315
14.9	102		14.9	104771		14.9	194302
14.92	108		14.92	104763		14.92	194295
14.94	112		14.94	104758		14.94	194297
14.96	121		14.96	104768		14.96	194289
14.98	128		14.98	104773		14.98	194281
15	133		15	104775		15	194268
15.02	125		15.02	104787		15.02	194262
15.04	111		15.04	104787		15.04	194271
15.06	114		15.06	104772		15.06	194273
15.08	128		15.08	104763		15.08	194277
15.1	120		15.1	104759		15.1	194282
15.12	120		15.12	104765		15.12	194283
15.14	117		15.14	104768		15.14	194277
15.16	109		15.16	104770		15.16	194266
15.18	98		15.18	104782		15.18	194269
15.2	93		15.2	104788		15.2	194280
15.22	92		15.22	104783		15.22	194270
15.24	108		15.24	104768		15.24	194269
15.26	113		15.26	104759		15.26	194288
15.28	122		15.28	104764		15.28	194297
15.3	130		15.3	104773		15.3	194286
15.32	131		15.32	104772		15.32	194294
15.34	134		15.34	104767		15.34	194328
15.36	142		15.36	104779		15.36	194342
15.38	138		15.38	104787		15.38	194319
15.4	143		15.4	104781		15.4	194321
15.42	131		15.42	104778		15.42	194335
15.44	117		15.44	104783		15.44	194327
15.46	110		15.46	104795		15.46	194298
15.48	102		15.48	104784		15.48	194297
15.5	103		15.5	104756		15.5	194312
15.52	107		15.52	104757		15.52	194309
15.54	103		15.54	104769		15.54	194303
15.56	104		15.56	104764		15.56	194319
15.58	103		15.58	104762		15.58	194324
15.6	102		15.6	104779		15.6	194320
15.62	100		15.62	104796		15.62	194303
15.64	103		15.64	104789		15.64	194295
15.66	105		15.66	104771		15.66	194310
15.68	97		15.68	104777		15.68	194344
15.7	95		15.7	104777		15.7	194381
15.72	108		15.72	104762		15.72	194422
15.74	114		15.74	104768		15.74	194452
15.76	113		15.76	104771		15.76	194465
15.78	112		15.78	104762		15.78	194464
15.8	113		15.8	104771		15.8	194469
15.82	113		15.82	104776		15.82	194482
15.84	108		15.84	104774		15.84	194495
15.86	95		15.86	104770		15.86	194499
15.88	93		15.88	104777		15.88	194529
15.9	97		15.9	104784		15.9	194586
15.92	103		15.92	104769		15.92	194636
15.94	107		15.94	104760		15.94	194704
15.96	107		15.96	104777		15.96	194834
15.98	115		15.98	104778		15.98	195000
16	113		16	104779		16	195184
16.02	98		16.02	104792		16.02	195433
16.04	101		16.04	104802		16.04	195797
16.06	103		16.06	104808		16.06	196163
16.08	103		16.08	104813		16.08	196653
16.1	108		16.1	104819		16.1	197236
16.12	102		16.12	104806		16.12	197934
16.14	97		16.14	104821		16.14	199213
16.16	103		16.16	104879		16.16	201184
16.18	114		16.18	104921		16.18	203431
16.2	106		16.2	104947		16.2	207253
16.22	95		16.22	104950		16.22	216133
16.24	91		16.24	104919		16.24	227482
16.26	96		16.26	104866		16.26	234242
16.28	90		16.28	104813		16.28	234249
16.3	75		16.3	104796		16.3	228515
16.32	87		16.32	104793		16.32	218325
16.34	100		16.34	104788		16.34	205846
16.36	92		16.36	104807		16.36	195795
16.38	87		16.38	104806		16.38	194059
16.4	88		16.4	104791		16.4	194283
16.42	97		16.42	104796		16.42	195010
16.44	91		16.44	104815		16.44	195101
16.46	70		16.46	104811		16.46	195071
16.48	80		16.48	104798		16.48	194916
16.5	93		16.5	104801		16.5	194762
16.52	101		16.52	104800		16.52	194663
16.54	105		16.54	104786		16.54	194557
16.56	120		16.56	104782		16.56	194442
16.58	128		16.58	104791		16.58	194380
16.6	109		16.6	104785		16.6	194367
16.62	89		16.62	104775		16.62	194375
16.64	79		16.64	104778		16.64	194354
16.66	82		16.66	104787		16.66	194331
16.68	77		16.68	104784		16.68	194337
16.7	74		16.7	104786		16.7	194325
16.72	85		16.72	104800		16.72	194296
16.74	98		16.74	104803		16.74	194285
16.76	95		16.76	104793		16.76	194287
16.78	93		16.78	104792		16.78	194300
16.8	73		16.8	104791		16.8	194290
16.82	82		16.82	104786		16.82	194280
16.84	81		16.84	104786		16.84	194281
16.86	69		16.86	104772		16.86	194292
16.88	73		16.88	104761		16.88	194285
16.9	90		16.9	104759		16.9	194278
16.92	104		16.92	104765		16.92	194273
16.94	109		16.94	104769		16.94	194271
16.96	93		16.96	104762		16.96	194265
16.98	103		16.98	104765		16.98	194268
17	103		17	104785		17	194261
17.02	106		17.02	104788		17.02	194274
17.04	100		17.04	104787		17.04	194254
17.06	93		17.06	104792		17.06	194251
17.08	99		17.08	104792		17.08	194255
17.1	87		17.1	104793		17.1	194259
17.12	81		17.12	104785		17.12	194260
17.14	86		17.14	104787		17.14	194254
17.16	91		17.16	104791		17.16	194237
17.18	101		17.18	104786		17.18	194238
17.2	95		17.2	104776		17.2	194231
17.22	93		17.22	104771		17.22	194239
17.24	93		17.24	104757		17.24	194238
17.26	88		17.26	104771		17.26	194240
17.28	90		17.28	104780		17.28	194244
17.3	88		17.3	104778		17.3	194234
17.32	87		17.32	104771		17.32	194237
17.34	86		17.34	104770		17.34	194251
17.36	93		17.36	104786		17.36	194261
17.38	98		17.38	104800		17.38	194265
17.4	96		17.4	104797		17.4	194255
17.42	94		17.42	104800		17.42	194254
17.44	104		17.44	104795		17.44	194255
17.46	115		17.46	104789		17.46	194247
17.48	113		17.48	104775		17.48	194252
17.5	108		17.5	104756		17.5	194247
17.52	113		17.52	104758		17.52	194250
17.54	105		17.54	104775		17.54	194263
17.56	98		17.56	104782		17.56	194255
17.58	91		17.58	104783		17.58	194239
17.6	105		17.6	104782		17.6	194241
17.62	115		17.62	104795		17.62	194245
17.64	103		17.64	104789		17.64	194241
17.66	100		17.66	104776		17.66	194234
17.68	98		17.68	104776		17.68	194255
17.7	87		17.7	104787		17.7	194260
17.72	92		17.72	104783		17.72	194252
17.74	92		17.74	104779		17.74	194251
17.76	90		17.76	104778		17.76	194257
17.78	95		17.78	104790		17.78	194253
17.8	88		17.8	104783		17.8	194243
17.82	93		17.82	104779		17.82	194236
17.84	107		17.84	104775		17.84	194243
17.86	107		17.86	104774		17.86	194234
17.88	112		17.88	104767		17.88	194237
17.9	114		17.9	104770		17.9	194251
17.92	110		17.92	104778		17.92	194249
17.94	109		17.94	104784		17.94	194238
17.96	93		17.96	104777		17.96	194237
17.98	99		17.98	104774		17.98	194232
18	115		18	104763		18	194225
18.02	105		18.02	104754		18.02	194221
18.04	97		18.04	104757		18.04	194228
18.06	94		18.06	104751		18.06	194238
18.08	98		18.08	104739		18.08	194240
18.1	89		18.1	104750		18.1	194240
18.12	84		18.12	104764		18.12	194245
18.14	87		18.14	104784		18.14	194247
18.16	100		18.16	104798		18.16	194241
18.18	101		18.18	104796		18.18	194229
18.2	97		18.2	104790		18.2	194237
18.22	89		18.22	104774		18.22	194248
18.24	89		18.24	104769		18.24	194248
18.26	89		18.26	104782		18.26	194236
18.28	99		18.28	104787		18.28	194233
18.3	104		18.3	104793		18.3	194239
18.32	104		18.32	104798		18.32	194236
18.34	104		18.34	104781		18.34	194233
18.36	97		18.36	104775		18.36	194256
18.38	92		18.38	104768		18.38	194263
18.4	90		18.4	104754		18.4	194261
18.42	98		18.42	104743		18.42	194251
18.44	107		18.44	104749		18.44	194252
18.46	107		18.46	104769		18.46	194253
18.48	92		18.48	104775		18.48	194245
18.5	95		18.5	104769		18.5	194244
18.52	93		18.52	104777		18.52	194245
18.54	96		18.54	104772		18.54	194237
18.56	92		18.56	104764		18.56	194244
18.58	93		18.58	104763		18.58	194260
18.6	94		18.6	104779		18.6	194271
18.62	95		18.62	104792		18.62	194268
18.64	100		18.64	104786		18.64	194262
18.66	104		18.66	104774		18.66	194261
18.68	106		18.68	104783		18.68	194249
18.7	107		18.7	104796		18.7	194231
18.72	106		18.72	104803		18.72	194226
18.74	100		18.74	104794		18.74	194241
18.76	89		18.76	104786		18.76	194254
18.78	86		18.78	104781		18.78	194255
18.8	95		18.8	104778		18.8	194253
18.82	95		18.82	104774		18.82	194260
18.84	95		18.84	104782		18.84	194255
18.86	97		18.86	104797		18.86	194246
18.88	108		18.88	104793		18.88	194243
18.9	104		18.9	104776		18.9	194255
18.92	99		18.92	104770		18.92	194251
18.94	96		18.94	104768		18.94	194243
18.96	105		18.96	104770		18.96	194242
18.98	113		18.98	104770		18.98	194244
19	103		19	104770		19	194240
19.02	95		19.02	104774		19.02	194246
19.04	101		19.04	104775		19.04	194248
19.06	94		19.06	104785		19.06	194254
19.08	83		19.08	104798		19.08	194247
19.1	80		19.1	104807		19.1	194237
19.12	81		19.12	104808		19.12	194246
19.14	94		19.14	104803		19.14	194250
19.16	85		19.16	104800		19.16	194260
19.18	88		19.18	104790		19.18	194261
19.2	99		19.2	104791		19.2	194256
19.22	109		19.22	104787		19.22	194263
19.24	97		19.24	104792		19.24	194272
19.26	86		19.26	104791		19.26	194271
19.28	85		19.28	104777		19.28	194279
19.3	98		19.3	104775		19.3	194275
19.32	111		19.32	104791		19.32	194278
19.34	105		19.34	104800		19.34	194272
19.36	99		19.36	104802		19.36	194256
19.38	99		19.38	104798		19.38	194256
19.4	90		19.4	104807		19.4	194257
19.42	81		19.42	104812		19.42	194269
19.44	94		19.44	104806		19.44	194292
19.46	103		19.46	104814		19.46	194295
19.48	114		19.48	104816		19.48	194292
19.5	104		19.5	104811		19.5	194292
19.52	97		19.52	104799		19.52	194265
19.54	91		19.54	104796		19.54	194244
19.56	100		19.56	104801		19.56	194232
19.58	101		19.58	104814		19.58	194234
19.6	97		19.6	104812		19.6	194250
19.62	79		19.62	104816		19.62	194254
19.64	70		19.64	104815		19.64	194246
19.66	70		19.66	104811		19.66	194252
19.68	76		19.68	104797		19.68	194248
19.7	77		19.7	104790		19.7	194248
19.72	89		19.72	104790		19.72	194251
19.74	101		19.74	104794		19.74	194247
19.76	104		19.76	104790		19.76	194247
19.78	94		19.78	104791		19.78	194246
19.8	88		19.8	104795		19.8	194238
19.82	89		19.82	104801		19.82	194245
19.84	89		19.84	104803		19.84	194240
19.86	83		19.86	104810		19.86	194241
19.88	83		19.88	104818		19.88	194241
19.9	83		19.9	104823		19.9	194250
19.92	93		19.92	104823		19.92	194252
19.94	92		19.94	104813		19.94	194256
19.96	107		19.96	104800		19.96	194252
19.98	123		19.98	104806		19.98	194251
20	131		20	104809		20	194243
20.02	130		20.02	104820		20.02	194240
20.04	117		20.04	104822		20.04	194232
20.06	101		20.06	104820		20.06	194244
20.08	97		20.08	104810		20.08	194253
20.1	93		20.1	104805		20.1	194266
20.12	108		20.12	104800		20.12	194272
20.14	107		20.14	104809		20.14	194280
20.16	107		20.16	104820		20.16	194279
20.18	103		20.18	104828		20.18	194291
20.2	104		20.2	104823		20.2	194290
20.22	109		20.22	104828		20.22	194282
20.24	103		20.24	104812		20.24	194280
20.26	102		20.26	104807		20.26	194280
20.28	108		20.28	104798		20.28	194277
20.3	103		20.3	104802		20.3	194279
20.32	106		20.32	104816		20.32	194272
20.34	104		20.34	104816		20.34	194279
20.36	119		20.36	104817		20.36	194279
20.38	125		20.38	104824		20.38	194271
20.4	113		20.4	104809		20.4	194282
20.42	97		20.42	104804		20.42	194293
20.44	94		20.44	104799		20.44	194290
20.46	98		20.46	104801		20.46	194304
20.48	104		20.48	104808		20.48	194331
20.5	106		20.5	104800		20.5	194373
20.52	120		20.52	104810		20.52	194414
20.54	117		20.54	104805		20.54	194442
20.56	111		20.56	104818		20.56	194449
20.58	94		20.58	104821		20.58	194434
20.6	95		20.6	104819		20.6	194390
20.62	94		20.62	104817		20.62	194351
20.64	105		20.64	104818		20.64	194318
20.66	104		20.66	104820		20.66	194303
20.68	103		20.68	104820		20.68	194282
20.7	94		20.7	104813		20.7	194267
20.72	105		20.72	104811		20.72	194257
20.74	109		20.74	104792		20.74	194257
20.76	113		20.76	104773		20.76	194262
20.78	113		20.78	104777		20.78	194259
20.8	126		20.8	104783		20.8	194259
20.82	125		20.82	104801		20.82	194259
20.84	125		20.84	104803		20.84	194259
20.86	112		20.86	104817		20.86	194267
20.88	105		20.88	104808		20.88	194266
20.9	99		20.9	104799		20.9	194263
20.92	89		20.92	104783		20.92	194259
20.94	94		20.94	104785		20.94	194246
20.96	91		20.96	104778		20.96	194245
20.98	99		20.98	104787		20.98	194240
21	101		21	104793		21	194259
21.02	95		21.02	104802		21.02	194268
21.04	76		21.04	104796		21.04	194267
21.06	67		21.06	104791		21.06	194275
21.08	82		21.08	104776		21.08	194273
21.1	108		21.1	104765		21.1	194269
21.12	109		21.12	104764		21.12	194266
21.14	124		21.14	104765		21.14	194276
21.16	117		21.16	104783		21.16	194297
21.18	113		21.18	104786		21.18	194296
21.2	103		21.2	104783		21.2	194296
21.22	94		21.22	104775		21.22	194285
21.24	103		21.24	104770		21.24	194277
21.26	114		21.26	104766		21.26	194289
21.28	111		21.28	104775		21.28	194314
21.3	114		21.3	104771		21.3	194352
21.32	111		21.32	104792		21.32	194380
21.34	114		21.34	104795		21.34	194416
21.36	117		21.36	104789		21.36	194445
21.38	114		21.38	104789		21.38	194448
21.4	116		21.4	104789		21.4	194426
21.42	115		21.42	104798		21.42	194399
21.44	117		21.44	104805		21.44	194361
21.46	116		21.46	104796		21.46	194320
21.48	116		21.48	104802		21.48	194295
21.5	113		21.5	104804		21.5	194303
21.52	112		21.52	104790		21.52	194320
21.54	110		21.54	104781		21.54	194326
21.56	111		21.56	104775		21.56	194302
21.58	112		21.58	104785		21.58	194297
21.6	110		21.6	104794		21.6	194280
21.62	96		21.62	104796		21.62	194265
21.64	97		21.64	104794		21.64	194265
21.66	94		21.66	104795		21.66	194263
21.68	110		21.68	104786		21.68	194260
21.7	115		21.7	104789		21.7	194259
21.72	122		21.72	104795		21.72	194249
21.74	127		21.74	104798		21.74	194265
21.76	126		21.76	104812		21.76	194267
21.78	122		21.78	104815		21.78	194263
21.8	127		21.8	104806		21.8	194260
21.82	110		21.82	104805		21.82	194256
21.84	120		21.84	104798		21.84	194248
21.86	127		21.86	104797		21.86	194258
21.88	124		21.88	104787		21.88	194257
21.9	112		21.9	104779		21.9	194274
21.92	103		21.92	104779		21.92	194276
21.94	98		21.94	104781		21.94	194285
21.96	96		21.96	104788		21.96	194287
21.98	108		21.98	104794		21.98	194295
22	132		22	104798		22	194294
22.02	151		22.02	104793		22.02	194311
22.04	147		22.04	104797		22.04	194334
22.06	134		22.06	104791		22.06	194416
22.08	118		22.08	104783		22.08	194479
22.1	112		22.1	104786		22.1	194501
22.12	105		22.12	104788		22.12	194455
22.14	116		22.14	104790		22.14	194383
22.16	120		22.16	104792		22.16	194297
22.18	116		22.18	104793		22.18	194234
22.2	109		22.2	104799		22.2	194206
22.22	120		22.22	104803		22.22	194246
22.24	118		22.24	104812		22.24	194285
22.26	126		22.26	104819		22.26	194293
22.28	128		22.28	104813		22.28	194276
22.3	124		22.3	104809		22.3	194267
22.32	109		22.32	104807		22.32	194266
22.34	100		22.34	104796		22.34	194269
22.36	91		22.36	104785		22.36	194265
22.38	104		22.38	104791		22.38	194258
22.4	95		22.4	104802		22.4	194258
22.42	99		22.42	104806		22.42	194259
22.44	110		22.44	104802		22.44	194261
22.46	123		22.46	104804		22.46	194263
22.48	125		22.48	104813		22.48	194261
22.5	128		22.5	104806		22.5	194256
22.52	113		22.52	104788		22.52	194247
22.54	110		22.54	104786		22.54	194241
22.56	90		22.56	104791		22.56	194236
22.58	84		22.58	104800		22.58	194243
22.6	94		22.6	104797		22.6	194262
22.62	114		22.62	104793		22.62	194266
22.64	123		22.64	104796		22.64	194275
22.66	117		22.66	104783		22.66	194279
22.68	113		22.68	104771		22.68	194281
22.7	112		22.7	104778		22.7	194263
22.72	113		22.72	104785		22.72	194244
22.74	128		22.74	104802		22.74	194240
22.76	144		22.76	104801		22.76	194254
22.78	145		22.78	104796		22.78	194258
22.8	133		22.8	104787		22.8	194269
22.82	112		22.82	104785		22.82	194277
22.84	114		22.84	104806		22.84	194281
22.86	113		22.86	104815		22.86	194272
22.88	122		22.88	104801		22.88	194264
22.9	128		22.9	104797		22.9	194259
22.92	136		22.92	104797		22.92	194262
22.94	127		22.94	104792		22.94	194258
22.96	116		22.96	104796		22.96	194258
22.98	110		22.98	104809		22.98	194262
23	113		23	104822		23	194267
23.02	113		23.02	104812		23.02	194277
23.04	110		23.04	104791		23.04	194277
23.06	104		23.06	104784		23.06	194279
23.08	108		23.08	104791		23.08	194285
23.1	103		23.1	104780		23.1	194289
23.12	111		23.12	104779		23.12	194284
23.14	114		23.14	104774		23.14	194276
23.16	121		23.16	104770		23.16	194269
23.18	119		23.18	104770		23.18	194275
23.2	119		23.2	104791		23.2	194281
23.22	120		23.22	104801		23.22	194283
23.24	126		23.24	104820		23.24	194275
23.26	116		23.26	104806		23.26	194265
23.28	117		23.28	104802		23.28	194259
23.3	98		23.3	104797		23.3	194255
23.32	91		23.32	104799		23.32	194262
23.34	91		23.34	104795		23.34	194273
23.36	91		23.36	104791		23.36	194286
23.38	97		23.38	104780		23.38	194306
23.4	107		23.4	104790		23.4	194305
23.42	112		23.42	104781		23.42	194308
23.44	120		23.44	104786		23.44	194305
23.46	124		23.46	104789		23.46	194290
23.48	118		23.48	104805		23.48	194279
23.5	128		23.5	104817		23.5	194254
23.52	113		23.52	104822		23.52	194245
23.54	103		23.54	104831		23.54	194262
23.56	92		23.56	104822		23.56	194279
23.58	99		23.58	104798		23.58	194298
23.6	102		23.6	104783		23.6	194330
23.62	99		23.62	104783		23.62	194351
23.64	85		23.64	104790		23.64	194376
23.66	95		23.66	104804		23.66	194378
23.68	99		23.68	104803		23.68	194379
23.7	109		23.7	104803		23.7	194370
23.72	110		23.72	104785		23.72	194342
23.74	97		23.74	104790		23.74	194321
23.76	88		23.76	104800		23.76	194329
23.78	73		23.78	104817		23.78	194338
23.8	83		23.8	104812		23.8	194364
23.82	96		23.82	104805		23.82	194376
23.84	114		23.84	104780		23.84	194384
23.86	119		23.86	104776		23.86	194371
23.88	110		23.88	104778		23.88	194338
23.9	94		23.9	104797		23.9	194322
23.92	91		23.92	104796		23.92	194316
23.94	95		23.94	104807		23.94	194320
23.96	107		23.96	104798		23.96	194329
23.98	107		23.98	104788		23.98	194330
24	111		24	104777		24	194324
24.02	104		24.02	104774		24.02	194313
24.04	99		24.04	104781		24.04	194315
24.06	102		24.06	104796		24.06	194339
24.08	97		24.08	104799		24.08	194371
24.1	104		24.1	104797		24.1	194385
24.12	113		24.12	104786		24.12	194414
24.14	125		24.14	104783		24.14	194448
24.16	130		24.16	104795		24.16	194488
24.18	129		24.18	104797		24.18	194594
24.2	131		24.2	104805		24.2	194749
24.22	126		24.22	104803		24.22	194960
24.24	117		24.24	104795		24.24	195189
24.26	111		24.26	104779		24.26	195415
24.28	100		24.28	104795		24.28	195599
24.3	91		24.3	104820		24.3	195831
24.32	89		24.32	104844		24.32	196170
24.34	99		24.34	104833		24.34	196856
24.36	121		24.36	104853		24.36	198030
24.38	124		24.38	104887		24.38	199630
24.4	121		24.4	104909		24.4	201367
24.42	117		24.42	104911		24.42	205832
24.44	95		24.44	104904		24.44	215363
24.46	94		24.46	104864		24.46	225162
24.48	87		24.48	104809		24.48	229797
24.5	105		24.5	104760		24.5	228769
24.52	118		24.52	104774		24.52	222706
24.54	116		24.54	104806		24.54	212790
24.56	104		24.56	104822		24.56	201476
24.58	101		24.58	104825		24.58	194112
24.6	108		24.6	104816		24.6	194059
24.62	125		24.62	104799		24.62	194586
24.64	130		24.64	104790		24.64	194874
24.66	142		24.66	104779		24.66	194991
24.68	140		24.68	104782		24.68	195003
24.7	117		24.7	104788		24.7	194884
24.72	100		24.72	104786		24.72	194676
24.74	90		24.74	104795		24.74	194507
24.76	98		24.76	104793		24.76	194408
24.78	104		24.78	104815		24.78	194377
24.8	106		24.8	104815		24.8	194361
24.82	106		24.82	104817		24.82	194345
24.84	106		24.84	104815		24.84	194314
24.86	94		24.86	104800		24.86	194288
24.88	102		24.88	104778		24.88	194269
24.9	109		24.9	104768		24.9	194271
24.92	112		24.92	104760		24.92	194282
24.94	107		24.94	104790		24.94	194296
24.96	96		24.96	104793		24.96	194292
24.98	97		24.98	104814		24.98	194278
25	100		25	104805		25	194255
25.02	117		25.02	104792		25.02	194248
25.04	124		25.04	104775		25.04	194242
25.06	125		25.06	104773		25.06	194233
25.08	121		25.08	104786		25.08	194241
25.1	107		25.1	104810		25.1	194262
25.12	91		25.12	104815		25.12	194270
25.14	87		25.14	104819		25.14	194270
25.16	92		25.16	104801		25.16	194261
25.18	104		25.18	104790		25.18	194259
25.2	105		25.2	104787		25.2	194256
25.22	103		25.22	104790		25.22	194247
25.24	108		25.24	104802		25.24	194264
25.26	99		25.26	104814		25.26	194290
25.28	94		25.28	104800		25.28	194322
25.3	95		25.3	104795		25.3	194376
25.32	82		25.32	104769		25.32	194440
25.34	84		25.34	104764		25.34	194476
25.36	93		25.36	104759		25.36	194479
25.38	98		25.38	104755		25.38	194447
25.4	103		25.4	104765		25.4	194403
25.42	102		25.42	104775		25.42	194334
25.44	87		25.44	104781		25.44	194280
25.46	86		25.46	104795		25.46	194248
25.48	80		25.48	104800		25.48	194255
25.5	101		25.5	104809		25.5	194238
25.52	127		25.52	104796		25.52	194226
25.54	134		25.54	104790		25.54	194203
25.56	129		25.56	104790		25.56	194194
25.58	109		25.58	104782		25.58	194187
25.6	80		25.6	104778		25.6	194202
25.62	73		25.62	104759		25.62	194206
25.64	81		25.64	104771		25.64	194219
25.66	108		25.66	104778		25.66	194217
25.68	126		25.68	104784		25.68	194217
25.7	127		25.7	104791		25.7	194219
25.72	121		25.72	104803		25.72	194235
25.74	101		25.74	104797		25.74	194248
25.76	98		25.76	104790		25.76	194256
25.78	103		25.78	104779		25.78	194244
25.8	115		25.8	104788		25.8	194240
25.82	115		25.82	104791		25.82	194238
25.84	107		25.84	104792		25.84	194258
25.86	89		25.86	104778		25.86	194295
25.88	92		25.88	104763		25.88	194325
25.9	86		25.9	104755		25.9	194335
25.92	93		25.92	104763		25.92	194334
25.94	114		25.94	104781		25.94	194334
25.96	123		25.96	104788		25.96	194344
25.98	123		25.98	104788		25.98	194343
26	125		26	104775		26	194354
26.02	110		26.02	104754		26.02	194384
26.04	116		26.04	104747		26.04	194430
26.06	103		26.06	104765		26.06	194489
26.08	98		26.08	104794		26.08	194606
26.1	93		26.1	104822		26.1	194812
26.12	90		26.12	104831		26.12	195185
26.14	93		26.14	104815		26.14	195559
26.16	90		26.16	104778		26.16	195780
26.18	92		26.18	104752		26.18	195774
26.2	99		26.2	104759		26.2	195534
26.22	107		26.22	104776		26.22	195168
26.24	114		26.24	104788		26.24	194773
26.26	112		26.26	104790		26.26	194462
26.28	119		26.28	104791		26.28	194362
26.3	126		26.3	104778		26.3	194372
26.32	117		26.32	104766		26.32	194390
26.34	114		26.34	104758		26.34	194399
26.36	97		26.36	104764		26.36	194364
26.38	91		26.38	104787		26.38	194344
26.4	87		26.4	104784		26.4	194312
26.42	101		26.42	104779		26.42	194262
26.44	120		26.44	104782		26.44	194214
26.46	135		26.46	104777		26.46	194214
26.48	124		26.48	104777		26.48	194222
26.5	108		26.5	104771		26.5	194248
26.52	86		26.52	104781		26.52	194246
26.54	74		26.54	104790		26.54	194240
26.56	75		26.56	104784		26.56	194240
26.58	102		26.58	104790		26.58	194230
26.6	113		26.6	104794		26.6	194223
26.62	120		26.62	104788		26.62	194227
26.64	103		26.64	104783		26.64	194223
26.66	91		26.66	104782		26.66	194214
26.68	81		26.68	104790		26.68	194218
26.7	77		26.7	104770		26.7	194221
26.72	86		26.72	104771		26.72	194230
26.74	100		26.74	104773		26.74	194226
26.76	101		26.76	104776		26.76	194224
26.78	98		26.78	104787		26.78	194221
26.8	86		26.8	104790		26.8	194223
26.82	87		26.82	104782		26.82	194223
26.84	91		26.84	104784		26.84	194235
26.86	89		26.86	104773		26.86	194231
26.88	96		26.88	104788		26.88	194222
26.9	96		26.9	104793		26.9	194208
26.92	85		26.92	104801		26.92	194205
26.94	79		26.94	104799		26.94	194216
26.96	83		26.96	104771		26.96	194232
26.98	99		26.98	104761		26.98	194239
27	120		27	104763		27	194229
27.02	124		27.02	104772		27.02	194215
27.04	120		27.04	104801		27.04	194206
27.06	100		27.06	104808		27.06	194194
27.08	82		27.08	104815		27.08	194194
27.1	78		27.1	104791		27.1	194213
27.12	92		27.12	104775		27.12	194230
27.14	99		27.14	104763		27.14	194238
27.16	113		27.16	104757		27.16	194238
27.18	110		27.18	104769		27.18	194240
27.2	102		27.2	104778		27.2	194254
27.22	89		27.22	104793		27.22	194257
27.24	93		27.24	104804		27.24	194267
27.26	104		27.26	104810		27.26	194274
27.28	119		27.28	104805		27.28	194272
27.3	114		27.3	104783		27.3	194267
27.32	109		27.32	104759		27.32	194271
27.34	91		27.34	104752		27.34	194288
27.36	80		27.36	104763		27.36	194310
27.38	78		27.38	104794		27.38	194338
27.4	80		27.4	104806		27.4	194374
27.42	97		27.42	104810		27.42	194422
27.44	113		27.44	104790		27.44	194489
27.46	116		27.46	104789		27.46	194565
27.48	114		27.48	104772		27.48	194630
27.5	99		27.5	104777		27.5	194679
27.52	79		27.52	104797		27.52	194768
27.54	65		27.54	104813		27.54	195005
27.56	54		27.56	104820		27.56	195325
27.58	67		27.58	104806		27.58	195866
27.6	75		27.6	104797		27.6	196550
27.62	91		27.62	104798		27.62	197078
27.64	104		27.64	104796		27.64	197186
27.66	114		27.66	104793		27.66	196857
27.68	108		27.68	104780		27.68	196232
27.7	98		27.7	104777		27.7	195506
27.72	98		27.72	104771		27.72	194794
27.74	104		27.74	104775		27.74	194386
27.76	103		27.76	104784		27.76	194282
27.78	102		27.78	104801		27.78	194303
27.8	99		27.8	104817		27.8	194377
27.82	94		27.82	104827		27.82	194504
27.84	73		27.84	104812		27.84	194575
27.86	57		27.86	104807		27.86	194610
27.88	49		27.88	104784		27.88	194661
27.9	63		27.9	104787		27.9	194683
27.92	84		27.92	104792		27.92	194654
27.94	102		27.94	104792		27.94	194573
27.96	127		27.96	104790		27.96	194505
27.98	131		27.98	104795		27.98	194436
28	115		28	104800		28	194318
28.02	89		28.02	104813		28.02	194238
28.04	71		28.04	104813		28.04	194233
28.06	66		28.06	104815		28.06	194247
28.08	79		28.08	104811		28.08	194275
28.1	107		28.1	104798		28.1	194276
28.12	123		28.12	104796		28.12	194286
28.14	139		28.14	104800		28.14	194267
28.16	125		28.16	104823		28.16	194260
28.18	114		28.18	104839		28.18	194261
28.2	113		28.2	104846		28.2	194254
28.22	100		28.22	104827		28.22	194255
28.24	113		28.24	104810		28.24	194254
28.26	128		28.26	104799		28.26	194261
28.28	117		28.28	104783		28.28	194284
28.3	122		28.3	104798		28.3	194292
28.32	98		28.32	104813		28.32	194310
28.34	93		28.34	104825		28.34	194336
28.36	87		28.36	104837		28.36	194387
28.38	84		28.38	104834		28.38	194455
28.4	94		28.4	104822		28.4	194507
28.42	95		28.42	104801		28.42	194545
28.44	91		28.44	104782		28.44	194685
28.46	98		28.46	104789		28.46	194856
28.48	108		28.48	104784		28.48	195193
28.5	122		28.5	104784		28.5	195819
28.52	123		28.52	104795		28.52	196521
28.54	117		28.54	104802		28.54	196888
28.56	99		28.56	104805		28.56	196854
28.58	92		28.58	104804		28.58	196430
28.6	75		28.6	104810		28.6	195819
28.62	81		28.62	104807		28.62	195077
28.64	99		28.64	104798		28.64	194546
28.66	113		28.66	104790		28.66	194386
28.68	129		28.68	104803		28.68	194450
28.7	120		28.7	104813		28.7	194486
28.72	106		28.72	104830		28.72	194560
28.74	104		28.74	104828		28.74	194593
28.76	73		28.76	104822		28.76	194600
28.78	73		28.78	104807		28.78	194553
28.8	74		28.8	104786		28.8	194455
28.82	83		28.82	104779		28.82	194349
28.84	101		28.84	104787		28.84	194276
28.86	100		28.86	104786		28.86	194247
28.88	101		28.88	104801		28.88	194266
28.9	104		28.9	104792		28.9	194274
28.92	92		28.92	104783		28.92	194291
28.94	99		28.94	104784		28.94	194294
28.96	102		28.96	104780		28.96	194277
28.98	110		28.98	104791		28.98	194264
29	121		29	104800		29	194259
29.02	116		29.02	104793		29.02	194267
29.04	107		29.04	104804		29.04	194291
29.06	109		29.06	104791		29.06	194295
29.08	97		29.08	104792		29.08	194303
29.1	99		29.1	104793		29.1	194296
29.12	102		29.12	104791		29.12	194272
29.14	108		29.14	104806		29.14	194263
29.16	120		29.16	104807		29.16	194272
29.18	118		29.18	104796		29.18	194277
29.2	110		29.2	104798		29.2	194309
29.22	105		29.22	104796		29.22	194315
29.24	88		29.24	104801		29.24	194322
29.26	78		29.26	104801		29.26	194317
29.28	92		29.28	104805		29.28	194301
29.3	103		29.3	104806		29.3	194301
29.32	117		29.32	104806		29.32	194309
29.34	117		29.34	104788		29.34	194312
29.36	117		29.36	104782		29.36	194329
29.38	112		29.38	104779		29.38	194331
29.4	99		29.4	104780		29.4	194336
29.42	85		29.42	104785		29.42	194321
29.44	87		29.44	104782		29.44	194300
29.46	85		29.46	104777		29.46	194285
29.48	89		29.48	104784		29.48	194274
29.5	94		29.5	104772		29.5	194283
29.52	113		29.52	104771		29.52	194292
29.54	123		29.54	104771		29.54	194312
29.56	122		29.56	104769		29.56	194334
29.58	118		29.58	104774		29.58	194336
29.6	105		29.6	104759		29.6	194328
29.62	93		29.62	104753		29.62	194319
29.64	96		29.64	104757		29.64	194309
29.66	99		29.66	104767		29.66	194310
29.68	108		29.68	104786		29.68	194308
29.7	107		29.7	104801		29.7	194297
29.72	104		29.72	104809		29.72	194294
29.74	104		29.74	104810		29.74	194292
29.76	111		29.76	104783		29.76	194283
29.78	112		29.78	104766		29.78	194297
29.8	112		29.8	104743		29.8	194317
29.82	107		29.82	104747		29.82	194325
29.84	100		29.84	104752		29.84	194332
29.86	94		29.86	104756		29.86	194311
29.88	100		29.88	104769		29.88	194288
29.9	103		29.9	104776		29.9	194265
29.92	125		29.92	104778		29.92	194259
29.94	124		29.94	104795		29.94	194273
29.96	121		29.96	104780		29.96	194287
29.98	107		29.98	104779		29.98	194302
30	99		30	104767		30	194303
30.02	89		30.02	104749		30.02	194293
30.04	86		30.04	104752		30.04	194279
30.06	86		30.06	104768		30.06	194262
30.08	93		30.08	104784		30.08	194257
30.1	98		30.1	104797		30.1	194261
30.12	104		30.12	104787		30.12	194269
30.14	104		30.14	104789		30.14	194276
30.16	116		30.16	104779		30.16	194271
30.18	112		30.18	104772		30.18	194269
30.2	109		30.2	104779		30.2	194255
30.22	111		30.22	104778		30.22	194236
30.24	106		30.24	104770		30.24	194237
30.26	109		30.26	104761		30.26	194258
30.28	102		30.28	104759		30.28	194268
30.3	88		30.3	104764		30.3	194275
30.32	87		30.32	104769		30.32	194271
30.34	89		30.34	104772		30.34	194258
30.36	84		30.36	104782		30.36	194259
30.38	96		30.38	104777		30.38	194258
30.4	115		30.4	104778		30.4	194270
30.42	115		30.42	104783		30.42	194273
30.44	116		30.44	104789		30.44	194266
30.46	101		30.46	104788		30.46	194273
30.48	84		30.48	104799		30.48	194258
30.5	86		30.5	104795		30.5	194258
30.52	67		30.52	104793		30.52	194267
30.54	87		30.54	104781		30.54	194276
30.56	114		30.56	104768		30.56	194269
30.58	113		30.58	104759		30.58	194243
30.6	120		30.6	104752		30.6	194230
30.62	109		30.62	104751		30.62	194232
30.64	82		30.64	104765		30.64	194234
30.66	79		30.66	104760		30.66	194252
30.68	68		30.68	104760		30.68	194263
30.7	83		30.7	104762		30.7	194279
30.72	97		30.72	104765		30.72	194267
30.74	95		30.74	104781		30.74	194253
30.76	98		30.76	104792		30.76	194239
30.78	92		30.78	104794		30.78	194227
30.8	82		30.8	104805		30.8	194227
30.82	74		30.82	104792		30.82	194218
30.84	71		30.84	104779		30.84	194220
30.86	75		30.86	104772		30.86	194217
30.88	88		30.88	104758		30.88	194204
30.9	94		30.9	104767		30.9	194210
30.92	108		30.92	104767		30.92	194221
30.94	115		30.94	104762		30.94	194227
30.96	111		30.96	104770		30.96	194245
30.98	104		30.98	104781		30.98	194241
31	88		31	104782		31	194241
31.02	79		31.02	104789		31.02	194237
31.04	85		31.04	104785		31.04	194218
31.06	99		31.06	104785		31.06	194220
31.08	108		31.08	104778		31.08	194226
31.1	113		31.1	104765		31.1	194238
31.12	113		31.12	104749		31.12	194252
31.14	105		31.14	104757		31.14	194235
31.16	93		31.16	104761		31.16	194229
31.18	81		31.18	104779		31.18	194220
31.2	73		31.2	104803		31.2	194215
31.22	94		31.22	104808		31.22	194238
31.24	96		31.24	104806		31.24	194256
31.26	106		31.26	104796		31.26	194299
31.28	108		31.28	104769		31.28	194317
31.3	104		31.3	104766		31.3	194325
31.32	99		31.32	104767		31.32	194359
31.34	88		31.34	104784		31.34	194395
31.36	77		31.36	104805		31.36	194433
31.38	94		31.38	104805		31.38	194442
31.4	93		31.4	104797		31.4	194420
31.42	99		31.42	104785		31.42	194388
31.44	91		31.44	104760		31.44	194318
31.46	94		31.46	104758		31.46	194269
31.48	97		31.48	104770		31.48	194236
31.5	88		31.5	104783		31.5	194230
31.52	86		31.52	104801		31.52	194239
31.54	80		31.54	104805		31.54	194239
31.56	71		31.56	104795		31.56	194249
31.58	73		31.58	104793		31.58	194250
31.6	72		31.6	104780		31.6	194250
31.62	84		31.62	104772		31.62	194250
31.64	106		31.64	104778		31.64	194239
31.66	113		31.66	104779		31.66	194251
31.68	123		31.68	104784		31.68	194264
31.7	117		31.7	104781		31.7	194281
31.72	123		31.72	104772		31.72	194302
31.74	123		31.74	104782		31.74	194293
31.76	107		31.76	104780		31.76	194314
31.78	97		31.78	104781		31.78	194321
31.8	89		31.8	104788		31.8	194330
31.82	77		31.82	104781		31.82	194349
31.84	74		31.84	104767		31.84	194359
31.86	71		31.86	104751		31.86	194365
31.88	84		31.88	104745		31.88	194356
31.9	80		31.9	104761		31.9	194332
31.92	79		31.92	104765		31.92	194321
31.94	100		31.94	104783		31.94	194284
31.96	103		31.96	104800		31.96	194256
31.98	112		31.98	104786		31.98	194240
32	121		32	104775		32	194239
32.02	115		32.02	104761		32.02	194245
32.04	131		32.04	104759		32.04	194258
32.06	111		32.06	104780		32.06	194270
32.08	92		32.08	104795		32.08	194264
32.1	106		32.1	104808		32.1	194246
32.12	100		32.12	104809		32.12	194244
32.14	101		32.14	104780		32.14	194252
32.16	103		32.16	104755		32.16	194257
32.18	97		32.18	104748		32.18	194280
32.2	107		32.2	104748		32.2	194277
32.22	80		32.22	104771		32.22	194265
32.24	57		32.24	104795		32.24	194260
32.26	61		32.26	104800		32.26	194244
32.28	64		32.28	104803		32.28	194237
32.3	70		32.3	104785		32.3	194258
32.32	99		32.32	104775		32.32	194250
32.34	110		32.34	104772		32.34	194263
32.36	119		32.36	104764		32.36	194257
32.38	123		32.38	104771		32.38	194247
32.4	109		32.4	104773		32.4	194260
32.42	113		32.42	104775		32.42	194254
32.44	118		32.44	104777		32.44	194254
32.46	111		32.46	104767		32.46	194277
32.48	130		32.48	104781		32.48	194266
32.5	128		32.5	104795		32.5	194266
32.52	132		32.52	104801		32.52	194276
32.54	141		32.54	104823		32.54	194265
32.56	129		32.56	104832		32.56	194277
32.58	144		32.58	104829		32.58	194291
32.6	179		32.6	104820		32.6	194308
32.62	215		32.62	104818		32.62	194349
32.64	252		32.64	104849		32.64	194388
32.66	252		32.66	104884		32.66	194439
32.68	211		32.68	104901		32.68	194507
32.7	160		32.7	104905		32.7	194573
32.72	91		32.72	104870		32.72	194640
32.74	50		32.74	104816		32.74	194701
32.76	53		32.76	104763		32.76	194870
32.78	76		32.78	104746		32.78	195279
32.8	108		32.8	104767		32.8	195743
32.82	137		32.82	104796		32.82	195994
32.84	136		32.84	104815		32.84	195972
32.86	135		32.86	104829		32.86	195721
32.88	118		32.88	104811		32.88	195305
32.9	114		32.9	104781		32.9	194787
32.92	103		32.92	104764		32.92	194427
32.94	102		32.94	104752		32.94	194357
32.96	105		32.96	104758		32.96	194407
32.98	116		32.98	104776		32.98	194398
33	111		33	104780		33	194378
33.02	93		33.02	104785		33.02	194366
33.04	79		33.04	104775		33.04	194378
33.06	74		33.06	104764		33.06	194388
33.08	73		33.08	104769		33.08	194402
33.1	91		33.1	104763		33.1	194392
33.12	107		33.12	104769		33.12	194379
33.14	110		33.14	104784		33.14	194374
33.16	108		33.16	104791		33.16	194375
33.18	91		33.18	104790		33.18	194360
33.2	67		33.2	104772		33.2	194362
33.22	57		33.22	104755		33.22	194390
33.24	61		33.24	104755		33.24	194396
33.26	76		33.26	104760		33.26	194384
33.28	104		33.28	104767		33.28	194361
33.3	120		33.3	104775		33.3	194339
33.32	118		33.32	104802		33.32	194318
33.34	115		33.34	104801		33.34	194297
33.36	91		33.36	104779		33.36	194293
33.38	75		33.38	104770		33.38	194284
33.4	65		33.4	104760		33.4	194265
33.42	67		33.42	104753		33.42	194274
33.44	78		33.44	104758		33.44	194297
33.46	84		33.46	104761		33.46	194325
33.48	74		33.48	104775		33.48	194374
33.5	73		33.5	104777		33.5	194436
33.52	72		33.52	104781		33.52	194491
33.54	74		33.54	104778		33.54	194492
33.56	101		33.56	104768		33.56	194454
33.58	111		33.58	104773		33.58	194397
33.6	117		33.6	104771		33.6	194349
33.62	114		33.62	104775		33.62	194294
33.64	97		33.64	104782		33.64	194270
33.66	86		33.66	104788		33.66	194301
33.68	87		33.68	104793		33.68	194396
33.7	92		33.7	104771		33.7	194544
33.72	103		33.72	104759		33.72	194719
33.74	105		33.74	104758		33.74	194870
33.76	100		33.76	104752		33.76	194964
33.78	87		33.78	104756		33.78	194943
33.8	76		33.8	104766		33.8	194835
33.82	70		33.82	104779		33.82	194657
33.84	72		33.84	104785		33.84	194515
33.86	69		33.86	104777		33.86	194404
33.88	74		33.88	104776		33.88	194353
33.9	81		33.9	104785		33.9	194378
33.92	77		33.92	104791		33.92	194443
33.94	79		33.94	104784		33.94	194542
33.96	78		33.96	104787		33.96	194625
33.98	89		33.98	104792		33.98	194641
34	100		34	104782		34	194634
34.02	100		34.02	104779		34.02	194532
34.04	103		34.04	104771		34.04	194404
34.06	94		34.06	104768		34.06	194299
34.08	84		34.08	104762		34.08	194216
34.1	75		34.1	104756		34.1	194191
34.12	64		34.12	104765		34.12	194191
34.14	84		34.14	104775		34.14	194197
34.16	105		34.16	104780		34.16	194222
34.18	121		34.18	104785		34.18	194220
34.2	129		34.2	104775		34.2	194222
34.22	128		34.22	104764		34.22	194220
34.24	109		34.24	104756		34.24	194205
34.26	90		34.26	104748		34.26	194199
34.28	65		34.28	104758		34.28	194197
34.3	61		34.3	104775		34.3	194204
34.32	64		34.32	104784		34.32	194220
34.34	77		34.34	104792		34.34	194222
34.36	90		34.36	104796		34.36	194229
34.38	106		34.38	104793		34.38	194227
34.4	108		34.4	104776		34.4	194220
34.42	107		34.42	104754		34.42	194210
34.44	98		34.44	104744		34.44	194202
34.46	86		34.46	104749		34.46	194201
34.48	78		34.48	104753		34.48	194203
34.5	81		34.5	104774		34.5	194204
34.52	79		34.52	104794		34.52	194220
34.54	94		34.54	104798		34.54	194237
34.56	115		34.56	104792		34.56	194247
34.58	120		34.58	104784		34.58	194264
34.6	109		34.6	104779		34.6	194291
34.62	88		34.62	104786		34.62	194308
34.64	76		34.64	104786		34.64	194312
34.66	54		34.66	104796		34.66	194326
34.68	45		34.68	104790		34.68	194348
34.7	58		34.7	104777		34.7	194353
34.72	72		34.72	104751		34.72	194341
34.74	74		34.74	104734		34.74	194333
34.76	82		34.76	104717		34.76	194328
34.78	79		34.78	104718		34.78	194318
34.8	83		34.8	104732		34.8	194314
34.82	73		34.82	104759		34.82	194343
34.84	79		34.84	104779		34.84	194418
34.86	76		34.86	104785		34.86	194546
34.88	76		34.88	104772		34.88	194701
34.9	79		34.9	104764		34.9	194863
34.92	91		34.92	104750		34.92	194963
34.94	100		34.94	104759		34.94	194983
34.96	124		34.96	104781		34.96	194897
34.98	158		34.98	104816		34.98	194748
35	196		35	104853		35	194588
35.02	225		35.02	104887		35.02	194473
35.04	239		35.04	104925		35.04	194400
35.06	229		35.06	104936		35.06	194367
35.08	192		35.08	104928		35.08	194372
35.1	146		35.1	104890		35.1	194398
35.12	100		35.12	104832		35.12	194406
35.14	80		35.14	104772		35.14	194409
35.16	77		35.16	104729		35.16	194388
35.18	87		35.18	104714		35.18	194362
35.2	101		35.2	104744		35.2	194323
35.22	118		35.22	104768		35.22	194298
35.24	122		35.24	104799		35.24	194317
35.26	129		35.26	104806		35.26	194363
35.28	123		35.28	104803		35.28	194416
35.3	130		35.3	104782		35.3	194472
35.32	128		35.32	104769		35.32	194527
35.34	127		35.34	104753		35.34	194602
35.36	127		35.36	104760		35.36	194638
35.38	110		35.38	104765		35.38	194634
35.4	101		35.4	104769		35.4	194591
35.42	102		35.42	104771		35.42	194521
35.44	97		35.44	104776		35.44	194433
35.46	103		35.46	104765		35.46	194349
35.48	117		35.48	104759		35.48	194297
35.5	123		35.5	104749		35.5	194288
35.52	135		35.52	104747		35.52	194285
35.54	120		35.54	104748		35.54	194273
35.56	119		35.56	104758		35.56	194265
35.58	113		35.58	104773		35.58	194266
35.6	98		35.6	104785		35.6	194269
35.62	97		35.62	104789		35.62	194275
35.64	113		35.64	104786		35.64	194274
35.66	116		35.66	104784		35.66	194274
35.68	133		35.68	104778		35.68	194286
35.7	136		35.7	104765		35.7	194284
35.72	138		35.72	104769		35.72	194285
35.74	130		35.74	104767		35.74	194293
35.76	128		35.76	104774		35.76	194291
35.78	133		35.78	104780		35.78	194300
35.8	149		35.8	104794		35.8	194306
35.82	173		35.82	104811		35.82	194316
35.84	188		35.84	104829		35.84	194333
35.86	205		35.86	104837		35.86	194346
35.88	223		35.88	104843		35.88	194349
35.9	243		35.9	104840		35.9	194362
35.92	276		35.92	104847		35.92	194369
35.94	338		35.94	104847		35.94	194385
35.96	422		35.96	104880		35.96	194397
35.98	533		35.98	104939		35.98	194419
36	648		36	105035		36	194455
36.02	773		36.02	105132		36.02	194495
36.04	913		36.04	105261		36.04	194547
36.06	1085		36.06	105411		36.06	194626
36.08	1286		36.08	105566		36.08	194739
36.1	1616		36.1	105725		36.1	194891
36.12	2129		36.12	105912		36.12	195088
36.14	2942		36.14	106159		36.14	195334
36.16	4472		36.16	106681		36.16	195651
36.18	7247		36.18	107694		36.18	196035
36.2	11256		36.2	109734		36.2	196612
36.22	15634		36.22	113229		36.22	197468
36.24	18572		36.24	117568		36.24	198841
36.26	18937		36.26	120892		36.26	200776
36.28	16738		36.28	121820		36.28	203259
36.3	12615		36.3	120220		36.3	205880
36.32	7907		36.32	116712		36.32	207682
36.34	4058		36.34	112234		36.34	207805
36.36	1932		36.36	108281		36.36	206258
36.38	1250		36.38	106091		36.38	203504
36.4	1024		36.4	105510		36.4	200431
36.42	796		36.42	105407		36.42	197668
36.44	678		36.44	105265		36.44	195918
36.46	625		36.46	105170		36.46	195253
36.48	574		36.48	105141		36.48	195112
36.5	493		36.5	105106		36.5	194996
36.52	456		36.52	105061		36.52	194899
36.54	350		36.54	105009		36.54	194825
36.56	257		36.56	104935		36.56	194791
36.58	191		36.58	104873		36.58	194674
36.6	163		36.6	104840		36.6	194559
36.62	159		36.62	104818		36.62	194434
36.64	146		36.64	104797		36.64	194361
36.66	164		36.66	104800		36.66	194310
36.68	180		36.68	104787		36.68	194297
36.7	164		36.7	104779		36.7	194291
36.72	136		36.72	104769		36.72	194297
36.74	121		36.74	104782		36.74	194300
36.76	96		36.76	104795		36.76	194302
36.78	95		36.78	104798		36.78	194288
36.8	92		36.8	104811		36.8	194268
36.82	104		36.82	104824		36.82	194245
36.84	103		36.84	104807		36.84	194236
36.86	101		36.86	104788		36.86	194221
36.88	89		36.88	104757		36.88	194219
36.9	81		36.9	104746		36.9	194210
36.92	76		36.92	104739		36.92	194211
36.94	81		36.94	104723		36.94	194211
36.96	98		36.96	104740		36.96	194194
36.98	107		36.98	104755		36.98	194188
37	110		37	104764		37	194203
37.02	99		37.02	104762		37.02	194215
37.04	83		37.04	104759		37.04	194228
37.06	75		37.06	104745		37.06	194241
37.08	62		37.08	104741		37.08	194278
37.1	49		37.1	104733		37.1	194303
37.12	62		37.12	104733		37.12	194325
37.14	69		37.14	104737		37.14	194331
37.16	76		37.16	104751		37.16	194327
37.18	86		37.18	104758		37.18	194299
37.2	89		37.2	104759		37.2	194262
37.22	103		37.22	104755		37.22	194226
37.24	113		37.24	104751		37.24	194210
37.26	112		37.26	104754		37.26	194203
37.28	107		37.28	104741		37.28	194226
37.3	95		37.3	104730		37.3	194227
37.32	76		37.32	104725		37.32	194225
37.34	61		37.34	104726		37.34	194211
37.36	48		37.36	104727		37.36	194203
37.38	47		37.38	104745		37.38	194175
37.4	66		37.4	104756		37.4	194160
37.42	86		37.42	104770		37.42	194163
37.44	99		37.44	104760		37.44	194180
37.46	97		37.46	104743		37.46	194181
37.48	93		37.48	104717		37.48	194201
37.5	87		37.5	104702		37.5	194220
37.52	85		37.52	104705		37.52	194245
37.54	68		37.54	104714		37.54	194239
37.56	91		37.56	104740		37.56	194237
37.58	115		37.58	104776		37.58	194234
37.6	123		37.6	104795		37.6	194227
37.62	110		37.62	104802		37.62	194226
37.64	107		37.64	104797		37.64	194247
37.66	93		37.66	104776		37.66	194254
37.68	80		37.68	104749		37.68	194274
37.7	68		37.7	104729		37.7	194274
37.72	86		37.72	104730		37.72	194272
37.74	93		37.74	104736		37.74	194261
37.76	101		37.76	104744		37.76	194246
37.78	95		37.78	104764		37.78	194230
37.8	98		37.8	104780		37.8	194225
37.82	91		37.82	104773		37.82	194219
37.84	94		37.84	104771		37.84	194225
37.86	103		37.86	104775		37.86	194221
37.88	113		37.88	104765		37.88	194221
37.9	110		37.9	104749		37.9	194217
37.92	107		37.92	104747		37.92	194220
37.94	102		37.94	104745		37.94	194226
37.96	93		37.96	104754		37.96	194242
37.98	85		37.98	104752		37.98	194258
38	87		38	104773		38	194276
38.02	93		38.02	104784		38.02	194282
38.04	84		38.04	104784		38.04	194275
38.06	87		38.06	104786		38.06	194256
38.08	90		38.08	104796		38.08	194248
38.1	100		38.1	104779		38.1	194235
38.12	98		38.12	104761		38.12	194217
38.14	96		38.14	104747		38.14	194217
38.16	89		38.16	104745		38.16	194228
38.18	79		38.18	104732		38.18	194234
38.2	57		38.2	104740		38.2	194228
38.22	63		38.22	104765		38.22	194238
38.24	62		38.24	104782		38.24	194241
38.26	74		38.26	104780		38.26	194237
38.28	88		38.28	104779		38.28	194233
38.3	101		38.3	104771		38.3	194237
38.32	107		38.32	104758		38.32	194232
38.34	106		38.34	104737		38.34	194236
38.36	96		38.36	104744		38.36	194238
38.38	88		38.38	104758		38.38	194246
38.4	87		38.4	104762		38.4	194250
38.42	86		38.42	104782		38.42	194258
38.44	101		38.44	104801		38.44	194269
38.46	116		38.46	104805		38.46	194263
38.48	144		38.48	104810		38.48	194262
38.5	159		38.5	104814		38.5	194269
38.52	167		38.52	104811		38.52	194268
38.54	152		38.54	104809		38.54	194263
38.56	153		38.56	104806		38.56	194283
38.58	147		38.58	104805		38.58	194312
38.6	162		38.6	104812		38.6	194344
38.62	193		38.62	104835		38.62	194382
38.64	260		38.64	104866		38.64	194436
38.66	338		38.66	104910		38.66	194467
38.68	433		38.68	104955		38.68	194492
38.7	509		38.7	105017		38.7	194527
38.72	629		38.72	105096		38.72	194563
38.74	806		38.74	105178		38.74	194605
38.76	1030		38.76	105324		38.76	194663
38.78	1287		38.78	105498		38.78	194753
38.8	1604		38.8	105732		38.8	194883
38.82	1920		38.82	106014		38.82	195046
38.84	2613		38.84	106321		38.84	195247
38.86	3987		38.86	106818		38.86	195519
38.88	6281		38.88	107738		38.88	195903
38.9	9447		38.9	110000		38.9	196507
38.92	12067		38.92	113501		38.92	197398
38.94	12918		38.94	116490		38.94	198565
38.96	11825		38.96	117693		38.96	200495
38.98	9148		38.98	116790		38.98	203409
39	5833		39	114187		39	205790
39.02	2794		39.02	110574		39.02	206479
39.04	945		39.04	107048		39.04	205396
39.06	553		39.06	105161		39.06	202979
39.08	561		39.08	104955		39.08	199785
39.1	449		39.1	105092		39.1	196625
39.12	340		39.12	105051		39.12	194712
39.14	306		39.14	104946		39.14	194441
39.16	288		39.16	104948		39.16	194590
39.18	274		39.18	104937		39.18	194580
39.2	304		39.2	104926		39.2	194525
39.22	309		39.22	104902		39.22	194496
39.24	264		39.24	104913		39.24	194468
39.26	224		39.26	104856		39.26	194439
39.28	176		39.28	104809		39.28	194412
39.3	124		39.3	104804		39.3	194382
39.32	89		39.32	104795		39.32	194367
39.34	85		39.34	104794		39.34	194364
39.36	103		39.36	104793		39.36	194368
39.38	122		39.38	104792		39.38	194364
39.4	136		39.4	104796		39.4	194359
39.42	150		39.42	104786		39.42	194348
39.44	150		39.44	104784		39.44	194340
39.46	142		39.46	104777		39.46	194321
39.48	130		39.48	104765		39.48	194301
39.5	117		39.5	104770		39.5	194291
39.52	110		39.52	104767		39.52	194286
39.54	105		39.54	104767		39.54	194285
39.56	103		39.56	104773		39.56	194267
39.58	120		39.58	104792		39.58	194253
39.6	142		39.6	104799		39.6	194241
39.62	137		39.62	104797		39.62	194234
39.64	142		39.64	104796		39.64	194218
39.66	136		39.66	104797		39.66	194230
39.68	126		39.68	104789		39.68	194242
39.7	106		39.7	104781		39.7	194262
39.72	119		39.72	104773		39.72	194260
39.74	116		39.74	104776		39.74	194264
39.76	116		39.76	104764		39.76	194252
39.78	110		39.78	104764		39.78	194244
39.8	113		39.8	104762		39.8	194228
39.82	101		39.82	104764		39.82	194236
39.84	104		39.84	104758		39.84	194227
39.86	94		39.86	104764		39.86	194244
39.88	104		39.88	104761		39.88	194254
39.9	101		39.9	104764		39.9	194254
39.92	108		39.92	104755		39.92	194242
39.94	107		39.94	104757		39.94	194247
39.96	109		39.96	104752		39.96	194243
39.98	108		39.98	104752		39.98	194233
40	109		40	104748		40	194219
40.02	95		40.02	104756		40.02	194215
40.04	90		40.04	104764		40.04	194224
40.06	103		40.06	104782		40.06	194217
40.08	98		40.08	104794		40.08	194233
40.1	91		40.1	104798		40.1	194260
40.12	106		40.12	104794		40.12	194271
40.14	107		40.14	104785		40.14	194264
40.16	100		40.16	104760		40.16	194264
40.18	91		40.18	104745		40.18	194248
40.2	93		40.2	104755		40.2	194246
40.22	84		40.22	104766		40.22	194248
40.24	70		40.24	104785		40.24	194286
40.26	73		40.26	104805		40.26	194312
40.28	79		40.28	104806		40.28	194321
40.3	76		40.3	104784		40.3	194322
40.32	72		40.32	104759		40.32	194311
40.34	80		40.34	104731		40.34	194278
40.36	85		40.36	104722		40.36	194242
40.38	84		40.38	104720		40.38	194227
40.4	91		40.4	104736		40.4	194230
40.42	95		40.42	104736		40.42	194235
40.44	89		40.44	104747		40.44	194229
40.46	78		40.46	104762		40.46	194222
40.48	75		40.48	104764		40.48	194221
40.5	69		40.5	104746		40.5	194225
40.52	69		40.52	104750		40.52	194222
40.54	68		40.54	104753		40.54	194230
40.56	69		40.56	104746		40.56	194249
40.58	73		40.58	104741		40.58	194263
40.6	71		40.6	104768		40.6	194252
40.62	64		40.62	104784		40.62	194251
40.64	68		40.64	104785		40.64	194254
40.66	66		40.66	104779		40.66	194252
40.68	63		40.68	104777		40.68	194265
40.7	51		40.7	104753		40.7	194283
40.72	50		40.72	104731		40.72	194315
40.74	57		40.74	104729		40.74	194328
40.76	53		40.76	104730		40.76	194330
40.78	51		40.78	104725		40.78	194316
40.8	61		40.8	104734		40.8	194288
40.82	61		40.82	104747		40.82	194265
40.84	42		40.84	104751		40.84	194262
40.86	27		40.86	104745		40.86	194252
40.88	30		40.88	104747		40.88	194247
40.9	20		40.9	104753		40.9	194242
40.92	31		40.92	104750		40.92	194241
40.94	39		40.94	104734		40.94	194234
40.96	47		40.96	104726		40.96	194235
40.98	43		40.98	104722		40.98	194244
41	30		41	104722		41	194247
41.02	17		41.02	104721		41.02	194240
41.04	10		41.04	104724		41.04	194233
41.06	0		41.06	104735		41.06	194220
41.08	0		41.08	104736		41.08	194200
41.1	0		41.1	104733		41.1	194192
41.12	1		41.12	104730		41.12	194195
41.14	3		41.14	104724		41.14	194203
41.16	5		41.16	104725		41.16	194206
41.18	10		41.18	104718		41.18	194213
41.2	9		41.2	104710		41.2	194229
41.22	20		41.22	104707		41.22	194238
41.24	33		41.24	104710		41.24	194241
41.26	43		41.26	104717		41.26	194252
41.28	45		41.28	104724		41.28	194293
41.3	40		41.3	104730		41.3	194421
41.32	30		41.32	104733		41.32	194624
41.34	17		41.34	104725		41.34	194794
41.36	1		41.36	104724		41.36	194856
41.38	0		41.38	104720		41.38	194812
41.4	0		41.4	104717		41.4	194660
41.42	0		41.42	104706		41.42	194451
41.44	2		41.44	104700		41.44	194245
41.46	1		41.46	104700		41.46	194140
41.48	9		41.48	104698		41.48	194128
41.5	8		41.5	104689		41.5	194142
41.52	9		41.52	104689		41.52	194136
41.54	17		41.54	104698		41.54	194142
41.56	32		41.56	104712		41.56	194154
41.58	56		41.58	104733		41.58	194176
41.6	108		41.6	104761		41.6	194192
41.62	140		41.62	104798		41.62	194216
41.64	179		41.64	104828		41.64	194240
41.66	178		41.66	104849		41.66	194275
41.68	166		41.68	104855		41.68	194316
41.7	139		41.7	104853		41.7	194361
41.72	105		41.72	104831		41.72	194378
41.74	75		41.74	104806		41.74	194384
41.76	64		41.76	104773		41.76	194375
41.78	61		41.78	104743		41.78	194363
41.8	85		41.8	104727		41.8	194332
41.82	92		41.82	104735		41.82	194303
41.84	120		41.84	104749		41.84	194295
41.86	135		41.86	104762		41.86	194288
41.88	154		41.88	104771		41.88	194263
41.9	157		41.9	104783		41.9	194261
41.92	132		41.92	104788		41.92	194249
41.94	118		41.94	104784		41.94	194237
41.96	100		41.96	104784		41.96	194225
41.98	74		41.98	104786		41.98	194220
42	60		42	104785		42	194211
42.02	54		42.02	104780		42.02	194210
42.04	73		42.04	104777		42.04	194225
42.06	88		42.06	104779		42.06	194255
42.08	92		42.08	104777		42.08	194272
42.1	112		42.1	104776		42.1	194269
42.12	112		42.12	104774		42.12	194267
42.14	98		42.14	104776		42.14	194248
42.16	83		42.16	104774		42.16	194215
42.18	75		42.18	104766		42.18	194185
42.2	75		42.2	104768		42.2	194194
42.22	83		42.22	104755		42.22	194210
42.24	94		42.24	104753		42.24	194224
42.26	106		42.26	104751		42.26	194225
42.28	104		42.28	104748		42.28	194245
42.3	97		42.3	104752		42.3	194244
42.32	94		42.32	104752		42.32	194231
42.34	77		42.34	104757		42.34	194229
42.36	68		42.36	104754		42.36	194239
42.38	64		42.38	104753		42.38	194243
42.4	71		42.4	104773		42.4	194229
42.42	74		42.42	104780		42.42	194224
42.44	85		42.44	104786		42.44	194234
42.46	110		42.46	104799		42.46	194230
42.48	127		42.48	104801		42.48	194227
42.5	134		42.5	104799		42.5	194243
42.52	145		42.52	104781		42.52	194256
42.54	157		42.54	104783		42.54	194260
42.56	157		42.56	104783		42.56	194255
42.58	140		42.58	104790		42.58	194261
42.6	144		42.6	104806		42.6	194263
42.62	159		42.62	104813		42.62	194259
42.64	182		42.64	104825		42.64	194266
42.66	200		42.66	104847		42.66	194276
42.68	233		42.68	104849		42.68	194286
42.7	261		42.7	104863		42.7	194298
42.72	274		42.72	104884		42.72	194310
42.74	288		42.74	104892		42.74	194318
42.76	330		42.76	104911		42.76	194315
42.78	360		42.78	104920		42.78	194331
42.8	425		42.8	104959		42.8	194348
42.82	508		42.82	105012		42.82	194382
42.84	682		42.84	105080		42.84	194435
42.86	932		42.86	105202		42.86	194506
42.88	1295		42.88	105391		42.88	194595
42.9	1749		42.9	105671		42.9	194702
42.92	2262		42.92	106033		42.92	194851
42.94	2720		42.94	106419		42.94	195081
42.96	3142		42.96	106803		42.96	195352
42.98	3502		42.98	107139		42.98	195694
43	3812		43	107433		43	196071
43.02	4228		43.02	107622		43.02	196466
43.04	5259		43.04	107847		43.04	196892
43.06	7622		43.06	108513		43.06	197386
43.08	13621		43.08	110105		43.08	198120
43.1	26378		43.1	114206		43.1	199270
43.12	46603		43.12	124157		43.12	201337
43.14	67811		43.14	141999		43.14	204663
43.16	80378		43.16	161208		43.16	210129
43.18	80144		43.18	172627		43.18	219875
43.2	67640		43.2	172739		43.2	234260
43.22	46954		43.22	162139		43.22	248129
43.24	25137		43.24	144107		43.24	255128
43.26	9427		43.26	124665		43.26	252900
43.28	3316		43.28	110754		43.28	242580
43.3	3084		43.3	106317		43.3	227157
43.32	3292		43.32	106839		43.32	211277
43.34	2826		43.34	107182		43.34	200233
43.36	2008		43.36	106753		43.36	196270
43.38	1548		43.38	106030		43.38	196126
43.4	1356		43.4	105654		43.4	196165
43.42	1011		43.42	105694		43.42	195747
43.44	678		43.44	105485		43.44	195248
43.46	626		43.46	105251		43.46	195103
43.48	679		43.48	105231		43.48	195169
43.5	601		43.5	105295		43.5	195055
43.52	503		43.52	105218		43.52	194907
43.54	484		43.54	105056		43.54	194882
43.56	425		43.56	104999		43.56	194840
43.58	280		43.58	104964		43.58	194674
43.6	156		43.6	104857		43.6	194488
43.62	139		43.62	104789		43.62	194383
43.64	131		43.64	104793		43.64	194310
43.66	113		43.66	104838		43.66	194229
43.68	145		43.68	104830		43.68	194219
43.7	208		43.7	104819		43.7	194279
43.72	228		43.72	104839		43.72	194345
43.74	212		43.74	104856		43.74	194384
43.76	188		43.76	104834		43.76	194416
43.78	165		43.78	104815		43.78	194457
43.8	138		43.8	104818		43.8	194479
43.82	96		43.82	104798		43.82	194453
43.84	83		43.84	104778		43.84	194412
43.86	86		43.86	104770		43.86	194363
43.88	85		43.88	104769		43.88	194311
43.9	86		43.9	104783		43.9	194268
43.92	98		43.92	104776		43.92	194244
43.94	106		43.94	104775		43.94	194256
43.96	103		43.96	104771		43.96	194275
43.98	87		43.98	104755		43.98	194288
44	79		44	104753		44	194284
44.02	56		44.02	104751		44.02	194276
44.04	36		44.04	104748		44.04	194256
44.06	23		44.06	104765		44.06	194245
44.08	27		44.08	104762		44.08	194229
44.1	28		44.1	104767		44.1	194211
44.12	23		44.12	104771		44.12	194202
44.14	42		44.14	104768		44.14	194212
44.16	57		44.16	104760		44.16	194215
44.18	58		44.18	104756		44.18	194224
44.2	50		44.2	104756		44.2	194232
44.22	46		44.22	104750		44.22	194246
44.24	55		44.24	104746		44.24	194242
44.26	44		44.26	104748		44.26	194238
44.28	36		44.28	104753		44.28	194233
44.3	50		44.3	104752		44.3	194231
44.32	64		44.32	104745		44.32	194226
44.34	78		44.34	104754		44.34	194224
44.36	78		44.36	104768		44.36	194224
44.38	80		44.38	104769		44.38	194224
44.4	88		44.4	104775		44.4	194216
44.42	66		44.42	104783		44.42	194221
44.44	49		44.44	104794		44.44	194217
44.46	49		44.46	104786		44.46	194224
44.48	44		44.48	104769		44.48	194229
44.5	44		44.5	104764		44.5	194225
44.52	44		44.52	104764		44.52	194229
44.54	62		44.54	104756		44.54	194215
44.56	78		44.56	104746		44.56	194218
44.58	76		44.58	104760		44.58	194223
44.6	73		44.6	104776		44.6	194239
44.62	81		44.62	104785		44.62	194254
44.64	64		44.64	104782		44.64	194266
44.66	46		44.66	104795		44.66	194286
44.68	43		44.68	104803		44.68	194322
44.7	65		44.7	104798		44.7	194336
44.72	84		44.72	104787		44.72	194343
44.74	95		44.74	104787		44.74	194324
44.76	110		44.76	104782		44.76	194303
44.78	121		44.78	104772		44.78	194271
44.8	106		44.8	104763		44.8	194239
44.82	94		44.82	104770		44.82	194234
44.84	96		44.84	104779		44.84	194238
44.86	104		44.86	104783		44.86	194240
44.88	106		44.88	104779		44.88	194243
44.9	99		44.9	104783		44.9	194235
44.92	100		44.92	104784		44.92	194237
44.94	91		44.94	104779		44.94	194232
[truncated: 1,753 more rows]

## Sheet: Figure 2f
	Liquid electrolyte			HA gel electrolyte
Time (h)	Voltage (V)		Time (h)	Voltage (V)
0	0.00341		0	-0.0039
0.05	0.07932		0.02	0.0684
0.06	0.07311		0.04	0.0691
0.08	0.07076		0.06	0.0691
0.1	0.06894		0.08	0.0685
0.11	0.0678		0.1	0.0674
0.13	0.06682		0.12	0.0662
0.15	0.06583		0.14	0.0649
0.16	0.06523		0.16	0.0637
0.18	0.065		0.17	0.0625
0.2	0.06455		0.19	0.0612
0.21	0.06409		0.21	0.0601
0.23	0.06356		0.23	0.0591
0.25	0.06311		0.25	0.0578
0.26	0.06273		0.27	0.0567
0.28	0.06227		0.29	0.0555
0.3	0.06197		0.31	0.0543
0.31	0.06159		0.33	0.053
0.33	0.06098		0.35	0.0518
0.35	0.0603		0.37	0.0505
0.37	0.05962		0.38	0.0494
0.38	0.05902		0.4	0.0484
0.4	0.05864		0.42	0.0474
0.42	0.05833		0.44	0.0465
0.43	0.05818		0.46	0.0457
0.45	0.05803		0.48	0.0451
0.47	0.05795		0.5	0.0445
0.48	0.05795		0.52	0.0439
0.5	0.0578		0.54	0.0434
0.52	0.0575		0.56	0.0429
0.53	0.05705		0.58	0.0425
0.55	0.05667		0.6	0.0422
0.57	0.05591		0.62	0.0417
0.58	0.05538		0.64	0.0414
0.6	0.05492		0.66	0.0411
0.62	0.05485		0.67	0.0409
0.64	0.05455		0.69	0.0406
0.65	0.05439		0.71	0.0405
0.67	0.05439		0.74	0.0401
0.69	0.05409		0.75	0.04
0.7	0.05386		0.77	0.0398
0.72	0.05371		0.79	0.0397
0.74	0.05356		0.81	0.0395
0.75	0.05341		0.83	0.0394
0.77	0.05311		0.85	0.0392
0.79	0.05242		0.87	0.0391
0.8	0.05174		0.89	0.0389
0.82	0.05114		0.91	0.0388
0.84	0.05098		0.93	0.0386
0.85	0.05076		0.95	0.0384
0.87	0.05061		0.97	0.0384
0.89	0.05045		0.99	0.0383
0.9	0.05015		1.01	-0.024
0.92	0.04985		1.03	-0.0276
0.94	0.04977		1.05	-0.0296
0.96	0.04977		1.07	-0.0312
0.97	0.04977		1.09	-0.0322
0.99	0.04977		1.11	-0.0333
1.01	0.04962		1.13	-0.0344
1.02	0.04932		1.15	-0.0355
1.04	-0.01917		1.17	-0.0366
1.06	-0.01962		1.19	-0.0375
1.07	-0.01985		1.21	-0.0384
1.09	-0.02015		1.23	-0.0392
1.11	-0.02045		1.25	-0.0398
1.12	-0.02068		1.27	-0.0403
1.14	-0.02098		1.29	-0.0406
1.16	-0.02114		1.31	-0.0408
1.17	-0.02144		1.33	-0.0406
1.19	-0.02167		1.35	-0.0403
1.21	-0.02197		1.37	-0.04
1.22	-0.02212		1.39	-0.0395
1.24	-0.02242		1.41	-0.0391
1.26	-0.02265		1.43	-0.0386
1.28	-0.02311		1.45	-0.0383
1.29	-0.02356		1.47	-0.0378
1.31	-0.02379		1.49	-0.0375
1.33	-0.02424		1.51	-0.0374
1.34	-0.0247		1.54	-0.037
1.36	-0.02492		1.56	-0.037
1.38	-0.02553		1.58	-0.0369
1.39	-0.02576		1.6	-0.0369
1.41	-0.02621		1.62	-0.0369
1.43	-0.02636		1.64	-0.037
1.44	-0.02667		1.66	-0.037
1.46	-0.02689		1.68	-0.0374
1.48	-0.0272		1.7	-0.0377
1.49	-0.02765		1.72	-0.0381
1.51	-0.02818		1.74	-0.0389
1.53	-0.02864		1.76	-0.04
1.54	-0.02917		1.79	-0.0423
1.56	-0.0297		1.81	-0.0457
1.58	-0.03061		1.83	-0.0456
1.6	-0.03144		1.85	-0.0445
1.61	-0.03212		1.87	-0.0436
1.63	-0.0328		1.89	-0.0429
1.65	-0.03341		1.91	-0.0423
1.66	-0.03409		1.93	-0.0419
1.68	-0.03492		1.95	-0.0414
1.7	-0.03591		1.97	-0.0409
1.71	-0.03705		1.99	-0.0406
1.73	-0.03848		2.01	0.0282
1.75	-0.04015		2.04	0.0313
1.76	-0.04182		2.06	0.0332
1.78	-0.04371		2.08	0.0346
1.8	-0.04553		2.1	0.0353
1.81	-0.04735		2.12	0.0355
1.83	-0.04848		2.14	0.0349
1.85	-0.04864		2.16	0.0339
1.86	-0.04818		2.18	0.0327
1.88	-0.04765		2.2	0.0313
1.9	-0.0472		2.22	0.0301
1.91	-0.04667		2.25	0.0288
1.93	-0.04621		2.27	0.0279
1.95	-0.04591		2.29	0.0271
1.96	-0.04568		2.31	0.0268
1.98	-0.04538		2.33	0.0267
2	-0.04523		2.35	0.0267
2.02	-0.04485		2.37	0.027
2.03	0.01886		2.39	0.0273
2.05	0.02015		2.41	0.0276
2.07	0.02129		2.43	0.0281
2.08	0.0228		2.45	0.0282
2.1	0.0247		2.47	0.0285
2.12	0.02667		2.49	0.0287
2.13	0.02864		2.51	0.029
2.15	0.0303		2.53	0.0291
2.17	0.03144		2.55	0.0295
2.18	0.03227		2.58	0.0298
2.2	0.03295		2.6	0.0301
2.22	0.03356		2.62	0.0304
2.23	0.03379		2.64	0.0307
2.25	0.03394		2.66	0.031
2.27	0.03394		2.68	0.0315
2.28	0.03409		2.7	0.0319
2.3	0.03424		2.72	0.0324
2.32	0.03439		2.74	0.033
2.33	0.03492		2.76	0.0335
2.35	0.03523		2.78	0.0341
2.37	0.03576		2.8	0.0347
2.38	0.03606		2.82	0.0353
2.4	0.03667		2.84	0.036
2.42	0.03674		2.86	0.0366
2.43	0.0372		2.89	0.0372
2.45	0.0372		2.91	0.0377
2.47	0.0375		2.93	0.038
2.48	0.0378		2.95	0.0383
2.5	0.03788		2.97	0.0384
2.52	0.03818		2.99	0.0386
2.53	0.03848		3.01	-0.0237
2.55	0.03879		3.03	-0.0267
2.57	0.03902		3.05	-0.0281
2.59	0.03932		3.07	-0.029
2.6	0.03947		3.09	-0.0296
2.62	0.03932		3.11	-0.0299
2.64	0.04		3.13	-0.0301
2.65	0.04015		3.15	-0.0301
2.67	0.04015		3.17	-0.0296
2.69	0.04015		3.19	-0.029
2.7	0.0403		3.21	-0.0284
2.72	0.04045		3.23	-0.0274
2.74	0.04061		3.25	-0.0265
2.75	0.04076		3.27	-0.0257
2.77	0.04083		3.28	-0.025
2.79	0.04083		3.3	-0.0243
2.8	0.04114		3.32	-0.0239
2.82	0.04098		3.34	-0.0236
2.84	0.04098		3.36	-0.0236
2.85	0.04083		3.38	-0.0236
2.87	0.04061		3.4	-0.0237
2.89	0.04045		3.42	-0.0239
2.9	0.0403		3.44	-0.0242
2.92	0.04015		3.46	-0.0246
2.94	0.04015		3.48	-0.0251
2.96	0.04		3.5	-0.0256
2.97	0.04		3.52	-0.026
2.99	0.03985		3.53	-0.0267
3.01	0.03985		3.55	-0.0271
3.02	0.03985		3.57	-0.0276
3.04	-0.0175		3.59	-0.0281
3.06	-0.01848		3.61	-0.0284
3.07	-0.01871		3.63	-0.0287
3.09	-0.01902		3.65	-0.0291
3.11	-0.01886		3.67	-0.0296
3.12	-0.01917		3.69	-0.0302
3.14	-0.01932		3.72	-0.0308
3.16	-0.01962		3.74	-0.0315
3.17	-0.01985		3.76	-0.0322
3.19	-0.02015		3.78	-0.0332
3.21	-0.02061		3.8	-0.0344
3.22	-0.02098		3.82	-0.0358
3.24	-0.02129		3.84	-0.0372
3.26	-0.02159		3.86	-0.0386
3.27	-0.02197		3.88	-0.0401
3.29	-0.02242		3.9	-0.0411
3.31	-0.02295		3.92	-0.0414
3.32	-0.02356		3.94	-0.0411
3.34	-0.02409		3.96	-0.0409
3.36	-0.0247		3.98	-0.0406
3.37	-0.02508		4	-0.0403
3.39	-0.02568		4.02	0.0284
3.41	-0.02621		4.04	0.0308
3.43	-0.02674		4.06	0.0321
3.44	-0.0272		4.08	0.033
3.46	-0.02765		4.1	0.0335
3.48	-0.02818		4.12	0.0332
3.49	-0.02871		4.14	0.0324
3.51	-0.02947		4.16	0.0313
3.53	-0.03015		4.18	0.0301
3.54	-0.03098		4.2	0.0288
3.56	-0.03182		4.22	0.0274
3.58	-0.03273		4.24	0.0264
3.59	-0.03371		4.26	0.0253
3.61	-0.03477		4.27	0.0245
3.63	-0.03576		4.29	0.024
3.64	-0.03674		4.31	0.0236
3.66	-0.0378		4.33	0.0233
3.68	-0.03886		4.35	0.0231
3.69	-0.04015		4.37	0.0229
3.71	-0.04144		4.39	0.0229
3.73	-0.04311		4.41	0.0229
3.74	-0.0447		4.43	0.0231
3.76	-0.04591		4.45	0.0233
3.78	-0.0472		4.47	0.0236
3.8	-0.04833		4.49	0.0239
3.81	-0.04917		4.51	0.0243
3.83	-0.04947		4.53	0.0248
3.85	-0.04947		4.55	0.0254
3.86	-0.04902		4.57	0.0259
3.88	-0.04864		4.59	0.0265
3.9	-0.04833		4.61	0.027
3.91	-0.04788		4.63	0.0274
3.93	-0.0475		4.65	0.0277
3.95	-0.0472		4.67	0.0284
3.96	-0.04682		4.7	0.0288
3.98	-0.04652		4.72	0.0295
4	-0.04621		4.74	0.0299
4.01	-0.04583		4.76	0.0307
4.03	0.0175		4.78	0.0315
4.05	0.0203		4.8	0.0324
4.06	0.02182		4.82	0.0333
4.08	0.02379		4.84	0.0344
4.1	0.02576		4.86	0.0355
4.11	0.02765		4.88	0.0366
4.13	0.02886		4.9	0.0374
4.15	0.02962		4.92	0.038
4.16	0.03015		4.94	0.0388
4.18	0.03083		4.96	0.0391
4.2	0.03144		4.99	0.0394
4.21	0.03212		5.01	-0.0229
4.23	0.03273		5.03	-0.0265
4.25	0.03326		5.05	-0.0281
4.27	0.03379		5.07	-0.029
4.28	0.03455		5.09	-0.0296
4.3	0.03523		5.11	-0.0298
4.32	0.03606		5.14	-0.0298
4.33	0.0372		5.15	-0.0295
4.35	0.03818		5.17	-0.029
4.37	0.03902		5.19	-0.0284
4.38	0.03985		5.21	-0.0274
4.4	0.04061		5.23	-0.0267
4.42	0.04159		5.25	-0.0259
4.43	0.04174		5.27	-0.0251
4.45	0.04182		5.29	-0.0245
4.47	0.04174		5.31	-0.024
4.48	0.04182		5.33	-0.0237
4.5	0.04197		5.35	-0.0234
4.52	0.04242		5.37	-0.0233
4.54	0.0428		5.39	-0.0233
4.55	0.04311		5.41	-0.0234
4.57	0.04311		5.43	-0.0234
4.59	0.04326		5.45	-0.0237
4.6	0.04356		5.46	-0.0239
4.62	0.04371		5.48	-0.0242
4.64	0.04409		5.51	-0.0246
4.65	0.04424		5.53	-0.0251
4.67	0.04394		5.55	-0.0257
4.69	0.04394		5.57	-0.0262
4.7	0.04409		5.59	-0.0268
4.72	0.04379		5.61	-0.0274
4.74	0.04371		5.63	-0.0279
4.75	0.04371		5.65	-0.0284
4.77	0.04356		5.67	-0.0288
4.79	0.04326		5.69	-0.0293
4.8	0.04295		5.71	-0.0298
4.82	0.04258		5.74	-0.0304
4.84	0.04212		5.76	-0.031
4.85	0.04182		5.78	-0.0318
4.87	0.04174		5.8	-0.0327
4.89	0.04144		5.82	-0.0339
4.91	0.04129		5.84	-0.0355
4.92	0.04114		5.86	-0.0369
4.94	0.04129		5.88	-0.0384
4.96	0.04129		5.9	-0.04
4.97	0.04144		5.93	-0.0411
4.99	0.04129		5.95	-0.0414
5.01	0.04114		5.97	-0.0412
5.02	0.04076		5.99	-0.0409
5.04	-0.01871		6.01	0.0267
5.06	-0.01917		6.03	0.0302
5.07	-0.01917		6.05	0.0318
5.09	-0.01932		6.07	0.0327
5.11	-0.01947		6.1	0.033
5.12	-0.0197		6.12	0.0329
5.14	-0.02		6.14	0.0321
5.16	-0.0203		6.16	0.0308
5.17	-0.02061		6.18	0.0295
5.19	-0.02068		6.2	0.0282
5.21	-0.02098		6.22	0.027
5.22	-0.02129		6.24	0.0259
5.24	-0.02159		6.26	0.025
5.26	-0.02197		6.28	0.0242
5.27	-0.02242		6.3	0.0236
5.29	-0.0228		6.32	0.0233
5.31	-0.02326		6.35	0.0229
5.33	-0.02371		6.37	0.0228
5.34	-0.02409		6.39	0.0228
5.36	-0.02424		6.41	0.0228
5.38	-0.02455		6.43	0.0229
5.39	-0.0247		6.45	0.0231
5.41	-0.02492		6.47	0.0233
5.43	-0.02538		6.49	0.0236
5.44	-0.02576		6.51	0.024
5.46	-0.02636		6.53	0.0245
5.48	-0.02705		6.55	0.025
5.49	-0.02765		6.58	0.0256
5.51	-0.02833		6.6	0.026
5.53	-0.02917		6.62	0.0267
5.54	-0.0297		6.64	0.0273
5.56	-0.03045		6.66	0.0277
5.58	-0.03114		6.68	0.0284
5.59	-0.03197		6.7	0.0288
5.61	-0.03311		6.72	0.0293
5.63	-0.03424		6.74	0.0301
5.64	-0.03568		6.76	0.0307
5.66	-0.03689		6.78	0.0316
5.68	-0.03848		6.8	0.0326
5.7	-0.03985		6.83	0.0336
5.71	-0.04129		6.85	0.035
5.73	-0.04258		6.87	0.0364
5.75	-0.04356		6.89	0.0378
5.76	-0.04439		6.91	0.0389
5.78	-0.04523		6.93	0.0398
5.8	-0.04621		6.95	0.0406
5.81	-0.04689		6.97	0.0411
5.83	-0.04765		6.99	0.0412
5.85	-0.04803		7.01	-0.0262
5.86	-0.04818		7.04	-0.0285
5.88	-0.04818		7.06	-0.0298
5.9	-0.04788		7.08	-0.0305
5.91	-0.0472		7.1	-0.031
5.93	-0.04667		7.12	-0.0312
5.95	-0.04606		7.14	-0.0312
5.96	-0.04553		7.16	-0.0308
5.98	-0.04508		7.18	-0.0302
6	-0.0447		7.2	-0.0296
6.01	-0.04439		7.22	-0.0288
6.03	0.01864		7.25	-0.0281
6.05	0.01947		7.27	-0.0273
6.06	0.02098		7.29	-0.0267
6.08	0.02265		7.31	-0.026
6.1	0.0247		7.33	-0.0256
6.12	0.02652		7.35	-0.0251
6.13	0.02773		7.37	-0.0248
6.15	0.02818		7.39	-0.0246
6.17	0.02818		7.41	-0.0246
6.18	0.02833		7.43	-0.0246
6.2	0.02833		7.45	-0.0246
6.22	0.02864		7.48	-0.0248
6.23	0.02886		7.5	-0.0251
6.25	0.02917		7.52	-0.0254
6.27	0.02962		7.54	-0.0257
6.28	0.03		7.56	-0.0262
6.3	0.0303		7.58	-0.0268
6.32	0.03061		7.6	-0.0274
6.33	0.03098		7.62	-0.0279
6.35	0.03144		7.65	-0.0285
6.37	0.03212		7.67	-0.0291
6.38	0.03295		7.69	-0.0296
6.4	0.03379		7.71	-0.0301
6.42	0.0347		7.73	-0.0307
6.43	0.03568		7.75	-0.0313
6.45	0.03652		7.77	-0.0318
6.47	0.0372		7.79	-0.0327
6.49	0.03788		7.81	-0.0338
6.5	0.03833		7.83	-0.035
6.52	0.03902		7.85	-0.0364
6.54	0.03962		7.87	-0.0381
6.55	0.04045		7.9	-0.0395
6.57	0.04212		7.92	-0.0409
6.59	0.0428		7.94	-0.0422
6.6	0.04326		7.96	-0.0426
6.62	0.04379		7.98	-0.0425
6.64	0.04409		8	-0.0423
6.65	0.04439		8.02	0.0295
6.67	0.04439		8.04	0.0318
6.69	0.04439		8.06	0.0329
6.7	0.04439		8.08	0.0336
6.72	0.04439		8.1	0.0336
6.74	0.04439		8.13	0.0332
6.76	0.04439		8.15	0.0324
6.77	0.04439		8.17	0.0313
6.79	0.04439		8.19	0.0301
6.81	0.04439		8.21	0.0288
6.82	0.04409		8.23	0.0277
6.84	0.04394		8.25	0.0267
6.86	0.04356		8.27	0.0257
6.87	0.04326		8.29	0.0251
6.89	0.04295		8.31	0.0245
6.91	0.04273		8.34	0.024
6.92	0.04258		8.36	0.0237
6.94	0.04227		8.38	0.0234
6.96	0.04212		8.4	0.0234
6.97	0.04212		8.42	0.0233
6.99	0.04197		8.44	0.0234
7.01	0.04174		8.46	0.0236
7.02	0.04129		8.48	0.0237
7.04	-0.01985		8.5	0.024
7.06	-0.02061		8.53	0.0243
7.07	-0.02083		8.55	0.0248
7.09	-0.02114		8.57	0.0253
7.11	-0.02144		8.59	0.0257
7.12	-0.02068		8.61	0.0262
7.14	-0.02061		8.63	0.0268
7.16	-0.02068		8.65	0.0273
7.17	-0.02098		8.67	0.0279
7.19	-0.02129		8.69	0.0284
7.21	-0.02144		8.71	0.029
7.22	-0.02159		8.73	0.0296
7.24	-0.02167		8.76	0.0302
7.26	-0.02182		8.78	0.0312
7.27	-0.02212		8.8	0.0321
7.29	-0.02242		8.82	0.0332
7.31	-0.0228		8.84	0.0346
7.33	-0.02311		8.86	0.0358
7.34	-0.02356		8.88	0.037
7.36	-0.02379		8.9	0.0381
7.38	-0.02394		8.92	0.0389
7.39	-0.02409		8.94	0.0397
7.41	-0.02424		8.97	0.0401
7.43	-0.02455		8.99	0.0405
7.44	-0.02492		9.01	-0.0234
7.46	-0.02538		9.03	-0.0267
7.48	-0.02591		9.05	-0.0281
7.49	-0.02667		9.07	-0.029
7.51	-0.02735		9.09	-0.0295
7.53	-0.02803		9.11	-0.0296
7.54	-0.02871		9.13	-0.0296
7.56	-0.02947		9.16	-0.0291
7.58	-0.03		9.18	-0.0285
7.59	-0.03083		9.2	-0.0279
7.61	-0.03174		9.22	-0.027
7.63	-0.0328		9.24	-0.0262
7.64	-0.03394		9.26	-0.0254
7.66	-0.03523		9.28	-0.0246
7.68	-0.03667		9.3	-0.024
7.69	-0.03803		9.32	-0.0236
7.71	-0.03947		9.34	-0.0231
7.73	-0.04061		9.36	-0.0228
7.74	-0.04174		9.38	-0.0226
7.76	-0.04258		9.41	-0.0226
7.78	-0.04341		9.43	-0.0226
7.79	-0.04424		9.45	-0.0226
7.81	-0.04523		9.47	-0.0228
7.83	-0.04591		9.49	-0.0229
7.85	-0.04652		9.51	-0.0233
7.86	-0.04689		9.53	-0.0236
7.88	-0.0472		9.55	-0.024
7.9	-0.0472		9.57	-0.0245
7.91	-0.04682		9.59	-0.025
7.93	-0.04621		9.62	-0.0256
7.95	-0.04568		9.64	-0.0262
7.96	-0.04508		9.66	-0.0268
7.98	-0.0447		9.68	-0.0274
8	-0.04424		9.7	-0.0279
8.01	-0.04394		9.72	-0.0285
8.03	0.01144		9.74	-0.0291
8.05	0.01917		9.76	-0.0298
8.06	0.02068		9.78	-0.0307
8.08	0.02265		9.8	-0.0316
8.1	0.02455		9.83	-0.0327
8.11	0.02606		9.85	-0.0341
8.13	0.02689		9.87	-0.0357
8.15	0.02689		9.89	-0.0372
8.16	0.02667		9.91	-0.0388
8.18	0.02652		9.93	-0.04
8.2	0.02652		9.95	-0.0409
8.21	0.02667		9.97	-0.0414
8.23	0.02674		9.99	-0.0412
8.25	0.02689		10.02	0.027
8.26	0.0272		10.04	0.0296
8.28	0.02735		10.06	0.031
8.3	0.0275		10.08	0.0316
8.31	0.02773		10.1	0.0318
8.33	0.02803		10.12	0.0313
8.35	0.02864		10.14	0.0304
8.36	0.02917		10.16	0.0291
8.38	0.0297		10.18	0.0279
8.4	0.03045		10.2	0.0267
8.42	0.03129		10.23	0.0256
8.43	0.03197		10.25	0.0246
8.45	0.0328		10.27	0.024
8.47	0.03356		10.29	0.0234
8.48	0.03424		10.31	0.0231
8.5	0.03477		10.33	0.0228
8.52	0.03538		10.35	0.0226
8.53	0.03606		10.38	0.0225
8.55	0.03674		10.4	0.0225
8.57	0.03765		10.42	0.0226
8.58	0.03833		10.44	0.0226
8.6	0.03902		10.46	0.0228
8.62	0.03985		10.48	0.0231
8.63	0.0403		10.5	0.0234
8.65	0.04076		10.52	0.0237
8.67	0.04098		10.54	0.0242
8.68	0.04144		10.56	0.0246
8.7	0.04242		10.58	0.0251
8.72	0.04341		10.61	0.0257
8.73	0.04371		10.63	0.0264
8.75	0.04394		10.65	0.027
8.77	0.04409		10.67	0.0274
8.78	0.04424		10.69	0.0281
8.8	0.04439		10.71	0.0287
8.82	0.04424		10.73	0.0293
8.83	0.04394		10.75	0.0301
8.85	0.04379		10.77	0.031
8.87	0.04371		10.79	0.0319
8.88	0.04371		10.81	0.033
8.9	0.04356		10.83	0.0343
8.92	0.04341		10.86	0.0357
8.94	0.04326		10.88	0.0369
8.95	0.04295		10.9	0.038
8.97	0.04273		10.92	0.0389
8.99	0.04242		10.94	0.0397
9	0.04197		10.96	0.0403
9.02	0.04159		10.98	0.0406
9.04	-0.0197		11	0.0408
9.05	-0.02098		11.02	-0.026
9.07	-0.02144		11.04	-0.0276
9.09	-0.02167		11.06	-0.0287
9.1	-0.02182		11.08	-0.0293
9.12	-0.02045		11.1	-0.0296
9.14	-0.02061		11.13	-0.0296
9.15	-0.02083		11.15	-0.0293
9.17	-0.02098		11.17	-0.0288
9.19	-0.02098		11.19	-0.0282
9.2	-0.02114		11.21	-0.0276
9.22	-0.02129		11.23	-0.0268
9.24	-0.02159		11.25	-0.026
9.25	-0.02167		11.27	-0.0254
9.27	-0.02197		11.29	-0.0248
9.29	-0.02227		11.31	-0.0242
9.3	-0.02242		11.33	-0.0237
9.32	-0.0228		11.35	-0.0234
9.34	-0.02295		11.37	-0.0231
9.35	-0.02311		11.39	-0.0229
9.37	-0.02311		11.42	-0.0228
9.39	-0.02341		11.44	-0.0228
9.41	-0.02356		11.46	-0.0228
9.42	-0.02379		11.48	-0.0228
9.44	-0.02424		11.5	-0.0229
9.46	-0.02477		11.52	-0.0233
9.47	-0.02538		11.54	-0.0234
9.49	-0.02591		11.56	-0.0239
9.51	-0.02652		11.58	-0.0243
9.52	-0.02705		11.6	-0.0248
9.54	-0.0275		11.62	-0.0254
9.56	-0.02803		11.64	-0.026
9.57	-0.02871		11.67	-0.0265
9.59	-0.0297		11.69	-0.0273
9.61	-0.03083		11.71	-0.0277
9.62	-0.03197		11.73	-0.0285
9.64	-0.03326		11.75	-0.0291
9.66	-0.03439		11.77	-0.0301
9.67	-0.03576		11.79	-0.031
9.69	-0.03689		11.82	-0.0319
9.71	-0.03788		11.84	-0.0332
9.72	-0.03879		11.86	-0.0347
9.74	-0.03962		11.88	-0.0363
9.76	-0.04061		11.9	-0.0378
9.77	-0.04159		11.92	-0.0394
9.79	-0.04273		11.94	-0.0405
9.81	-0.04371		11.96	-0.0412
9.83	-0.04455		11.98	-0.0412
9.84	-0.04523		12	0.0231
9.86	-0.04583		12.03	0.0281
9.88	-0.04591		12.05	0.0298
9.89	-0.04591		12.07	0.0308
9.91	-0.04583		12.09	0.0312
9.93	-0.04553		12.11	0.0308
9.94	-0.04508		12.13	0.0302
9.96	-0.04485		12.15	0.0293
9.98	-0.04439		12.17	0.0281
9.99	-0.04394		12.19	0.0271
10.01	-0.04371		12.22	0.026
10.03	-0.04341		12.24	0.0251
10.04	0.01902		12.26	0.0245
10.06	0.02061		12.28	0.0237
10.08	0.02242		12.3	0.0233
10.09	0.02394		12.32	0.0229
10.11	0.02523		12.34	0.0228
10.13	0.02576		12.36	0.0225
10.14	0.02576		12.38	0.0225
10.16	0.02553		12.41	0.0223
10.18	0.02523		12.43	0.0225
10.2	0.02523		12.45	0.0225
10.21	0.02523		12.47	0.0226
10.23	0.02523		12.49	0.0229
10.25	0.02538		12.52	0.0233
10.26	0.02538		12.54	0.0236
10.28	0.02538		12.56	0.024
10.3	0.02538		12.58	0.0246
10.31	0.02568		12.6	0.0253
10.33	0.02591		12.62	0.0257
10.35	0.02636		12.64	0.0264
10.36	0.02674		12.66	0.027
10.38	0.02735		12.68	0.0276
10.4	0.02788		12.71	0.0282
10.41	0.02871		12.73	0.029
10.43	0.02947		12.75	0.0298
10.45	0.0303		12.77	0.0305
10.46	0.03083		12.79	0.0316
10.48	0.03144		12.81	0.0327
10.5	0.03197		12.83	0.0339
10.51	0.03273		12.85	0.0352
10.53	0.03356		12.87	0.0366
10.55	0.03439		12.89	0.0377
10.56	0.03523		12.92	0.0386
10.58	0.03606		12.94	0.0394
10.6	0.03674		12.96	0.04
10.61	0.03765		12.98	0.0403
10.63	0.03818		13	0.0403
10.65	0.03886		13.02	-0.0253
10.67	0.03932		13.04	-0.027
10.68	0.03962		13.06	-0.0281
10.7	0.03985		13.08	-0.0287
10.72	0.04015		13.1	-0.029
10.73	0.04045		13.12	-0.029
10.75	0.04083		13.14	-0.0288
10.77	0.04129		13.17	-0.0284
10.78	0.04174		13.19	-0.0277
10.8	0.04227		13.21	-0.027
10.82	0.04394		13.23	-0.0262
10.83	0.04409		13.25	-0.0256
10.85	0.04394		13.27	-0.0248
10.87	0.04379		13.29	-0.0242
10.88	0.04371		13.31	-0.0237
10.9	0.04356		13.33	-0.0233
10.92	0.04341		13.35	-0.0229
10.93	0.04326		13.37	-0.0226
10.95	0.04311		13.39	-0.0225
10.97	0.04295		13.42	-0.0223
10.98	0.04273		13.44	-0.0222
11	0.04227		13.46	-0.0223
11.02	0.04182		13.48	-0.0223
11.03	-0.02		13.5	-0.0226
11.05	-0.02159		13.52	-0.0229
11.07	-0.02197		13.54	-0.0233
11.08	-0.02197		13.56	-0.0237
11.1	-0.02197		13.58	-0.0242
11.12	-0.02212		13.6	-0.0246
11.13	-0.02083		13.62	-0.0253
11.15	-0.02061		13.65	-0.0259
11.17	-0.02061		13.67	-0.0265
11.19	-0.02068		13.69	-0.0271
11.2	-0.02068		13.71	-0.0276
11.22	-0.02068		13.73	-0.0282
11.24	-0.02068		13.75	-0.029
11.25	-0.02083		13.77	-0.0298
11.27	-0.02098		13.79	-0.0308
11.29	-0.02114		13.81	-0.0318
11.3	-0.02144		13.83	-0.033
11.32	-0.02144		13.86	-0.0344
11.34	-0.02159		13.88	-0.0361
11.35	-0.02159		13.9	-0.0378
11.37	-0.02182		13.92	-0.0395
11.39	-0.02212		13.94	-0.0408
11.4	-0.02242		13.96	-0.0417
11.42	-0.02265		13.98	-0.0419
11.44	-0.0228		14	0.0231
11.45	-0.02326		14.03	0.0281
11.47	-0.02371		14.05	0.0298
11.49	-0.02424		14.07	0.0307
11.5	-0.02477		14.09	0.0312
11.52	-0.02538		14.11	0.031
11.54	-0.02591		14.13	0.0304
11.56	-0.02667		14.15	0.0295
11.57	-0.0272		14.17	0.0284
11.59	-0.02803		14.19	0.0273
11.61	-0.02871		14.21	0.0262
11.62	-0.0297		14.23	0.0254
11.64	-0.03083		14.26	0.0246
11.66	-0.03182		14.28	0.024
11.67	-0.03295		14.3	0.0236
11.69	-0.03394		14.32	0.0233
11.71	-0.03508		14.34	0.0229
11.72	-0.03621		14.36	0.0228
11.74	-0.03735		14.38	0.0228
11.76	-0.03833		14.4	0.0228
11.78	-0.03917		14.42	0.0228
11.79	-0.03985		14.44	0.0229
11.81	-0.04061		14.46	0.0231
11.83	-0.04129		14.48	0.0233
11.84	-0.04197		14.51	0.0236
11.86	-0.04273		14.53	0.024
11.88	-0.04341		14.55	0.0243
11.89	-0.04394		14.57	0.025
11.91	-0.04424		14.59	0.0254
11.93	-0.04485		14.61	0.0259
11.94	-0.04455		14.63	0.0265
11.96	-0.04409		14.65	0.027
11.98	-0.04356		14.67	0.0276
11.99	-0.04295		14.69	0.0282
12.01	-0.04242		14.71	0.0288
12.03	-0.04197		14.74	0.0296
12.04	0.01848		14.76	0.0304
12.06	0.02061		14.78	0.0313
12.08	0.02242		14.8	0.0322
12.09	0.02379		14.82	0.0333
12.11	0.02424		14.84	0.0347
12.13	0.02394		14.86	0.036
12.14	0.02341		14.89	0.0372
12.16	0.02295		14.91	0.0383
12.18	0.02258		14.93	0.0391
12.19	0.02242		14.95	0.0398
12.21	0.02242		14.97	0.0403
12.23	0.02258		14.99	0.0405
12.25	0.02265		15.01	-0.0239
12.26	0.02265		15.03	-0.0262
12.28	0.0228		15.05	-0.0274
12.3	0.02295		15.07	-0.0282
12.31	0.02295		15.09	-0.0287
12.33	0.02311		15.12	-0.0287
12.35	0.02341		15.14	-0.0285
12.36	0.02371		15.16	-0.0281
12.38	0.02409		15.18	-0.0274
12.4	0.0247		15.2	-0.0268
12.41	0.02523		15.22	-0.026
12.43	0.02591		15.24	-0.0253
12.45	0.02667		15.26	-0.0245
12.46	0.02705		15.28	-0.0239
12.48	0.02765		15.3	-0.0233
12.5	0.02833		15.32	-0.0228
12.51	0.02886		15.35	-0.0225
12.53	0.02962		15.37	-0.0223
12.55	0.03061		15.39	-0.0222
12.57	0.03159		15.41	-0.022
12.58	0.03242		15.43	-0.022
12.6	0.03326		15.45	-0.0222
12.62	0.03409		15.47	-0.0223
12.63	0.03492		15.49	-0.0226
12.65	0.03568		15.51	-0.0229
12.67	0.03621		15.53	-0.0233
12.68	0.03667		15.55	-0.0237
12.7	0.03705		15.58	-0.0242
12.72	0.03765		15.6	-0.0246
12.73	0.03818		15.61	-0.0251
12.75	0.03886		15.63	-0.0257
12.77	0.03962		15.65	-0.0264
12.78	0.04		15.67	-0.0268
12.8	0.04061		15.69	-0.0274
12.82	0.04114		15.71	-0.0281
12.83	0.04159		15.73	-0.0287
12.85	0.04197		15.75	-0.0293
12.87	0.04273		15.77	-0.0301
12.88	0.0428		15.79	-0.031
12.9	0.0428		15.81	-0.0318
12.92	0.04273		15.83	-0.033
12.94	0.0428		15.85	-0.0343
12.95	0.04273		15.87	-0.0357
12.97	0.04242		15.89	-0.037
12.99	0.04212		15.91	-0.0384
13	0.04182		15.93	-0.0397
13.02	0.04144		15.95	-0.0406
13.04	-0.02068		15.97	-0.0411
13.05	-0.02197		15.99	-0.0411
13.07	-0.02227		16.01	0.0233
13.09	-0.02227		16.03	0.0271
13.1	-0.02068		16.05	0.0287
13.12	-0.02045		16.07	0.0296
13.14	-0.02045		16.09	0.0299
13.15	-0.02045		16.11	0.0298
13.17	-0.02045		16.12	0.0293
13.19	-0.02045		16.14	0.0285
13.2	-0.02045		16.16	0.0276
13.22	-0.02061		16.18	0.0267
13.24	-0.02068		16.2	0.0259
13.25	-0.02083		16.22	0.0251
13.27	-0.02098		16.24	0.0243
13.29	-0.02114		16.26	0.0237
13.3	-0.02129		16.28	0.0233
13.32	-0.02144		16.3	0.0229
13.34	-0.02159		16.32	0.0226
13.36	-0.02167		16.34	0.0223
13.37	-0.02167		16.36	0.0222
13.39	-0.02182		16.38	0.0222
13.41	-0.02212		16.4	0.0222
13.42	-0.02242		16.42	0.0222
13.44	-0.02258		16.44	0.0223
13.46	-0.02295		16.46	0.0225
13.47	-0.02341		16.48	0.0226
13.49	-0.02379		16.5	0.0229
13.51	-0.02439		16.52	0.0233
13.52	-0.02492		16.54	0.0237
13.54	-0.02553		16.56	0.0242
13.56	-0.02606		16.58	0.0246
13.57	-0.02652		16.6	0.0253
13.59	-0.0272		16.62	0.0257
13.61	-0.02803		16.64	0.0264
13.62	-0.02902		16.66	0.0268
13.64	-0.03		16.68	0.0274
13.66	-0.03114		16.7	0.0279
13.67	-0.03212		16.72	0.0287
13.69	-0.03341		16.74	0.0293
13.71	-0.03455		16.76	0.0301
13.72	-0.03553		16.78	0.031
13.74	-0.03636		16.8	0.0319
13.76	-0.03735		16.82	0.0329
13.77	-0.03818		16.84	0.0341
13.79	-0.03917		16.86	0.0353
13.81	-0.03985		16.88	0.0364
13.82	-0.04076		16.9	0.0375
13.84	-0.04159		16.92	0.0386
13.86	-0.04227		16.94	0.0394
13.88	-0.04273		16.96	0.04
13.89	-0.04295		16.98	0.0403
13.91	-0.04326		17	0.0405
13.93	-0.04326		17.02	-0.0253
13.94	-0.04341		17.04	-0.027
13.96	-0.04326		17.06	-0.0279
13.98	-0.04295		17.08	-0.0284
13.99	-0.04258		17.11	-0.0285
14.01	-0.04212		17.13	-0.0285
14.03	-0.04174		17.15	-0.0282
14.04	0.01871		17.17	-0.0277
14.06	0.02068		17.19	-0.0271
14.08	0.02227		17.21	-0.0264
14.09	0.02311		17.23	-0.0257
14.11	0.02295		17.25	-0.025
14.13	0.02258		17.27	-0.0243
14.14	0.02212		17.29	-0.0239
14.16	0.02197		17.31	-0.0234
14.18	0.02182		17.33	-0.0229
14.19	0.02182		17.36	-0.0226
14.21	0.02167		17.38	-0.0225
14.23	0.02167		17.4	-0.0223
14.24	0.02167		17.42	-0.0222
14.26	0.02167		17.44	-0.0222
14.28	0.02182		17.46	-0.0222
14.3	0.02212		17.48	-0.0223
14.31	0.02227		17.5	-0.0225
14.33	0.02258		17.52	-0.0226
14.35	0.0228		17.54	-0.0229
14.36	0.02311		17.56	-0.0234
14.38	0.02341		17.59	-0.0239
14.4	0.02379		17.61	-0.0243
14.41	0.02409		17.63	-0.0248
14.43	0.02455		17.65	-0.0254
14.45	0.02508		17.67	-0.026
14.46	0.02576		17.69	-0.0265
14.48	0.02636		17.71	-0.0271
14.5	0.02705		17.73	-0.0279
14.51	0.02773		17.75	-0.0287
14.53	0.02864		17.77	-0.0295
14.55	0.02947		17.79	-0.0305
14.56	0.03		17.82	-0.0316
14.58	0.03083		17.84	-0.0327
14.6	0.03159		17.86	-0.0343
14.61	0.03242		17.88	-0.0358
14.63	0.03341		17.9	-0.0374
14.65	0.03409		17.92	-0.0388
14.66	0.03492		17.94	-0.04
14.68	0.03568		17.96	-0.0408
14.7	0.03636		17.98	-0.0409
14.72	0.03674		18	0.0219
14.73	0.03735		18.03	0.0268
14.75	0.0378		18.05	0.0285
14.77	0.03818		18.07	0.0296
14.78	0.03879		18.09	0.0299
14.8	0.03932		18.11	0.0298
14.82	0.03985		18.13	0.0293
14.83	0.04083		18.15	0.0285
14.85	0.04258		18.17	0.0274
14.87	0.0428		18.19	0.0265
14.88	0.0428		18.21	0.0256
14.9	0.0428		18.24	0.0248
14.92	0.04273		18.26	0.0242
14.93	0.04273		18.28	0.0236
14.95	0.04273		18.3	0.0233
14.97	0.04258		18.32	0.0228
14.98	0.04242		18.34	0.0226
15	0.04227		18.36	0.0225
15.02	0.04197		18.38	0.0223
15.03	-0.02068		18.4	0.0223
15.05	-0.02227		18.42	0.0223
15.07	-0.02258		18.45	0.0225
15.08	-0.02212		18.47	0.0226
15.1	-0.02182		18.49	0.0229
15.12	-0.02068		18.51	0.0233
15.13	-0.02045		18.53	0.0236
15.15	-0.02045		18.55	0.024
15.17	-0.02045		18.57	0.0245
15.18	-0.02045		18.59	0.025
15.2	-0.02045		18.61	0.0254
15.22	-0.02045		18.63	0.026
15.24	-0.02045		18.65	0.0265
15.25	-0.02045		18.67	0.0271
15.27	-0.02061		18.7	0.0277
15.29	-0.02068		18.72	0.0285
15.3	-0.02083		18.74	0.0293
15.32	-0.02114		18.76	0.0301
15.34	-0.02129		18.78	0.031
15.35	-0.02159		18.8	0.0319
15.37	-0.02167		18.82	0.0332
15.39	-0.02182		18.84	0.0344
15.4	-0.02182		18.86	0.0357
15.42	-0.02197		18.88	0.0369
15.44	-0.02227		18.91	0.038
15.45	-0.02258		18.93	0.0389
15.47	-0.02295		18.95	0.0397
15.49	-0.02356		18.97	0.0401
15.5	-0.02409		18.99	0.0403
15.52	-0.02477		19.01	-0.0237
15.54	-0.02553		19.03	-0.026
15.55	-0.02621		19.05	-0.0273
15.57	-0.02674		19.07	-0.0281
15.59	-0.0275		19.09	-0.0284
15.61	-0.02818		19.12	-0.0284
15.62	-0.02902		19.14	-0.0282
15.64	-0.02985		19.16	-0.0279
15.66	-0.03083		19.18	-0.0274
15.67	-0.03182		19.2	-0.0267
15.69	-0.03295		19.22	-0.026
15.71	-0.03394		19.24	-0.0253
15.72	-0.03492		19.26	-0.0245
15.74	-0.03606		19.29	-0.024
15.76	-0.03689		19.31	-0.0234
15.77	-0.0378		19.33	-0.0231
15.79	-0.03864		19.35	-0.0228
15.81	-0.03932		19.37	-0.0225
15.82	-0.03977		19.39	-0.0223
15.84	-0.0403		19.41	-0.0222
15.86	-0.04083		19.43	-0.0222
15.87	-0.04144		19.45	-0.0222
15.89	-0.04197		19.47	-0.0223
15.91	-0.04258		19.49	-0.0225
15.92	-0.0428		19.52	-0.0228
15.94	-0.0428		19.54	-0.0231
15.96	-0.0428		19.56	-0.0234
15.97	-0.04273		19.58	-0.0239
15.99	-0.04242		19.6	-0.0242
16.01	-0.04182		19.62	-0.0248
16.02	-0.04144		19.64	-0.0253
16.04	0.01871		19.66	-0.0259
16.06	0.02068		19.68	-0.0265
16.08	0.02212		19.7	-0.0271
16.09	0.02242		19.72	-0.0277
16.11	0.02182		19.74	-0.0285
16.13	0.02144		19.76	-0.0293
16.14	0.02114		19.78	-0.0302
16.16	0.02098		19.8	-0.0312
16.18	0.02083		19.82	-0.0321
16.19	0.02098		19.84	-0.0332
16.21	0.02098		19.86	-0.0346
16.23	0.02114		19.88	-0.036
16.24	0.02114		19.9	-0.0374
16.26	0.02114		19.92	-0.0386
16.28	0.02114		19.94	-0.0398
16.29	0.02114		19.96	-0.0406
16.31	0.02129		19.98	-0.0408
16.33	0.02144		20.01	0.022
16.34	0.02167		20.03	0.0265
16.36	0.02197		20.05	0.0282
16.38	0.02242		20.07	0.0291
16.39	0.02265		20.09	0.0295
16.41	0.02311		20.11	0.0293
16.43	0.02371		20.13	0.0288
16.44	0.02424		20.15	0.0281
16.46	0.02477		20.17	0.0271
16.48	0.02523		20.19	0.0264
16.49	0.02576		20.21	0.0254
16.51	0.02636		20.24	0.0248
16.53	0.02689		20.26	0.0242
16.54	0.02765		20.28	0.0237
16.56	0.02848		20.3	0.0233
16.58	0.02917		20.32	0.0229
16.59	0.03015		20.34	0.0228
16.61	0.03114		20.36	0.0226
16.63	0.03197		20.38	0.0226
16.65	0.03273		20.4	0.0226
16.66	0.03356		20.42	0.0226
16.68	0.03424		20.44	0.0228
16.7	0.03492		20.46	0.0231
16.71	0.03538		20.48	0.0233
16.73	0.03591		20.51	0.0237
16.75	0.03652		20.53	0.024
16.76	0.03689		20.55	0.0245
16.78	0.03765		20.57	0.025
16.8	0.03818		20.59	0.0256
16.81	0.03879		20.61	0.026
16.83	0.03932		20.63	0.0267
16.85	0.03985		20.65	0.0273
16.86	0.04045		20.67	0.0279
16.88	0.04144		20.7	0.0287
16.9	0.0428		20.72	0.0295
16.91	0.04295		20.74	0.0302
16.93	0.04295		20.76	0.031
16.95	0.0428		20.78	0.0319
16.96	0.04273		20.8	0.0329
16.98	0.04258		20.82	0.0341
17	0.04242		20.84	0.0352
17.02	0.04212		20.86	0.0366
17.03	-0.0197		20.88	0.0378
17.05	-0.02265		20.91	0.0389
17.07	-0.02341		20.93	0.0398
17.08	-0.02311		20.95	0.0408
17.1	-0.02265		20.97	0.0412
17.12	-0.02258		20.99	0.0414
17.13	-0.02098		21.01	-0.0243
17.15	-0.02045		21.03	-0.0268
17.17	-0.0203		21.05	-0.0282
17.18	-0.0203		21.07	-0.029
17.2	-0.02015		21.09	-0.0293
17.22	-0.0203		21.11	-0.0295
17.23	-0.0203		21.13	-0.0293
17.25	-0.02045		21.16	-0.029
17.27	-0.02061		21.18	-0.0285
17.28	-0.02068		21.2	-0.0281
17.3	-0.02083		21.22	-0.0274
17.32	-0.02098		21.24	-0.0267
17.33	-0.02114		21.26	-0.026
17.35	-0.02129		21.28	-0.0256
17.37	-0.02144		21.3	-0.025
17.38	-0.02144		21.32	-0.0246
17.4	-0.02167		21.34	-0.0243
17.42	-0.02197		21.36	-0.024
17.43	-0.02212		21.39	-0.0239
17.45	-0.02258		21.41	-0.0237
17.47	-0.0228		21.43	-0.0237
17.48	-0.02341		21.45	-0.0237
17.5	-0.02379		21.47	-0.0237
17.52	-0.02439		21.49	-0.0239
17.54	-0.02492		21.51	-0.024
17.55	-0.02553		21.53	-0.0242
17.57	-0.02606		21.55	-0.0246
17.59	-0.02674		21.57	-0.025
17.6	-0.02765		21.59	-0.0253
17.62	-0.02848		21.61	-0.0257
17.64	-0.02947		21.63	-0.0262
17.65	-0.03045		21.65	-0.0267
17.67	-0.03144		21.67	-0.0273
17.69	-0.03258		21.69	-0.0277
17.7	-0.03356		21.71	-0.0284
17.72	-0.03455		21.73	-0.0291
17.74	-0.03523		21.75	-0.0298
17.75	-0.03591		21.77	-0.0307
17.77	-0.03667		21.79	-0.0315
17.79	-0.0375		21.81	-0.0324
17.8	-0.03833		21.83	-0.0335
17.82	-0.03902		21.85	-0.0347
17.84	-0.03977		21.87	-0.0361
17.85	-0.0403		21.89	-0.0377
17.87	-0.04083		21.91	-0.0389
17.89	-0.04144		21.93	-0.0403
17.9	-0.04174		21.94	-0.0412
17.92	-0.04212		21.96	-0.042
17.94	-0.04227		21.98	-0.0422
17.95	-0.04227		22	-0.042
17.97	-0.04227		22.02	0.0271
17.99	-0.04197		22.04	0.0288
18.01	-0.04159		22.06	0.0298
18.02	-0.04129		22.08	0.0302
18.04	0.01864		22.1	0.0304
18.06	0.02061		22.12	0.0299
18.07	0.02197		22.14	0.0295
18.09	0.02212		22.16	0.0287
18.11	0.02159		22.18	0.0279
18.12	0.02098		22.2	0.027
18.14	0.02068		22.22	0.0262
18.16	0.02045		22.24	0.0256
18.17	0.0203		22.26	0.025
18.19	0.02015		22.28	0.0243
18.21	0.02		22.3	0.0239
18.22	0.02015		22.31	0.0236
18.24	0.0203		22.33	0.0233
18.26	0.0203		22.35	0.0229
18.27	0.02045		22.37	0.0226
18.29	0.02061		22.39	0.0225
18.31	0.02068		22.41	0.0225
18.32	0.02098		22.43	0.0225
18.34	0.02114		22.45	0.0225
18.36	0.02129		22.47	0.0225
18.37	0.02144		22.49	0.0226
18.39	0.02167		22.51	0.0229
18.41	0.02197		22.53	0.0233
18.43	0.02242		22.55	0.0237
18.44	0.02295		22.57	0.0242
18.46	0.02341		22.59	0.0246
18.48	0.02394		22.61	0.0251
18.49	0.02455		22.63	0.0257
18.51	0.02508		22.66	0.0264
18.53	0.02576		22.68	0.027
18.54	0.02652		22.7	0.0276
18.56	0.0272		22.72	0.0284
18.58	0.02803		22.74	0.0291
18.59	0.02871		22.76	0.0299
18.61	0.02962		22.78	0.0308
18.63	0.03045		22.8	0.0318
18.64	0.03129		22.82	0.0329
18.66	0.03212		22.84	0.0339
18.68	0.0328		22.86	0.0352
18.69	0.03371		22.89	0.0364
18.71	0.03439		22.91	0.0374
18.73	0.03508		22.93	0.0383
18.74	0.03576		22.95	0.0391
18.76	0.03652		22.97	0.0397
18.78	0.0372		22.99	0.0398
18.79	0.0378		23.01	-0.0233
18.81	0.03803		23.03	-0.0256
18.83	0.03848		23.05	-0.0268
18.84	0.03879		23.07	-0.0274
18.86	0.03902		23.1	-0.0276
18.88	0.03947		23.12	-0.0276
18.9	0.03977		23.14	-0.0274
18.91	0.04		23.16	-0.027
18.93	0.04015		23.18	-0.0264
18.95	0.0403		23.2	-0.0257
18.96	0.0403		23.22	-0.025
18.98	0.04015		23.24	-0.0243
19	0.04015		23.26	-0.0237
19.01	0.04		23.28	-0.0231
19.03	0.03985		23.3	-0.0226
19.05	-0.02098		23.32	-0.0223
19.06	-0.02144		23.34	-0.022
19.08	-0.02098		23.37	-0.0217
19.1	-0.02061		23.39	-0.0215
19.11	-0.02015		23.41	-0.0215
19.13	-0.01985		23.43	-0.0214
19.15	-0.01985		23.45	-0.0214
19.16	-0.01985		23.47	-0.0215
19.18	-0.01985		23.49	-0.0217
19.2	-0.02		23.51	-0.0219
19.21	-0.02		23.53	-0.0222
19.23	-0.02015		23.55	-0.0226
19.25	-0.02015		23.57	-0.0231
19.27	-0.02015		23.59	-0.0236
19.28	-0.0203		23.61	-0.024
19.3	-0.0203		23.64	-0.0245
19.32	-0.0203		23.66	-0.0251
19.33	-0.02045		23.68	-0.0257
19.35	-0.02068		23.7	-0.0265
19.37	-0.02083		23.72	-0.0271
19.38	-0.02114		23.74	-0.0279
19.4	-0.02129		23.76	-0.0288
19.42	-0.02159		23.78	-0.0298
19.43	-0.02182		23.81	-0.0308
19.45	-0.02227		23.83	-0.0318
19.47	-0.02265		23.85	-0.0332
19.48	-0.02295		23.87	-0.0346
19.5	-0.02341		23.89	-0.036
19.52	-0.02394		23.91	-0.0374
19.53	-0.02455		23.93	-0.0386
19.55	-0.02538		23.95	-0.0395
19.57	-0.02621		23.97	-0.0401
19.58	-0.02705		23.99	-0.0401
19.6	-0.02803		24.01	0.0243
19.62	-0.02902		24.04	0.0267
19.63	-0.03		24.06	0.0281
19.65	-0.03083		24.08	0.0288
19.67	-0.03182		24.1	0.029
19.68	-0.03273		24.12	0.0287
19.7	-0.03341		24.14	0.0281
19.72	-0.03424		24.16	0.0273
19.74	-0.03508		24.18	0.0265
19.75	-0.03606		24.2	0.0257
19.77	-0.03689		24.22	0.025
19.79	-0.0378		24.24	0.0243
19.8	-0.03864		24.26	0.0239
19.82	-0.03917		24.28	0.0234
19.84	-0.03977		24.3	0.0231
19.85	-0.04015		24.32	0.0228
19.87	-0.04045		24.34	0.0226
19.89	-0.04083		24.36	0.0225
19.9	-0.04129		24.38	0.0223
19.92	-0.04159		24.39	0.0223
19.94	-0.04182		24.41	0.0225
19.95	-0.04197		24.43	0.0225
19.97	-0.04197		24.45	0.0226
19.99	-0.04174		24.47	0.0228
20.01	-0.04144		24.49	0.0231
20.02	-0.04114		24.51	0.0233
20.04	0.01864		24.53	0.0237
20.06	0.02061		24.55	0.0242
20.07	0.02159		24.57	0.0245
20.09	0.02159		24.59	0.0251
20.11	0.02098		24.61	0.0256
20.12	0.02061		24.64	0.0262
20.14	0.0203		24.66	0.027
20.16	0.02015		24.68	0.0276
20.17	0.02015		24.7	0.0284
20.19	0.02015		24.72	0.0291
20.21	0.02015		24.74	0.0299
20.22	0.02015		24.76	0.0308
20.24	0.02015		24.78	0.0318
20.26	0.02015		24.8	0.0327
20.27	0.0203		24.82	0.0338
20.29	0.02045		24.85	0.0349
20.31	0.02061		24.87	0.0361
20.32	0.02083		24.89	0.0374
20.34	0.02114		24.91	0.0383
20.36	0.02144		24.93	0.0391
20.38	0.02167		24.95	0.0398
20.39	0.02212		24.97	0.0403
20.41	0.02242		24.99	0.0403
20.43	0.02265		25.02	-0.0242
20.44	0.02311		25.04	-0.0262
20.46	0.02371		25.06	-0.0271
20.48	0.02439		25.08	-0.0277
20.49	0.02508		25.1	-0.0281
20.51	0.02576		25.12	-0.0281
20.53	0.02652		25.14	-0.0279
20.54	0.02735		25.16	-0.0274
20.56	0.02818		25.18	-0.0268
20.58	0.02902		25.2	-0.0262
20.59	0.0297		25.22	-0.0256
20.61	0.03045		25.25	-0.0248
20.63	0.03129		25.27	-0.0242
20.64	0.03212		25.29	-0.0236
20.66	0.03295		25.31	-0.0233
20.68	0.03379		25.33	-0.0228
20.7	0.0347		25.35	-0.0225
20.71	0.03538		25.37	-0.0223
20.73	0.03621		25.39	-0.0222
20.75	0.03689		25.41	-0.022
20.76	0.0375		25.43	-0.022
20.78	0.03818		25.46	-0.0222
20.8	0.03864		25.48	-0.0223
20.81	0.03902		25.5	-0.0225
20.83	0.03947		25.52	-0.0228
20.85	0.03985		25.54	-0.0229
20.86	0.0403		25.56	-0.0234
20.88	0.04076		25.58	-0.0239
20.9	0.04098		25.6	-0.0243
20.91	0.04114		25.62	-0.0248
20.93	0.04129		25.64	-0.0253
20.95	0.04129		25.66	-0.0259
20.96	0.04129		25.68	-0.0265
20.98	0.04129		25.7	-0.0271
21	0.04098		25.72	-0.0277
21.01	0.04076		25.74	-0.0287
21.03	-0.0175		25.76	-0.0295
21.05	-0.02061		25.78	-0.0304
21.06	-0.02144		25.8	-0.0315
21.08	-0.02098		25.83	-0.0324
21.1	-0.02061		25.85	-0.0336
21.12	-0.0203		25.87	-0.035
21.13	-0.0203		25.89	-0.0364
21.15	-0.02015		25.91	-0.0378
21.17	-0.0203		25.93	-0.0391
21.18	-0.0203		25.95	-0.04
21.2	-0.0203		25.97	-0.0405
21.22	-0.02015		25.99	-0.0405
21.23	-0.02015		26.01	0.0243
21.25	-0.0203		26.03	0.0267
21.27	-0.0203		26.06	0.0281
21.28	-0.02045		26.08	0.0288
21.3	-0.02061		26.1	0.029
21.32	-0.02083		26.12	0.0287
21.33	-0.02098		26.14	0.0282
21.35	-0.02129		26.16	0.0276
21.37	-0.02144		26.18	0.0268
21.38	-0.02167		26.2	0.026
21.4	-0.02182		26.22	0.0253
21.42	-0.02197		26.24	0.0246
21.43	-0.02242		26.27	0.0242
21.45	-0.02265		26.29	0.0239
21.47	-0.02326		26.31	0.0234
21.49	-0.02379		26.33	0.0233
21.5	-0.02455		26.35	0.0231
21.52	-0.02523		26.37	0.0229
21.54	-0.02591		26.39	0.0228
21.55	-0.02674		26.41	0.0228
21.57	-0.02765		26.43	0.0228
21.59	-0.02848		26.45	0.0229
21.6	-0.02932		26.47	0.0231
21.62	-0.0303		26.5	0.0234
21.64	-0.03129		26.52	0.0237
21.65	-0.03242		26.54	0.024
21.67	-0.03356		26.56	0.0245
21.69	-0.0347		26.58	0.025
21.7	-0.03576		26.6	0.0254
21.72	-0.03674		26.62	0.0259
21.74	-0.0378		26.64	0.0264
21.75	-0.03848		26.66	0.0268
21.77	-0.03902		26.68	0.0274
21.79	-0.03962		26.7	0.0281
21.8	-0.04015		26.72	0.0287
21.82	-0.04076		26.74	0.0295
21.84	-0.04129		26.77	0.0302
21.86	-0.04174		26.79	0.031
21.87	-0.04212		26.81	0.0319
21.89	-0.04242		26.83	0.033
21.91	-0.04258		26.85	0.0341
21.92	-0.04258		26.87	0.0353
21.94	-0.04258		26.89	0.0364
21.96	-0.04242		26.91	0.0374
21.97	-0.04197		26.93	0.0383
21.99	-0.04159		26.95	0.0389
22.01	-0.04114		26.97	0.0395
22.02	-0.04083		26.99	0.0395
22.04	0.01803		27.02	-0.0237
22.06	0.01985		27.04	-0.0256
22.07	0.02144		27.06	-0.0267
22.09	0.02182		27.08	-0.0273
22.11	0.02159		27.1	-0.0274
22.12	0.02114		27.12	-0.0274
22.14	0.02083		27.14	-0.0271
22.16	0.02061		27.16	-0.0267
22.17	0.02045		27.18	-0.0262
22.19	0.02045		27.2	-0.0254
22.21	0.0203		27.22	-0.0248
22.22	0.0203		27.24	-0.0242
22.24	0.02045		27.27	-0.0236
22.26	0.02061		27.29	-0.0229
22.27	0.02068		27.31	-0.0225
22.29	0.02083		27.33	-0.0222
22.31	0.02098		27.35	-0.0219
22.33	0.02114		27.37	-0.0217
22.34	0.02144		27.39	-0.0215
22.36	0.02167		27.41	-0.0215
22.38	0.02182		27.43	-0.0215
22.39	0.02212		27.45	-0.0217
22.41	0.02242		27.48	-0.0219
22.43	0.0228		27.5	-0.0222
22.44	0.02341		27.52	-0.0225
22.46	0.02409		27.54	-0.0228
22.48	0.02477		27.56	-0.0233
22.49	0.02553		27.58	-0.0237
22.51	0.02621		27.6	-0.0242
22.53	0.02705		27.62	-0.0248
22.54	0.02773		27.64	-0.0254
22.56	0.02848		27.66	-0.026
22.58	0.02902		27.68	-0.0267
22.59	0.02985		27.7	-0.0273
22.61	0.03076		27.72	-0.0281
22.63	0.03182		27.74	-0.0287
22.65	0.0328		27.76	-0.0295
22.66	0.03379		27.78	-0.0302
22.68	0.03477		27.8	-0.031
22.7	0.03553		27.82	-0.0318
22.71	0.03621		27.84	-0.0329
22.73	0.03674		27.86	-0.0341
22.75	0.0372		27.88	-0.0352
22.76	0.03788		27.9	-0.0364
22.78	0.03864		27.92	-0.0377
22.8	0.03917		27.94	-0.0388
22.81	0.03985		27.96	-0.0395
22.83	0.04045		27.98	-0.0398
22.85	0.04083		28	-0.0398
22.86	0.04098		28.02	0.0242
22.88	0.04098		28.04	0.0262
22.9	0.04098		28.05	0.0274
22.91	0.04098		28.08	0.0282
22.93	0.04083		28.1	0.0284
22.95	0.04083		28.12	0.0281
22.96	0.04083		28.14	0.0276
22.98	0.04076		28.16	0.0268
23	0.04061		28.18	0.026
23.02	0.04015		28.2	0.0251
23.03	-0.0175		28.22	0.0245
23.05	-0.02015		28.24	0.0239
23.07	-0.02098		28.26	0.0234
23.08	-0.02068		28.28	0.0231
23.1	-0.0203		28.31	0.0228
23.12	-0.02015		28.33	0.0226
23.13	-0.02015		28.35	0.0223
23.15	-0.02015		28.37	0.0223
23.17	-0.02015		28.39	0.0223
23.18	-0.02015		28.41	0.0223
23.2	-0.02015		28.43	0.0225
23.22	-0.02015		28.45	0.0226
23.23	-0.02		28.47	0.0228
23.25	-0.02015		28.49	0.0229
23.27	-0.02015		28.51	0.0233
23.28	-0.0203		28.54	0.0236
23.3	-0.02061		28.56	0.0239
23.32	-0.02083		28.58	0.0243
23.33	-0.02098		28.6	0.0248
23.35	-0.02114		28.62	0.0254
23.37	-0.02129		28.64	0.0259
23.39	-0.02144		28.66	0.0265
23.4	-0.02159		28.68	0.027
23.42	-0.02197		28.7	0.0276
23.44	-0.02242		28.72	0.0282
23.45	-0.02295		28.74	0.029
23.47	-0.02356		28.76	0.0296
23.49	-0.02409		28.78	0.0304
23.5	-0.02477		28.79	0.0312
23.52	-0.02538		28.81	0.0321
23.54	-0.02591		28.83	0.033
23.55	-0.02667		28.85	0.0341
23.57	-0.02735		28.87	0.0353
23.59	-0.02833		28.89	0.0363
23.6	-0.02947		28.91	0.0372
23.62	-0.03061		28.93	0.0381
23.64	-0.03174		28.95	0.0389
23.65	-0.0328		28.97	0.0394
23.67	-0.03379		28.99	0.0395
23.69	-0.0347		29.01	-0.0222
23.71	-0.03538		29.03	-0.025
23.72	-0.03621		29.05	-0.0262
23.74	-0.03705		29.07	-0.027
23.76	-0.03803		29.09	-0.0274
23.77	-0.03886		29.11	-0.0274
23.79	-0.03962		29.13	-0.0273
23.81	-0.0403		29.15	-0.027
23.82	-0.04076		29.17	-0.0265
23.84	-0.04083		29.2	-0.0259
23.86	-0.04098		29.22	-0.0253
23.87	-0.04129		29.24	-0.0246
23.89	-0.04159		29.26	-0.0242
23.91	-0.04174		29.28	-0.0237
23.92	-0.04182		29.3	-0.0234
23.94	-0.04197		29.33	-0.0231
23.96	-0.04197		29.35	-0.0228
23.97	-0.04182		29.37	-0.0226
23.99	-0.04144		29.39	-0.0223
24.01	-0.04098		29.41	-0.0223
24.02	-0.04061		29.43	-0.0222
24.04	0.01848		29.45	-0.0222
24.06	0.02015		29.47	-0.0223
24.07	0.02129		29.49	-0.0225
24.09	0.02144		29.51	-0.0226
24.11	0.02098		29.53	-0.0229
24.12	0.02061		29.55	-0.0234
24.14	0.02015		29.58	-0.0239
24.16	0.01985		29.6	-0.0243
24.18	0.0197		29.62	-0.0248
24.19	0.01962		29.64	-0.0253
24.21	0.0197		29.66	-0.0259
24.23	0.0197		29.68	-0.0265
24.24	0.01985		29.7	-0.0271
24.26	0.02015		29.72	-0.0277
24.28	0.0203		29.74	-0.0285
24.29	0.02045		29.76	-0.0293
24.31	0.02045		29.78	-0.0301
24.33	0.02061		29.8	-0.031
24.34	0.02068		29.83	-0.0319
24.36	0.02083		29.85	-0.033
24.38	0.02129		29.87	-0.0344
24.39	0.02167		29.89	-0.0357
24.41	0.02212		29.91	-0.0369
24.43	0.02265		29.93	-0.0381
24.45	0.02311		29.95	-0.0391
24.46	0.02356		29.97	-0.0397
24.48	0.02394		29.99	-0.0398
24.5	0.02439		30.01	0.0239
24.51	0.02508		30.04	0.026
24.53	0.02576		30.06	0.0274
24.55	0.02667		30.08	0.0282
24.56	0.0275		30.1	0.0285
24.58	0.02848		30.12	0.0284
24.6	0.02917		30.14	0.0281
24.61	0.02985		30.16	0.0274
24.63	0.03061		30.18	0.0267
24.65	0.03129		30.2	0.0259
24.66	0.03197		30.22	0.0253
24.68	0.0328		30.24	0.0246
24.7	0.03379		30.27	0.0242
24.72	0.0347		30.29	0.0237
24.73	0.03553		30.31	0.0233
24.75	0.03621		30.33	0.0231
24.77	0.03674		30.35	0.0228
24.78	0.0372		30.37	0.0226
24.8	0.03765		30.39	0.0226
24.82	0.03818		30.41	0.0225
24.83	0.03879		30.43	0.0225
24.85	0.03932		30.45	0.0226
24.87	0.03985		30.47	0.0228
24.88	0.0403		30.49	0.0229
24.9	0.04061		30.52	0.0233
24.92	0.04076		30.54	0.0236
24.93	0.04076		30.56	0.024
24.95	0.04061		30.58	0.0245
24.97	0.0403		30.6	0.025
24.98	0.0403		30.62	0.0254
25	0.04015		30.64	0.0259
25.02	0.04		30.66	0.0265
25.03	-0.01886		30.68	0.0271
25.05	-0.02083		30.7	0.0277
25.07	-0.02114		30.72	0.0285
25.09	-0.02045		30.75	0.0291
25.1	-0.02		30.77	0.0299
25.12	-0.0197		30.79	0.0307
25.14	-0.0197		30.81	0.0316
25.15	-0.0197		30.83	0.0326
25.17	-0.0197		30.85	0.0338
25.19	-0.01985		30.87	0.035
25.2	-0.01985		30.89	0.0361
25.22	-0.01985		30.91	0.0372
25.24	-0.0197		30.93	0.0383
25.25	-0.0197		30.95	0.0392
25.27	-0.0197		30.97	0.0398
25.29	-0.0197		31	0.04
25.3	-0.01985		31.02	-0.0242
25.32	-0.02015		31.04	-0.0262
25.34	-0.02045		31.06	-0.0273
25.35	-0.02068		31.08	-0.0281
25.37	-0.02098		31.1	-0.0282
25.39	-0.02114		31.12	-0.0284
25.41	-0.02129		31.14	-0.0282
25.42	-0.02144		31.16	-0.0279
25.44	-0.02167		31.18	-0.0274
25.46	-0.02212		31.2	-0.027
25.47	-0.02265		31.23	-0.0264
25.49	-0.02326		31.25	-0.0257
25.51	-0.02409		31.27	-0.0253
25.52	-0.02477		31.29	-0.0248
25.54	-0.02553		31.31	-0.0243
25.56	-0.02621		31.33	-0.024
25.57	-0.02689		31.35	-0.0237
25.59	-0.02765		31.38	-0.0236
25.61	-0.02864		31.4	-0.0234
25.62	-0.02962		31.42	-0.0234
25.64	-0.03076		31.44	-0.0234
25.66	-0.03182		31.46	-0.0234
25.67	-0.03295		31.48	-0.0236
25.69	-0.03379		31.5	-0.0237
25.71	-0.0347		31.52	-0.024
25.73	-0.03538		31.54	-0.0243
25.74	-0.03606		31.56	-0.0248
25.76	-0.03667		31.59	-0.0253
25.78	-0.0375		31.61	-0.0257
25.79	-0.03818		31.63	-0.0262
25.81	-0.03886		31.65	-0.0267
25.83	-0.03962		31.67	-0.0273
25.84	-0.04		31.69	-0.0279
25.86	-0.0403		31.71	-0.0285
25.88	-0.04061		31.73	-0.0293
25.89	-0.04061		31.75	-0.0301
25.91	-0.04076		31.77	-0.0308
25.93	-0.04098		31.79	-0.0316
25.94	-0.04114		31.81	-0.0326
25.96	-0.04114		31.84	-0.0336
25.98	-0.04129		31.86	-0.0349
25.99	-0.04114		31.88	-0.0361
26.01	-0.04083		31.9	-0.0374
26.03	-0.04045		31.92	-0.0386
26.04	0.01917		31.94	-0.0398
26.06	0.02045		31.96	-0.0408
26.08	0.02083		31.98	-0.0411
26.1	0.02045		32	-0.0409
26.11	0.02		32.02	0.026
26.13	0.0197		32.05	0.0279
26.15	0.01947		32.07	0.029
26.16	0.01947		32.09	0.0295
26.18	0.01932		32.11	0.0295
26.2	0.01917		32.13	0.0291
26.21	0.01902		32.15	0.0287
26.23	0.01902		32.17	0.0281
26.25	0.01902		32.19	0.0273
26.26	0.01917		32.22	0.0267
26.28	0.01947		32.24	0.026
26.3	0.0197		32.26	0.0254
26.31	0.01985		32.28	0.025
26.33	0.02015		32.3	0.0245
26.35	0.0203		32.32	0.0242
26.36	0.02045		32.34	0.0239
26.38	0.02061		32.36	0.0237
26.4	0.02083		32.38	0.0236
26.41	0.02129		32.4	0.0236
26.43	0.02167		32.42	0.0236
26.45	0.02227		32.44	0.0236
26.46	0.0228		32.46	0.0237
26.48	0.02341		32.49	0.0239
26.5	0.02394		32.51	0.0242
26.52	0.02439		32.53	0.0245
26.53	0.02492		32.55	0.0248
26.55	0.02553		32.57	0.0253
26.57	0.02621		32.59	0.0257
26.58	0.02705		32.61	0.0262
26.6	0.02788		32.63	0.0267
26.62	0.02886		32.65	0.0271
26.63	0.0297		32.67	0.0277
26.65	0.03045		32.69	0.0284
26.67	0.03098		32.72	0.029
26.68	0.03174		32.74	0.0298
26.7	0.03227		32.76	0.0305
26.72	0.03295		32.78	0.0313
26.73	0.03379		32.8	0.0322
26.75	0.0347		32.82	0.0332
26.77	0.03553		32.84	0.0343
26.78	0.03621		32.86	0.0355
26.8	0.03689		32.88	0.0367
26.82	0.03735		32.9	0.0378
26.84	0.0378		32.92	0.0389
26.85	0.03818		32.94	0.0398
26.87	0.03864		32.97	0.0405
26.89	0.03902		32.99	0.0408
26.9	0.03962		33.01	-0.0225
26.92	0.04		33.03	-0.0264
26.94	0.0403		33.05	-0.0277
26.95	0.04061		33.07	-0.0285
26.97	0.04045		33.09	-0.029
26.99	0.0403		33.12	-0.029
27	0.04		33.14	-0.0288
27.02	0.03977		33.16	-0.0285
27.04	-0.01917		33.18	-0.0281
27.05	-0.02114		33.2	-0.0274
27.07	-0.02098		33.22	-0.0268
27.09	-0.0203		33.24	-0.0262
27.1	-0.02		33.27	-0.0254
27.12	-0.01985		33.29	-0.025
27.14	-0.0197		33.31	-0.0243
27.15	-0.01962		33.33	-0.024
27.17	-0.01947		33.35	-0.0237
27.19	-0.01947		33.37	-0.0234
27.2	-0.01947		33.39	-0.0233
27.22	-0.01947		33.41	-0.0233
27.24	-0.01947		33.43	-0.0231
27.26	-0.01962		33.46	-0.0231
27.27	-0.0197		33.48	-0.0233
27.29	-0.0197		33.5	-0.0234
27.31	-0.01985		33.52	-0.0236
27.32	-0.01985		33.54	-0.0239
27.34	-0.02		33.56	-0.0243
27.36	-0.02015		33.58	-0.0246
27.37	-0.02045		33.6	-0.0251
27.39	-0.02068		33.62	-0.0256
27.41	-0.02098		33.64	-0.0262
27.42	-0.02144		33.66	-0.0267
27.44	-0.02182		33.69	-0.0273
27.46	-0.02212		33.71	-0.0281
27.47	-0.02258		33.73	-0.0287
27.49	-0.02295		33.75	-0.0295
27.51	-0.02341		33.77	-0.0302
27.52	-0.02394		33.79	-0.0312
27.54	-0.02477		33.81	-0.0319
27.56	-0.02568		33.83	-0.033
27.57	-0.02667		33.85	-0.0343
27.59	-0.02765		33.87	-0.0357
27.61	-0.02864		33.89	-0.0369
27.63	-0.02932		33.92	-0.0383
27.64	-0.03015		33.94	-0.0394
27.66	-0.03083		33.96	-0.0405
27.68	-0.03174		33.98	-0.0409
27.69	-0.03258		34	-0.0409
27.71	-0.03356		34.02	0.0256
27.73	-0.03455		34.04	0.0274
27.74	-0.03538		34.06	0.0285
27.76	-0.03621		34.08	0.0291
27.78	-0.03674		34.1	0.0293
27.79	-0.03735		34.12	0.029
27.81	-0.0378		34.15	0.0285
27.83	-0.03818		34.17	0.0279
27.84	-0.03864		34.19	0.0273
27.86	-0.03917		34.21	0.0265
27.88	-0.03962		34.23	0.0259
27.89	-0.04		34.25	0.0253
27.91	-0.04045		34.27	0.0248
27.93	-0.04061		34.29	0.0243
27.95	-0.04076		34.31	0.0242
27.96	-0.04061		34.33	0.0239
27.98	-0.04045		34.35	0.0237
28	-0.0403		34.37	0.0237
28.01	-0.04015		34.39	0.0236
28.03	-0.04		34.42	0.0236
28.05	0.01962		34.44	0.0236
28.06	0.02061		34.46	0.0237
28.08	0.02061		34.48	0.0239
28.1	0.02		34.5	0.024
28.11	0.01947		34.52	0.0243
28.13	0.01902		34.54	0.0246
28.15	0.01871		34.56	0.025
28.16	0.01864		34.58	0.0254
28.18	0.01848		34.6	0.0257
28.2	0.01848		34.62	0.0264
28.21	0.01864		34.64	0.0268
28.23	0.01871		34.66	0.0273
28.25	0.01871		34.68	0.0279
28.26	0.01886		34.71	0.0285
28.28	0.01886		34.73	0.0293
28.3	0.01902		34.75	0.0299
28.31	0.01917		34.77	0.0307
28.33	0.01932		34.79	0.0316
28.35	0.01962		34.81	0.0326
28.36	0.01985		34.83	0.0336
28.38	0.0203		34.85	0.0349
28.4	0.02068		34.87	0.036
28.42	0.02098		34.89	0.0372
28.43	0.02144		34.92	0.0383
28.45	0.02167		34.94	0.0394
28.47	0.02197		34.96	0.0401
28.48	0.02258		34.98	0.0408
28.5	0.02295		35	0.0409
28.52	0.02371		35.02	-0.0256
28.53	0.02439		35.04	-0.0273
28.55	0.02508		35.06	-0.0282
28.57	0.02591		35.08	-0.0288
28.58	0.02652		35.11	-0.0291
28.6	0.0272		35.13	-0.029
28.62	0.02773		35.15	-0.0288
28.63	0.02833		35.17	-0.0285
28.65	0.02902		35.19	-0.0279
28.67	0.0297		35.21	-0.0274
28.68	0.03061		35.23	-0.0268
28.7	0.03144		35.25	-0.0262
28.72	0.03242		35.28	-0.0257
28.73	0.03311		35.3	-0.0253
28.75	0.03379		35.32	-0.0248
28.77	0.03439		35.34	-0.0245
28.78	0.03492		35.36	-0.0242
28.8	0.03553		35.38	-0.024
28.82	0.03606		35.4	-0.0239
28.84	0.03674		35.42	-0.0237
28.85	0.0375		35.44	-0.0237
28.87	0.03818		35.46	-0.0239
28.89	0.03886		35.48	-0.024
28.9	0.03932		35.51	-0.0242
28.92	0.03977		35.53	-0.0245
28.94	0.03985		35.55	-0.025
28.95	0.03985		35.57	-0.0254
28.97	0.03985		35.59	-0.0259
28.99	0.03985		35.61	-0.0264
29	0.03985		35.63	-0.0268
29.02	0.03977		35.65	-0.0274
29.04	-0.01947		35.67	-0.0279
29.05	-0.02144		35.69	-0.0285
29.07	-0.02083		35.72	-0.0293
29.09	-0.02015		35.74	-0.0299
29.1	-0.01962		35.76	-0.0307
29.12	-0.01947		35.78	-0.0315
29.14	-0.01932		35.8	-0.0322
29.15	-0.01917		35.82	-0.0332
29.17	-0.01917		35.84	-0.0343
29.19	-0.01932		35.86	-0.0355
29.2	-0.01932		35.88	-0.0367
29.22	-0.01932		35.9	-0.0381
29.24	-0.01932		35.92	-0.0394
29.25	-0.01917		35.94	-0.0405
29.27	-0.01917		35.97	-0.0414
29.29	-0.01917		35.99	-0.0415
29.3	-0.01917		36.01	0.0234
29.32	-0.01947		36.03	0.0273
29.34	-0.0197		36.05	0.0288
29.35	-0.01985		36.07	0.0298
29.37	-0.0203		36.09	0.0302
29.39	-0.02045		36.11	0.0302
29.41	-0.02068		36.13	0.0301
29.42	-0.02083		36.16	0.0296
29.44	-0.02114		36.18	0.029
29.46	-0.02144		36.2	0.0284
29.47	-0.02182		36.22	0.0277
29.49	-0.02242		36.24	0.027
29.51	-0.02311		36.26	0.0264
29.52	-0.02379		36.28	0.0259
29.54	-0.0247		36.3	0.0253
29.56	-0.02553		36.32	0.025
29.57	-0.02621		36.34	0.0246
29.59	-0.02689		36.36	0.0243
29.61	-0.02765		36.38	0.0242
29.62	-0.02833		36.41	0.024
29.64	-0.02932		36.43	0.024
29.66	-0.0303		36.45	0.0242
29.67	-0.03129		36.47	0.0242
29.69	-0.03227		36.49	0.0245
29.71	-0.03326		36.51	0.0246
29.72	-0.03409		36.53	0.025
29.74	-0.0347		36.55	0.0253
29.76	-0.03523		36.57	0.0257
29.78	-0.03576		36.6	0.026
29.79	-0.03636		36.62	0.0265
29.81	-0.03674		36.64	0.027
29.83	-0.0375		36.66	0.0274
29.84	-0.03803		36.68	0.0279
29.86	-0.03864		36.7	0.0285
29.88	-0.03917		36.72	0.0291
29.89	-0.03947		36.74	0.0298
29.91	-0.03962		36.76	0.0305
29.93	-0.03977		36.78	0.0313
29.94	-0.03977		36.8	0.0322
29.96	-0.03985		36.83	0.0333
29.98	-0.03985		36.85	0.0344
29.99	-0.04		36.87	0.0357
30.01	-0.04		36.89	0.0369
30.03	-0.03985		36.91	0.038
30.04	0.01947		36.93	0.0391
30.06	0.0203		36.95	0.04
30.08	0.02		36.97	0.0408
30.09	0.01932		36.99	0.0409
30.11	0.01886		37.01	-0.0243
30.13	0.01848		37.03	-0.0267
30.14	0.01833		37.05	-0.0279
30.16	0.01818		37.08	-0.0285
30.18	0.01818		37.1	-0.0288
30.19	0.01833		37.12	-0.0288
30.21	0.01833		37.14	-0.0287
30.23	0.01833		37.16	-0.0284
30.24	0.01833		37.18	-0.0279
30.26	0.01833		37.2	-0.0274
30.28	0.01833		37.22	-0.0268
30.3	0.01848		37.24	-0.0262
30.31	0.01871		37.26	-0.0257
30.33	0.01886		37.28	-0.0253
30.35	0.01932		37.3	-0.0248
30.36	0.01962		37.33	-0.0245
30.38	0.01985		37.35	-0.0243
30.4	0.02015		37.37	-0.024
30.41	0.02045		37.39	-0.024
30.43	0.02068		37.41	-0.0239
30.45	0.02098		37.43	-0.0239
30.46	0.02144		37.45	-0.0239
30.48	0.02182		37.47	-0.0239
30.5	0.02242		37.49	-0.024
30.51	0.02311		37.51	-0.0242
30.53	0.02379		37.53	-0.0245
30.55	0.02439		37.55	-0.0248
30.56	0.02492		37.57	-0.0251
30.58	0.02553		37.6	-0.0254
30.6	0.02606		37.62	-0.0259
30.61	0.02667		37.64	-0.0264
30.63	0.0272		37.66	-0.0268
30.65	0.02803		37.68	-0.0274
30.66	0.02871		37.7	-0.0281
30.68	0.0297		37.72	-0.0287
30.7	0.03061		37.74	-0.0295
30.72	0.03129		37.76	-0.0302
30.73	0.03197		37.78	-0.031
30.75	0.03258		37.8	-0.0316
30.77	0.03311		37.82	-0.0327
30.78	0.03371		37.84	-0.0338
30.8	0.03439		37.87	-0.0352
30.82	0.03508		37.89	-0.0364
30.83	0.03591		37.91	-0.0377
30.85	0.03674		37.93	-0.0391
30.87	0.0375		37.95	-0.0401
30.88	0.03803		37.97	-0.0411
30.9	0.03864		37.99	-0.0412
30.92	0.03886		38.01	0.0243
30.93	0.03917		38.03	0.0271
30.95	0.03932		38.05	0.0285
30.97	0.03962		38.07	0.0295
30.98	0.03977		38.09	0.0298
31	0.03977		38.12	0.0298
31.02	0.03977		38.14	0.0295
31.03	-0.01932		38.16	0.029
31.05	-0.02144		38.18	0.0284
31.07	-0.02083		38.2	0.0277
31.08	-0.02		38.22	0.0271
31.1	-0.01962		38.24	0.0265
31.12	-0.01917		38.26	0.0259
31.13	-0.01902		38.28	0.0254
31.15	-0.01902		38.3	0.025
31.17	-0.01902		38.33	0.0246
31.19	-0.01902		38.35	0.0243
31.2	-0.01902		38.37	0.024
31.22	-0.01902		38.39	0.024
31.24	-0.01886		38.41	0.0239
31.25	-0.01886		38.43	0.0239
31.27	-0.01886		38.45	0.024
31.29	-0.01886		38.47	0.0242
31.3	-0.01886		38.49	0.0243
31.32	-0.01917		38.51	0.0246
31.34	-0.01947		38.53	0.025
31.35	-0.0197		38.55	0.0253
31.37	-0.02		38.57	0.0257
31.39	-0.02015		38.59	0.0262
31.4	-0.02045		38.62	0.0267
31.42	-0.02061		38.64	0.0271
31.44	-0.02068		38.66	0.0277
31.45	-0.02098		38.68	0.0282
31.47	-0.02159		38.7	0.0288
31.49	-0.02212		38.72	0.0295
31.5	-0.0228		38.74	0.0302
31.52	-0.02356		38.76	0.0308
31.54	-0.02424		38.78	0.0315
31.55	-0.02508		38.8	0.0322
31.57	-0.02568		38.82	0.033
31.59	-0.02636		38.84	0.0339
31.6	-0.02705		38.86	0.0349
31.62	-0.02773		38.87	0.036
31.64	-0.02871		38.89	0.037
31.65	-0.0297		38.91	0.0381
31.67	-0.03076		38.93	0.0391
31.69	-0.03174		38.95	0.0398
31.7	-0.03258		38.97	0.0403
31.72	-0.03341		38.99	0.0405
31.74	-0.03394		39.01	-0.0236
31.76	-0.03455		39.03	-0.026
31.77	-0.03508		39.05	-0.0273
31.79	-0.03553		39.07	-0.0279
31.81	-0.03621		39.09	-0.0284
31.82	-0.03674		39.11	-0.0284
31.84	-0.0375		39.13	-0.0284
31.86	-0.03803		39.15	-0.0281
31.87	-0.03864		39.17	-0.0276
31.89	-0.03886		39.19	-0.0271
31.91	-0.03902		39.21	-0.0265
31.92	-0.03917		39.23	-0.0259
31.94	-0.03932		39.25	-0.0254
31.96	-0.03947		39.26	-0.0248
31.97	-0.03962		39.28	-0.0243
31.99	-0.03977		39.3	-0.024
32.01	-0.03977		39.32	-0.0237
32.02	-0.03977		39.34	-0.0234
32.04	0.01917		39.36	-0.0231
32.06	0.01985		39.38	-0.0229
32.07	0.0197		39.4	-0.0228
32.09	0.01902		39.42	-0.0226
32.11	0.01848		39.44	-0.0226
32.12	0.01818		39.46	-0.0228
32.14	0.01803		39.48	-0.0228
32.16	0.01803		39.5	-0.0229
32.18	0.01788		39.52	-0.0231
32.19	0.01803		39.54	-0.0236
32.21	0.01788		39.56	-0.0239
32.23	0.01788		39.58	-0.0243
32.24	0.01788		39.6	-0.0246
32.26	0.01788		39.62	-0.0251
32.28	0.01803		39.64	-0.0256
32.29	0.01818		39.66	-0.0262
32.31	0.01833		39.68	-0.0267
32.33	0.01864		39.7	-0.0273
32.34	0.01886		39.72	-0.0279
32.36	0.01932		39.74	-0.0285
32.38	0.01962		39.76	-0.0293
32.39	0.01985		39.79	-0.0301
32.41	0.02		39.81	-0.031
32.43	0.0203		39.83	-0.0319
32.44	0.02061		39.85	-0.033
32.46	0.02098		39.87	-0.0343
32.48	0.02144		39.89	-0.0355
32.5	0.02197		39.91	-0.0367
32.51	0.02265		39.93	-0.038
32.53	0.02341		39.95	-0.0391
32.55	0.02394		39.97	-0.0397
32.56	0.02439		39.99	-0.0398
32.58	0.02492		40.02	0.024
32.6	0.02553		40.04	0.0262
32.61	0.02606		40.06	0.0276
32.63	0.02674		40.08	0.0282
32.65	0.0275		40.1	0.0285
32.66	0.02833		40.12	0.0284
32.68	0.02917		40.14	0.0281
32.7	0.03		40.16	0.0274
32.71	0.03076		40.18	0.0268
32.73	0.03144		40.2	0.0262
32.75	0.03182		40.22	0.0256
32.76	0.03242		40.24	0.025
32.78	0.03295		40.27	0.0245
32.8	0.03379		40.29	0.024
32.81	0.03455		40.31	0.0237
32.83	0.03538		40.33	0.0234
32.85	0.03621		40.35	0.0231
32.86	0.03689		40.37	0.0229
32.88	0.03765		40.39	0.0228
32.9	0.03803		40.4	0.0228
32.91	0.03848		40.42	0.0228
32.93	0.03879		40.44	0.0229
32.95	0.03917		40.46	0.0231
32.97	0.03947		40.48	0.0233
32.98	0.03977		40.5	0.0236
33	0.03977		40.52	0.0239
33.02	0.03962		40.55	0.0242
33.03	-0.01848		40.57	0.0246
33.05	-0.02129		40.59	0.0251
33.07	-0.02083		40.61	0.0257
33.08	-0.01985		40.63	0.0262
33.1	-0.01932		40.65	0.0268
33.12	-0.01902		40.67	0.0274
33.13	-0.01886		40.69	0.0281
33.15	-0.01871		40.71	0.0287
33.17	-0.01871		40.73	0.0293
33.18	-0.01871		40.75	0.0301
33.2	-0.01871		40.77	0.0307
33.22	-0.01864		40.8	0.0316
33.23	-0.01864		40.82	0.0326
33.25	-0.01848		40.84	0.0335
33.27	-0.01848		40.86	0.0346
33.28	-0.01848		40.88	0.0358
33.3	-0.01864		40.9	0.0369
33.32	-0.01886		40.92	0.0378
33.33	-0.01902		40.94	0.0389
33.35	-0.01932		40.97	0.0397
33.37	-0.01962		40.99	0.04
33.39	-0.0197		41.01	-0.0197
33.4	-0.01985		41.03	-0.0254
33.42	-0.02		41.05	-0.0268
33.44	-0.0203		41.07	-0.0277
33.45	-0.02061		41.09	-0.0281
33.47	-0.02114		41.11	-0.0282
33.49	-0.02167		41.13	-0.0282
33.5	-0.02227		41.15	-0.0279
33.52	-0.02295		41.18	-0.0274
33.54	-0.02371		41.2	-0.0268
33.55	-0.02439		41.22	-0.0262
33.57	-0.02492		41.24	-0.0256
33.59	-0.02568		41.26	-0.025
[truncated: 171,364 more rows]
