# Supplementary material for: A biocompatible electrolyte enables highly reversible Zn anode for zinc ion battery
Source: Nat Commun. 2023 Oct 16;14:6526. doi: 10.1038/s41467-023-42333-z (PMC10579325; doi:10.1038/s41467-023-42333-z)
Supplement: Supplementary file 5 — Source Data [file 41467_2023_42333_MOESM5_ESM.zip › Source Data/Figure 3.xlsx]

## Sheet: Figure 3a
	Liquid electrolyte			HA gel electrolyte
Voltage (V vs. Zn2+/Zn)	Current density (mA cm-2)		Voltage (V vs. Zn2+/Zn)	Current density (mA cm-2)
0.95197	-2.40706e-05		0.92391	-0.000119174
0.95019	-0.00015898		0.92214	-0.00020542
0.9471	-0.000256033		0.91905	-0.000280418
0.94401	-0.000325282		0.91595	-0.000336456
0.94092	-0.000383739		0.91288	-0.000384585
0.93788	-0.00043237		0.90977	-0.000430177
0.93483	-0.000476691		0.90672	-0.000482229
0.93166	-0.00051556		0.90361	-0.000523678
0.92868	-0.000557992		0.90051	-0.000569468
0.92556	-0.000600594		0.89743	-0.000617399
0.92256	-0.000638669		0.89437	-0.000662525
0.91945	-0.000682332		0.89127	-0.000710477
0.91635	-0.000722239		0.88824	-0.000752378
0.91324	-0.00076494		0.88515	-0.000796207
0.91024	-0.000805521		0.88204	-0.000837908
0.90713	-0.000848573		0.87898	-0.000881345
0.904	-0.000895598		0.87588	-0.000919818
0.90087	-0.000933248		0.8728	-0.000961745
0.89779	-0.000972498		0.86975	-0.001
0.89472	-0.00101		0.86662	-0.00105
0.89168	-0.00105		0.86354	-0.00109
0.88856	-0.00109		0.86042	-0.00113
0.88553	-0.00113		0.85738	-0.00118
0.88247	-0.00117		0.85432	-0.00122
0.87936	-0.00122		0.85123	-0.00127
0.87633	-0.00126		0.84816	-0.00132
0.87323	-0.0013		0.84505	-0.00137
0.87015	-0.00135		0.84195	-0.00142
0.86709	-0.00139		0.83895	-0.00147
0.86392	-0.00145		0.8358	-0.00153
0.86084	-0.0015		0.83276	-0.00159
0.85774	-0.00155		0.82968	-0.00165
0.85465	-0.0016		0.82652	-0.00172
0.85161	-0.00166		0.8235	-0.00179
0.84853	-0.00172		0.82045	-0.00185
0.84545	-0.00178		0.81732	-0.00193
0.84234	-0.00185		0.81426	-0.002
0.83929	-0.00192		0.81117	-0.00208
0.83623	-0.00198		0.80811	-0.00217
0.83313	-0.00206		0.80503	-0.00225
0.83007	-0.00214		0.80192	-0.00233
0.82702	-0.00222		0.79888	-0.00243
0.82384	-0.00233		0.7958	-0.00252
0.82073	-0.00242		0.79272	-0.00262
0.81773	-0.00251		0.78963	-0.00272
0.81463	-0.00261		0.7866	-0.00282
0.81156	-0.00272		0.78351	-0.00294
0.80844	-0.00283		0.78043	-0.00305
0.8054	-0.00295		0.77736	-0.00316
0.80234	-0.00308		0.7743	-0.00328
0.79922	-0.00321		0.77121	-0.0034
0.79625	-0.00335		0.76809	-0.00354
0.79312	-0.0035		0.76502	-0.00367
0.78998	-0.00366		0.76198	-0.0038
0.78697	-0.00382		0.75887	-0.00395
0.78385	-0.004		0.75576	-0.00409
0.78074	-0.00418		0.75271	-0.00423
0.7777	-0.00436		0.74963	-0.00439
0.77457	-0.00456		0.7466	-0.00454
0.77157	-0.00477		0.74351	-0.00471
0.76844	-0.00498		0.74038	-0.00486
0.76543	-0.0052		0.7373	-0.00501
0.76233	-0.00544		0.73421	-0.00517
0.75924	-0.00568		0.73113	-0.00534
0.7562	-0.00594		0.72801	-0.00551
0.75315	-0.0062		0.72503	-0.00568
0.75003	-0.00646		0.72198	-0.00584
0.74695	-0.00677		0.71885	-0.00602
0.74379	-0.00705		0.71577	-0.0062
0.74072	-0.00733		0.71266	-0.00637
0.73768	-0.00763		0.70956	-0.00657
0.73459	-0.00794		0.70645	-0.00674
0.73152	-0.00825		0.70341	-0.00692
0.7284	-0.00857		0.70035	-0.0071
0.7253	-0.00888		0.69725	-0.00728
0.72223	-0.00923		0.69417	-0.00747
0.71923	-0.00957		0.69111	-0.00765
0.71615	-0.00991		0.688	-0.00784
0.71307	-0.01027		0.68491	-0.00803
0.70996	-0.01062		0.68185	-0.00821
0.70688	-0.01102		0.67878	-0.00839
0.70374	-0.01138		0.67568	-0.00858
0.70066	-0.01176		0.67265	-0.00876
0.69758	-0.01215		0.6695	-0.00895
0.69448	-0.01255		0.66639	-0.00912
0.69147	-0.01295		0.66334	-0.00931
0.68834	-0.01338		0.66029	-0.00948
0.68527	-0.01381		0.65717	-0.00965
0.6822	-0.01426		0.65411	-0.00983
0.67919	-0.01473		0.651	-0.01
0.67604	-0.01523		0.64793	-0.01017
0.67299	-0.01576		0.6449	-0.01033
0.66991	-0.01631		0.64182	-0.01049
0.66675	-0.01693		0.63873	-0.01065
0.66367	-0.01755		0.63561	-0.0108
0.66061	-0.01822		0.63253	-0.01095
0.65753	-0.01894		0.62945	-0.01111
0.65442	-0.01972		0.62643	-0.01124
0.65139	-0.02056		0.62333	-0.01136
0.64827	-0.02146		0.62028	-0.01149
0.64526	-0.02244		0.61717	-0.0116
0.64216	-0.0235		0.61409	-0.0117
0.63906	-0.02465		0.61103	-0.01181
0.63598	-0.02588		0.60791	-0.01189
0.6329	-0.02719		0.60484	-0.01197
0.62988	-0.02858		0.60178	-0.01204
0.62671	-0.0301		0.59866	-0.0121
0.62368	-0.03164		0.59558	-0.01215
0.62052	-0.03326		0.59253	-0.01219
0.61751	-0.03496		0.58943	-0.01223
0.61438	-0.0367		0.58633	-0.01225
0.61135	-0.03849		0.58328	-0.01225
0.60829	-0.04033		0.58017	-0.01226
0.60524	-0.04219		0.57714	-0.01225
0.60214	-0.04407		0.57399	-0.01224
0.59905	-0.04595		0.57096	-0.01223
0.59598	-0.04783		0.56787	-0.0122
0.59294	-0.04968		0.5648	-0.01217
0.58984	-0.05151		0.56175	-0.01215
0.58666	-0.05332		0.55866	-0.01211
0.58356	-0.05501		0.55562	-0.01207
0.58055	-0.05664		0.55251	-0.01204
0.57743	-0.05818		0.54939	-0.01199
0.57435	-0.05961		0.54628	-0.01195
0.57133	-0.06093		0.54321	-0.0119
0.56824	-0.06212		0.54012	-0.01185
0.56513	-0.06317		0.53705	-0.01181
0.56211	-0.06409		0.534	-0.01176
0.55906	-0.06485		0.53086	-0.01172
0.55592	-0.06544		0.5278	-0.01167
0.55286	-0.06585		0.52477	-0.01162
0.54974	-0.06611		0.52166	-0.01158
0.54656	-0.06617		0.51861	-0.01154
0.54348	-0.06599		0.51556	-0.01149
0.54047	-0.0656		0.5124	-0.01147
0.53739	-0.065		0.50933	-0.01142
0.53426	-0.06419		0.50623	-0.01139
0.53122	-0.06317		0.50319	-0.01135
0.52814	-0.06197		0.50012	-0.01133
0.52512	-0.0606		0.497	-0.01129
0.52204	-0.0591		0.49394	-0.01126
0.519	-0.05748		0.49086	-0.01123
0.51584	-0.05579		0.48778	-0.01121
0.51281	-0.05404		0.4847	-0.01119
0.50963	-0.05229		0.48162	-0.01117
0.50656	-0.05052		0.47851	-0.01116
0.50347	-0.04874		0.47551	-0.01115
0.50043	-0.04702		0.47239	-0.01114
0.49731	-0.04534		0.46935	-0.01113
0.49427	-0.04372		0.46628	-0.01113
0.49117	-0.04219		0.46322	-0.01113
0.48813	-0.04071		0.46012	-0.01113
0.48508	-0.03932		0.45702	-0.01114
0.482	-0.03799		0.45395	-0.01115
0.47893	-0.03674		0.45088	-0.01116
0.47588	-0.03555		0.4478	-0.01118
0.47278	-0.03443		0.44475	-0.0112
0.46964	-0.03339		0.44161	-0.01122
0.46657	-0.03237		0.43859	-0.01125
0.46351	-0.03143		0.43548	-0.01127
0.46043	-0.03054		0.4324	-0.01131
0.45733	-0.02969		0.42932	-0.01134
0.45425	-0.0289		0.42624	-0.01137
0.45115	-0.02814		0.42315	-0.01141
0.44812	-0.02744		0.42006	-0.01145
0.4451	-0.02677		0.41696	-0.01149
0.44198	-0.02614		0.41388	-0.01154
0.43885	-0.02555		0.41082	-0.01159
0.43579	-0.02499		0.40773	-0.01164
0.43271	-0.02447		0.40469	-0.01169
0.42959	-0.02401		0.40163	-0.01174
0.42647	-0.02353		0.39855	-0.0118
0.42343	-0.02309		0.39544	-0.01187
0.42032	-0.02269		0.39236	-0.01193
0.41724	-0.0223		0.38927	-0.012
0.4142	-0.02195		0.38614	-0.01207
0.41116	-0.02161		0.38308	-0.01214
0.40807	-0.0213		0.38004	-0.01222
0.40499	-0.02102		0.37694	-0.01229
0.40193	-0.02075		0.37384	-0.01238
0.39885	-0.0205		0.37077	-0.01246
0.39578	-0.02028		0.36768	-0.01255
0.39267	-0.02009		0.36462	-0.01265
0.38955	-0.01992		0.36156	-0.01274
0.38642	-0.01975		0.35847	-0.01284
0.3834	-0.01959		0.35539	-0.01294
0.38024	-0.01946		0.35228	-0.01304
0.37724	-0.01935		0.34916	-0.01315
0.37414	-0.01924		0.34612	-0.01326
0.37108	-0.01915		0.34304	-0.01336
0.36802	-0.01909		0.33996	-0.01348
0.36494	-0.01904		0.3369	-0.01359
0.36186	-0.01899		0.33378	-0.01372
0.35875	-0.01897		0.33074	-0.01384
0.35572	-0.01896		0.32764	-0.01397
0.35259	-0.01898		0.32456	-0.01411
0.34946	-0.019		0.3215	-0.01425
0.34638	-0.01902		0.31841	-0.0144
0.3433	-0.01906		0.31531	-0.01456
0.34025	-0.01912		0.31221	-0.01471
0.33717	-0.01918		0.30917	-0.01488
0.33408	-0.01926		0.30609	-0.01506
0.33104	-0.01935		0.30299	-0.01524
0.32793	-0.01945		0.29995	-0.01543
0.32486	-0.01956		0.29684	-0.01563
0.32176	-0.01969		0.29381	-0.01583
0.31872	-0.01983		0.29068	-0.01605
0.31567	-0.01998		0.28763	-0.01627
0.3126	-0.02014		0.28451	-0.0165
0.30949	-0.02031		0.28143	-0.01674
0.30639	-0.02049		0.27836	-0.01698
0.30331	-0.02068		0.27521	-0.01725
0.30026	-0.02087		0.27217	-0.0175
0.29722	-0.02109		0.2691	-0.01777
0.29409	-0.02131		0.26602	-0.01805
0.29105	-0.02154		0.26295	-0.01833
0.28797	-0.02179		0.25983	-0.01863
0.28491	-0.02204		0.2568	-0.01893
0.28184	-0.02231		0.2537	-0.01924
0.27878	-0.02259		0.25061	-0.01956
0.27565	-0.02289		0.24757	-0.01988
0.27253	-0.02323		0.24448	-0.02022
0.26948	-0.02355		0.2414	-0.02057
0.26634	-0.02388		0.23833	-0.02093
0.2633	-0.02423		0.23522	-0.02132
0.26022	-0.0246		0.23213	-0.0217
0.25717	-0.02498		0.22906	-0.0221
0.25409	-0.02539		0.22595	-0.02252
0.25099	-0.02581		0.22291	-0.02294
0.24796	-0.02625		0.21982	-0.02338
0.24486	-0.02671		0.21674	-0.02384
0.24177	-0.02718		0.21365	-0.02431
0.23871	-0.02769		0.21058	-0.02479
0.23567	-0.02822		0.20751	-0.02529
0.23249	-0.02883		0.20443	-0.02579
0.22941	-0.0294		0.20134	-0.02632
0.22631	-0.03001		0.19828	-0.02687
0.22318	-0.03065		0.19516	-0.02742
0.2202	-0.03132		0.19211	-0.02799
0.21706	-0.03203		0.18899	-0.02857
0.21403	-0.03277		0.18591	-0.02917
0.21095	-0.03355		0.18285	-0.02978
0.20791	-0.03437		0.17978	-0.0304
0.20483	-0.03523		0.17668	-0.03105
0.20174	-0.03613		0.17363	-0.0317
0.19864	-0.03707		0.17057	-0.03237
0.19559	-0.03807		0.16745	-0.03305
0.19244	-0.03915		0.16436	-0.03375
0.18932	-0.04024		0.16132	-0.03447
0.18625	-0.04138		0.15823	-0.03519
0.18321	-0.04257		0.15517	-0.03593
0.1801	-0.04381		0.1521	-0.03669
0.17707	-0.0451		0.14907	-0.03746
0.17401	-0.04643		0.14591	-0.03825
0.17093	-0.04784		0.14288	-0.03905
0.16785	-0.04931		0.13983	-0.03986
0.16482	-0.05083		0.13672	-0.04069
0.16169	-0.05241		0.13361	-0.04153
0.15863	-0.05407		0.13056	-0.04238
0.15551	-0.05579		0.12747	-0.04324
0.15244	-0.05759		0.12441	-0.04411
0.14936	-0.05941		0.12133	-0.045
0.14629	-0.06131		0.11819	-0.04591
0.14317	-0.06327		0.11514	-0.04682
0.1401	-0.06529		0.11207	-0.04774
0.13703	-0.06739		0.10899	-0.04868
0.13398	-0.06951		0.10587	-0.04962
0.13091	-0.07172		0.1028	-0.05057
0.12779	-0.07399		0.09976	-0.05152
0.12475	-0.07633		0.09665	-0.05247
0.1217	-0.07871		0.0936	-0.05344
0.11861	-0.08117		0.09047	-0.0544
0.1155	-0.08374		0.08738	-0.05537
0.11237	-0.08634		0.08436	-0.05633
0.10931	-0.08895		0.08124	-0.05729
0.1062	-0.0916		0.07817	-0.05827
0.10311	-0.09432		0.07508	-0.05922
0.1001	-0.09708		0.07198	-0.06016
0.09704	-0.09987		0.0689	-0.06108
0.09395	-0.10271		0.06579	-0.062
0.09084	-0.10556		0.06275	-0.06289
0.08776	-0.10849		0.05971	-0.06375
0.08469	-0.11145		0.05658	-0.06459
0.08164	-0.11445		0.05352	-0.0654
0.07851	-0.11752		0.05049	-0.06617
0.07544	-0.12078		0.04736	-0.0669
0.07231	-0.12397		0.04429	-0.06759
0.06924	-0.1272		0.04121	-0.06822
0.0662	-0.13052		0.03807	-0.06881
0.06307	-0.13392		0.03504	-0.06933
0.06001	-0.13742		0.03196	-0.06977
0.05694	-0.14102		0.02887	-0.07016
0.05384	-0.14472		0.02578	-0.07046
0.05082	-0.14854		0.02272	-0.07069
0.04775	-0.15244		0.01961	-0.07086
0.04466	-0.15643		0.01654	-0.07093
0.04157	-0.16048		0.0135	-0.07094
0.0385	-0.16458		0.01044	-0.07088
0.0353	-0.16889		0.00734	-0.07075
0.03225	-0.17302		0.00422	-0.07057
0.02918	-0.17713		0.00105	-0.07042
0.0261	-0.18122		-0.00238	-0.07029
0.02303	-0.1853		-0.0054	-0.07001
0.01999	-0.18931		-0.00851	-0.0697
0.01689	-0.19324		-0.01163	-0.0694
0.01385	-0.19715		-0.01466	-0.06909
0.0107	-0.201		-0.0177	-0.0688
0.00772	-0.20477		-0.0208	-0.06856
0.00458	-0.2085		-0.02388	-0.06834
0.00151	-0.21215		-0.027	-0.06816
-0.00158	-0.21591		-0.03002	-0.06804
-0.00501	-0.2202		-0.03312	-0.06796
-0.00806	-0.22365		-0.03618	-0.06798
-0.01114	-0.22704		-0.03926	-0.06808
-0.01424	-0.23037		-0.04239	-0.06825
-0.01728	-0.23363		-0.04548	-0.06852
-0.02035	-0.23687		-0.04852	-0.06888
-0.02338	-0.24002		-0.05161	-0.06937
-0.02651	-0.24315		-0.05471	-0.06997
-0.02957	-0.2462		-0.05777	-0.07069
-0.03266	-0.24923		-0.06085	-0.07162
-0.03577	-0.25222		-0.06391	-0.07275
-0.03876	-0.25518		-0.06698	-0.07428
-0.04193	-0.25824		-0.07004	-0.07652
-0.04508	-0.26131		-0.07315	-0.07992
-0.04813	-0.26422		-0.07621	-0.08518
-0.05121	-0.2671		-0.07935	-0.09327
-0.05421	-0.26998		-0.08242	-0.10521
-0.05732	-0.27291		-0.08552	-0.12262
-0.06043	-0.27593		-0.0886	-0.14688
-0.06348	-0.27903		-0.09165	-0.17866
-0.06651	-0.28251		-0.09477	-0.21772
-0.0696	-0.28701		-0.09782	-0.26264
-0.07271	-0.29416		-0.10093	-0.31153
-0.07576	-0.30699		-0.104	-0.36149
-0.07885	-0.3289		-0.10701	-0.40971
-0.08193	-0.36161		-0.11013	-0.45406
-0.08503	-0.40356		-0.11327	-0.4929
-0.08815	-0.451		-0.1163	-0.52723
-0.09126	-0.50146		-0.1194	-0.55963
-0.09435	-0.55465		-0.12245	-0.59131
-0.09735	-0.613		-0.12557	-0.62536
-0.10043	-0.68174		-0.12867	-0.66385
-0.10348	-0.76774		-0.13173	-0.70836
-0.10655	-0.87827		-0.13482	-0.76092
-0.10963	-1.01883		-0.13786	-0.82302
-0.11277	-1.19442		-0.141	-0.89664
-0.11581	-1.41068		-0.14406	-0.98392
-0.11888	-1.67544		-0.14709	-1.08725
-0.12204	-2.00267		-0.15018	-1.21003
-0.12516	-2.40231		-0.15329	-1.35634
-0.12821	-2.88429		-0.15631	-1.52952
-0.13127	-3.45249		-0.15934	-1.73346
-0.13428	-4.10398		-0.1625	-1.97146
-0.1374	-4.82942		-0.16554	-2.24592
-0.14047	-5.61492		-0.16861	-2.55914
-0.14354	-6.44859		-0.17173	-2.91119
-0.14663	-7.31721		-0.17475	-3.30534
-0.14975	-8.2132		-0.17788	-3.7444
-0.15283	-9.12526		-0.1809	-4.22965
-0.15585	-10.0434		-0.184	-4.76432
-0.15913	-11.0096		-0.18705	-5.34828
-0.16239	-11.9832		-0.19012	-5.98342
-0.16544	-12.8947		-0.19321	-6.66661
-0.1685	-13.7994		-0.19629	-7.39666
-0.17162	-14.6976		-0.19944	-8.1746
-0.1747	-15.5851		-0.2025	-8.99179
-0.17772	-16.4614		-0.20553	-9.84514
-0.1808	-17.326		-0.20864	-10.7355
-0.18387	-18.1833		-0.21176	-11.6484
-0.18697	-19.0317		-0.2148	-12.5918
-0.19003	-19.8682		-0.21788	-13.5608
-0.19311	-20.6974		-0.22099	-14.5441
-0.19617	-21.5189		-0.22405	-15.5433
-0.19924	-22.3345		-0.22709	-16.5512
-0.20245	-23.1508		-0.23019	-17.5632
-0.20551	-23.947		-0.23325	-18.5821
-0.20861	-24.7284		-0.23643	-19.6061
-0.21163	-25.5084		-0.23945	-20.6315
-0.21472	-26.2803		-0.24256	-21.6536
-0.2178	-27.0438		-0.24567	-22.6713
-0.2208	-27.7961		-0.24873	-23.6858
-0.22396	-28.5411		-0.25177	-24.6956
-0.22702	-29.2818		-0.25488	-25.6954
-0.2301	-30.0146		-0.25797	-26.6911
-0.23317	-30.7395		-0.26101	-27.6754
-0.23624	-31.4661		-0.26413	-28.6495
-0.23933	-32.1889		-0.2672	-29.6204
-0.24247	-32.9076		-0.27027	-30.581
-0.24554	-33.6076		-0.27336	-31.5251
-0.24863	-34.2996		-0.2764	-32.4545
-0.25168	-34.9874		-0.27953	-33.3672
-0.25477	-35.6709		-0.28258	-34.2595
-0.2578	-36.3452		-0.2857	-35.1332
-0.2609	-37.0107		-0.28878	-35.9946
-0.26397	-37.6761		-0.29185	-36.8413
-0.26706	-38.3346		-0.29491	-37.6714
-0.27014	-38.986		-0.29799	-38.5021
-0.2732	-39.638		-0.30106	-39.3123
-0.27629	-40.2822		-0.30415	-40.089
-0.27942	-40.929		-0.30723	-40.8653
-0.28255	-41.5665		-0.31033	-41.6247
-0.2856	-42.191		-0.31339	-42.3616
-0.28867	-42.8093		-0.31647	-43.0918
-0.29178	-43.4191		-0.31959	-43.7945
-0.29484	-44.0248		-0.32268	-44.4887
-0.29795	-44.6224		-0.32576	-45.1667
-0.30097	-45.2338		-0.32882	-45.8138
-0.30404	-45.8297		-0.3319	-46.4479
-0.30712	-46.4069		-0.33497	-47.0543
-0.31015	-46.9764		-0.33803	-47.6369
-0.31328	-47.5456		-0.34108	-48.2119
-0.31636	-48.1005		-0.34417	-48.7642
-0.31941	-48.6531		-0.34729	-49.2954
-0.3225	-49.2038		-0.34976	-49.6966
-0.32554	-49.7454		-0.3507	-49.8685
-0.32863	-50.2829		-0.34911	-49.3572
-0.33169	-50.8095		-0.34602	-48.4724
-0.33473	-51.3385		-0.34292	-47.6133
-0.33785	-51.8513		-0.33992	-46.7925
-0.34087	-52.3512		-0.33682	-45.9902
-0.34399	-52.8527		-0.33369	-45.1917
-0.34707	-53.3431		-0.33062	-44.4221
-0.34948	-53.7262		-0.32757	-43.6599
-0.35066	-53.8907		-0.3245	-42.9093
-0.34893	-53.5489		-0.32139	-42.1644
-0.34584	-52.8843		-0.31834	-41.4312
-0.34274	-52.2066		-0.31525	-40.7135
-0.33964	-51.5346		-0.31207	-40.0168
-0.33658	-50.878		-0.30908	-39.3321
-0.33354	-50.2227		-0.30605	-38.6706
-0.33046	-49.5746		-0.3029	-38.011
-0.32739	-48.9337		-0.29985	-37.3578
-0.32429	-48.2932		-0.29675	-36.7146
-0.32123	-47.6554		-0.29364	-36.0828
-0.31819	-47.0184		-0.29059	-35.4628
-0.31506	-46.3875		-0.28753	-34.8534
-0.31205	-45.7683		-0.28446	-34.2409
-0.30893	-45.147		-0.28138	-33.6288
-0.30589	-44.5314		-0.27834	-33.0241
-0.30282	-43.9194		-0.27515	-32.4294
-0.29971	-43.3144		-0.27211	-31.8537
-0.29663	-42.7105		-0.26905	-31.2785
-0.2936	-42.1116		-0.26596	-30.7048
-0.29048	-41.5184		-0.26288	-30.1329
-0.28743	-40.9236		-0.25975	-29.5662
-0.28438	-40.3328		-0.25667	-29.0145
-0.28128	-39.7436		-0.25363	-28.4619
-0.27813	-39.1496		-0.25058	-27.9132
-0.27502	-38.5588		-0.24749	-27.3681
-0.27198	-37.9806		-0.2444	-26.8247
-0.26888	-37.4073		-0.24135	-26.2944
-0.26584	-36.8333		-0.23827	-25.7666
-0.26276	-36.2652		-0.23512	-25.2264
-0.25967	-35.6998		-0.23203	-24.7005
-0.25661	-35.1353		-0.22896	-24.1716
-0.25353	-34.5727		-0.22588	-23.6418
-0.25048	-34.0109		-0.22283	-23.1232
-0.24741	-33.4524		-0.2197	-22.6048
-0.24432	-32.8955		-0.21667	-22.0871
-0.24127	-32.3405		-0.21358	-21.5677
-0.23812	-31.7679		-0.21047	-21.0518
-0.23498	-31.2138		-0.20741	-20.5406
-0.23189	-30.6672		-0.20433	-20.03
-0.22886	-30.1281		-0.20125	-19.5266
-0.22576	-29.5973		-0.19822	-19.0225
-0.22264	-29.0537		-0.1951	-18.5045
-0.21961	-28.5424		-0.19199	-18.0003
-0.21657	-28.0429		-0.18895	-17.4973
-0.21345	-27.5118		-0.18581	-16.9907
-0.21044	-26.9785		-0.18277	-16.4927
-0.20732	-26.4425		-0.17974	-15.9948
-0.20426	-25.9057		-0.1766	-15.4986
-0.20121	-25.368		-0.17355	-15.0038
-0.19803	-24.817		-0.17047	-14.5067
-0.19497	-24.2811		-0.16737	-14.0126
-0.19189	-23.7477		-0.16432	-13.5238
-0.18879	-23.2158		-0.16118	-13.0337
-0.18573	-22.6831		-0.15814	-12.5465
-0.18264	-22.1501		-0.15513	-12.0594
-0.17957	-21.6214		-0.15204	-11.5748
-0.17651	-21.0916		-0.14895	-11.096
-0.17345	-20.5621		-0.14586	-10.6151
-0.17035	-20.0323		-0.14274	-10.142
-0.1673	-19.5004		-0.13975	-9.67268
-0.16422	-18.9685		-0.13662	-9.2033
-0.16112	-18.4369		-0.13357	-8.74223
-0.15801	-17.9023		-0.13049	-8.28553
-0.15492	-17.3717		-0.1274	-7.83341
-0.15186	-16.8422		-0.12435	-7.39074
-0.14881	-16.3127		-0.12129	-6.95245
-0.14568	-15.7836		-0.11814	-6.52194
-0.14259	-15.2516		-0.11505	-6.10047
-0.13954	-14.7244		-0.11197	-5.68914
-0.13648	-14.1953		-0.10888	-5.28844
-0.13342	-13.665		-0.10583	-4.89575
-0.13034	-13.1365		-0.10275	-4.51979
-0.12733	-12.6097		-0.09967	-4.15627
-0.1242	-12.0826		-0.09655	-3.7958
-0.12108	-11.5473		-0.09354	-3.45059
-0.11797	-11.0138		-0.09046	-3.11891
-0.11489	-10.4899		-0.08737	-2.79989
-0.1118	-9.96504		-0.08425	-2.49788
-0.10872	-9.4468		-0.08122	-2.21075
-0.10563	-8.93252		-0.07809	-1.93653
-0.10256	-8.42062		-0.07498	-1.68282
-0.09954	-7.91377		-0.07194	-1.44758
-0.09645	-7.40897		-0.06888	-1.23184
-0.09339	-6.91011		-0.06577	-1.0355
-0.0903	-6.41424		-0.06272	-0.8589
-0.08724	-5.92296		-0.05961	-0.70328
-0.08418	-5.43996		-0.05652	-0.5667
-0.08099	-4.95211		-0.05348	-0.45059
-0.07787	-4.47961		-0.05042	-0.35296
-0.0748	-4.02073		-0.04732	-0.27113
-0.07176	-3.57436		-0.04425	-0.20432
-0.06866	-3.14111		-0.04116	-0.14982
-0.06562	-2.72472		-0.038	-0.10485
-0.06251	-2.32539		-0.03496	-0.06912
-0.05945	-1.94865		-0.03171	-0.03882
-0.05638	-1.59596		-0.02848	-0.01403
-0.05333	-1.27232		-0.02542	0.00532
-0.05026	-0.98229		-0.02242	0.02189
-0.04717	-0.73035		-0.01927	0.03656
-0.04414	-0.52041		-0.0162	0.05063
-0.04094	-0.34906		-0.01318	0.06623
-0.03789	-0.22332		-0.01002	0.08563
-0.03479	-0.13157		-0.00695	0.11151
-0.03175	-0.06388		-0.00389	0.1469
-0.0286	-0.01126		-0.000697186	0.19803
-0.02556	0.03599		0.00273	0.27907
-0.02251	0.08104		0.00575	0.37657
-0.0194	0.12269		0.00885	0.50117
-0.01635	0.16773		0.01196	0.65507
-0.01328	0.22688		0.01498	0.83588
-0.01023	0.31359		0.01807	1.04357
-0.00716	0.44276		0.02122	1.27798
-0.00401	0.62305		0.02425	1.53266
-0.000610099	0.89162		0.02731	1.80868
0.00244	1.18769		0.0304	2.10278
0.00553	1.52452		0.03348	2.41432
0.0086	1.89393		0.03656	2.74356
0.0117	2.28576		0.03966	3.08888
0.01471	2.69615		0.04271	3.4521
0.01781	3.11722		0.04584	3.82645
0.02084	3.54749		0.04889	4.21379
0.02389	3.9862		0.05198	4.61858
0.02703	4.42954		0.05505	5.0377
0.03007	4.87482		0.05814	5.47066
0.03316	5.32182		0.06122	5.92333
0.03627	5.77386		0.06427	6.38559
0.03943	6.23319		0.06737	6.86466
0.04246	6.67323		0.07049	7.35886
0.04556	7.11113		0.07351	7.86107
0.04859	7.54253		0.07662	8.37764
0.05169	7.97235		0.07971	8.9138
0.05477	8.40282		0.08279	9.46189
0.05787	8.83794		0.08587	10.027
0.06093	9.29232		0.08894	10.61
0.06404	9.77066		0.09202	11.2294
0.06712	10.2732		0.09512	11.8664
0.07017	10.8		0.09821	12.532
0.07324	11.352		0.10124	13.2365
0.07635	11.9343		0.1044	13.9674
0.07944	12.5478		0.1074	14.7221
0.08258	13.1876		0.11051	15.5008
0.08558	13.8736		0.11356	16.2809
0.08871	14.6085		0.11663	17.0671
0.0918	15.3866		0.11976	17.8663
0.09485	16.1837		0.12282	18.6554
0.09792	16.9705		0.12592	19.4392
0.10098	17.7398		0.12901	20.2148
0.1041	18.4924		0.13206	20.9852
0.10713	19.2389		0.13516	21.7569
0.11023	19.9879		0.13824	22.5245
0.11329	20.7377		0.14131	23.2863
0.11644	21.5228		0.14438	24.0398
0.11954	22.3031		0.14745	24.783
0.12261	23.0839		0.15055	25.5144
0.12567	23.8856		0.15359	26.2337
0.12879	24.701		0.15673	26.9372
0.13184	25.531		0.15977	27.6288
0.13487	26.3671		0.16287	28.2955
0.13799	27.2035		0.16592	28.9369
0.14104	28.0594		0.16903	29.5656
0.14408	28.9128		0.17209	30.1711
0.1472	29.7622		0.17511	30.7833
0.15028	30.6027		0.17824	31.4035
0.15336	31.4341		0.18121	32.0114
0.15644	32.2607		0.18436	32.5996
0.15951	33.0606		0.18749	33.1884
0.1626	33.8525		0.19054	33.7704
0.16567	34.6297		0.19358	34.3216
0.16875	35.3942		0.19669	34.8657
0.17179	36.122		0.19979	35.4122
0.17492	36.9341		0.20288	35.919
0.17797	37.734		0.20593	36.4121
0.18104	38.4768		0.20905	36.9028
0.1841	39.2114		0.21212	37.3517
0.18715	39.9237		0.21518	37.7766
0.19025	41.1459		0.21827	38.2184
0.19339	43.5964		0.22132	38.6224
0.1965	46.2802		0.22444	39.0194
0.19955	47.7623		0.22752	39.4033
0.20267	49.2609		0.23053	39.7452
0.2057	50.2433		0.23368	40.0578
0.20881	51.0129		0.23673	40.3379
0.21186	51.7599		0.23989	40.6004
0.21493	52.4277		0.24288	40.8312
0.21804	53.0602		0.24599	41.0237
0.2211	54.3419		0.24907	41.1951
0.2242	55.4105		0.25216	41.3299
0.22721	56.0403		0.25525	41.483
0.23028	56.6706		0.25831	41.6431
0.23336	57.6357		0.26142	41.7605
0.23661	59.1163		0.26449	41.8607
0.23962	59.8094		0.26758	41.946
0.2427	60.3008		0.27061	41.9894
0.24577	60.7709		0.27374	42.0298
0.24882	61.2127		0.2768	42.0483
0.25196	61.6076		0.2799	42.0477
0.25496	62.1243		0.28293	42.0312
0.25806	62.7747		0.28605	41.9851
0.2611	63.1936		0.28913	41.9468
0.26418	63.5029		0.29225	41.9174
0.26728	63.7626		0.29525	41.8966
0.27041	64.0285		0.29835	41.8682
0.27348	64.2695		0.30145	41.8167
0.27664	64.4407		0.30453	41.7753
0.27971	64.5628		0.30763	41.714
0.28275	64.6668		0.31068	41.6499
0.28583	64.7257		0.3137	41.5855
0.2889	64.7486		0.31686	41.4505
0.2919	64.7138		0.31995	41.2601
0.29503	64.7334		0.32304	41.0375
0.2981	64.8431		0.32606	40.7107
0.30121	64.8246		0.32917	40.2737
0.30423	64.7036		0.33228	39.76
0.30732	64.5336		0.3353	39.1382
0.31041	64.3653		0.33842	38.3119
0.31347	64.1798		0.3415	37.2944
0.31654	63.9171		0.34455	36.0354
0.31963	63.5512		0.34763	34.5249
0.32272	63.0846		0.35075	32.7116
0.32581	62.4644		0.35379	30.7647
0.32889	61.7295		0.35689	28.677
0.3319	60.8786		0.35999	26.2402
0.33502	59.9665		0.36304	23.4881
0.33809	59.1986		0.36614	20.0437
0.34114	57.9096		0.36923	16.122
0.34425	56.3222		0.37232	12.1704
0.3473	54.4459		0.37541	8.29141
0.35034	52.288		0.37849	5.37439
0.35349	49.8036		0.38155	3.72969
0.35658	46.8377		0.38462	2.89687
0.35968	43.299		0.38771	2.42125
0.36275	39.1903		0.39079	2.08531
0.36581	34.5511		0.39385	1.90646
0.3689	29.492		0.39696	1.80894
0.372	24.2066		0.40003	1.71318
0.37508	19.0669		0.40312	1.65694
0.37812	14.4883		0.4062	1.62509
0.38121	10.8555		0.40926	1.61014
0.38432	8.05782		0.41232	1.59523
0.38738	6.05022		0.41543	1.54297
0.39037	4.62224		0.41853	1.52096
0.39361	3.63185		0.42162	1.49161
0.39674	2.95348		0.42468	1.44943
0.39972	2.52665		0.42769	1.38215
0.4028	2.25101		0.43084	1.3363
0.40585	2.08182		0.4339	1.29278
0.409	1.99864		0.437	1.23942
0.41204	1.94786		0.44009	1.18983
0.41513	1.92783		0.44319	1.16785
0.41817	1.928		0.44625	1.08952
0.42126	1.94106		0.44937	1.03004
0.42435	1.95889		0.4524	0.99256
0.42743	1.97925		0.45551	0.96736
0.43047	1.99037		0.45856	0.92271
0.43365	1.99387		0.46168	0.87533
0.43675	1.99292		0.46473	0.85256
0.43977	1.9818		0.46776	0.81302
0.44285	1.95314		0.47084	0.7635
0.44592	1.91989		0.47394	0.72911
0.44899	1.8766		0.47702	0.69962
0.45208	1.83211		0.48008	0.67054
0.45515	1.77944		0.48316	0.64289
0.45823	1.71602		0.48624	0.60912
0.46131	1.64929		0.48934	0.58255
0.46436	1.58382		0.49239	0.5626
0.46744	1.50934		0.49547	0.54932
0.47059	1.43452		0.49855	0.50961
0.47368	1.3593		0.50161	0.48792
0.47671	1.28616		0.5047	0.48888
0.47977	1.21511		0.50793	0.44797
0.4829	1.1458		0.51117	0.4308
0.48593	1.07356		0.51427	0.41668
0.48901	1.00434		0.51736	0.39514
0.4921	0.9327		0.5204	0.38873
0.49514	0.86968		0.52351	0.37179
0.49828	0.80521		0.52658	0.37995
0.50131	0.74651		0.52964	0.34491
0.5044	0.69169		0.53277	0.34114
0.50744	0.63845		0.53578	0.32937
0.51059	0.59324		0.5389	0.32915
0.51373	0.55051		0.54193	0.33036
0.51674	0.51072		0.54504	0.31449
0.51983	0.47397		0.54813	0.31199
0.52312	0.44074		0.55116	0.297
0.52631	0.40952		0.55435	0.29896
0.52937	0.38321		0.55741	0.28523
0.53245	0.36245		0.56048	0.27924
0.53557	0.3398		0.56354	0.26983
0.5386	0.32055		0.56665	0.27013
0.54171	0.30196		0.56966	0.26086
0.54476	0.2845		0.5728	0.26897
0.54784	0.27104		0.57588	0.26213
0.55104	0.25677		0.57898	0.266
0.55409	0.24611		0.58204	0.24683
0.55713	0.23147		0.5851	0.24102
0.56026	0.22563		0.5882	0.25345
0.56334	0.21586		0.59127	0.23349
0.56636	0.20785		0.59438	0.23232
0.56941	0.2012		0.59744	0.22741
0.57254	0.1941		0.59909	0.22303
0.57552	0.18793		0.5994	0.22024
0.57863	0.18234		--
0.5817	0.17961		--
0.58483	0.17431		--
0.58787	0.16697		--
0.59104	0.16429		--
0.59408	0.1606		--
0.59717	0.15501		--
0.59907	0.15416		--
0.5995	0.15482		--
			--
			--
			--
			--
			--
			--
			--
			--
			--
			--
			--
			--
			--
			--
			--
			--
			--
			--
			--
			--
			--
			--
			--
			--
			--
			--
			--
			--
			--
			--
			--
			--
			--
			--
			--
			--
			--
			--
			--
			--
			--
			--
			--
			--
			--
			--
			--
			--
			--
			--
			--
			--
			--
			--
			--
			--
			--
			--
			--
			--
			--
			--
			--
			--
			--
			--
			--
			--
			--
			--
			--
			--
			--
			--
			--
			--
			--
			--
			--
			--
			--
			--
			--
			--
			--
			--
			--
			--
			--
			--
			--
			--
			--
			--
			--
			--
			--
			--
			--
			--
			--
			--
			--
			--
			--
			--
			--
			--
			--
			--
			--
			--
			--
			--
			--
			--
			--
			--
			--
			--
			--
			--
			--
			--
			--
			--
			--
			--
			--
			--
			--
			--
			--
			--
			--
			--
			--
			--
			--
			--
			--
			--
			--
			--
			--
			--
			--
			--
			--
			--
			--
			--
			--
			--
			--
			--
			--
			--
			--
			--
			--
			--
			--
			--
			--
			--
			--
			--
			--
			--
			--
			--
			--
			--
			--
			--
			--
			--
			--
			--
			--
			--
			--
			--
			--
			--
			--
			--
			--
			--
			--
			--
			--
			--
			--
			--
			--
			--
			--
			--
			--
			--
			--
			--
			--
			--
			--
			--
			--
			--
			--
			--
			--
			--
			--
			--
			--
			--
			--
			--
			--
			--
			--
			--
			--
			--
			--
			--
			--
			--
			--
			--
			--
			--
			--
			--
			--
			--
			--
			--
			--
			--
			--
			--
			--
			--
			--
			--
			--
			--
			--
			--
			--
			--
			--
			--
			--
			--
			--
			--
			--
			--
			--
			--
			--
			--
			--
			--
			--
			--
			--
			--
			--
			--
			--
			--
			--
			--
			--
			--
			--
			--
			--
			--
			--
			--
			--
			--
			--
			--
			--
			--
			--
			--
			--
			--
			--
			--
			--
			--
			--
			--
			--
			--
			--
			--
			--
			--
			--
			--
			--
			--
			--
			--
			--
			--
			--
			--
			--
			--
			--
			--
			--
			--
			--
			--
			--
			--
			--
			--
			--
			--
			--
			--
			--
			--
			--
			--
			--
			--
			--
			--
			--
			--
			--
			--
			--
			--
			--
			--
			--
			--
			--
			--
			--
			--
			--
			--
			--
			--
			--
			--
			--
			--
			--
			--
			--
			--
			--
			--
			--
			--
			--
			--
			--
			--
			--
			--
			--
			--
			--
			--
			--
			--
			--
			--
			--
			--
			--
			--
			--
			--
			--
			--
			--
			--
			--
			--
			--
			--
			--
			--
			--
			--
			--
			--
			--
			--
			--
			--
			--
			--
			--
			--
			--
			--
			--
			--
			--
			--
			--
			--
			--
			--
			--
			--
			--
			--
			--
			--
			--
			--
			--
			--
			--
			--
			--
			--
			--
			--
			--
			--
			--
			--
			--
			--
			--
			--
			--
			--
			--
			--
			--
			--
			--
			--
			--
			--
			--
			--
			--
			--
			--
			--
			--
			--
			--
			--
			--
			--
			--
			--
			--
			--
			--
			--
			--
			--
			--
			--
			--
			--
			--
			--
			--
			--
			--
			--
			--
			--
			--
			--
			--
			--
			--
			--
			--
			--
			--
			--
			--
			--
			--
			--
			--
			--
			--
			--
			--
			--
			--
			--
			--
			--
			--
			--
			--
			--
			--
			--
			--
			--
			--
			--
			--
			--
			--
			--
			--
			--
			--
			--
			--
			--
			--
			--
			--
			--
			--
			--
			--
			--
			--
			--
			--
			--
			--
			--
			--
			--
			--
			--
			--
			--
			--
			--
			--
			--
			--
			--
			--
			--
			--
			--
			--
			--
			--
			--
			--
			--
			--
			--
			--
			--
			--
			--
			--
			--
			--
			--
			--
			--
			--
			--
			--
			--
			--
			--
			--
			--
			--
			--
			--
			--
			--
			--
			--
			--
			--
			--
			--
			--
			--
			--
			--
			--
			--
			--
			--
			--
			--
			--
			--
			--
			--
			--
			--
			--
			--
			--
			--
			--
			--
			--
			--
			--
			--
			--
			--
			--
			--
			--
			--
			--
			--
			--
			--
			--
			--
			--
			--
			--
			--
			--
			--
			--
			--
			--
			--
			--
			--
			--
			--
			--
			--
			--
			--
			--
			--
			--
			--
			--
			--
			--
			--
			--
			--
			--
			--
			--
			--
			--
			--
			--
			--
			--
			--
			--
			--
			--
			--
			--
			--
			--
			--
			--
			--
			--
			--
			--
			--
			--
			--
			--
			--
			--
			--
			--
			--
			--
			--
			--
			--
			--
			--
			--
			--
			--
			--
			--
			--
			--
			--
			--
			--
			--
			--
			--
			--
			--
			--
			--
			--
			--
			--
			--
			--
			--
			--
			--
			--
			--
			--
			--
			--
			--
			--
			--
			--
			--
			--
			--
			--
			--
			--
			--
			--
			--
			--
			--
			--
			--
			--
			--
			--
			--
			--
			--
			--
			--
			--
			--
			--
			--
			--
			--
			--
			--
			--
			--
			--
			--
			--
			--
			--
			--
			--
			--
			--
			--
			--
			--
			--
			--
			--
			--
			--
			--
			--
			--
			--
			--
			--
			--
			--
			--
			--
			--
			--
			--
			--
			--
			--
			--
			--
			--
			--
			--
			--
			--
			--
			--
			--
			--
			--
			--
			--
			--
			--
			--
			--
			--
			--
			--
			--
			--
			--
			--
			--
			--
			--
			--
			--
			--
			--
			--
			--
			--
			--
			--
			--
			--
			--
			--
			--
			--
			--
			--
			--
			--
			--
			--
			--
			--
			--
			--
			--
			--
			--
			--
			--
			--
			--
			--
			--
			--
			--
			--
			--
			--
			--
			--
			--
			--
			--
			--
			--
			--
			--
			--
			--
			--
			--
			--
			--
			--
			--
			--
			--
			--
			--
			--
			--
			--
			--
			--
			--
			--
			--
			--
			--
			--
			--
			--
			--
			--
			--
			--
			--
			--
			--
			--
			--
			--
			--
			--
			--
			--
			--
			--
			--
			--
			--
			--
			--
			--
			--
			--
			--
			--
			--
			--
			--
			--
			--
			--
			--
			--
			--
			--
			--
			--
			--
			--
			--
			--
			--
			--
			--
			--
			--
			--
			--
			--
			--
			--
			--
			--
			--
			--
			--
			--
			--
			--
			--
			--
			--
			--
			--
			--
			--
			--
			--
			--
			--
			--
			--
			--
			--
			--
			--
			--
			--
			--
			--
			--
			--
			--
			--
			--
			--
			--
			--
			--
			--
			--
			--
			--
			--
			--
			--
			--
			--
			--
			--
			--
			--
			--
			--
			--
			--
			--
			--
			--
			--
			--
			--
			--
			--
			--
			--
			--
			--
			--
			--
			--
			--
			--
			--
			--
			--
			--
			--
			--
			--
			--
			--
			--
			--
			--
			--
			--
			--
			--
			--
			--
			--
			--
			--
			--
			--
			--
			--
			--
			--
			--
			--
			--
			--
			--
			--
			--
			--
			--
			--
			--
			--
			--
			--
			--
			--
			--
			--
			--
			--
			--
			--
			--
			--
			--
			--
			--
			--
			--
			--
			--
			--
			--
			--
			--
			--
			--
			--
			--
			--
			--
			--
			--
			--
			--
			--
			--
			--
			--
			--
			--
			--
			--
			--
			--
			--
			--
			--
			--
			--
			--
			--
			--
			--
			--
			--
			--
			--
			--
			--
			--
			--
			--
			--
			--
			--
			--
			--
			--
			--
			--
			--
			--
			--
			--
			--
			--
			--
			--
			--
			--
			--
			--
			--
			--
			--
			--
			--
			--
			--
			--
			--
			--
			--
			--
			--
			--
			--
			--
			--
			--
			--
			--
			--
			--
			--
			--
			--
			--
			--
			--
			--
			--
			--
			--
			--
			--
			--
			--
			--
			--
			--
			--
			--
			--
			--
			--
			--
			--
			--
			--
			--
			--
			--
			--
			--
			--
			--
			--
			--
			--
			--
			--
			--
			--
			--
			--
			--
			--
			--
			--
			--
			--
			--
			--
			--
			--
			--
			--
			--
			--
			--
			--
			--
			--
			--
			--
			--
			--
			--
			--
			--
			--
			--
			--
			--
			--
			--
			--
			--
			--
			--
			--
			--
			--
			--
			--
			--
			--
			--
			--
			--
			--
			--
			--
			--
			--
			--
[truncated: 57,437 more rows]

## Sheet: Figure 3b
	Binding energy (eV)	Molecules
1	-11.29	H2O
2	-18.11	HA

## Sheet: Figure 3c
	Liquid electrolyte			HA gel electrolyte
Time (s)	Current density (mA cm-2)		Time (s)	Current density (mA cm-2)
1.06581e-14	-3.87101		-4.9738e-14	-0.88433
0.1	-3.86079		0.1	-0.97507
0.2	-3.81635		0.2	-1.06327
0.3	-3.76128		0.3	-1.12701
0.4	-3.70521		0.4	-1.15571
0.5	-3.65179		0.5	-1.18367
0.6	-3.60288		0.6	-1.20608
0.7	-3.55769		0.7	-1.22512
0.8	-3.51674		0.8	-1.24189
0.9	-3.48003		0.9	-1.25736
1	-3.44677		1	-1.27204
1.1	-3.41679		1.1	-1.28598
1.2	-3.38981		1.2	-1.29916
1.3	-3.36583		1.3	-1.31157
1.4	-3.34429		1.4	-1.32343
1.5	-3.32542		1.5	-1.33501
1.6	-3.30893		1.6	-1.34613
1.7	-3.29447		1.7	-1.35673
1.8	-3.2821		1.8	-1.36676
1.9	-3.27147		1.9	-1.37642
2	-3.26237		2	-1.38581
2.1	-3.25501		2.1	-1.39507
2.2	-3.24911		2.2	-1.40379
2.3	-3.24476		2.3	-1.41249
2.4	-3.2419		2.4	-1.42067
2.5	-3.24014		2.5	-1.42879
2.6	-3.23983		2.6	-1.4365
2.7	-3.24087		2.7	-1.44429
2.8	-3.24316		2.8	-1.45156
2.9	-3.24664		2.9	-1.45876
3	-3.25096		3	-1.46569
3.1	-3.25626		3.1	-1.47223
3.2	-3.26267		3.2	-1.4785
3.3	-3.27025		3.3	-1.4845
3.4	-3.27872		3.4	-1.49065
3.5	-3.2876		3.5	-1.49674
3.6	-3.2977		3.6	-1.50249
3.7	-3.30862		3.7	-1.50804
3.8	-3.32031		3.8	-1.51332
3.9	-3.33284		3.9	-1.51874
4	-3.34627		4	-1.52379
4.1	-3.36024		4.1	-1.52877
4.2	-3.3752		4.2	-1.53374
4.3	-3.39087		4.3	-1.53864
4.4	-3.40705		4.4	-1.54328
4.5	-3.42385		4.5	-1.54771
4.6	-3.44132		4.6	-1.55214
4.7	-3.45916		4.7	-1.55666
4.8	-3.47752		4.8	-1.56081
4.9	-3.49617		4.9	-1.56469
5	-3.51578		5	-1.56865
5.1	-3.53549		5.1	-1.5724
5.2	-3.55605		5.2	-1.57632
5.3	-3.57686		5.3	-1.58023
5.4	-3.59833		5.4	-1.58384
5.5	-3.61979		5.5	-1.58751
5.6	-3.64176		5.6	-1.59112
5.7	-3.66419		5.7	-1.59447
5.8	-3.68715		5.8	-1.59768
5.9	-3.71006		5.9	-1.60086
6	-3.7331		6	-1.60388
6.1	-3.75663		6.1	-1.60717
6.2	-3.78039		6.2	-1.61043
6.3	-3.8045		6.3	-1.6133
6.4	-3.82854		6.4	-1.61635
6.5	-3.85276		6.5	-1.61932
6.6	-3.87747		6.6	-1.62188
6.7	-3.90204		6.7	-1.62471
6.8	-3.92665		6.8	-1.62776
6.9	-3.95186		6.9	-1.63052
7	-3.97701		7	-1.63335
7.1	-4.00242		7.1	-1.63613
7.2	-4.02785		7.2	-1.63871
7.3	-4.05323		7.3	-1.64128
7.4	-4.07903		7.4	-1.64363
7.5	-4.10486		7.5	-1.64575
7.6	-4.13095		7.6	-1.648
7.7	-4.15691		7.7	-1.65024
7.8	-4.18303		7.8	-1.65265
7.9	-4.20936		7.9	-1.65507
8	-4.23571		8	-1.65756
8.1	-4.26195		8.1	-1.65984
8.2	-4.28816		8.2	-1.66188
8.3	-4.31467		8.3	-1.66413
8.4	-4.34124		8.4	-1.66623
8.5	-4.36769		8.5	-1.66821
8.6	-4.39407		8.6	-1.67001
8.7	-4.42059		8.7	-1.67182
8.8	-4.44703		8.8	-1.67385
8.9	-4.47344		8.9	-1.67603
9	-4.49996		9	-1.67827
9.1	-4.52665		9.1	-1.68015
9.2	-4.55308		9.2	-1.68187
9.3	-4.57991		9.3	-1.68381
9.4	-4.60665		9.4	-1.68568
9.5	-4.63349		9.5	-1.68747
9.6	-4.66014		9.6	-1.68914
9.7	-4.68697		9.7	-1.69075
9.8	-4.7133		9.8	-1.69253
9.9	-4.74		9.9	-1.6941
10	-4.76685		10	-1.6958
10.1	-4.79321		10.1	-1.69756
10.2	-4.81999		10.2	-1.69952
10.3	-4.84652		10.3	-1.7013
10.4	-4.87333		10.4	-1.70295
10.5	-4.89993		10.5	-1.70446
10.6	-4.92691		10.6	-1.70598
10.7	-4.9536		10.7	-1.70769
10.8	-4.97997		10.8	-1.70915
10.9	-5.00657		10.9	-1.71071
11	-5.03317		11	-1.71238
11.1	-5.06014		11.1	-1.71371
11.2	-5.08643		11.2	-1.71527
11.3	-5.11308		11.3	-1.7168
11.4	-5.13948		11.4	-1.71812
11.5	-5.16594		11.5	-1.7195
11.6	-5.1919		11.6	-1.72118
11.7	-5.21899		11.7	-1.72283
11.8	-5.24574		11.8	-1.72409
11.9	-5.27229		11.9	-1.72566
12	-5.29865		12	-1.72706
12.1	-5.32456		12.1	-1.72839
12.2	-5.35098		12.2	-1.72989
12.3	-5.37728		12.3	-1.73146
12.4	-5.40399		12.4	-1.73282
12.5	-5.42997		12.5	-1.73414
12.6	-5.45633		12.6	-1.73556
12.7	-5.48205		12.7	-1.73683
12.8	-5.50805		12.8	-1.73811
12.9	-5.53403		12.9	-1.73926
13	-5.56004		13	-1.7408
13.1	-5.58599		13.1	-1.74235
13.2	-5.61213		13.2	-1.74355
13.3	-5.63792		13.3	-1.74493
13.4	-5.66387		13.4	-1.74646
13.5	-5.68943		13.5	-1.74808
13.6	-5.71502		13.6	-1.74951
13.7	-5.74082		13.7	-1.75077
13.8	-5.766		13.8	-1.75216
13.9	-5.79167		13.9	-1.75354
14	-5.81728		14	-1.75486
14.1	-5.84309		14.1	-1.75615
14.2	-5.86808		14.2	-1.75744
14.3	-5.89351		14.3	-1.75852
14.4	-5.91899		14.4	-1.75969
14.5	-5.9444		14.5	-1.76094
14.6	-5.96934		14.6	-1.76214
14.7	-5.99445		14.7	-1.76318
14.8	-6.01993		14.8	-1.76422
14.9	-6.04495		14.9	-1.76538
15	-6.06949		15	-1.76616
15.1	-6.09476		15.1	-1.76752
15.2	-6.11938		15.2	-1.76881
15.3	-6.1441		15.3	-1.77029
15.4	-6.16935		15.4	-1.77134
15.5	-6.19414		15.5	-1.77264
15.6	-6.21908		15.6	-1.77367
15.7	-6.244		15.7	-1.77517
15.8	-6.26819		15.8	-1.77641
15.9	-6.29248		15.9	-1.77773
16	-6.31679		16	-1.77896
16.1	-6.34126		16.1	-1.78003
16.2	-6.3652		16.2	-1.78121
16.3	-6.38926		16.3	-1.78237
16.4	-6.41362		16.4	-1.78345
16.5	-6.43789		16.5	-1.78468
16.6	-6.46182		16.6	-1.78602
16.7	-6.48536		16.7	-1.78729
16.8	-6.50937		16.8	-1.78859
16.9	-6.53346		16.9	-1.79
17	-6.55754		17	-1.79134
17.1	-6.58122		17.1	-1.79256
17.2	-6.6045		17.2	-1.7938
17.3	-6.62827		17.3	-1.79509
17.4	-6.65136		17.4	-1.79604
17.5	-6.67521		17.5	-1.79744
17.6	-6.69892		17.6	-1.79868
17.7	-6.72223		17.7	-1.80004
17.8	-6.7454		17.8	-1.80104
17.9	-6.76884		17.9	-1.80235
18	-6.79177		18	-1.80352
18.1	-6.81496		18.1	-1.80497
18.2	-6.83754		18.2	-1.80615
18.3	-6.86026		18.3	-1.80725
18.4	-6.883		18.4	-1.80834
18.5	-6.90601		18.5	-1.80957
18.6	-6.92856		18.6	-1.81066
18.7	-6.95132		18.7	-1.81131
18.8	-6.97391		18.8	-1.81242
18.9	-6.99669		18.9	-1.81375
19	-7.01863		19	-1.81469
19.1	-7.04083		19.1	-1.81571
19.2	-7.06356		19.2	-1.8168
19.3	-7.08592		19.3	-1.81793
19.4	-7.10807		19.4	-1.81893
19.5	-7.12988		19.5	-1.81999
19.6	-7.15175		19.6	-1.82136
19.7	-7.17345		19.7	-1.82238
19.8	-7.19519		19.8	-1.82333
19.9	-7.21729		19.9	-1.82418
20	-7.23891		20	-1.82526
20.1	-7.26085		20.1	-1.82664
20.2	-7.28251		20.2	-1.8277
20.3	-7.30389		20.3	-1.82893
20.4	-7.3249		20.4	-1.83019
20.5	-7.34633		20.5	-1.83122
20.6	-7.36742		20.6	-1.83246
20.7	-7.38885		20.7	-1.83357
20.8	-7.41001		20.8	-1.83468
20.9	-7.43072		20.9	-1.83588
21	-7.45178		21	-1.83641
21.1	-7.47278		21.1	-1.83776
21.2	-7.49364		21.2	-1.83889
21.3	-7.51424		21.3	-1.83993
21.4	-7.53478		21.4	-1.84069
21.5	-7.55563		21.5	-1.84176
21.6	-7.57586		21.6	-1.84281
21.7	-7.59669		21.7	-1.84377
21.8	-7.61715		21.8	-1.84466
21.9	-7.63693		21.9	-1.84563
22	-7.6568		22	-1.84667
22.1	-7.67714		22.1	-1.84809
22.2	-7.69737		22.2	-1.84923
22.3	-7.71731		22.3	-1.85018
22.4	-7.73684		22.4	-1.8512
22.5	-7.75702		22.5	-1.85227
22.6	-7.77678		22.6	-1.85317
22.7	-7.79657		22.7	-1.8542
22.8	-7.81598		22.8	-1.8553
22.9	-7.8354		22.9	-1.85623
23	-7.85497		23	-1.85713
23.1	-7.87407		23.1	-1.85808
23.2	-7.89353		23.2	-1.85914
23.3	-7.91316		23.3	-1.86004
23.4	-7.9324		23.4	-1.86092
23.5	-7.9519		23.5	-1.86169
23.6	-7.97129		23.6	-1.86292
23.7	-7.98994		23.7	-1.86382
23.8	-8.00849		23.8	-1.86473
23.9	-8.02691		23.9	-1.86567
24	-8.04605		24	-1.86668
24.1	-8.06449		24.1	-1.86766
24.2	-8.08319		24.2	-1.86849
24.3	-8.10197		24.3	-1.86939
24.4	-8.1205		24.4	-1.87055
24.5	-8.13857		24.5	-1.87153
24.6	-8.1568		24.6	-1.8727
24.7	-8.17547		24.7	-1.87352
24.8	-8.1935		24.8	-1.87464
24.9	-8.21141		24.9	-1.87588
25	-8.22929		25	-1.87685
25.1	-8.24708		25.1	-1.87794
25.2	-8.26478		25.2	-1.87911
25.3	-8.28213		25.3	-1.88013
25.4	-8.29988		25.4	-1.88116
25.5	-8.31747		25.5	-1.88215
25.6	-8.33517		25.6	-1.8832
25.7	-8.35205		25.7	-1.88421
25.8	-8.3696		25.8	-1.8851
25.9	-8.38715		25.9	-1.8861
26	-8.40413		26	-1.88724
26.1	-8.42159		26.1	-1.88785
26.2	-8.43872		26.2	-1.8888
26.3	-8.45576		26.3	-1.88941
26.4	-8.47319		26.4	-1.89033
26.5	-8.4903		26.5	-1.89136
26.6	-8.50705		26.6	-1.89211
26.7	-8.52393		26.7	-1.89315
26.8	-8.54018		26.8	-1.89412
26.9	-8.55698		26.9	-1.89503
27	-8.57349		27	-1.89602
27.1	-8.58976		27.1	-1.89685
27.2	-8.60636		27.2	-1.8977
27.3	-8.62269		27.3	-1.89884
27.4	-8.63926		27.4	-1.90007
27.5	-8.65538		27.5	-1.90113
27.6	-8.67168		27.6	-1.90204
27.7	-8.68779		27.7	-1.90304
27.8	-8.70309		27.8	-1.90401
27.9	-8.71957		27.9	-1.90508
28	-8.73541		28	-1.90592
28.1	-8.75145		28.1	-1.90757
28.2	-8.767		28.2	-1.90858
28.3	-8.78269		28.3	-1.9096
28.4	-8.79829		28.4	-1.91042
28.5	-8.81364		28.5	-1.91107
28.6	-8.82937		28.6	-1.91204
28.7	-8.845		28.7	-1.91281
28.8	-8.86046		28.8	-1.9136
28.9	-8.87543		28.9	-1.91434
29	-8.89076		29	-1.91521
29.1	-8.906		29.1	-1.91636
29.2	-8.92042		29.2	-1.91725
29.3	-8.93522		29.3	-1.9181
29.4	-8.95023		29.4	-1.91903
29.5	-8.96473		29.5	-1.91983
29.6	-8.97933		29.6	-1.92113
29.7	-8.99469		29.7	-1.9219
29.8	-9.0099		29.8	-1.92304
29.9	-9.02453		29.9	-1.92395
30	-9.03938		30	-1.92483
30.1	-9.05424		30.1	-1.92573
30.2	-9.06905		30.2	-1.92636
30.3	-9.08352		30.3	-1.9268
30.4	-9.09752		30.4	-1.92786
30.5	-9.11181		30.5	-1.92896
30.6	-9.12615		30.6	-1.92991
30.7	-9.14021		30.7	-1.93057
30.8	-9.15501		30.8	-1.93171
30.9	-9.16908		30.9	-1.93287
31	-9.1826		31	-1.93354
31.1	-9.19667		31.1	-1.93448
31.2	-9.21037		31.2	-1.93554
31.3	-9.22382		31.3	-1.93634
31.4	-9.23705		31.4	-1.93714
31.5	-9.25064		31.5	-1.93794
31.6	-9.2646		31.6	-1.93887
31.7	-9.27806		31.7	-1.93968
31.8	-9.29181		31.8	-1.9403
31.9	-9.30573		31.9	-1.94119
32	-9.31886		32	-1.94227
32.1	-9.33208		32.1	-1.94307
32.2	-9.34599		32.2	-1.94371
32.3	-9.35911		32.3	-1.94442
32.4	-9.37187		32.4	-1.94524
32.5	-9.38461		32.5	-1.94613
32.6	-9.39781		32.6	-1.94678
32.7	-9.41096		32.7	-1.94735
32.8	-9.42408		32.8	-1.94821
32.9	-9.4371		32.9	-1.94891
33	-9.44956		33	-1.94954
33.1	-9.46222		33.1	-1.9505
33.2	-9.4748		33.2	-1.95128
33.3	-9.48814		33.3	-1.95248
33.4	-9.50066		33.4	-1.95297
33.5	-9.51339		33.5	-1.95379
33.6	-9.52563		33.6	-1.95451
33.7	-9.53807		33.7	-1.95521
33.8	-9.55076		33.8	-1.95603
33.9	-9.56297		33.9	-1.95685
34	-9.57542		34	-1.95762
34.1	-9.58777		34.1	-1.9587
34.2	-9.59989		34.2	-1.95987
34.3	-9.61239		34.3	-1.96064
34.4	-9.62401		34.4	-1.96141
34.5	-9.63606		34.5	-1.96243
34.6	-9.6479		34.6	-1.96313
34.7	-9.65987		34.7	-1.96407
34.8	-9.67186		34.8	-1.96497
34.9	-9.68357		34.9	-1.96561
35	-9.69464		35	-1.96624
35.1	-9.70645		35.1	-1.96669
35.2	-9.71792		35.2	-1.9674
35.3	-9.72959		35.3	-1.96817
35.4	-9.74108		35.4	-1.96856
35.5	-9.75223		35.5	-1.96949
35.6	-9.76404		35.6	-1.97024
35.7	-9.77544		35.7	-1.97113
35.8	-9.78664		35.8	-1.97184
35.9	-9.79762		35.9	-1.97274
36	-9.8092		36	-1.97363
36.1	-9.82091		36.1	-1.97435
36.2	-9.83212		36.2	-1.97502
36.3	-9.84326		36.3	-1.97572
36.4	-9.8543		36.4	-1.97601
36.5	-9.86521		36.5	-1.9766
36.6	-9.87607		36.6	-1.97747
36.7	-9.88723		36.7	-1.97843
36.8	-9.89886		36.8	-1.97924
36.9	-9.90933		36.9	-1.97949
37	-9.9197		37	-1.9798
37.1	-9.93067		37.1	-1.98057
37.2	-9.94128		37.2	-1.98136
37.3	-9.95193		37.3	-1.98175
37.4	-9.96252		37.4	-1.98241
37.5	-9.97305		37.5	-1.98309
37.6	-9.98398		37.6	-1.98401
37.7	-9.99471		37.7	-1.98481
37.8	-10.0043		37.8	-1.98535
37.9	-10.0147		37.9	-1.98581
38	-10.025		38	-1.98684
38.1	-10.0353		38.1	-1.9878
38.2	-10.0458		38.2	-1.98838
38.3	-10.0561		38.3	-1.98886
38.4	-10.0666		38.4	-1.98935
38.5	-10.0768		38.5	-1.99004
38.6	-10.0866		38.6	-1.99082
38.7	-10.0962		38.7	-1.99162
38.8	-10.1061		38.8	-1.99192
38.9	-10.1162		38.9	-1.99266
39	-10.1261		39	-1.99354
39.1	-10.1359		39.1	-1.99382
39.2	-10.146		39.2	-1.99436
39.3	-10.1554		39.3	-1.99511
39.4	-10.1651		39.4	-1.99572
39.5	-10.1752		39.5	-1.99644
39.6	-10.185		39.6	-1.99721
39.7	-10.1949		39.7	-1.99799
39.8	-10.204		39.8	-1.99926
39.9	-10.2127		39.9	-2.00008
40	-10.2219		40	-2.00071
40.1	-10.2313		40.1	-2.00146
40.2	-10.2407		40.2	-2.00216
40.3	-10.2502		40.3	-2.00283
40.4	-10.26		40.4	-2.00371
40.5	-10.2687		40.5	-2.00434
40.6	-10.2782		40.6	-2.00471
40.7	-10.2879		40.7	-2.00525
40.8	-10.2968		40.8	-2.00628
40.9	-10.3059		40.9	-2.00667
41	-10.3151		41	-2.0073
41.1	-10.3247		41.1	-2.00777
41.2	-10.3335		41.2	-2.00838
41.3	-10.3423		41.3	-2.00913
41.4	-10.3509		41.4	-2.00996
41.5	-10.3598		41.5	-2.01099
41.6	-10.3689		41.6	-2.01202
41.7	-10.3778		41.7	-2.0127
41.8	-10.3866		41.8	-2.01351
41.9	-10.3951		41.9	-2.01417
42	-10.4042		42	-2.01474
42.1	-10.4128		42.1	-2.01525
42.2	-10.4219		42.2	-2.0157
42.3	-10.4303		42.3	-2.01619
42.4	-10.4392		42.4	-2.01699
42.5	-10.4476		42.5	-2.01766
42.6	-10.4567		42.6	-2.01845
42.7	-10.4647		42.7	-2.01945
42.8	-10.4735		42.8	-2.01993
42.9	-10.4825		42.9	-2.02032
43	-10.4908		43	-2.02102
43.1	-10.499		43.1	-2.02178
43.2	-10.5071		43.2	-2.02216
43.3	-10.5157		43.3	-2.02279
43.4	-10.524		43.4	-2.02322
43.5	-10.5324		43.5	-2.02381
43.6	-10.5403		43.6	-2.02446
43.7	-10.5482		43.7	-2.02537
43.8	-10.5569		43.8	-2.02603
43.9	-10.5649		43.9	-2.02656
44	-10.5729		44	-2.02723
44.1	-10.5809		44.1	-2.02792
44.2	-10.5888		44.2	-2.02888
44.3	-10.5968		44.3	-2.03007
44.4	-10.605		44.4	-2.03109
44.5	-10.6128		44.5	-2.03156
44.6	-10.6205		44.6	-2.03237
44.7	-10.6287		44.7	-2.03281
44.8	-10.6364		44.8	-2.03354
44.9	-10.6443		44.9	-2.03425
45	-10.6516		45	-2.03523
45.1	-10.659		45.1	-2.03552
45.2	-10.6667		45.2	-2.03608
45.3	-10.6749		45.3	-2.03681
45.4	-10.6833		45.4	-2.03776
45.5	-10.6909		45.5	-2.03833
45.6	-10.6987		45.6	-2.03894
45.7	-10.7066		45.7	-2.03948
45.8	-10.7143		45.8	-2.04039
45.9	-10.7217		45.9	-2.04073
46	-10.729		46	-2.04103
46.1	-10.7362		46.1	-2.04183
46.2	-10.743		46.2	-2.04255
46.3	-10.7506		46.3	-2.04331
46.4	-10.7583		46.4	-2.04431
46.5	-10.7658		46.5	-2.04511
46.6	-10.7734		46.6	-2.04554
46.7	-10.7813		46.7	-2.04595
46.8	-10.7882		46.8	-2.04654
46.9	-10.7956		46.9	-2.04706
47	-10.8028		47	-2.04764
47.1	-10.8102		47.1	-2.04824
47.2	-10.8178		47.2	-2.04875
47.3	-10.8251		47.3	-2.0492
47.4	-10.8324		47.4	-2.04955
47.5	-10.8393		47.5	-2.05001
47.6	-10.8468		47.6	-2.05091
47.7	-10.8533		47.7	-2.05191
47.8	-10.8604		47.8	-2.0526
47.9	-10.8672		47.9	-2.05313
48	-10.8734		48	-2.05364
48.1	-10.8803		48.1	-2.0543
48.2	-10.8874		48.2	-2.05481
48.3	-10.8943		48.3	-2.05578
48.4	-10.9015		48.4	-2.05652
48.5	-10.9087		48.5	-2.05727
48.6	-10.9152		48.6	-2.05769
48.7	-10.922		48.7	-2.05817
48.8	-10.9286		48.8	-2.05855
48.9	-10.935		48.9	-2.05898
49	-10.9415		49	-2.05994
49.1	-10.9484		49.1	-2.0607
49.2	-10.9555		49.2	-2.06131
49.3	-10.9619		49.3	-2.06176
49.4	-10.9694		49.4	-2.06239
49.5	-10.9758		49.5	-2.06307
49.6	-10.9818		49.6	-2.06405
49.7	-10.9887		49.7	-2.06465
49.8	-10.9933		49.8	-2.06495
49.9	-10.9974		49.9	-2.06531
50	-11.0032		50	-2.06581
50.1	-11.0097		50.1	-2.06616
50.2	-11.0166		50.2	-2.06687
50.3	-11.0228		50.3	-2.06728
50.4	-11.029		50.4	-2.06766
50.5	-11.0351		50.5	-2.06843
50.6	-11.0415		50.6	-2.06934
50.7	-11.0474		50.7	-2.07021
50.8	-11.0536		50.8	-2.07085
50.9	-11.0601		50.9	-2.07169
51	-11.0666		51	-2.07252
51.1	-11.0732		51.1	-2.07317
51.2	-11.0796		51.2	-2.07333
51.3	-11.0857		51.3	-2.0738
51.4	-11.0918		51.4	-2.0747
51.5	-11.0984		51.5	-2.07525
51.6	-11.1043		51.6	-2.07608
51.7	-11.11		51.7	-2.07659
51.8	-11.1164		51.8	-2.07716
51.9	-11.1225		51.9	-2.07766
52	-11.1289		52	-2.07814
52.1	-11.1343		52.1	-2.07869
52.2	-11.1413		52.2	-2.07915
52.3	-11.1473		52.3	-2.07977
52.4	-11.1531		52.4	-2.08025
52.5	-11.1594		52.5	-2.08101
52.6	-11.166		52.6	-2.08183
52.7	-11.1718		52.7	-2.0825
52.8	-11.1774		52.8	-2.0833
52.9	-11.1832		52.9	-2.08399
53	-11.1892		53	-2.08461
53.1	-11.1948		53.1	-2.08515
53.2	-11.2003		53.2	-2.08579
53.3	-11.2058		53.3	-2.08616
53.4	-11.2114		53.4	-2.08647
53.5	-11.2173		53.5	-2.0872
53.6	-11.2233		53.6	-2.0876
53.7	-11.2295		53.7	-2.08828
53.8	-11.2356		53.8	-2.08894
53.9	-11.2412		53.9	-2.08953
54	-11.2474		54	-2.08986
54.1	-11.253		54.1	-2.09033
54.2	-11.2586		54.2	-2.09086
54.3	-11.2647		54.3	-2.09133
54.4	-11.2703		54.4	-2.09168
54.5	-11.2754		54.5	-2.09241
54.6	-11.2812		54.6	-2.0931
54.7	-11.2865		54.7	-2.09362
54.8	-11.2923		54.8	-2.09426
54.9	-11.2979		54.9	-2.09507
55	-11.3034		55	-2.09541
55.1	-11.3092		55.1	-2.09579
55.2	-11.3138		55.2	-2.09613
55.3	-11.3198		55.3	-2.09659
55.4	-11.3256		55.4	-2.09706
55.5	-11.3306		55.5	-2.09745
55.6	-11.3357		55.6	-2.09801
55.7	-11.3417		55.7	-2.09866
55.8	-11.3469		55.8	-2.09911
55.9	-11.3522		55.9	-2.09963
56	-11.3578		56	-2.09992
56.1	-11.363		56.1	-2.10038
56.2	-11.3685		56.2	-2.10075
56.3	-11.3735		56.3	-2.10135
56.4	-11.3789		56.4	-2.10198
56.5	-11.3841		56.5	-2.10242
56.6	-11.389		56.6	-2.10257
56.7	-11.3947		56.7	-2.10304
56.8	-11.3988		56.8	-2.10369
56.9	-11.4045		56.9	-2.10402
57	-11.409		57	-2.10438
57.1	-11.4143		57.1	-2.1047
57.2	-11.4191		57.2	-2.10499
57.3	-11.4241		57.3	-2.10542
57.4	-11.4295		57.4	-2.10619
57.5	-11.4347		57.5	-2.10701
57.6	-11.4393		57.6	-2.10741
57.7	-11.4443		57.7	-2.108
57.8	-11.4497		57.8	-2.10875
57.9	-11.4553		57.9	-2.10907
58	-11.4606		58	-2.10954
58.1	-11.4654		58.1	-2.10992
58.2	-11.4707		58.2	-2.11058
58.3	-11.4754		58.3	-2.1111
58.4	-11.4805		58.4	-2.11186
58.5	-11.4845		58.5	-2.11247
58.6	-11.4898		58.6	-2.1128
58.7	-11.4945		58.7	-2.11342
58.8	-11.4997		58.8	-2.11393
58.9	-11.5047		58.9	-2.11442
59	-11.5093		59	-2.11499
59.1	-11.5145		59.1	-2.11544
59.2	-11.5188		59.2	-2.1158
59.3	-11.5244		59.3	-2.11617
59.4	-11.5289		59.4	-2.11664
59.5	-11.5335		59.5	-2.11722
59.6	-11.5384		59.6	-2.1177
59.7	-11.5435		59.7	-2.1183
59.8	-11.5479		59.8	-2.11882
59.9	-11.5527		59.9	-2.1194
60	-11.5577		60	-2.11983
60.1	-11.5635		60.1	-2.12012
60.2	-11.5685		60.2	-2.1205
60.3	-11.5736		60.3	-2.12083
60.4	-11.5778		60.4	-2.12142
60.5	-11.5826		60.5	-2.12182
60.6	-11.5871		60.6	-2.12235
60.7	-11.5918		60.7	-2.12301
60.8	-11.5966		60.8	-2.12348
60.9	-11.6014		60.9	-2.12408
61	-11.6068		61	-2.12544
61.1	-11.6113		61.1	-2.12628
61.2	-11.6154		61.2	-2.12678
61.3	-11.6203		61.3	-2.12665
61.4	-11.6244		61.4	-2.12724
61.5	-11.6286		61.5	-2.12797
61.6	-11.6329		61.6	-2.12843
61.7	-11.6381		61.7	-2.12861
61.8	-11.6427		61.8	-2.1289
61.9	-11.6469		61.9	-2.12938
62	-11.6511		62	-2.12948
62.1	-11.6553		62.1	-2.12987
62.2	-11.6597		62.2	-2.13038
62.3	-11.6641		62.3	-2.13083
62.4	-11.6687		62.4	-2.13145
62.5	-11.6734		62.5	-2.13248
62.6	-11.6775		62.6	-2.13309
62.7	-11.682		62.7	-2.13384
62.8	-11.686		62.8	-2.13452
62.9	-11.6909		62.9	-2.13499
63	-11.6957		63	-2.13559
63.1	-11.7001		63.1	-2.13615
63.2	-11.7047		63.2	-2.13693
63.3	-11.7088		63.3	-2.13722
63.4	-11.7128		63.4	-2.13775
63.5	-11.7171		63.5	-2.1382
63.6	-11.7221		63.6	-2.13844
63.7	-11.7276		63.7	-2.13903
63.8	-11.7314		63.8	-2.13957
63.9	-11.7351		63.9	-2.13988
64	-11.7393		64	-2.14047
64.1	-11.7442		64.1	-2.14124
64.2	-11.7492		64.2	-2.14152
64.3	-11.7538		64.3	-2.14173
64.4	-11.7575		64.4	-2.14246
64.5	-11.7618		64.5	-2.14289
64.6	-11.7659		64.6	-2.14332
64.7	-11.7697		64.7	-2.14385
64.8	-11.774		64.8	-2.14417
64.9	-11.7783		64.9	-2.14467
65	-11.7821		65	-2.14557
65.1	-11.7868		65.1	-2.14617
65.2	-11.791		65.2	-2.14619
65.3	-11.7953		65.3	-2.14657
65.4	-11.7992		65.4	-2.14696
65.5	-11.8035		65.5	-2.14719
65.6	-11.8067		65.6	-2.14739
65.7	-11.8115		65.7	-2.1478
65.8	-11.8155		65.8	-2.14851
65.9	-11.8194		65.9	-2.1491
66	-11.8238		66	-2.1495
66.1	-11.827		66.1	-2.1503
66.2	-11.8318		66.2	-2.1507
66.3	-11.8364		66.3	-2.15094
66.4	-11.84		66.4	-2.15128
66.5	-11.8442		66.5	-2.1518
66.6	-11.8473		66.6	-2.15195
66.7	-11.8513		66.7	-2.15239
66.8	-11.8548		66.8	-2.15285
66.9	-11.859		66.9	-2.1532
67	-11.8626		67	-2.15394
67.1	-11.8663		67.1	-2.15469
67.2	-11.8716		67.2	-2.15518
67.3	-11.8743		67.3	-2.1554
67.4	-11.8775		67.4	-2.15579
67.5	-11.8824		67.5	-2.15641
67.6	-11.8864		67.6	-2.15697
67.7	-11.89		67.7	-2.15737
67.8	-11.8939		67.8	-2.15774
67.9	-11.8984		67.9	-2.15825
68	-11.9024		68	-2.15865
68.1	-11.9061		68.1	-2.15895
68.2	-11.9107		68.2	-2.15928
68.3	-11.9148		68.3	-2.15969
68.4	-11.9193		68.4	-2.16014
68.5	-11.9232		68.5	-2.1605
68.6	-11.9273		68.6	-2.1608
68.7	-11.9305		68.7	-2.16158
68.8	-11.9348		68.8	-2.16257
68.9	-11.9393		68.9	-2.16317
69	-11.9427		69	-2.16371
69.1	-11.9462		69.1	-2.16419
69.2	-11.9503		69.2	-2.16459
69.3	-11.9541		69.3	-2.16471
69.4	-11.9577		69.4	-2.16489
69.5	-11.9613		69.5	-2.16544
69.6	-11.9649		69.6	-2.16582
69.7	-11.9689		69.7	-2.16612
69.8	-11.9724		69.8	-2.16635
69.9	-11.9752		69.9	-2.16694
70	-11.9791		70	-2.16721
70.1	-11.9836		70.1	-2.16739
70.2	-11.9869		70.2	-2.16764
70.3	-11.9901		70.3	-2.16782
70.4	-11.994		70.4	-2.16838
70.5	-11.997		70.5	-2.169
70.6	-12.0007		70.6	-2.16939
70.7	-12.0038		70.7	-2.16979
70.8	-12.0091		70.8	-2.17029
70.9	-12.0117		70.9	-2.17099
71	-12.0147		71	-2.1713
71.1	-12.0178		71.1	-2.1717
71.2	-12.0219		71.2	-2.17212
71.3	-12.0263		71.3	-2.17246
71.4	-12.0304		71.4	-2.17259
71.5	-12.0336		71.5	-2.17321
71.6	-12.0375		71.6	-2.17383
71.7	-12.0403		71.7	-2.17404
71.8	-12.045		71.8	-2.17435
71.9	-12.0481		71.9	-2.17496
72	-12.0516		72	-2.17551
72.1	-12.0554		72.1	-2.17597
72.2	-12.059		72.2	-2.17653
72.3	-12.0634		72.3	-2.17714
72.4	-12.0667		72.4	-2.17781
72.5	-12.0699		72.5	-2.17798
72.6	-12.0734		72.6	-2.17829
72.7	-12.0769		72.7	-2.17848
72.8	-12.0806		72.8	-2.17863
72.9	-12.0843		72.9	-2.17893
73	-12.0883		73	-2.17927
73.1	-12.0917		73.1	-2.17957
73.2	-12.0949		73.2	-2.17983
73.3	-12.098		73.3	-2.18013
73.4	-12.1014		73.4	-2.18048
73.5	-12.105		73.5	-2.18067
73.6	-12.1083		73.6	-2.18105
73.7	-12.1121		73.7	-2.18174
73.8	-12.1152		73.8	-2.1825
73.9	-12.119		73.9	-2.1833
74	-12.124		74	-2.18394
74.1	-12.1271		74.1	-2.18425
74.2	-12.1307		74.2	-2.18442
74.3	-12.1337		74.3	-2.18504
74.4	-12.1369		74.4	-2.18545
74.5	-12.1399		74.5	-2.18563
74.6	-12.1434		74.6	-2.18628
74.7	-12.1469		74.7	-2.18656
74.8	-12.1498		74.8	-2.1869
74.9	-12.153		74.9	-2.18719
75	-12.1564		75	-2.18756
75.1	-12.1595		75.1	-2.188
75.2	-12.1624		75.2	-2.18843
75.3	-12.1661		75.3	-2.18887
75.4	-12.1698		75.4	-2.18929
75.5	-12.1734		75.5	-2.18943
75.6	-12.177		75.6	-2.19008
75.7	-12.1811		75.7	-2.19087
75.8	-12.1845		75.8	-2.19115
75.9	-12.1883		75.9	-2.1916
76	-12.1909		76	-2.19229
76.1	-12.1941		76.1	-2.1931
76.2	-12.1981		76.2	-2.19256
76.3	-12.2008		76.3	-2.19262
76.4	-12.2046		76.4	-2.19325
76.5	-12.2077		76.5	-2.19377
76.6	-12.2102		76.6	-2.19445
76.7	-12.2138		76.7	-2.19504
76.8	-12.2171		76.8	-2.19539
76.9	-12.2213		76.9	-2.19541
77	-12.2251		77	-2.19609
77.1	-12.2277		77.1	-2.19674
77.2	-12.2311		77.2	-2.19731
77.3	-12.235		77.3	-2.19796
77.4	-12.2379		77.4	-2.19872
77.5	-12.241		77.5	-2.19917
77.6	-12.2439		77.6	-2.1994
77.7	-12.2472		77.7	-2.19937
77.8	-12.2508		77.8	-2.19941
77.9	-12.2547		77.9	-2.19955
78	-12.2579		78	-2.19961
78.1	-12.2617		78.1	-2.19988
78.2	-12.2654		78.2	-2.2001
78.3	-12.2682		78.3	-2.20028
78.4	-12.272		78.4	-2.20047
78.5	-12.2747		78.5	-2.20121
78.6	-12.2777		78.6	-2.20193
78.7	-12.2804		78.7	-2.20298
78.8	-12.284		78.8	-2.20383
78.9	-12.2869		78.9	-2.20417
79	-12.2902		79	-2.20456
79.1	-12.2936		79.1	-2.20488
79.2	-12.2962		79.2	-2.20469
79.3	-12.2996		79.3	-2.20514
79.4	-12.3028		79.4	-2.20554
79.5	-12.3062		79.5	-2.2059
79.6	-12.3091		79.6	-2.20672
79.7	-12.3125		79.7	-2.20706
79.8	-12.3161		79.8	-2.2073
79.9	-12.3195		79.9	-2.20762
80	-12.3231		80	-2.20796
80.1	-12.3264		80.1	-2.20823
80.2	-12.3296		80.2	-2.20839
80.3	-12.3329		80.3	-2.20889
80.4	-12.3367		80.4	-2.20917
80.5	-12.3402		80.5	-2.2096
80.6	-12.343		80.6	-2.20992
80.7	-12.346		80.7	-2.21032
80.8	-12.3495		80.8	-2.21055
80.9	-12.3529		80.9	-2.21098
81	-12.3564		81	-2.21099
81.1	-12.3598		81.1	-2.21139
81.2	-12.3622		81.2	-2.21203
81.3	-12.3656		81.3	-2.21264
81.4	-12.3692		81.4	-2.21284
81.5	-12.3727		81.5	-2.21326
81.6	-12.3759		81.6	-2.21385
81.7	-12.3792		81.7	-2.21435
81.8	-12.3825		81.8	-2.21472
81.9	-12.3856		81.9	-2.21549
82	-12.3876		82	-2.21561
82.1	-12.391		82.1	-2.21575
82.2	-12.3945		82.2	-2.21603
82.3	-12.397		82.3	-2.21634
82.4	-12.4008		82.4	-2.21655
82.5	-12.4033		82.5	-2.21686
82.6	-12.406		82.6	-2.21703
82.7	-12.4091		82.7	-2.21722
82.8	-12.4129		82.8	-2.21726
82.9	-12.4158		82.9	-2.21787
83	-12.4182		83	-2.21834
83.1	-12.4215		83.1	-2.21856
83.2	-12.425		83.2	-2.21907
83.3	-12.4277		83.3	-2.21939
83.4	-12.4312		83.4	-2.21959
83.5	-12.4344		83.5	-2.21995
83.6	-12.437		83.6	-2.22033
83.7	-12.4398		83.7	-2.22062
83.8	-12.4429		83.8	-2.2208
83.9	-12.4464		83.9	-2.22105
84	-12.4493		84	-2.22122
84.1	-12.4529		84.1	-2.22201
84.2	-12.4564		84.2	-2.22225
84.3	-12.4593		84.3	-2.22268
84.4	-12.4633		84.4	-2.22273
84.5	-12.4656		84.5	-2.22313
84.6	-12.4691		84.6	-2.22372
84.7	-12.4721		84.7	-2.22379
84.8	-12.4747		84.8	-2.22433
84.9	-12.4773		84.9	-2.22453
85	-12.4798		85	-2.22496
85.1	-12.4834		85.1	-2.22486
85.2	-12.4863		85.2	-2.22513
85.3	-12.4897		85.3	-2.22506
85.4	-12.4931		85.4	-2.22536
85.5	-12.496		85.5	-2.22556
85.6	-12.4984		85.6	-2.22595
85.7	-12.5022		85.7	-2.22659
85.8	-12.5048		85.8	-2.22735
85.9	-12.5077		85.9	-2.22735
86	-12.5117		86	-2.22781
86.1	-12.5144		86.1	-2.22802
86.2	-12.5169		86.2	-2.22814
86.3	-12.5203		86.3	-2.22865
86.4	-12.5235		86.4	-2.22896
86.5	-12.5259		86.5	-2.22933
86.6	-12.5294		86.6	-2.22977
86.7	-12.5326		86.7	-2.23015
86.8	-12.536		86.8	-2.23015
86.9	-12.5386		86.9	-2.23019
87	-12.5411		87	-2.23061
87.1	-12.5442		87.1	-2.23104
87.2	-12.5471		87.2	-2.23174
87.3	-12.5502		87.3	-2.23193
87.4	-12.5535		87.4	-2.23233
87.5	-12.557		87.5	-2.23267
87.6	-12.5598		87.6	-2.23275
87.7	-12.5632		87.7	-2.23297
87.8	-12.5665		87.8	-2.2332
87.9	-12.5691		87.9	-2.23354
88	-12.5719		88	-2.23393
88.1	-12.5749		88.1	-2.23426
88.2	-12.5783		88.2	-2.23483
88.3	-12.5816		88.3	-2.23541
88.4	-12.5848		88.4	-2.2357
88.5	-12.5882		88.5	-2.23617
88.6	-12.5911		88.6	-2.2368
88.7	-12.5947		88.7	-2.2369
88.8	-12.5976		88.8	-2.23745
88.9	-12.5994		88.9	-2.23799
89	-12.6017		89	-2.23801
89.1	-12.605		89.1	-2.23807
89.2	-12.6077		89.2	-2.23864
89.3	-12.6113		89.3	-2.23925
89.4	-12.6129		89.4	-2.23962
89.5	-12.6164		89.5	-2.24006
89.6	-12.619		89.6	-2.24052
89.7	-12.6221		89.7	-2.24113
89.8	-12.6244		89.8	-2.24129
89.9	-12.6276		89.9	-2.2416
90	-12.6309		90	-2.24197
90.1	-12.6335		90.1	-2.24221
90.2	-12.636		90.2	-2.2421
90.3	-12.6391		90.3	-2.24217
90.4	-12.6423		90.4	-2.24251
90.5	-12.6458		90.5	-2.24277
90.6	-12.6488		90.6	-2.24293
90.7	-12.6521		90.7	-2.24304
90.8	-12.6552		90.8	-2.24327
90.9	-12.657		90.9	-2.24413
91	-12.6597		91	-2.24459
91.1	-12.6622		91.1	-2.24504
91.2	-12.6654		91.2	-2.24537
91.3	-12.6689		91.3	-2.24566
91.4	-12.6711		91.4	-2.24638
91.5	-12.6741		91.5	-2.24663
91.6	-12.6769		91.6	-2.24688
91.7	-12.6802		91.7	-2.24734
91.8	-12.6823		91.8	-2.24771
91.9	-12.6849		91.9	-2.24778
92	-12.6881		92	-2.24811
92.1	-12.6912		92.1	-2.2485
92.2	-12.6943		92.2	-2.24882
92.3	-12.6971		92.3	-2.2491
92.4	-12.6999		92.4	-2.24932
92.5	-12.7029		92.5	-2.2493
92.6	-12.7055		92.6	-2.24931
92.7	-12.7084		92.7	-2.24996
92.8	-12.7106		92.8	-2.24999
92.9	-12.7134		92.9	-2.25026
93	-12.7163		93	-2.25057
93.1	-12.7188		93.1	-2.25092
93.2	-12.7223		93.2	-2.25103
93.3	-12.725		93.3	-2.25119
93.4	-12.7283		93.4	-2.25186
93.5	-12.7309		93.5	-2.25197
93.6	-12.7339		93.6	-2.25221
93.7	-12.7364		93.7	-2.25244
93.8	-12.7397		93.8	-2.25286
93.9	-12.7426		93.9	-2.25344
94	-12.7445		94	-2.25344
94.1	-12.7475		94.1	-2.25373
94.2	-12.7499		94.2	-2.25411
94.3	-12.7537		94.3	-2.25444
94.4	-12.7569		94.4	-2.25471
94.5	-12.7592		94.5	-2.25506
94.6	-12.7622		94.6	-2.25555
94.7	-12.7651		94.7	-2.25549
94.8	-12.7677		94.8	-2.25555
94.9	-12.7698		94.9	-2.2558
95	-12.7737		95	-2.25636
95.1	-12.7758		95.1	-2.25668
95.2	-12.7792		95.2	-2.25698
95.3	-12.7815		95.3	-2.25726
95.4	-12.7848		95.4	-2.25753
95.5	-12.787		95.5	-2.25769
95.6	-12.7898		95.6	-2.2578
95.7	-12.7929		95.7	-2.25786
95.8	-12.7959		95.8	-2.25823
95.9	-12.7986		95.9	-2.25864
96	-12.8013		96	-2.2592
96.1	-12.8043		96.1	-2.25937
96.2	-12.8073		96.2	-2.25947
96.3	-12.8095		96.3	-2.25999
96.4	-12.8131		96.4	-2.26049
96.5	-12.8165		96.5	-2.26079
96.6	-12.8198		96.6	-2.26136
96.7	-12.8217		96.7	-2.26163
96.8	-12.8247		96.8	-2.26186
96.9	-12.828		96.9	-2.26223
97	-12.831		97	-2.26255
97.1	-12.8346		97.1	-2.26288
97.2	-12.8376		97.2	-2.2634
97.3	-12.8398		97.3	-2.26337
97.4	-12.8432		97.4	-2.26352
97.5	-12.8453		97.5	-2.26357
97.6	-12.8482		97.6	-2.26386
97.7	-12.8515		97.7	-2.26402
97.8	-12.854		97.8	-2.26432
97.9	-12.8567		97.9	-2.26468
98	-12.8595		98	-2.26491
98.1	-12.8623		98.1	-2.26513
98.2	-12.8651		98.2	-2.26559
98.3	-12.8673		98.3	-2.26591
98.4	-12.8697		98.4	-2.26621
98.5	-12.8724		98.5	-2.26634
98.6	-12.8755		98.6	-2.26649
98.7	-12.8782		98.7	-2.26653
98.8	-12.8814		98.8	-2.26657
98.9	-12.8835		98.9	-2.26653
99	-12.8867		99	-2.26713
99.1	-12.8896		99.1	-2.26755
99.2	-12.8928		99.2	-2.26755
99.3	-12.8957		99.3	-2.26801
99.4	-12.8987		99.4	-2.26828
99.5	-12.9014		99.5	-2.26877
99.6	-12.9037		99.6	-2.26919
99.7	-12.9064		99.7	-2.26968
99.8	-12.9095		99.8	-2.2703
99.9	-12.9123		99.9	-2.27088
100	-12.9156		100	-2.271
100.1	-12.9181		100.1	-2.27128
100.2	-12.9208		100.2	-2.27118
100.3	-12.9235		100.3	-2.27159
100.4	-12.9268		100.4	-2.27205
100.5	-12.9283		100.5	-2.27226
100.6	-12.9318		100.6	-2.27277
100.7	-12.9342		100.7	-2.273
100.8	-12.9374		100.8	-2.27372
100.9	-12.9394		100.9	-2.27426
101	-12.9423		101	-2.27425
101.1	-12.9444		101.1	-2.27454
101.2	-12.9475		101.2	-2.27471
101.3	-12.9503		101.3	-2.27509
101.4	-12.9529		101.4	-2.27556
101.5	-12.9561		101.5	-2.27583
101.6	-12.9587		101.6	-2.27624
101.7	-12.9609		101.7	-2.27636
101.8	-12.9639		101.8	-2.27668
101.9	-12.9665		101.9	-2.27682
102	-12.9683		102	-2.2775
102.1	-12.9721		102.1	-2.27821
102.2	-12.9743		102.2	-2.27865
102.3	-12.9768		102.3	-2.27913
102.4	-12.9796		102.4	-2.27957
102.5	-12.9823		102.5	-2.2796
102.6	-12.9853		102.6	-2.27993
102.7	-12.9885		102.7	-2.28037
102.8	-12.9914		102.8	-2.28036
102.9	-12.9943		102.9	-2.28072
103	-12.9974		103	-2.28086
103.1	-13.0008		103.1	-2.28122
103.2	-13.0042		103.2	-2.28154
103.3	-13.0071		103.3	-2.2818
103.4	-13.0077		103.4	-2.28224
103.5	-13.0098		103.5	-2.28242
103.6	-13.0128		103.6	-2.28277
103.7	-13.0157		103.7	-2.28274
103.8	-13.0198		103.8	-2.28284
103.9	-13.0213		103.9	-2.28296
104	-13.0247		104	-2.28329
104.1	-13.0274		104.1	-2.28356
104.2	-13.0307		104.2	-2.28399
104.3	-13.0336		104.3	-2.28429
104.4	-13.0365		104.4	-2.28437
104.5	-13.038		104.5	-2.28458
104.6	-13.0406		104.6	-2.28493
104.7	-13.0435		104.7	-2.28527
104.8	-13.0453		104.8	-2.28564
104.9	-13.0486		104.9	-2.28573
105	-13.0515		105	-2.28615
105.1	-13.0538		105.1	-2.28646
105.2	-13.0565		105.2	-2.28667
105.3	-13.059		105.3	-2.28698
105.4	-13.0624		105.4	-2.28715
105.5	-13.064		105.5	-2.28772
105.6	-13.0671		105.6	-2.28798
105.7	-13.0687		105.7	-2.28798
105.8	-13.0716		105.8	-2.28837
105.9	-13.0738		105.9	-2.28854
106	-13.0767		106	-2.28894
106.1	-13.0795		106.1	-2.2891
106.2	-13.0838		106.2	-2.28911
106.3	-13.087		106.3	-2.2893
106.4	-13.0888		106.4	-2.28971
106.5	-13.0913		106.5	-2.28988
106.6	-13.0957		106.6	-2.29004
106.7	-13.0978		106.7	-2.29035
106.8	-13.0994		106.8	-2.29113
106.9	-13.1021		106.9	-2.29123
107	-13.1061		107	-2.2913
107.1	-13.1085		107.1	-2.29169
107.2	-13.1107		107.2	-2.29182
107.3	-13.1124		107.3	-2.29192
107.4	-13.1157		107.4	-2.292
107.5	-13.1184		107.5	-2.29235
107.6	-13.1209		107.6	-2.29264
107.7	-13.1243		107.7	-2.29306
107.8	-13.1269		107.8	-2.2934
107.9	-13.1293		107.9	-2.29358
108	-13.1315		108	-2.2941
108.1	-13.1338		108.1	-2.29445
108.2	-13.1363		108.2	-2.29464
108.3	-13.1395		108.3	-2.29463
108.4	-13.1416		108.4	-2.29504
108.5	-13.1441		108.5	-2.29501
108.6	-13.1471		108.6	-2.2952
108.7	-13.1487		108.7	-2.2957
108.8	-13.1513		108.8	-2.29564
108.9	-13.1541		108.9	-2.29582
109	-13.1566		109	-2.29647
109.1	-13.1589		109.1	-2.29671
109.2	-13.1626		109.2	-2.29738
109.3	-13.1662		109.3	-2.29779
109.4	-13.1684		109.4	-2.29808
109.5	-13.1703		109.5	-2.29854
109.6	-13.1732		109.6	-2.29877
109.7	-13.1759		109.7	-2.29884
109.8	-13.1783		109.8	-2.29902
109.9	-13.1809		109.9	-2.29964
110	-13.1832		110	-2.29959
110.1	-13.1859		110.1	-2.29972
110.2	-13.1884		110.2	-2.30008
110.3	-13.1918		110.3	-2.30055
110.4	-13.194		110.4	-2.30082
110.5	-13.1972		110.5	-2.30084
110.6	-13.1991		110.6	-2.30098
110.7	-13.2019		110.7	-2.30117
110.8	-13.2042		110.8	-2.30149
110.9	-13.2064		110.9	-2.30181
111	-13.2096		111	-2.30202
111.1	-13.2116		111.1	-2.30231
111.2	-13.2139		111.2	-2.30258
111.3	-13.2169		111.3	-2.30255
111.4	-13.2195		111.4	-2.30258
111.5	-13.2213		111.5	-2.30289
111.6	-13.224		111.6	-2.30324
111.7	-13.2263		111.7	-2.30346
111.8	-13.2293		111.8	-2.30345
111.9	-13.2319		111.9	-2.30333
112	-13.2349		112	-2.30353
112.1	-13.237		112.1	-2.30383
112.2	-13.2389		112.2	-2.30416
112.3	-13.2416		112.3	-2.30444
112.4	-13.2448		112.4	-2.30473
112.5	-13.2473		112.5	-2.30491
112.6	-13.2489		112.6	-2.30517
112.7	-13.2515		112.7	-2.30533
112.8	-13.2546		112.8	-2.30549
112.9	-13.2579		112.9	-2.30553
113	-13.2601		113	-2.30596
113.1	-13.2628		113.1	-2.30616
113.2	-13.2643		113.2	-2.30637
113.3	-13.2666		113.3	-2.30641
113.4	-13.2698		113.4	-2.30689
113.5	-13.2726		113.5	-2.30719
113.6	-13.2748		113.6	-2.30731
113.7	-13.2774		113.7	-2.30719
113.8	-13.2802		113.8	-2.30717
113.9	-13.2823		113.9	-2.3074
114	-13.2844		114	-2.30761
114.1	-13.2868		114.1	-2.30757
114.2	-13.2896		114.2	-2.30788
114.3	-13.2915		114.3	-2.30799
114.4	-13.2944		114.4	-2.30801
114.5	-13.2974		114.5	-2.30795
114.6	-13.3002		114.6	-2.30816
114.7	-13.3031		114.7	-2.30826
114.8	-13.3056		114.8	-2.30876
114.9	-13.3079		114.9	-2.30899
115	-13.3102		115	-2.30945
115.1	-13.3127		115.1	-2.31003
115.2	-13.3142		115.2	-2.31041
115.3	-13.3174		115.3	-2.31091
115.4	-13.3202		115.4	-2.31139
115.5	-13.3226		115.5	-2.31163
115.6	-13.3244		115.6	-2.31182
115.7	-13.3277		115.7	-2.31234
115.8	-13.3302		115.8	-2.31279
115.9	-13.333		115.9	-2.31274
116	-13.3349		116	-2.31292
116.1	-13.3375		116.1	-2.31336
116.2	-13.3405		116.2	-2.31316
116.3	-13.343		116.3	-2.31324
116.4	-13.345		116.4	-2.31338
116.5	-13.3474		116.5	-2.31371
116.6	-13.3491		116.6	-2.31379
116.7	-13.3519		116.7	-2.31394
116.8	-13.3543		116.8	-2.31441
116.9	-13.3571		116.9	-2.31505
117	-13.3598		117	-2.31537
117.1	-13.3619		117.1	-2.31557
117.2	-13.3636		117.2	-2.31563
117.3	-13.3662		117.3	-2.31561
117.4	-13.3684		117.4	-2.31577
117.5	-13.3708		117.5	-2.31622
117.6	-13.3732		117.6	-2.31665
117.7	-13.3759		117.7	-2.31716
117.8	-13.3788		117.8	-2.31731
117.9	-13.3816		117.9	-2.31775
118	-13.3832		118	-2.31763
118.1	-13.3856		118.1	-2.31774
118.2	-13.3876		118.2	-2.31814
118.3	-13.3899		118.3	-2.31831
118.4	-13.393		118.4	-2.3183
118.5	-13.3954		118.5	-2.31862
118.6	-13.3977		118.6	-2.31869
118.7	-13.4001		118.7	-2.31904
118.8	-13.4029		118.8	-2.31917
118.9	-13.4048		118.9	-2.31919
119	-13.407		119	-2.31934
119.1	-13.4094		119.1	-2.31994
119.2	-13.4127		119.2	-2.32018
119.3	-13.415		119.3	-2.32051
119.4	-13.4177		119.4	-2.32066
119.5	-13.4206		119.5	-2.32039
119.6	-13.4224		119.6	-2.32059
119.7	-13.4245		119.7	-2.32083
119.8	-13.428		119.8	-2.32122
119.9	-13.4304		119.9	-2.32157
120	-13.4328		120	-2.32232
120.1	-13.4351		120.1	-2.3225
120.2	-13.4374		120.2	-2.32272
120.3	-13.4393		120.3	-2.32265
120.4	-13.4418		120.4	-2.32305
120.5	-13.4447		120.5	-2.32304
120.6	-13.4465		120.6	-2.324
120.7	-13.4484		120.7	-2.32438
120.8	-13.4512		120.8	-2.32542
120.9	-13.453		120.9	-2.32609
121	-13.455		121	-2.32639
121.1	-13.457		121.1	-2.32628
121.2	-13.46		121.2	-2.3267
121.3	-13.4625		121.3	-2.32688
121.4	-13.4646		121.4	-2.32694
121.5	-13.4675		121.5	-2.32712
121.6	-13.4699		121.6	-2.32752
121.7	-13.4729		121.7	-2.32768
121.8	-13.4747		121.8	-2.32874
121.9	-13.4772		121.9	-2.32963
122	-13.4796		122	-2.32992
122.1	-13.4816		122.1	-2.33012
122.2	-13.4837		122.2	-2.33007
122.3	-13.4861		122.3	-2.33014
122.4	-13.4884		122.4	-2.33074
122.5	-13.4899		122.5	-2.33103
122.6	-13.4925		122.6	-2.33119
122.7	-13.4953		122.7	-2.33142
122.8	-13.498		122.8	-2.33152
122.9	-13.5007		122.9	-2.33204
123	-13.5032		123	-2.33202
123.1	-13.505		123.1	-2.33236
123.2	-13.5074		123.2	-2.33275
123.3	-13.5093		123.3	-2.33282
123.4	-13.5117		123.4	-2.33311
123.5	-13.5136		123.5	-2.33363
123.6	-13.5163		123.6	-2.3337
123.7	-13.5189		123.7	-2.334
123.8	-13.5214		123.8	-2.33406
123.9	-13.5247		123.9	-2.33455
124	-13.5267		124	-2.3349
124.1	-13.5289		124.1	-2.33518
124.2	-13.5319		124.2	-2.33549
124.3	-13.5338		124.3	-2.33554
124.4	-13.5358		124.4	-2.33584
124.5	-13.5375		124.5	-2.33593
124.6	-13.5395		124.6	-2.33585
124.7	-13.5421		124.7	-2.33595
124.8	-13.5453		124.8	-2.33612
124.9	-13.5475		124.9	-2.33639
125	-13.5498		125	-2.33668
125.1	-13.5521		125.1	-2.33719
125.2	-13.5538		125.2	-2.33724
125.3	-13.5566		125.3	-2.33742
125.4	-13.5591		125.4	-2.33799
125.5	-13.561		125.5	-2.3383
125.6	-13.5634		125.6	-2.33884
125.7	-13.5648		125.7	-2.33912
125.8	-13.5674		125.8	-2.33979
125.9	-13.5695		125.9	-2.34007
126	-13.5723		126	-2.34057
126.1	-13.575		126.1	-2.34144
126.2	-13.5767		126.2	-2.34167
126.3	-13.579		126.3	-2.34172
126.4	-13.5824		126.4	-2.34193
126.5	-13.5849		126.5	-2.34239
126.6	-13.5877		126.6	-2.34227
126.7	-13.5896		126.7	-2.3427
126.8	-13.592		126.8	-2.3428
126.9	-13.5932		126.9	-2.34324
127	-13.5958		127	-2.34369
127.1	-13.5979		127.1	-2.3439
127.2	-13.5993		127.2	-2.34386
127.3	-13.6017		127.3	-2.34386
127.4	-13.6042		127.4	-2.34388
127.5	-13.6067		127.5	-2.34417
127.6	-13.6084		127.6	-2.34483
127.7	-13.6104		127.7	-2.34523
127.8	-13.6124		127.8	-2.34526
127.9	-13.6147		127.9	-2.34544
128	-13.6169		128	-2.34545
128.1	-13.6185		128.1	-2.34588
128.2	-13.6202		128.2	-2.34623
128.3	-13.6232		128.3	-2.34616
128.4	-13.6253		128.4	-2.34631
128.5	-13.6275		128.5	-2.34621
128.6	-13.6302		128.6	-2.34652
128.7	-13.6324		128.7	-2.34705
128.8	-13.6349		128.8	-2.34737
128.9	-13.6372		128.9	-2.34777
129	-13.6394		129	-2.34827
129.1	-13.642		129.1	-2.34882
129.2	-13.6441		129.2	-2.34874
129.3	-13.6454		129.3	-2.349
129.4	-13.6476		129.4	-2.34991
129.5	-13.6499		129.5	-2.34983
129.6	-13.6516		129.6	-2.35012
129.7	-13.654		129.7	-2.35067
129.8	-13.6553		129.8	-2.35119
129.9	-13.658		129.9	-2.35131
130	-13.6605		130	-2.35182
130.1	-13.6637		130.1	-2.35182
130.2	-13.6663		130.2	-2.35238
130.3	-13.6695		130.3	-2.35288
130.4	-13.6708		130.4	-2.353
130.5	-13.6727		130.5	-2.35326
130.6	-13.6752		130.6	-2.35336
130.7	-13.6771		130.7	-2.35361
130.8	-13.6799		130.8	-2.35403
130.9	-13.6818		130.9	-2.35468
131	-13.6842		131	-2.35493
131.1	-13.6862		131.1	-2.35505
131.2	-13.6883		131.2	-2.35537
131.3	-13.6909		131.3	-2.35564
131.4	-13.6928		131.4	-2.35586
131.5	-13.6955		131.5	-2.35631
131.6	-13.6976		131.6	-2.3565
131.7	-13.6993		131.7	-2.35689
131.8	-13.7021		131.8	-2.35709
131.9	-13.7043		131.9	-2.35751
132	-13.7071		132	-2.35737
132.1	-13.7091		132.1	-2.35782
132.2	-13.7103		132.2	-2.35845
132.3	-13.7126		132.3	-2.35846
132.4	-13.7146		132.4	-2.35809
132.5	-13.7179		132.5	-2.35835
132.6	-13.72		132.6	-2.35863
132.7	-13.7217		132.7	-2.359
132.8	-13.7254		132.8	-2.36011
132.9	-13.7278		132.9	-2.36068
133	-13.7291		133	-2.36071
133.1	-13.7308		133.1	-2.36102
133.2	-13.7335		133.2	-2.36127
133.3	-13.735		133.3	-2.36086
133.4	-13.738		133.4	-2.36089
133.5	-13.7411		133.5	-2.3612
133.6	-13.7431		133.6	-2.36148
133.7	-13.7446		133.7	-2.36173
133.8	-13.7465		133.8	-2.3619
133.9	-13.7489		133.9	-2.36222
134	-13.751		134	-2.36263
134.1	-13.7539		134.1	-2.36247
134.2	-13.756		134.2	-2.3626
134.3	-13.7578		134.3	-2.36254
134.4	-13.7604		134.4	-2.36314
134.5	-13.7631		134.5	-2.36366
134.6	-13.7662		134.6	-2.3637
134.7	-13.7687		134.7	-2.36413
134.8	-13.7701		134.8	-2.36406
134.9	-13.7725		134.9	-2.36414
135	-13.7748		135	-2.36429
135.1	-13.7772		135.1	-2.36469
135.2	-13.7792		135.2	-2.36507
135.3	-13.7822		135.3	-2.36548
135.4	-13.7845		135.4	-2.36582
135.5	-13.7864		135.5	-2.36603
135.6	-13.7883		135.6	-2.36647
135.7	-13.79		135.7	-2.36762
135.8	-13.7921		135.8	-2.36756
135.9	-13.7944		135.9	-2.36798
136	-13.7969		136	-2.36853
136.1	-13.7997		136.1	-2.36883
136.2	-13.8017		136.2	-2.36892
136.3	-13.8034		136.3	-2.3692
136.4	-13.805		136.4	-2.36986
136.5	-13.8064		136.5	-2.37035
136.6	-13.8094		136.6	-2.37037
136.7	-13.8116		136.7	-2.37044
136.8	-13.8146		136.8	-2.37061
136.9	-13.8164		136.9	-2.37072
137	-13.8183		137	-2.37081
137.1	-13.8211		137.1	-2.37114
137.2	-13.8225		137.2	-2.3711
137.3	-13.8242		137.3	-2.37138
137.4	-13.8261		137.4	-2.37155
137.5	-13.8287		137.5	-2.37186
137.6	-13.831		137.6	-2.37195
137.7	-13.8338		137.7	-2.37205
137.8	-13.8358		137.8	-2.37211
137.9	-13.8378		137.9	-2.3723
138	-13.8405		138	-2.37248
138.1	-13.843		138.1	-2.37224
138.2	-13.8451		138.2	-2.37281
138.3	-13.8469		138.3	-2.37358
138.4	-13.8499		138.4	-2.37383
138.5	-13.8513		138.5	-2.37393
138.6	-13.8539		138.6	-2.37403
138.7	-13.8563		138.7	-2.37446
138.8	-13.8589		138.8	-2.37487
138.9	-13.8601		138.9	-2.37572
139	-13.8625		139	-2.37603
139.1	-13.865		139.1	-2.37687
139.2	-13.8671		139.2	-2.37721
139.3	-13.8692		139.3	-2.37736
139.4	-13.8717		139.4	-2.37779
139.5	-13.8737		139.5	-2.37765
139.6	-13.8757		139.6	-2.37792
139.7	-13.8782		139.7	-2.37832
139.8	-13.8802		139.8	-2.37916
139.9	-13.8824		139.9	-2.37991
140	-13.8842		140	-2.38024
140.1	-13.8861		140.1	-2.38041
140.2	-13.8889		140.2	-2.38053
140.3	-13.8898		140.3	-2.38075
140.4	-13.8923		140.4	-2.38066
140.5	-13.8945		140.5	-2.3808
140.6	-13.8964		140.6	-2.38086
140.7	-13.8985		140.7	-2.38143
140.8	-13.9006		140.8	-2.38184
140.9	-13.9025		140.9	-2.38186
141	-13.9046		141	-2.38223
141.1	-13.9063		141.1	-2.3824
141.2	-13.9082		141.2	-2.38244
141.3	-13.9096		141.3	-2.38287
141.4	-13.9125		141.4	-2.38327
141.5	-13.9147		141.5	-2.38317
141.6	-13.9166		141.6	-2.38333
141.7	-13.9189		141.7	-2.38362
141.8	-13.9212		141.8	-2.38398
141.9	-13.9227		141.9	-2.38453
142	-13.9257		142	-2.38495
142.1	-13.9271		142.1	-2.38492
142.2	-13.9298		142.2	-2.38517
142.3	-13.9312		142.3	-2.38567
142.4	-13.9337		142.4	-2.38593
142.5	-13.9358		142.5	-2.38627
142.6	-13.938		142.6	-2.38659
142.7	-13.9399		142.7	-2.38705
142.8	-13.9412		142.8	-2.38733
142.9	-13.9439		142.9	-2.38766
143	-13.9464		143	-2.38807
143.1	-13.9484		143.1	-2.38849
143.2	-13.9504		143.2	-2.3886
143.3	-13.952		143.3	-2.38911
143.4	-13.954		143.4	-2.38922
143.5	-13.956		143.5	-2.3897
143.6	-13.9583		143.6	-2.38986
143.7	-13.96		143.7	-2.38999
143.8	-13.9619		143.8	-2.39037
143.9	-13.9637		143.9	-2.39038
144	-13.9655		144	-2.39064
144.1	-13.9674		144.1	-2.39076
144.2	-13.9696		144.2	-2.39091
144.3	-13.9727		144.3	-2.3914
144.4	-13.9738		144.4	-2.3921
144.5	-13.9756		144.5	-2.39251
144.6	-13.9774		144.6	-2.39228
144.7	-13.9791		144.7	-2.39227
144.8	-13.9816		144.8	-2.39272
144.9	-13.9838		144.9	-2.39281
145	-13.9858		145	-2.39345
145.1	-13.9874		145.1	-2.39393
145.2	-13.9901		145.2	-2.39422
145.3	-13.9923		145.3	-2.39446
145.4	-13.994		145.4	-2.39481
145.5	-13.9951		145.5	-2.39492
145.6	-13.9972		145.6	-2.39525
145.7	-13.9999		145.7	-2.3958
145.8	-14.0014		145.8	-2.39637
145.9	-14.0035		145.9	-2.39664
146	-14.0056		146	-2.39754
146.1	-14.0074		146.1	-2.39808
146.2	-14.0094		146.2	-2.39809
146.3	-14.0111		146.3	-2.39849
146.4	-14.0129		146.4	-2.39869
146.5	-14.0149		146.5	-2.39886
146.6	-14.017		146.6	-2.39888
146.7	-14.0181		146.7	-2.39917
146.8	-14.0202		146.8	-2.39955
146.9	-14.0227		146.9	-2.39989
147	-14.0254		147	-2.40011
147.1	-14.0275		147.1	-2.4005
147.2	-14.0287		147.2	-2.40085
147.3	-14.0301		147.3	-2.401
147.4	-14.0321		147.4	-2.40137
147.5	-14.0343		147.5	-2.40218
147.6	-14.0366		147.6	-2.40265
147.7	-14.039		147.7	-2.40303
147.8	-14.0408		147.8	-2.40342
147.9	-14.0421		147.9	-2.40344
148	-14.0435		148	-2.4037
148.1	-14.0459		148.1	-2.4039
148.2	-14.0479		148.2	-2.40383
148.3	-14.0495		148.3	-2.40381
148.4	-14.0518		148.4	-2.40379
148.5	-14.0533		148.5	-2.40419
148.6	-14.0552		148.6	-2.40402
148.7	-14.0583		148.7	-2.40427
148.8	-14.0602		148.8	-2.40433
148.9	-14.0619		148.9	-2.40426
149	-14.0641		149	-2.40465
149.1	-14.0658		149.1	-2.40499
149.2	-14.067		149.2	-2.40539
149.3	-14.0693		149.3	-2.40518
149.4	-14.0712		149.4	-2.40549
149.5	-14.0724		149.5	-2.40557
149.6	-14.0748		149.6	-2.40606
149.7	-14.0764		149.7	-2.40617
149.8	-14.0787		149.8	-2.4067
149.9	-14.0803		149.9	-2.40665
150	-14.0825		150	-2.40687
150.1	-14.0844		150.1	-2.40727
150.2	-14.0867		150.2	-2.40696
150.3	-14.0888		150.3	-2.40712
150.4	-14.0897		150.4	-2.40726
150.5	-14.0905		150.5	-2.40732
150.6	-14.0926		150.6	-2.40746
150.7	-14.0946		150.7	-2.40748
150.8	-14.0969		150.8	-2.40758
150.9	-14.0985		150.9	-2.40787
151	-14.1002		151	-2.40819
151.1	-14.1017		151.1	-2.40755
151.2	-14.103		151.2	-2.40809
151.3	-14.1057		151.3	-2.40865
151.4	-14.1078		151.4	-2.40883
151.5	-14.109		151.5	-2.40932
151.6	-14.111		151.6	-2.40953
151.7	-14.1134		151.7	-2.40975
151.8	-14.1156		151.8	-2.40987
151.9	-14.1172		151.9	-2.40993
152	-14.1191		152	-2.41067
152.1	-14.1202		152.1	-2.41089
152.2	-14.1221		152.2	-2.41086
152.3	-14.1243		152.3	-2.41117
152.4	-14.1265		152.4	-2.41149
152.5	-14.1289		152.5	-2.41185
152.6	-14.1311		152.6	-2.41192
152.7	-14.1314		152.7	-2.41223
152.8	-14.134		152.8	-2.41249
152.9	-14.1355		152.9	-2.41223
153	-14.138		153	-2.41277
153.1	-14.1397		153.1	-2.41276
153.2	-14.1416		153.2	-2.41315
153.3	-14.1434		153.3	-2.41341
153.4	-14.1457		153.4	-2.41338
153.5	-14.1477		153.5	-2.41348
153.6	-14.1495		153.6	-2.41359
153.7	-14.1507		153.7	-2.41401
153.8	-14.1517		153.8	-2.41412
153.9	-14.1537		153.9	-2.41418
154	-14.1564		154	-2.41433
154.1	-14.1573		154.1	-2.41445
154.2	-14.1595		154.2	-2.41448
154.3	-14.1613		154.3	-2.41509
154.4	-14.163		154.4	-2.41507
154.5	-14.1649		154.5	-2.41526
154.6	-14.1669		154.6	-2.41518
154.7	-14.1688		154.7	-2.41563
154.8	-14.1729		154.8	-2.4162
154.9	-14.1746		154.9	-2.41659
155	-14.1767		155	-2.41653
155.1	-14.1783		155.1	-2.41645
155.2	-14.1809		155.2	-2.41652
155.3	-14.1825		155.3	-2.41683
155.4	-14.1843		155.4	-2.41735
155.5	-14.1867		155.5	-2.41788
155.6	-14.1891		155.6	-2.41804
155.7	-14.1912		155.7	-2.41857
155.8	-14.1939		155.8	-2.41877
155.9	-14.1948		155.9	-2.41949
156	-14.197		156	-2.41986
156.1	-14.198		156.1	-2.4199
156.2	-14.2004		156.2	-2.42026
156.3	-14.2021		156.3	-2.42082
156.4	-14.2039		156.4	-2.42136
156.5	-14.205		156.5	-2.42172
156.6	-14.2065		156.6	-2.42183
156.7	-14.209		156.7	-2.42196
156.8	-14.2102		156.8	-2.42184
156.9	-14.2124		156.9	-2.42151
157	-14.2142		157	-2.42146
157.1	-14.2156		157.1	-2.42141
157.2	-14.2173		157.2	-2.42134
157.3	-14.2191		157.3	-2.42181
157.4	-14.2205		157.4	-2.42252
157.5	-14.2224		157.5	-2.42285
157.6	-14.2249		157.6	-2.42296
157.7	-14.2269		157.7	-2.42304
157.8	-14.2279		157.8	-2.42318
157.9	-14.2295		157.9	-2.42322
158	-14.2309		158	-2.42319
158.1	-14.232		158.1	-2.42397
158.2	-14.2343		158.2	-2.42443
158.3	-14.2358		158.3	-2.4252
158.4	-14.2386		158.4	-2.42526
158.5	-14.2395		158.5	-2.42554
158.6	-14.2414		158.6	-2.42581
158.7	-14.2437		158.7	-2.42589
158.8	-14.2454		158.8	-2.42622
158.9	-14.2473		158.9	-2.42616
159	-14.2494		159	-2.42613
159.1	-14.2512		159.1	-2.42633
159.2	-14.2521		159.2	-2.42673
159.3	-14.2532		159.3	-2.42721
159.4	-14.2561		159.4	-2.42767
159.5	-14.2584		159.5	-2.42776
159.6	-14.2597		159.6	-2.42785
159.7	-14.2616		159.7	-2.42813
159.8	-14.2633		159.8	-2.42842
159.9	-14.2646		159.9	-2.42887
160	-14.2661		160	-2.42929
160.1	-14.2675		160.1	-2.42949
160.2	-14.2698		160.2	-2.42988
160.3	-14.271		160.3	-2.42991
160.4	-14.2731		160.4	-2.42985
160.5	-14.2747		160.5	-2.42992
160.6	-14.2762		160.6	-2.42991
160.7	-14.2784		160.7	-2.42995
160.8	-14.2801		160.8	-2.43044
160.9	-14.2815		160.9	-2.43091
161	-14.2839		161	-2.43139
161.1	-14.2855		161.1	-2.4319
161.2	-14.2877		161.2	-2.4322
161.3	-14.289		161.3	-2.43228
161.4	-14.291		161.4	-2.43248
161.5	-14.2925		161.5	-2.43235
161.6	-14.2937		161.6	-2.43247
161.7	-14.2949		161.7	-2.43236
161.8	-14.2973		161.8	-2.43249
161.9	-14.2991		161.9	-2.43262
162	-14.3008		162	-2.433
162.1	-14.3027		162.1	-2.43332
162.2	-14.3041		162.2	-2.43358
162.3	-14.306		162.3	-2.43418
162.4	-14.3069		162.4	-2.43416
162.5	-14.3086		162.5	-2.43445
162.6	-14.3116		162.6	-2.43495
162.7	-14.3132		162.7	-2.43538
162.8	-14.3148		162.8	-2.43585
162.9	-14.3162		162.9	-2.43643
163	-14.3173		163	-2.43649
163.1	-14.3194		163.1	-2.43678
163.2	-14.3207		163.2	-2.43653
163.3	-14.3234		163.3	-2.43645
163.4	-14.3253		163.4	-2.43646
163.5	-14.3264		163.5	-2.43666
163.6	-14.3285		163.6	-2.43679
163.7	-14.3307		163.7	-2.43734
163.8	-14.3319		163.8	-2.43736
163.9	-14.3331		163.9	-2.43751
164	-14.3341		164	-2.43826
164.1	-14.3362		164.1	-2.4386
164.2	-14.338		164.2	-2.43878
164.3	-14.3391		164.3	-2.43905
164.4	-14.3416		164.4	-2.4392
164.5	-14.3431		164.5	-2.43961
164.6	-14.3445		164.6	-2.44003
164.7	-14.3457		164.7	-2.44005
164.8	-14.3481		164.8	-2.44069
164.9	-14.3497		164.9	-2.4408
165	-14.3522		165	-2.44095
165.1	-14.3543		165.1	-2.44161
165.2	-14.3559		165.2	-2.44171
165.3	-14.3566		165.3	-2.44189
165.4	-14.3579		165.4	-2.44212
165.5	-14.3592		165.5	-2.44242
165.6	-14.3621		165.6	-2.44247
165.7	-14.3633		165.7	-2.44293
165.8	-14.3645		165.8	-2.44338
165.9	-14.3663		165.9	-2.44358
166	-14.3676		166	-2.44389
166.1	-14.3686		166.1	-2.44386
166.2	-14.3713		166.2	-2.44408
166.3	-14.3725		166.3	-2.44442
166.4	-14.3745		166.4	-2.44472
166.5	-14.3758		166.5	-2.44498
166.6	-14.3779		166.6	-2.44517
166.7	-14.3795		166.7	-2.44563
166.8	-14.3805		166.8	-2.44569
166.9	-14.3825		166.9	-2.44604
167	-14.3843		167	-2.44611
167.1	-14.3864		167.1	-2.44635
167.2	-14.3881		167.2	-2.44664
167.3	-14.3898		167.3	-2.44693
167.4	-14.3914		167.4	-2.44741
167.5	-14.3927		167.5	-2.44769
167.6	-14.394		167.6	-2.44789
167.7	-14.396		167.7	-2.44792
167.8	-14.397		167.8	-2.44806
167.9	-14.3995		167.9	-2.44864
168	-14.4008		168	-2.44897
168.1	-14.4024		168.1	-2.44929
168.2	-14.4048		168.2	-2.44927
168.3	-14.4063		168.3	-2.4495
168.4	-14.4085		168.4	-2.44986
168.5	-14.41		168.5	-2.44992
168.6	-14.4119		168.6	-2.44975
168.7	-14.413		168.7	-2.44995
168.8	-14.4145		168.8	-2.45044
168.9	-14.4154		168.9	-2.45086
169	-14.417		169	-2.45114
169.1	-14.4194		169.1	-2.4514
169.2	-14.4205		169.2	-2.45169
169.3	-14.4218		169.3	-2.45197
169.4	-14.4231		169.4	-2.452
169.5	-14.4252		169.5	-2.45189
169.6	-14.4266		169.6	-2.45231
169.7	-14.4279		169.7	-2.45242
169.8	-14.4305		169.8	-2.45254
169.9	-14.4311		169.9	-2.45242
170	-14.433		170	-2.45227
170.1	-14.4342		170.1	-2.45298
170.2	-14.4368		170.2	-2.45328
170.3	-14.4385		170.3	-2.45363
170.4	-14.4395		170.4	-2.45372
170.5	-14.4412		170.5	-2.45366
170.6	-14.443		170.6	-2.45364
170.7	-14.445		170.7	-2.45393
170.8	-14.4459		170.8	-2.45412
170.9	-14.4477		170.9	-2.45435
171	-14.4488		171	-2.45471
171.1	-14.4496		171.1	-2.45474
171.2	-14.4509		171.2	-2.45509
171.3	-14.4529		171.3	-2.45517
171.4	-14.4544		171.4	-2.45561
171.5	-14.4562		171.5	-2.45563
171.6	-14.458		171.6	-2.4557
171.7	-14.4594		171.7	-2.45556
171.8	-14.4603		171.8	-2.45541
171.9	-14.4618		171.9	-2.45569
172	-14.4637		172	-2.45623
172.1	-14.4653		172.1	-2.45636
172.2	-14.4666		172.2	-2.45665
172.3	-14.4681		172.3	-2.45672
172.4	-14.4695		172.4	-2.45686
172.5	-14.4706		172.5	-2.45701
172.6	-14.4717		172.6	-2.45704
172.7	-14.474		172.7	-2.4571
172.8	-14.4759		172.8	-2.45727
172.9	-14.477		172.9	-2.45743
173	-14.4785		173	-2.4576
173.1	-14.4799		173.1	-2.45789
173.2	-14.4822		173.2	-2.45811
173.3	-14.4837		173.3	-2.45813
173.4	-14.4854		173.4	-2.45847
173.5	-14.4866		173.5	-2.45854
173.6	-14.4884		173.6	-2.45862
173.7	-14.49		173.7	-2.45897
173.8	-14.4923		173.8	-2.45915
173.9	-14.4934		173.9	-2.45968
174	-14.4947		174	-2.45958
174.1	-14.4956		174.1	-2.45973
174.2	-14.4963		174.2	-2.46029
174.3	-14.4982		174.3	-2.46065
174.4	-14.5011		174.4	-2.46079
174.5	-14.5018		174.5	-2.46133
174.6	-14.5033		174.6	-2.46137
174.7	-14.5048		174.7	-2.4617
174.8	-14.5071		174.8	-2.4619
174.9	-14.5088		174.9	-2.46214
175	-14.5106		175	-2.46264
175.1	-14.5129		175.1	-2.46281
175.2	-14.5146		175.2	-2.46282
175.3	-14.5158		175.3	-2.46265
175.4	-14.5174		175.4	-2.46283
175.5	-14.5183		175.5	-2.46293
175.6	-14.5202		175.6	-2.46326
175.7	-14.521		175.7	-2.46343
175.8	-14.5229		175.8	-2.46406
175.9	-14.5246		175.9	-2.46474
176	-14.5257		176	-2.46488
176.1	-14.5274		176.1	-2.46485
176.2	-14.5278		176.2	-2.46506
176.3	-14.5294		176.3	-2.4651
176.4	-14.5306		176.4	-2.46527
176.5	-14.5318		176.5	-2.46559
176.6	-14.5331		176.6	-2.46595
176.7	-14.5356		176.7	-2.466
176.8	-14.5369		176.8	-2.46624
176.9	-14.5376		176.9	-2.46653
177	-14.5403		177	-2.46686
177.1	-14.5415		177.1	-2.46739
177.2	-14.5432		177.2	-2.46775
177.3	-14.5453		177.3	-2.46796
177.4	-14.5463		177.4	-2.46861
177.5	-14.5467		177.5	-2.46859
177.6	-14.5477		177.6	-2.46886
177.7	-14.5493		177.7	-2.46916
177.8	-14.5506		177.8	-2.46943
177.9	-14.5517		177.9	-2.47001
178	-14.5534		178	-2.46995
178.1	-14.5556		178.1	-2.47054
178.2	-14.5569		178.2	-2.47096
178.3	-14.5578		178.3	-2.47095
178.4	-14.5588		178.4	-2.47102
178.5	-14.5598		178.5	-2.47113
178.6	-14.5616		178.6	-2.47139
178.7	-14.5628		178.7	-2.47162
178.8	-14.5652		178.8	-2.47161
178.9	-14.5668		178.9	-2.47195
179	-14.5688		179	-2.47213
179.1	-14.5697		179.1	-2.47221
179.2	-14.5715		179.2	-2.47239
179.3	-14.5732		179.3	-2.47295
179.4	-14.5746		179.4	-2.47318
179.5	-14.5761		179.5	-2.4734
179.6	-14.5774		179.6	-2.47351
179.7	-14.5793		179.7	-2.47369
179.8	-14.5811		179.8	-2.47337
179.9	-14.5822		179.9	-2.47364
180	-14.5841		180	-2.47375
180.1	-14.5848		180.1	-2.474
180.2	-14.5865		180.2	-2.47419
180.3	-14.5878		180.3	-2.47413
180.4	-14.5889		180.4	-2.47404
180.5	-14.5903		180.5	-2.47392
180.6	-14.5914		180.6	-2.47372
180.7	-14.5928		180.7	-2.47347
180.8	-14.5942		180.8	-2.47344
180.9	-14.5953		180.9	-2.47394
181	-14.5969		181	-2.47405
181.1	-14.5988		181.1	-2.47446
181.2	-14.5998		181.2	-2.47483
181.3	-14.602		181.3	-2.47532
181.4	-14.6032		181.4	-2.47552
181.5	-14.6058		181.5	-2.47535
181.6	-14.606		181.6	-2.47568
181.7	-14.6074		181.7	-2.47628
181.8	-14.6096		181.8	-2.47649
181.9	-14.6108		181.9	-2.47664
182	-14.6122		182	-2.47703
182.1	-14.614		182.1	-2.47742
182.2	-14.6152		182.2	-2.47766
182.3	-14.6158		182.3	-2.47823
182.4	-14.6174		182.4	-2.47812
182.5	-14.6191		182.5	-2.47832
182.6	-14.6208		182.6	-2.47869
182.7	-14.6219		182.7	-2.4786
182.8	-14.6233		182.8	-2.4787
182.9	-14.6246		182.9	-2.47896
183	-14.6258		183	-2.4792
183.1	-14.6267		183.1	-2.4799
183.2	-14.6288		183.2	-2.48027
183.3	-14.6309		183.3	-2.48049
183.4	-14.6309		183.4	-2.48049
183.5	-14.6322		183.5	-2.48057
183.6	-14.6339		183.6	-2.48082
183.7	-14.6359		183.7	-2.48113
183.8	-14.6374		183.8	-2.48099
183.9	-14.6398		183.9	-2.48107
184	-14.6411		184	-2.48124
184.1	-14.6413		184.1	-2.48197
184.2	-14.6426		184.2	-2.4824
184.3	-14.6437		184.3	-2.48226
184.4	-14.6458		184.4	-2.48215
184.5	-14.6475		184.5	-2.482
184.6	-14.6487		184.6	-2.48235
184.7	-14.6505		184.7	-2.48218
184.8	-14.6521		184.8	-2.48242
184.9	-14.653		184.9	-2.48281
185	-14.6546		185	-2.48297
185.1	-14.656		185.1	-2.4831
185.2	-14.6567		185.2	-2.48371
185.3	-14.6578		185.3	-2.484
185.4	-14.6592		185.4	-2.4839
185.5	-14.6608		185.5	-2.48408
185.6	-14.663		185.6	-2.48535
185.7	-14.6644		185.7	-2.48594
185.8	-14.6671		185.8	-2.4863
185.9	-14.668		185.9	-2.48674
186	-14.6695		186	-2.48726
186.1	-14.6706		186.1	-2.48743
186.2	-14.6717		186.2	-2.4875
186.3	-14.6732		186.3	-2.48735
186.4	-14.6744		186.4	-2.48789
186.5	-14.6761		186.5	-2.48859
186.6	-14.6769		186.6	-2.48871
186.7	-14.6776		186.7	-2.4887
186.8	-14.6795		186.8	-2.4889
186.9	-14.6814		186.9	-2.48938
187	-14.6824		187	-2.48983
187.1	-14.6835		187.1	-2.4906
187.2	-14.6853		187.2	-2.4908
187.3	-14.6865		187.3	-2.49084
187.4	-14.6876		187.4	-2.49167
187.5	-14.6886		187.5	-2.49254
187.6	-14.691		187.6	-2.49285
187.7	-14.6924		187.7	-2.49326
187.8	-14.6935		187.8	-2.49373
187.9	-14.6951		187.9	-2.49405
188	-14.6958		188	-2.49439
188.1	-14.6968		188.1	-2.49429
188.2	-14.6985		188.2	-2.4944
188.3	-14.6994		188.3	-2.49497
188.4	-14.7009		188.4	-2.49521
188.5	-14.7026		188.5	-2.49532
188.6	-14.7037		188.6	-2.49582
188.7	-14.7048		188.7	-2.49615
188.8	-14.7068		188.8	-2.49638
188.9	-14.7083		188.9	-2.4967
189	-14.7101		189	-2.49696
189.1	-14.7118		189.1	-2.49708
189.2	-14.7137		189.2	-2.49701
189.3	-14.715		189.3	-2.49713
189.4	-14.7168		189.4	-2.49741
189.5	-14.7174		189.5	-2.49781
189.6	-14.7189		189.6	-2.49815
189.7	-14.721		189.7	-2.49842
189.8	-14.7217		189.8	-2.4987
189.9	-14.723		189.9	-2.49899
190	-14.7242		190	-2.49915
190.1	-14.7249		190.1	-2.49964
190.2	-14.7271		190.2	-2.49961
190.3	-14.7283		190.3	-2.49972
190.4	-14.7299		190.4	-2.49995
190.5	-14.7304		190.5	-2.50024
190.6	-14.7323		190.6	-2.50029
190.7	-14.7333		190.7	-2.50038
190.8	-14.7352		190.8	-2.50075
190.9	-14.7358		190.9	-2.50114
191	-14.7369		191	-2.50116
191.1	-14.7391		191.1	-2.50147
191.2	-14.7398		191.2	-2.50157
191.3	-14.7411		191.3	-2.50172
191.4	-14.7435		191.4	-2.50191
191.5	-14.7458		191.5	-2.50227
191.6	-14.747		191.6	-2.50284
191.7	-14.7482		191.7	-2.5029
191.8	-14.7496		191.8	-2.50303
191.9	-14.7508		191.9	-2.50322
192	-14.7522		192	-2.50324
192.1	-14.7538		192.1	-2.50365
192.2	-14.7544		192.2	-2.50363
192.3	-14.7556		192.3	-2.50378
192.4	-14.7581		192.4	-2.50399
192.5	-14.7587		192.5	-2.50416
192.6	-14.7592		192.6	-2.50422
192.7	-14.7606		192.7	-2.5045
192.8	-14.7615		192.8	-2.50483
192.9	-14.7628		192.9	-2.5049
193	-14.7643		193	-2.50487
193.1	-14.7654		193.1	-2.50469
193.2	-14.7665		193.2	-2.50454
193.3	-14.7682		193.3	-2.50486
193.4	-14.7695		193.4	-2.50478
193.5	-14.7703		193.5	-2.50475
193.6	-14.7715		193.6	-2.50515
193.7	-14.7731		193.7	-2.50526
193.8	-14.774		193.8	-2.50507
193.9	-14.7753		193.9	-2.50542
194	-14.7768		194	-2.50556
194.1	-14.7779		194.1	-2.50602
194.2	-14.7798		194.2	-2.50665
194.3	-14.7807		194.3	-2.50699
194.4	-14.7824		194.4	-2.50723
194.5	-14.7834		194.5	-2.5075
194.6	-14.784		194.6	-2.50782
194.7	-14.7854		194.7	-2.50783
194.8	-14.7869		194.8	-2.50791
194.9	-14.7875		194.9	-2.50849
195	-14.7892		195	-2.50851
195.1	-14.7903		195.1	-2.50833
195.2	-14.7916		195.2	-2.5086
195.3	-14.7934		195.3	-2.50909
195.4	-14.7952		195.4	-2.50926
195.5	-14.7958		195.5	-2.50937
195.6	-14.7964		195.6	-2.50971
195.7	-14.7976		195.7	-2.51013
195.8	-14.7997		195.8	-2.51024
195.9	-14.8011		195.9	-2.51047
196	-14.8025		196	-2.5106
196.1	-14.8041		196.1	-2.51026
196.2	-14.8056		196.2	-2.51049
196.3	-14.8067		196.3	-2.51081
196.4	-14.8072		196.4	-2.5108
196.5	-14.8089		196.5	-2.51095
196.6	-14.8095		196.6	-2.51139
196.7	-14.8106		196.7	-2.51151
196.8	-14.8112		196.8	-2.51177
196.9	-14.8136		196.9	-2.51203
197	-14.8145		197	-2.51231
197.1	-14.8154		197.1	-2.51232
197.2	-14.8167		197.2	-2.51305
197.3	-14.8179		197.3	-2.51334
197.4	-14.82		197.4	-2.51368
197.5	-14.8211		197.5	-2.51408
197.6	-14.822		197.6	-2.51413
197.7	-14.8237		197.7	-2.51444
197.8	-14.8243		197.8	-2.51465
197.9	-14.8258		197.9	-2.51507
198	-14.8271		198	-2.51491
198.1	-14.8279		198.1	-2.51513
198.2	-14.8294		198.2	-2.51501
198.3	-14.831		198.3	-2.51527
198.4	-14.8328		198.4	-2.5156
198.5	-14.8349		198.5	-2.51573
198.6	-14.8355		198.6	-2.5153
198.7	-14.8382		198.7	-2.51524
198.8	-14.8385		198.8	-2.51532
198.9	-14.8403		198.9	-2.5157
199	-14.8419		199	-2.51593
199.1	-14.8423		199.1	-2.51614
199.2	-14.8434		199.2	-2.5163
199.3	-14.8443		199.3	-2.5172
199.4	-14.8459		199.4	-2.51748
199.5	-14.8477		199.5	-2.51732
199.6	-14.8488		199.6	-2.51748
199.7	-14.8503		199.7	-2.518
[truncated: 1,003 more rows]
