# Supplementary material for: A biocompatible electrolyte enables highly reversible Zn anode for zinc ion battery
Source: Nat Commun. 2023 Oct 16;14:6526. doi: 10.1038/s41467-023-42333-z (PMC10579325; doi:10.1038/s41467-023-42333-z)
Supplement: Supplementary file 5 — Source Data [file 41467_2023_42333_MOESM5_ESM.zip › Source Data/Figure 4.xlsx]

## Sheet: Figure 4a
	Liquid electrolyte	HA gel electrolyte	Liquid electrolyte	HA gel electrolyte
r (Å)	n (r)	n (r)	g (r)	g (r)
0.02	0	0	0	0
0.04	0	0	0	0
0.06	0	0	0	0
0.08	0	0	0	0
0.1	0	0	0	0
0.12	0	0	0	0
0.14	0	0	0	0
0.16	0	0	0	0
0.18	0	0	0	0
0.2	0	0	0	0
0.22	0	0	0	0
0.24	0	0	0	0
0.26	0	0	0	0
0.28	0	0	0	0
0.3	0	0	0	0
0.32	0	0	0	0
0.34	0	0	0	0
0.36	0	0	0	0
0.38	0	0	0	0
0.4	0	0	0	0
0.42	0	0	0	0
0.44	0	0	0	0
0.46	0	0	0	0
0.48	0	0	0	0
0.5	0	0	0	0
0.52	0	0	0	0
0.54	0	0	0	0
0.56	0	0	0	0
0.58	0	0	0	0
0.6	0	0	0	0
0.62	0	0	0	0
0.64	0	0	0	0
0.66	0	0	0	0
0.68	0	0	0	0
0.7	0	0	0	0
0.72	0	0	0	0
0.74	0	0	0	0
0.76	0	0	0	0
0.78	0	0	0	0
0.8	0	0	0	0
0.82	0	0	0	0
0.84	0	0	0	0
0.86	0	0	0	0
0.88	0	0	0	0
0.9	0	0	0	0
0.92	0	0	0	0
0.94	0	0	0	0
0.96	0	0	0	0
0.98	0	0	0	0
1	0	0	0	0
1.02	0	0	0	0
1.04	0	0	0	0
1.06	0	0	0	0
1.08	0	0	0	0
1.1	0	0	0	0
1.12	0	0	0	0
1.14	0	0	0	0
1.16	0	0	0	0
1.18	0	0	0	0
1.2	0	0	0	0
1.22	0	0	0	0
1.24	0	0	0	0
1.26	0	0	0	0
1.28	0	0	0	0
1.3	0	0	0	0
1.32	0	0	0	0
1.34	0	0	0	0
1.36	0	0	0	0
1.38	0	0	0	0
1.4	0	0	0	0
1.42	0	0	0	0
1.44	0	0	0	0
1.46	0	0	0	0
1.48	0	0	0	0
1.5	0	0	0	0
1.52	0	0	0	0
1.54	0	0	0	0
1.56	0	0	0	0
1.58	0	0	0	0
1.6	0	0	0	0
1.62	0	0	0	0
1.64	0	0	0	0
1.66	0	0	0	0
1.68	0	0	0	0
1.7	0	0	0	0
1.72	0	0	-0.000124688	0
1.74	0	0	0.000399254	0
1.76	0	0	0.00739	0.00433
1.78	0	0	-0.02116	-0.02478
1.8	0	0	-0.08791	-0.03681
1.82	0	0.016	-0.01567	0.05935
1.84	0.117	0.095	0.52008	0.57827
1.86	0.267	0.254	1.61187	1.43129
1.88	0.65	0.587	2.94295	2.96771
1.9	1.017	0.984	4.12065	4.17322
1.92	1.567	1.492	5.10972	5.18927
1.94	2.117	2	5.99108	5.50116
1.96	2.8	2.571	6.47293	5.8256
1.98	3.333	2.937	6.05537	5.12249
2	3.683	3.333	4.91612	4.15571
2.02	4.083	3.587	3.69296	3.20138
2.04	4.317	3.825	2.86544	2.65174
2.06	4.517	3.984	2.22954	2.03455
2.08	4.7	4.079	1.66142	1.31196
2.1	4.783	4.159	1.10162	0.85374
2.12	4.867	4.286	0.74315	0.75728
2.14	4.9	4.365	0.51091	0.79875
2.16	4.95	4.413	0.37147	0.67219
2.18	4.95	4.492	0.23931	0.51077
2.2	5	4.54	0.18668	0.45513
2.22	5	4.54	0.15656	0.29993
2.24	5.017	4.556	0.10405	0.10056
2.26	5.017	4.556	0.03387	0.04071
2.28	5.017	4.556	-0.00237	0.12599
2.3	5.017	4.619	-0.00709	0.22167
2.32	5.017	4.619	-0.00861	0.18044
2.34	5.017	4.651	0.00344	0.13682
2.36	5.033	4.651	0.04066	0.11942
2.38	5.05	4.698	0.0698	0.22447
2.4	5.05	4.73	0.04426	0.25724
2.42	5.05	4.778	0.08007	0.29893
2.44	5.117	4.873	0.335	0.37121
2.46	5.317	4.984	0.73584	0.69205
2.48	5.5	5.159	1.06883	1.05679
2.5	5.683	5.381	1.43834	1.41818
2.52	6.033	5.651	1.94652	1.65612
2.54	6.6	6.032	2.49703	1.99869
2.56	7.067	6.492	2.95907	2.48682
2.58	7.717	6.984	3.56988	3.10903
2.6	8.5	7.714	4.10592	3.49747
2.62	9.217	8.27	4.32187	3.66777
2.64	9.85	8.794	4.19349	3.83619
2.66	10.55	9.524	4.16658	3.95909
2.68	11.333	10.095	4.15357	3.74315
2.7	12.083	10.778	4.00881	3.2963
2.72	12.717	11.222	3.51977	2.99912
2.74	13.217	11.73	2.80217	2.74079
2.76	13.583	12.048	2.09205	2.48575
2.78	13.8	12.508	1.72364	2.23781
2.8	14.133	12.857	1.59415	1.96789
2.82	14.467	13.063	1.39001	1.48953
2.84	14.583	13.254	1.02871	1.04439
2.86	14.717	13.397	0.74733	0.79778
2.88	14.817	13.571	0.62984	0.72763
2.9	14.967	13.667	0.54793	0.57617
2.92	15.05	13.746	0.42487	0.43348
2.94	15.083	13.778	0.31302	0.31004
2.96	15.133	13.889	0.23391	0.31035
2.98	15.15	13.921	0.1543	0.28985
3	15.167	14	0.11968	0.317

## Sheet: Figure 4b
Zn2+ state	Gibbs energy (eV)	Gibbs energy (eV)	Gibbs energy (eV)	Gibbs energy (eV)	Gibbs energy (eV)	Gibbs energy (eV)
0	0				--	--
0.8	0	0	0		--	--
1.2		-9.34563	-8.18456		--	--
2		-9.34563	-8.18456		-9.34563	-8.18456
2.8				-14.2123	-14.2123	-14.2123
4				-14.2123
Zn2+ state	Gibbs energy (eV)
Zn(H2O)62+	0
ZnSO4(HA)(H2O)4-	-8.18456
Zn(HA)(H2O)4+	-9.34563
Zn0	-14.2123

## Sheet: Figure 4c
	Zn2+ transference number
1	0.24	Liquid electrolyte
2	0.73	HA gel electrolyte

## Sheet: Figure 4d
	Liquid electrolyte	HA gel electrolyte			Liquid electrolyte - fitting			HA gel electrolyte - fitting
1000/T (K-1)	ln (1/R) (W)	ln (1/R) (W)		1000/T (K-1)	ln (1/R) (W)		1000/T (K-1)	ln (1/R) (W)
3.66099	-7.48043	-7.22037		3.09454	-4.63341		3.09454	-5.20917
3.5317	-6.88244	-6.78446		3.15748	-4.9546		3.15748	-5.43088
3.41122	-6.2653	-6.18621		3.22042	-5.27579		3.22042	-5.65259
3.2987	-5.70378	-6.05678		3.28336	-5.59698		3.28336	-5.8743
3.19336	-5.1985	-5.48894		3.3463	-5.91817		3.3463	-6.09601
3.09454	-4.55388	-5.23644		3.40923	-6.23936		3.40923	-6.31773
				3.47217	-6.56056		3.47217	-6.53944
				3.53511	-6.88175		3.53511	-6.76115
				3.59805	-7.20294		3.59805	-6.98286
				3.66099	-7.52413		3.66099	-7.20458

## Sheet: Figure 4e
	1	2	3	4	5	6	7	8	9	10	11	12	13	14	15	16	17	18	19	20	21	22	23	24	25	26	27	28	29	30	31	32	33	34	35	36	37	38	39	40
Wavenumber (cm-1)	Absorbance (a.u.)
3897.94	0.00747	0.00687	0.00548	0.00672	0.00637	0.00767	0.00692	0.00718	0.00548	0.00227	0.00242	0.00267	0.00292	0.00348	0.00331	0.00312	0.00261	0.00323	0.00327	0.00301	0.00259	0.003	0.00278	0.00274	0.00234	0.00243	0.00207	0.00286	0.00197	0.00255	0.00307	0.00272	0.00254	0.00177	0.00192	0.00167	0.0028	0.0033	0.00197	0.00135
3896.65	0.00655	0.00594	0.00458	0.00573	0.00556	0.00664	0.00617	0.00628	0.00469	0.00155	0.00149	0.00181	0.00207	0.00257	0.00241	0.0022	0.00182	0.0024	0.00242	0.00236	0.0019	0.00213	0.00199	0.00197	0.0016	0.00169	0.00117	0.00188	0.00121	0.00183	0.00213	0.00175	0.00157	0.000983096	0.00104	0.000844989	0.00211	0.00242	0.00109	0.000437227
3895.36	0.00571	0.00511	0.00378	0.0048	0.00483	0.00569	0.00551	0.00547	0.004	0.000904361	0.000658235	0.00104	0.00131	0.00175	0.0016	0.00136	0.00111	0.00165	0.00167	0.00178	0.00129	0.00135	0.00133	0.00129	0.000961459	0.00104	0.000386105	0.00101	0.000549492	0.00119	0.0013	0.00090846	0.00071473	0.000306753	0.000259921	0.000119791	0.00148	0.00162	0.000291418	-0.000391995
3894.08	0.00502	0.00444	0.00314	0.00398	0.00424	0.00487	0.00496	0.00484	0.00343	0.000363099	-1.52725e-05	0.000396262	0.000705992	0.00106	0.000942002	0.000646439	0.000504578	0.00104	0.00107	0.00128	0.000802092	0.000706848	0.000844444	0.000746079	0.000472443	0.000517795	-0.000225564	0.00030779	5.96454e-05	0.000686002	0.000618131	0.00025715	3.55429e-05	-0.000206935	-0.000367529	-0.000447752	0.000920392	0.000941223	-0.000352889	-0.00107
3892.79	0.00444	0.00387	0.00263	0.00327	0.00377	0.00418	0.00452	0.00435	0.00296	-9.73721e-05	-0.000531373	-0.000127651	0.00023459	0.000493252	0.00042821	4.86683e-05	-2.3245e-05	0.00052106	0.000603562	0.000836897	0.000378255	0.00016811	0.000487085	0.000301495	0.000100397	9.5944e-05	-0.000691433	-0.000253815	-0.000307623	0.000260077	5.55548e-05	-0.000224218	-0.000494037	-0.000585353	-0.000866625	-0.000875357	0.000381053	0.000363876	-0.000854896	-0.00161
3891.51	0.00394	0.00334	0.00218	0.00264	0.00334	0.00359	0.00411	0.00396	0.00256	-0.000519169	-0.000934151	-0.000580235	-0.000172677	3.85703e-06	3.49462e-06	-0.000467353	-0.000514619	5.13349e-05	0.000223039	0.000385587	-5.76701e-05	-0.000317815	0.000166375	-0.000106999	-0.000229807	-0.000295465	-0.0011	-0.000761777	-0.000645323	-0.000168588	-0.000469783	-0.000620768	-0.000956623	-0.000901707	-0.0013	-0.00122	-0.00019819	-0.000171435	-0.00126	-0.00204
3890.22	0.00348	0.00278	0.00175	0.00211	0.00293	0.00306	0.0037	0.00361	0.00218	-0.00091328	-0.00126	-0.000994797	-0.000564672	-0.000431305	-0.000383254	-0.000921907	-0.000977234	-0.000404513	-9.71133e-05	-8.70199e-05	-0.000540628	-0.000777798	-0.000174643	-0.000518497	-0.000563844	-0.000689934	-0.0015	-0.00128	-0.00101	-0.000650183	-0.000997121	-0.00101	-0.00142	-0.00121	-0.00172	-0.00154	-0.000829474	-0.000700375	-0.00162	-0.00241
3888.94	0.00307	0.0022	0.00134	0.00168	0.00252	0.0026	0.00328	0.00328	0.00184	-0.00126	-0.00154	-0.00138	-0.000945155	-0.000809734	-0.000752319	-0.00132	-0.00138	-0.000842702	-0.000352424	-0.000552883	-0.00104	-0.0012	-0.000536388	-0.00092821	-0.000899279	-0.00107	-0.00194	-0.00182	-0.00142	-0.00118	-0.00151	-0.00141	-0.00189	-0.00154	-0.00213	-0.00184	-0.00147	-0.00122	-0.00194	-0.00275
3887.65	0.00272	0.00163	0.00095915	0.00134	0.00211	0.00217	0.00284	0.00293	0.00152	-0.00157	-0.00179	-0.00174	-0.00131	-0.00114	-0.00112	-0.00168	-0.00173	-0.00126	-0.000556037	-0.000995675	-0.00152	-0.00158	-0.000914571	-0.00133	-0.00123	-0.00144	-0.00239	-0.00236	-0.00185	-0.00175	-0.00197	-0.00183	-0.00236	-0.00191	-0.00251	-0.00216	-0.00208	-0.00175	-0.00224	-0.00309
3886.36	0.00236	0.00106	0.00054138	0.00103	0.00163	0.00171	0.00233	0.00252	0.00114	-0.00189	-0.00208	-0.00214	-0.0017	-0.00147	-0.00154	-0.00206	-0.00207	-0.00171	-0.000777849	-0.00145	-0.00197	-0.00196	-0.00135	-0.00177	-0.00161	-0.00185	-0.00291	-0.00291	-0.00233	-0.00237	-0.00243	-0.00233	-0.00287	-0.00237	-0.00292	-0.00257	-0.00266	-0.00231	-0.00261	-0.00349
3885.08	0.0019	0.000425644	6.44565e-06	0.000645402	0.00103	0.00113	0.0017	0.00197	0.000605299	-0.00232	-0.00249	-0.00262	-0.00218	-0.00187	-0.00206	-0.00256	-0.00249	-0.00226	-0.00112	-0.00199	-0.00246	-0.00242	-0.00191	-0.00232	-0.0021	-0.00239	-0.00353	-0.0035	-0.00294	-0.00308	-0.00293	-0.00296	-0.00346	-0.00299	-0.00341	-0.00317	-0.00326	-0.00298	-0.00311	-0.00403
3883.79	0.00128	-0.000300277	-0.00069686	0.000106508	0.00026707	0.000383463	0.000890302	0.00126	-0.000140693	-0.00292	-0.00307	-0.00322	-0.00281	-0.00241	-0.00275	-0.00321	-0.00308	-0.00296	-0.00165	-0.00265	-0.00304	-0.00303	-0.00264	-0.003	-0.00276	-0.00311	-0.00427	-0.00416	-0.0037	-0.0039	-0.00355	-0.00376	-0.00416	-0.00379	-0.00405	-0.004	-0.00395	-0.00378	-0.00382	-0.00475
3882.51	0.000457594	-0.00112	-0.00156	-0.000604948	-0.000653026	-0.000519324	-8.84692e-05	0.000392324	-0.00108	-0.00371	-0.00381	-0.00395	-0.0036	-0.00309	-0.00358	-0.00401	-0.00385	-0.0038	-0.00238	-0.00344	-0.00373	-0.00378	-0.00352	-0.00382	-0.00357	-0.00402	-0.00512	-0.00492	-0.00461	-0.0048	-0.0043	-0.00473	-0.00498	-0.00473	-0.00485	-0.00503	-0.00475	-0.00471	-0.00472	-0.00563
3881.22	-0.000518859	-0.00201	-0.00253	-0.00145	-0.00167	-0.00151	-0.00118	-0.00057403	-0.00211	-0.00463	-0.00467	-0.00477	-0.0045	-0.00387	-0.0045	-0.0049	-0.00475	-0.00472	-0.00326	-0.00431	-0.00452	-0.00466	-0.00451	-0.00473	-0.00449	-0.00506	-0.00602	-0.00576	-0.00562	-0.00573	-0.00517	-0.00582	-0.00588	-0.00577	-0.00579	-0.00617	-0.00566	-0.00571	-0.00574	-0.00661
3879.94	-0.00156	-0.0029	-0.00352	-0.00236	-0.00268	-0.0025	-0.00228	-0.00156	-0.00312	-0.00559	-0.00555	-0.00561	-0.00544	-0.00469	-0.0054	-0.00581	-0.0057	-0.00565	-0.0042	-0.0052	-0.00535	-0.00555	-0.00551	-0.00566	-0.00543	-0.00613	-0.0069	-0.00663	-0.00665	-0.00662	-0.00609	-0.00693	-0.0068	-0.00681	-0.0068	-0.00728	-0.00662	-0.00672	-0.00681	-0.0076
3878.65	-0.00254	-0.00368	-0.0044	-0.00322	-0.00358	-0.00338	-0.00328	-0.00246	-0.00396	-0.00648	-0.00633	-0.00635	-0.00628	-0.00546	-0.00617	-0.00662	-0.00655	-0.00647	-0.0051	-0.00602	-0.00613	-0.00634	-0.00641	-0.00651	-0.00628	-0.00711	-0.00768	-0.00746	-0.00757	-0.00741	-0.00695	-0.00791	-0.00762	-0.00776	-0.00776	-0.00823	-0.00754	-0.00765	-0.00779	-0.0085
3877.37	-0.00331	-0.00426	-0.00506	-0.00392	-0.00426	-0.00403	-0.00406	-0.00317	-0.00451	-0.00715	-0.00692	-0.00689	-0.00691	-0.00606	-0.00672	-0.00724	-0.00719	-0.00706	-0.00584	-0.00666	-0.00673	-0.00689	-0.0071	-0.00718	-0.00693	-0.00787	-0.00825	-0.00812	-0.0083	-0.008	-0.00761	-0.00863	-0.00825	-0.0085	-0.00855	-0.00891	-0.00832	-0.0084	-0.00855	-0.00919
3876.08	-0.00378	-0.00458	-0.00542	-0.00438	-0.00469	-0.00439	-0.00454	-0.00361	-0.00475	-0.00755	-0.00726	-0.00719	-0.00727	-0.00646	-0.007	-0.0076	-0.00755	-0.00739	-0.00632	-0.00706	-0.0071	-0.00715	-0.00752	-0.00761	-0.0073	-0.00834	-0.00858	-0.00857	-0.00876	-0.00833	-0.00799	-0.00902	-0.00863	-0.00897	-0.00905	-0.0093	-0.00886	-0.00889	-0.00902	-0.00962
3874.79	-0.00398	-0.00466	-0.00552	-0.00462	-0.00488	-0.00448	-0.00475	-0.00382	-0.00472	-0.0077	-0.0074	-0.00727	-0.0074	-0.00666	-0.00708	-0.00773	-0.00767	-0.00749	-0.00656	-0.00725	-0.00724	-0.00716	-0.00771	-0.00783	-0.00744	-0.00854	-0.0087	-0.00882	-0.009	-0.00844	-0.00812	-0.00911	-0.00878	-0.0092	-0.00929	-0.00944	-0.00918	-0.00912	-0.00922	-0.00978
3873.51	-0.00401	-0.00463	-0.00546	-0.00473	-0.00492	-0.00441	-0.00477	-0.00387	-0.00457	-0.00769	-0.00744	-0.00724	-0.0074	-0.00675	-0.00705	-0.0077	-0.00767	-0.00746	-0.00664	-0.00732	-0.00725	-0.00704	-0.00776	-0.00795	-0.00744	-0.00857	-0.00873	-0.00893	-0.00911	-0.00843	-0.00813	-0.00904	-0.00883	-0.00929	-0.00934	-0.00947	-0.00934	-0.0092	-0.00922	-0.00977
3872.22	-0.00401	-0.00463	-0.00539	-0.00482	-0.00495	-0.00432	-0.00473	-0.00389	-0.00443	-0.00766	-0.00749	-0.00722	-0.00741	-0.00686	-0.00706	-0.00766	-0.00769	-0.00744	-0.00668	-0.00738	-0.00725	-0.00695	-0.0078	-0.00809	-0.00744	-0.00857	-0.00877	-0.00903	-0.0092	-0.00843	-0.00816	-0.00898	-0.00889	-0.00937	-0.00936	-0.00952	-0.00947	-0.00925	-0.00917	-0.00972
3870.94	-0.00412	-0.00479	-0.00547	-0.00502	-0.00507	-0.00435	-0.00478	-0.00402	-0.00448	-0.00773	-0.00765	-0.00735	-0.00755	-0.00708	-0.00722	-0.00773	-0.00784	-0.00757	-0.00682	-0.00753	-0.00737	-0.00705	-0.00795	-0.00835	-0.00758	-0.00869	-0.00895	-0.00924	-0.00937	-0.00859	-0.00835	-0.00909	-0.00909	-0.00957	-0.00949	-0.00969	-0.00968	-0.00943	-0.00921	-0.00977
3869.65	-0.00445	-0.00521	-0.00577	-0.0054	-0.0054	-0.00463	-0.00503	-0.00434	-0.00479	-0.008	-0.008	-0.00771	-0.0079	-0.00751	-0.0076	-0.00802	-0.00819	-0.00791	-0.00717	-0.00787	-0.00769	-0.00743	-0.00829	-0.00882	-0.00795	-0.00901	-0.00933	-0.00964	-0.00969	-0.00897	-0.00877	-0.00945	-0.0095	-0.00998	-0.00981	-0.01007	-0.01005	-0.00981	-0.00945	-0.01002
3868.37	-0.00501	-0.00586	-0.00631	-0.00598	-0.00593	-0.00516	-0.00551	-0.00487	-0.00538	-0.00849	-0.00852	-0.00829	-0.00846	-0.00813	-0.0082	-0.00854	-0.00875	-0.00848	-0.00774	-0.00841	-0.00821	-0.00809	-0.00883	-0.00948	-0.00856	-0.00957	-0.00993	-0.01024	-0.01017	-0.0096	-0.00941	-0.01007	-0.01011	-0.01061	-0.01037	-0.01065	-0.0106	-0.01042	-0.00994	-0.0105
3867.08	-0.00576	-0.00667	-0.00702	-0.0067	-0.00664	-0.00592	-0.00619	-0.00556	-0.00617	-0.00914	-0.00918	-0.00904	-0.00916	-0.00889	-0.00897	-0.00924	-0.00946	-0.0092	-0.00849	-0.00909	-0.00889	-0.00897	-0.00951	-0.01025	-0.00934	-0.01031	-0.01069	-0.01101	-0.01079	-0.01041	-0.01022	-0.01086	-0.01086	-0.01141	-0.01112	-0.01136	-0.01128	-0.01119	-0.01064	-0.01116
3865.8	-0.00663	-0.00756	-0.00782	-0.0075	-0.00744	-0.00679	-0.007	-0.00635	-0.00707	-0.00989	-0.00992	-0.00988	-0.00994	-0.00972	-0.00983	-0.01004	-0.01025	-0.01001	-0.00934	-0.00985	-0.00966	-0.00996	-0.01027	-0.01106	-0.01021	-0.01114	-0.01155	-0.01185	-0.0115	-0.01131	-0.01112	-0.01175	-0.0117	-0.01228	-0.01198	-0.01214	-0.01205	-0.01204	-0.01148	-0.01193
3864.51	-0.00756	-0.00843	-0.00866	-0.00833	-0.00827	-0.00769	-0.00783	-0.00718	-0.00798	-0.01067	-0.0107	-0.01072	-0.01073	-0.01054	-0.0107	-0.01086	-0.01108	-0.01082	-0.01024	-0.01062	-0.01047	-0.01097	-0.01106	-0.01185	-0.01111	-0.012	-0.01245	-0.0127	-0.01227	-0.01222	-0.01203	-0.01265	-0.01257	-0.01316	-0.01289	-0.01293	-0.01286	-0.01289	-0.01239	-0.01273
3863.22	-0.00845	-0.00923	-0.00947	-0.00912	-0.00904	-0.00851	-0.00863	-0.00799	-0.00881	-0.01143	-0.01148	-0.01151	-0.01147	-0.01129	-0.01151	-0.01163	-0.01187	-0.01157	-0.01111	-0.01135	-0.01127	-0.01188	-0.01183	-0.0126	-0.01198	-0.0128	-0.01332	-0.0135	-0.01305	-0.01309	-0.0129	-0.01351	-0.01342	-0.01399	-0.01376	-0.01368	-0.01365	-0.01369	-0.01329	-0.0135
3861.94	-0.00921	-0.00987	-0.01017	-0.0098	-0.00966	-0.00916	-0.00928	-0.00868	-0.00947	-0.01206	-0.01215	-0.01214	-0.01208	-0.01189	-0.01216	-0.01227	-0.01253	-0.01217	-0.01187	-0.01196	-0.01198	-0.01259	-0.01248	-0.01321	-0.01273	-0.01345	-0.01408	-0.01416	-0.01375	-0.01381	-0.01362	-0.01421	-0.01418	-0.01467	-0.01449	-0.01432	-0.01434	-0.01436	-0.01407	-0.01414
3860.65	-0.00969	-0.01025	-0.01063	-0.01026	-0.01002	-0.00953	-0.00968	-0.00917	-0.00987	-0.01247	-0.01261	-0.01253	-0.01247	-0.01223	-0.01257	-0.01269	-0.01298	-0.01253	-0.01239	-0.01233	-0.01248	-0.01299	-0.01292	-0.0136	-0.01326	-0.01385	-0.0146	-0.01457	-0.01423	-0.01429	-0.01409	-0.01464	-0.01472	-0.0151	-0.01496	-0.01477	-0.01481	-0.01479	-0.01461	-0.01458
3859.37	-0.00982	-0.01027	-0.01076	-0.01041	-0.01006	-0.00955	-0.00978	-0.00936	-0.00993	-0.01255	-0.01275	-0.01258	-0.01255	-0.01224	-0.01265	-0.01281	-0.01312	-0.0126	-0.01259	-0.01241	-0.01265	-0.013	-0.01305	-0.0137	-0.01347	-0.01393	-0.01479	-0.01465	-0.0144	-0.01442	-0.01421	-0.01472	-0.01493	-0.01519	-0.01511	-0.01492	-0.01498	-0.0149	-0.01482	-0.01472
3858.08	-0.00958	-0.00996	-0.01055	-0.01024	-0.00979	-0.00924	-0.00956	-0.00923	-0.00966	-0.01232	-0.01256	-0.01231	-0.01232	-0.01193	-0.01242	-0.01261	-0.01294	-0.01238	-0.01243	-0.01217	-0.01247	-0.01265	-0.01284	-0.01351	-0.01336	-0.01369	-0.01461	-0.0144	-0.01421	-0.01421	-0.01397	-0.01444	-0.01477	-0.01495	-0.01494	-0.01477	-0.01483	-0.01467	-0.01469	-0.01455
3856.8	-0.00911	-0.00941	-0.01013	-0.00986	-0.00934	-0.00875	-0.00916	-0.00888	-0.00917	-0.01187	-0.01214	-0.01181	-0.01188	-0.0114	-0.01199	-0.0122	-0.01255	-0.01198	-0.01202	-0.01172	-0.01205	-0.01208	-0.01239	-0.01313	-0.01301	-0.01324	-0.01418	-0.01394	-0.01378	-0.01377	-0.01348	-0.01393	-0.01436	-0.01447	-0.01457	-0.01439	-0.01446	-0.01421	-0.01434	-0.01418
3855.51	-0.00867	-0.0089	-0.00974	-0.00949	-0.00893	-0.00833	-0.00878	-0.00853	-0.0087	-0.01144	-0.01171	-0.01134	-0.01146	-0.01091	-0.01157	-0.01179	-0.01214	-0.01161	-0.01158	-0.0113	-0.01163	-0.01153	-0.01193	-0.01278	-0.01266	-0.01282	-0.01374	-0.01352	-0.01334	-0.01333	-0.01299	-0.01343	-0.01392	-0.014	-0.01422	-0.014	-0.01409	-0.01376	-0.014	-0.01384
3854.22	-0.00858	-0.00872	-0.00968	-0.00939	-0.00883	-0.00826	-0.00869	-0.00845	-0.00853	-0.01133	-0.01157	-0.01119	-0.01134	-0.01073	-0.01143	-0.01166	-0.01198	-0.01154	-0.01139	-0.01118	-0.0115	-0.01133	-0.01177	-0.01272	-0.01257	-0.0127	-0.01359	-0.01345	-0.01321	-0.01321	-0.01282	-0.01324	-0.01378	-0.01384	-0.01417	-0.01387	-0.014	-0.01361	-0.01393	-0.0138
3852.94	-0.00904	-0.00912	-0.01014	-0.00977	-0.00922	-0.00873	-0.00909	-0.00884	-0.00887	-0.01173	-0.01191	-0.01156	-0.01172	-0.01109	-0.01176	-0.012	-0.01228	-0.01194	-0.01166	-0.01157	-0.01188	-0.01169	-0.01215	-0.01313	-0.01296	-0.0131	-0.01398	-0.01392	-0.0136	-0.01361	-0.0132	-0.01358	-0.01417	-0.01421	-0.0146	-0.01422	-0.0144	-0.01398	-0.01434	-0.01426
3851.65	-0.01005	-0.01008	-0.0111	-0.0106	-0.01009	-0.0097	-0.00995	-0.00971	-0.00973	-0.01262	-0.01273	-0.01246	-0.01261	-0.01196	-0.01256	-0.01283	-0.01304	-0.0128	-0.01241	-0.01247	-0.01276	-0.01261	-0.01306	-0.01399	-0.01382	-0.014	-0.0149	-0.01493	-0.01453	-0.01452	-0.01415	-0.01445	-0.01509	-0.01509	-0.01548	-0.01505	-0.01529	-0.01487	-0.01521	-0.01521
3850.37	-0.01136	-0.01137	-0.01234	-0.01171	-0.01124	-0.01095	-0.01108	-0.01086	-0.01091	-0.0138	-0.01383	-0.01366	-0.01379	-0.01311	-0.01363	-0.01394	-0.01409	-0.01392	-0.01344	-0.01365	-0.01391	-0.01385	-0.01428	-0.01508	-0.01495	-0.01518	-0.01613	-0.01623	-0.01575	-0.01571	-0.01542	-0.01563	-0.01632	-0.01628	-0.01663	-0.01618	-0.01645	-0.01608	-0.01634	-0.01644
3849.08	-0.01265	-0.01269	-0.01355	-0.01282	-0.01242	-0.01219	-0.01222	-0.01203	-0.01213	-0.01498	-0.01493	-0.01488	-0.01497	-0.01427	-0.01473	-0.01506	-0.01517	-0.01504	-0.0145	-0.01483	-0.01506	-0.01509	-0.01552	-0.01615	-0.01606	-0.01636	-0.01737	-0.01752	-0.01697	-0.0169	-0.01672	-0.01683	-0.01755	-0.01748	-0.01777	-0.01732	-0.01761	-0.01731	-0.01745	-0.01767
3847.8	-0.01368	-0.01377	-0.01452	-0.01372	-0.01342	-0.01319	-0.01317	-0.01299	-0.01317	-0.01594	-0.01583	-0.01588	-0.01593	-0.01522	-0.01567	-0.016	-0.01608	-0.01596	-0.01538	-0.0158	-0.01597	-0.01611	-0.01655	-0.01702	-0.01697	-0.01732	-0.01839	-0.01857	-0.01797	-0.01787	-0.0178	-0.01782	-0.01855	-0.01846	-0.01871	-0.01828	-0.01857	-0.01835	-0.01836	-0.01868
3846.51	-0.01433	-0.01449	-0.01513	-0.01433	-0.01416	-0.01386	-0.01382	-0.01364	-0.01392	-0.01657	-0.01643	-0.01655	-0.01656	-0.01585	-0.01636	-0.01665	-0.01671	-0.01659	-0.01599	-0.01647	-0.01656	-0.0168	-0.01725	-0.01762	-0.01757	-0.01798	-0.01907	-0.01926	-0.01864	-0.01854	-0.01856	-0.0185	-0.01922	-0.01915	-0.01937	-0.01896	-0.01922	-0.01908	-0.01898	-0.01936
3845.23	-0.01461	-0.01484	-0.01538	-0.01464	-0.01462	-0.0142	-0.01416	-0.01397	-0.01435	-0.01688	-0.01673	-0.0169	-0.01685	-0.01618	-0.01676	-0.01703	-0.01705	-0.01693	-0.01632	-0.01684	-0.01683	-0.01716	-0.01764	-0.01796	-0.01788	-0.01834	-0.01942	-0.01962	-0.01899	-0.01892	-0.01899	-0.01888	-0.01957	-0.01953	-0.01973	-0.01935	-0.01957	-0.0195	-0.01931	-0.01971
3843.94	-0.01459	-0.01491	-0.01537	-0.0147	-0.01483	-0.01428	-0.01425	-0.01406	-0.01453	-0.01691	-0.0168	-0.017	-0.01687	-0.01627	-0.01693	-0.01717	-0.01717	-0.01703	-0.01644	-0.01697	-0.01686	-0.01729	-0.01777	-0.01809	-0.01797	-0.01846	-0.0195	-0.0197	-0.01909	-0.01908	-0.01914	-0.01901	-0.01967	-0.01968	-0.01987	-0.0195	-0.01969	-0.01965	-0.01943	-0.01981
3842.65	-0.0144	-0.01479	-0.01521	-0.01461	-0.01487	-0.01421	-0.01417	-0.01399	-0.01452	-0.01678	-0.01673	-0.01694	-0.01674	-0.01622	-0.01694	-0.01717	-0.01716	-0.01698	-0.01642	-0.01695	-0.01678	-0.01728	-0.01776	-0.0181	-0.01793	-0.01845	-0.0194	-0.0196	-0.01904	-0.01911	-0.0191	-0.01899	-0.01963	-0.01968	-0.01987	-0.01952	-0.01967	-0.01963	-0.01942	-0.01976
3841.37	-0.01418	-0.01463	-0.01501	-0.01447	-0.01484	-0.0141	-0.01404	-0.01388	-0.01445	-0.01659	-0.01663	-0.01683	-0.01655	-0.01614	-0.01686	-0.0171	-0.0171	-0.01687	-0.01634	-0.01687	-0.01667	-0.01725	-0.01769	-0.01807	-0.01785	-0.01839	-0.01925	-0.01944	-0.01892	-0.01908	-0.01899	-0.01892	-0.01954	-0.01962	-0.01981	-0.0195	-0.01959	-0.01954	-0.01938	-0.01965
3840.08	-0.01403	-0.01452	-0.01489	-0.01437	-0.01482	-0.01404	-0.01394	-0.01383	-0.01439	-0.01644	-0.01657	-0.01676	-0.01642	-0.0161	-0.01678	-0.01704	-0.01708	-0.01679	-0.0163	-0.01681	-0.01661	-0.01725	-0.01766	-0.01806	-0.01779	-0.01837	-0.01914	-0.01931	-0.01883	-0.01906	-0.01891	-0.01889	-0.01947	-0.01957	-0.01979	-0.0195	-0.01955	-0.01948	-0.01939	-0.01956
3838.8	-0.01406	-0.01455	-0.01493	-0.01442	-0.01488	-0.0141	-0.01397	-0.01389	-0.01443	-0.01641	-0.01663	-0.0168	-0.01642	-0.01618	-0.01679	-0.01706	-0.01714	-0.01681	-0.01635	-0.01684	-0.01668	-0.01733	-0.01771	-0.01813	-0.01784	-0.01845	-0.01916	-0.01927	-0.01884	-0.01914	-0.01893	-0.01896	-0.01949	-0.01959	-0.01985	-0.01959	-0.01961	-0.01952	-0.01949	-0.01958
3837.51	-0.01429	-0.01476	-0.01516	-0.01464	-0.01507	-0.0143	-0.01415	-0.01409	-0.01459	-0.01655	-0.01682	-0.01699	-0.0166	-0.01639	-0.01693	-0.01721	-0.01732	-0.01696	-0.01655	-0.01699	-0.0169	-0.01753	-0.0179	-0.01832	-0.01801	-0.01866	-0.01934	-0.01938	-0.01901	-0.01933	-0.01911	-0.01917	-0.01965	-0.01974	-0.02005	-0.0198	-0.0198	-0.01969	-0.01971	-0.01972
3836.23	-0.0147	-0.01513	-0.01557	-0.01504	-0.01538	-0.01464	-0.0145	-0.01444	-0.01489	-0.01687	-0.01715	-0.01731	-0.01694	-0.01673	-0.01721	-0.01748	-0.01761	-0.01724	-0.01689	-0.01726	-0.01725	-0.01783	-0.01819	-0.01861	-0.01832	-0.01901	-0.01969	-0.01965	-0.01934	-0.01965	-0.01945	-0.01951	-0.01994	-0.02	-0.02037	-0.02011	-0.02013	-0.02001	-0.02005	-0.01999
3834.94	-0.01524	-0.01563	-0.0161	-0.01555	-0.01578	-0.01507	-0.01495	-0.01488	-0.01529	-0.0173	-0.01757	-0.01774	-0.01741	-0.01717	-0.0176	-0.01785	-0.01798	-0.01763	-0.01733	-0.01763	-0.01769	-0.0182	-0.01857	-0.01899	-0.01873	-0.01944	-0.02015	-0.02003	-0.01979	-0.02007	-0.0199	-0.01994	-0.02035	-0.02037	-0.02077	-0.02051	-0.02056	-0.02044	-0.02046	-0.02036
3833.66	-0.01582	-0.01618	-0.01668	-0.01611	-0.01623	-0.01554	-0.01546	-0.01537	-0.01573	-0.01779	-0.01805	-0.0182	-0.01792	-0.01764	-0.01805	-0.01828	-0.01838	-0.01806	-0.01781	-0.01805	-0.01817	-0.0186	-0.01898	-0.0194	-0.01919	-0.01991	-0.02066	-0.02049	-0.02031	-0.02053	-0.02038	-0.0204	-0.02081	-0.02081	-0.02122	-0.02094	-0.02103	-0.02093	-0.0209	-0.0208
3832.37	-0.01637	-0.01673	-0.01724	-0.01665	-0.01666	-0.016	-0.01596	-0.01585	-0.01618	-0.01828	-0.01852	-0.01865	-0.01843	-0.01811	-0.01851	-0.01872	-0.01878	-0.01849	-0.01829	-0.01848	-0.01864	-0.01901	-0.01938	-0.01982	-0.01965	-0.02036	-0.02116	-0.02098	-0.02084	-0.02099	-0.02086	-0.02086	-0.02128	-0.02126	-0.02167	-0.02138	-0.0215	-0.02141	-0.02132	-0.02126
3831.08	-0.01685	-0.01724	-0.01773	-0.01711	-0.01705	-0.01643	-0.0164	-0.01627	-0.0166	-0.01872	-0.01896	-0.01905	-0.01888	-0.01853	-0.01893	-0.01914	-0.01915	-0.01889	-0.01872	-0.01888	-0.01906	-0.0194	-0.01974	-0.0202	-0.02007	-0.02077	-0.02162	-0.02144	-0.02132	-0.0214	-0.02128	-0.02128	-0.02172	-0.02171	-0.02208	-0.02179	-0.02194	-0.02186	-0.02171	-0.0217
3829.8	-0.01723	-0.01764	-0.01811	-0.01749	-0.01736	-0.01679	-0.01676	-0.0166	-0.01696	-0.01908	-0.01932	-0.01937	-0.01924	-0.01888	-0.01928	-0.01951	-0.01946	-0.01923	-0.01908	-0.01923	-0.01939	-0.01974	-0.02004	-0.02054	-0.02043	-0.0211	-0.022	-0.02184	-0.02173	-0.02173	-0.02162	-0.02165	-0.02209	-0.02212	-0.02244	-0.02215	-0.02231	-0.02225	-0.02206	-0.02209
3828.51	-0.01747	-0.01793	-0.01837	-0.01775	-0.01759	-0.01705	-0.01701	-0.01681	-0.01723	-0.01934	-0.01959	-0.01961	-0.01949	-0.01914	-0.01954	-0.0198	-0.0197	-0.0195	-0.01935	-0.01951	-0.01964	-0.02	-0.02028	-0.02082	-0.0207	-0.02134	-0.02228	-0.02214	-0.02204	-0.02198	-0.02187	-0.02195	-0.02237	-0.02247	-0.02272	-0.02242	-0.0226	-0.02254	-0.02235	-0.02239
3827.23	-0.0176	-0.01809	-0.0185	-0.01792	-0.01772	-0.01721	-0.01714	-0.01692	-0.01741	-0.0195	-0.01975	-0.01976	-0.01963	-0.0193	-0.01971	-0.02	-0.01986	-0.01969	-0.01952	-0.01969	-0.0198	-0.02018	-0.02044	-0.02103	-0.02089	-0.02149	-0.02245	-0.02235	-0.02225	-0.02214	-0.02203	-0.02219	-0.02256	-0.02273	-0.02293	-0.02261	-0.0228	-0.02275	-0.02257	-0.02258
3825.94	-0.01762	-0.01813	-0.01852	-0.01798	-0.01776	-0.01725	-0.01718	-0.01692	-0.01749	-0.01955	-0.0198	-0.01982	-0.01967	-0.01936	-0.01979	-0.02011	-0.01994	-0.0198	-0.0196	-0.01978	-0.01988	-0.02027	-0.02053	-0.02118	-0.021	-0.02155	-0.02253	-0.02246	-0.02236	-0.02221	-0.0221	-0.02234	-0.02267	-0.02289	-0.02306	-0.02271	-0.02291	-0.02288	-0.0227	-0.02267
3824.66	-0.01757	-0.01808	-0.01846	-0.01797	-0.01776	-0.01721	-0.01715	-0.01686	-0.01749	-0.01952	-0.01976	-0.01983	-0.01964	-0.01936	-0.01981	-0.02014	-0.01996	-0.01985	-0.01961	-0.01979	-0.01989	-0.02029	-0.02056	-0.02126	-0.02106	-0.02154	-0.02252	-0.0225	-0.02239	-0.02222	-0.02212	-0.02242	-0.02272	-0.02297	-0.02313	-0.02274	-0.02296	-0.02293	-0.02276	-0.02267
3823.37	-0.01751	-0.01799	-0.01836	-0.01792	-0.01772	-0.01711	-0.01709	-0.01677	-0.01745	-0.01944	-0.01968	-0.01981	-0.01958	-0.01932	-0.01979	-0.02013	-0.01995	-0.01986	-0.01957	-0.01977	-0.01986	-0.02026	-0.02056	-0.0213	-0.02108	-0.02149	-0.02246	-0.0225	-0.02238	-0.02219	-0.02211	-0.02243	-0.02273	-0.02298	-0.02316	-0.02274	-0.02296	-0.02295	-0.02276	-0.02262
3822.09	-0.01746	-0.01792	-0.01829	-0.01787	-0.0177	-0.01703	-0.01704	-0.01671	-0.01741	-0.01937	-0.0196	-0.01981	-0.01953	-0.01929	-0.01978	-0.0201	-0.01995	-0.01988	-0.01952	-0.01974	-0.01985	-0.02023	-0.02056	-0.02131	-0.0211	-0.02146	-0.02241	-0.0225	-0.02235	-0.02217	-0.02211	-0.02243	-0.02275	-0.02298	-0.02317	-0.02274	-0.02296	-0.02296	-0.02275	-0.02257
3820.8	-0.01749	-0.01793	-0.0183	-0.01787	-0.01771	-0.017	-0.01705	-0.01671	-0.01741	-0.01935	-0.01958	-0.01986	-0.01956	-0.01931	-0.01981	-0.02011	-0.01999	-0.01992	-0.01951	-0.01975	-0.01988	-0.02024	-0.0206	-0.02134	-0.02116	-0.02148	-0.0224	-0.02253	-0.02236	-0.02218	-0.02217	-0.02243	-0.02281	-0.023	-0.0232	-0.02277	-0.023	-0.02299	-0.02276	-0.02257
3819.51	-0.0176	-0.01802	-0.01842	-0.01795	-0.01779	-0.01707	-0.01713	-0.01681	-0.01748	-0.01943	-0.01963	-0.01998	-0.01967	-0.01939	-0.01988	-0.02016	-0.02008	-0.02001	-0.01957	-0.01981	-0.01997	-0.02031	-0.02069	-0.02139	-0.02126	-0.02157	-0.02246	-0.02262	-0.02241	-0.02224	-0.02229	-0.02247	-0.02293	-0.02305	-0.02327	-0.02285	-0.02308	-0.02305	-0.02282	-0.02264
3818.23	-0.0178	-0.01821	-0.01863	-0.0181	-0.01792	-0.01724	-0.01729	-0.017	-0.01763	-0.01959	-0.01977	-0.02016	-0.01986	-0.01954	-0.01999	-0.02026	-0.02021	-0.02012	-0.01969	-0.01991	-0.0201	-0.02043	-0.02081	-0.02146	-0.02141	-0.02172	-0.02258	-0.02275	-0.02252	-0.02236	-0.02246	-0.02255	-0.02308	-0.02316	-0.02337	-0.02297	-0.02321	-0.02316	-0.02294	-0.02278
3816.94	-0.01806	-0.01848	-0.01892	-0.01832	-0.01811	-0.01749	-0.01751	-0.01727	-0.01784	-0.01983	-0.01996	-0.02039	-0.02011	-0.01974	-0.02014	-0.02041	-0.02036	-0.02026	-0.01986	-0.02006	-0.02026	-0.02059	-0.02097	-0.02156	-0.02159	-0.02191	-0.02275	-0.02292	-0.02268	-0.02252	-0.02266	-0.02268	-0.02325	-0.0233	-0.02349	-0.02312	-0.02337	-0.0233	-0.0231	-0.02299
3815.66	-0.01836	-0.01878	-0.01923	-0.01858	-0.01835	-0.0178	-0.01778	-0.01759	-0.01809	-0.02011	-0.02021	-0.02064	-0.02039	-0.01996	-0.02032	-0.02058	-0.02054	-0.02042	-0.02007	-0.02024	-0.02044	-0.02078	-0.02116	-0.02169	-0.0218	-0.02213	-0.02295	-0.02311	-0.02288	-0.02271	-0.02289	-0.02285	-0.02345	-0.02347	-0.02364	-0.0233	-0.02356	-0.02347	-0.02329	-0.02324
3814.37	-0.01866	-0.01909	-0.01955	-0.01884	-0.01859	-0.01811	-0.01807	-0.01791	-0.01836	-0.02041	-0.02046	-0.02089	-0.02067	-0.02019	-0.02052	-0.02077	-0.02074	-0.02059	-0.0203	-0.02045	-0.02064	-0.02099	-0.02137	-0.02185	-0.02202	-0.02238	-0.02317	-0.02332	-0.0231	-0.02292	-0.02312	-0.02305	-0.02365	-0.02366	-0.0238	-0.02349	-0.02377	-0.02366	-0.02349	-0.02351
3813.09	-0.01892	-0.01938	-0.01982	-0.01908	-0.01881	-0.01839	-0.01832	-0.01819	-0.0186	-0.02067	-0.0207	-0.0211	-0.02092	-0.02041	-0.0207	-0.02095	-0.02093	-0.02075	-0.02051	-0.02066	-0.02083	-0.02119	-0.02156	-0.02201	-0.02222	-0.02261	-0.02339	-0.02351	-0.02332	-0.02313	-0.02333	-0.02326	-0.02385	-0.02384	-0.02395	-0.02367	-0.02397	-0.02384	-0.02367	-0.02376
3811.8	-0.01912	-0.01959	-0.02001	-0.01925	-0.01898	-0.0186	-0.01852	-0.01842	-0.01878	-0.02087	-0.02088	-0.02126	-0.02109	-0.02059	-0.02085	-0.02109	-0.02109	-0.02087	-0.02069	-0.02085	-0.02098	-0.02136	-0.02172	-0.02215	-0.02238	-0.02281	-0.02357	-0.02367	-0.0235	-0.0233	-0.0235	-0.02343	-0.02402	-0.02399	-0.02408	-0.02384	-0.02415	-0.024	-0.02383	-0.02397
3810.51	-0.01923	-0.01972	-0.02012	-0.01936	-0.0191	-0.01873	-0.01865	-0.01856	-0.01889	-0.02099	-0.021	-0.02136	-0.02117	-0.02071	-0.02095	-0.0212	-0.02121	-0.02095	-0.02082	-0.02098	-0.02109	-0.02147	-0.02184	-0.02227	-0.02249	-0.02297	-0.02369	-0.02379	-0.02364	-0.02344	-0.02361	-0.02357	-0.02414	-0.0241	-0.02418	-0.02397	-0.02429	-0.02412	-0.02395	-0.02412
3809.23	-0.01928	-0.01978	-0.02014	-0.01941	-0.01917	-0.01879	-0.01871	-0.01864	-0.01895	-0.02104	-0.02106	-0.02142	-0.02119	-0.02079	-0.02102	-0.02127	-0.02128	-0.021	-0.02093	-0.02107	-0.02117	-0.02155	-0.02191	-0.02236	-0.02256	-0.02308	-0.02378	-0.02387	-0.02374	-0.02354	-0.02368	-0.02367	-0.02422	-0.02418	-0.02427	-0.02408	-0.02439	-0.02421	-0.02405	-0.02422
3807.94	-0.01929	-0.01978	-0.02012	-0.01943	-0.01922	-0.01881	-0.01873	-0.01867	-0.01897	-0.02102	-0.02109	-0.02144	-0.02117	-0.02082	-0.02106	-0.02134	-0.02133	-0.02103	-0.02102	-0.02112	-0.02122	-0.02159	-0.02196	-0.02243	-0.02261	-0.02317	-0.02385	-0.02393	-0.0238	-0.02363	-0.02373	-0.02375	-0.02428	-0.02426	-0.02434	-0.02418	-0.02448	-0.02428	-0.02413	-0.02427
3806.66	-0.01927	-0.01976	-0.02009	-0.01945	-0.01927	-0.01881	-0.01872	-0.01868	-0.01898	-0.02099	-0.0211	-0.02145	-0.02114	-0.02085	-0.0211	-0.0214	-0.02136	-0.02106	-0.02111	-0.02117	-0.02126	-0.02163	-0.02202	-0.0225	-0.02265	-0.02325	-0.02392	-0.024	-0.02386	-0.02373	-0.02378	-0.02383	-0.02433	-0.02435	-0.02442	-0.02428	-0.02455	-0.02435	-0.02422	-0.02429
3805.37	-0.01926	-0.01974	-0.02006	-0.01948	-0.01933	-0.01882	-0.01871	-0.01868	-0.01901	-0.02094	-0.02112	-0.02146	-0.02112	-0.02087	-0.02115	-0.02147	-0.02138	-0.0211	-0.02119	-0.0212	-0.02129	-0.02167	-0.02209	-0.02257	-0.02271	-0.02333	-0.024	-0.02406	-0.0239	-0.02381	-0.02383	-0.02392	-0.02438	-0.02446	-0.0245	-0.02439	-0.02461	-0.02442	-0.0243	-0.02431
3804.09	-0.01925	-0.01974	-0.02006	-0.01953	-0.0194	-0.01886	-0.01872	-0.0187	-0.01906	-0.02092	-0.02114	-0.02146	-0.02112	-0.02089	-0.0212	-0.02154	-0.02141	-0.02113	-0.02126	-0.02124	-0.02132	-0.02171	-0.02215	-0.02263	-0.02276	-0.02339	-0.02409	-0.02413	-0.02394	-0.02389	-0.02389	-0.02399	-0.02442	-0.02457	-0.02457	-0.02448	-0.02466	-0.0245	-0.02438	-0.02433
3802.8	-0.01928	-0.01976	-0.0201	-0.01961	-0.01948	-0.01893	-0.01876	-0.01875	-0.01913	-0.02092	-0.02117	-0.02147	-0.02114	-0.02093	-0.02127	-0.0216	-0.02145	-0.02117	-0.02131	-0.02126	-0.02136	-0.02175	-0.02221	-0.02268	-0.02281	-0.02344	-0.02418	-0.02419	-0.02397	-0.02395	-0.02394	-0.02406	-0.02446	-0.02468	-0.02464	-0.02458	-0.0247	-0.02457	-0.02445	-0.02436
3801.52	-0.01934	-0.01982	-0.02018	-0.01971	-0.01957	-0.01903	-0.01883	-0.01883	-0.01922	-0.02096	-0.02123	-0.0215	-0.02119	-0.02098	-0.02135	-0.02166	-0.0215	-0.02123	-0.02135	-0.0213	-0.02141	-0.0218	-0.02227	-0.02273	-0.02288	-0.02348	-0.02427	-0.02426	-0.02402	-0.02402	-0.024	-0.02414	-0.02451	-0.02478	-0.02471	-0.02466	-0.02475	-0.02465	-0.02451	-0.02443
3800.23	-0.01944	-0.01994	-0.02031	-0.01986	-0.01967	-0.01918	-0.01894	-0.01895	-0.01933	-0.02106	-0.02132	-0.02157	-0.02128	-0.02104	-0.02145	-0.02173	-0.02159	-0.02131	-0.0214	-0.02136	-0.0215	-0.02188	-0.02235	-0.0228	-0.02296	-0.02354	-0.02438	-0.02434	-0.0241	-0.02411	-0.02408	-0.02423	-0.02459	-0.02488	-0.0248	-0.02476	-0.02482	-0.02474	-0.02459	-0.02452
3798.94	-0.01958	-0.02009	-0.02047	-0.02002	-0.01979	-0.01935	-0.01908	-0.01909	-0.01946	-0.02121	-0.02144	-0.02168	-0.02141	-0.02112	-0.02156	-0.02182	-0.0217	-0.02142	-0.02147	-0.02143	-0.02161	-0.02197	-0.02244	-0.02289	-0.02305	-0.02361	-0.02448	-0.02444	-0.02421	-0.02422	-0.02418	-0.02433	-0.0247	-0.02498	-0.0249	-0.02485	-0.0249	-0.02484	-0.02468	-0.02465
3797.66	-0.01974	-0.02027	-0.02065	-0.02019	-0.01991	-0.01952	-0.01923	-0.01926	-0.0196	-0.02138	-0.02158	-0.02183	-0.02156	-0.02122	-0.02167	-0.02191	-0.02182	-0.02154	-0.02153	-0.0215	-0.02172	-0.02207	-0.02253	-0.02297	-0.02314	-0.02368	-0.02458	-0.02455	-0.02433	-0.02432	-0.02429	-0.02443	-0.02481	-0.02507	-0.025	-0.02494	-0.02498	-0.02495	-0.02477	-0.02479
3796.37	-0.01991	-0.02045	-0.02082	-0.02035	-0.02002	-0.01968	-0.01939	-0.01943	-0.01973	-0.02156	-0.02172	-0.02198	-0.02171	-0.02132	-0.02177	-0.022	-0.02193	-0.02166	-0.02159	-0.02157	-0.02182	-0.02216	-0.02261	-0.02303	-0.02322	-0.02374	-0.02465	-0.02464	-0.02444	-0.0244	-0.02439	-0.02452	-0.02493	-0.02513	-0.02508	-0.02502	-0.02506	-0.02504	-0.02486	-0.02493
3795.09	-0.02007	-0.02062	-0.02098	-0.02048	-0.02013	-0.01981	-0.01953	-0.01959	-0.01986	-0.02174	-0.02185	-0.02213	-0.02186	-0.02142	-0.02185	-0.02208	-0.02204	-0.02176	-0.02164	-0.02163	-0.02191	-0.02224	-0.02268	-0.02308	-0.02329	-0.02379	-0.02471	-0.02472	-0.02454	-0.02445	-0.02448	-0.02459	-0.02503	-0.02517	-0.02515	-0.02508	-0.02514	-0.02513	-0.02495	-0.02507
3793.8	-0.02022	-0.02078	-0.02112	-0.02058	-0.02023	-0.01992	-0.01967	-0.01974	-0.01997	-0.02189	-0.02196	-0.02226	-0.02199	-0.02153	-0.02192	-0.02215	-0.02212	-0.02184	-0.02169	-0.02168	-0.02198	-0.0223	-0.02274	-0.02311	-0.02334	-0.02383	-0.02475	-0.02479	-0.02461	-0.02448	-0.02456	-0.02464	-0.0251	-0.02518	-0.02521	-0.02513	-0.02522	-0.02519	-0.02502	-0.0252
3792.52	-0.02036	-0.0209	-0.02122	-0.02065	-0.02031	-0.01999	-0.01978	-0.01986	-0.02006	-0.02202	-0.02205	-0.02236	-0.0221	-0.02162	-0.02197	-0.0222	-0.02219	-0.0219	-0.02173	-0.02173	-0.02204	-0.02234	-0.02279	-0.02312	-0.02337	-0.02387	-0.02478	-0.02484	-0.02465	-0.02449	-0.02463	-0.02468	-0.02515	-0.02518	-0.02525	-0.02517	-0.02529	-0.02524	-0.02509	-0.02531
3791.23	-0.02046	-0.021	-0.0213	-0.02069	-0.02038	-0.02004	-0.01987	-0.01996	-0.02012	-0.02211	-0.02211	-0.02242	-0.02217	-0.02171	-0.02202	-0.02224	-0.02224	-0.02194	-0.02176	-0.02177	-0.02208	-0.02238	-0.02283	-0.02313	-0.0234	-0.02392	-0.02481	-0.02487	-0.02468	-0.02449	-0.02469	-0.02471	-0.02519	-0.02517	-0.02527	-0.02521	-0.02535	-0.02529	-0.02514	-0.02541
3789.95	-0.02054	-0.02106	-0.02134	-0.02071	-0.02043	-0.02006	-0.01994	-0.02002	-0.02016	-0.02218	-0.02215	-0.02246	-0.02222	-0.02178	-0.02205	-0.02226	-0.02227	-0.02197	-0.02178	-0.02181	-0.02212	-0.02241	-0.02287	-0.02315	-0.02341	-0.02396	-0.02485	-0.0249	-0.02469	-0.0245	-0.02474	-0.02474	-0.02522	-0.02517	-0.0253	-0.02525	-0.02541	-0.02532	-0.02519	-0.02548
3788.66	-0.02059	-0.02109	-0.02136	-0.02073	-0.02047	-0.02008	-0.01998	-0.02006	-0.02017	-0.02221	-0.02218	-0.02247	-0.02224	-0.02183	-0.02207	-0.02228	-0.02228	-0.02198	-0.02179	-0.02185	-0.02215	-0.02244	-0.0229	-0.02318	-0.02343	-0.024	-0.02488	-0.02491	-0.0247	-0.02452	-0.02478	-0.02478	-0.02525	-0.02517	-0.02533	-0.02529	-0.02545	-0.02535	-0.02523	-0.02553
3787.37	-0.02061	-0.0211	-0.02136	-0.02073	-0.02049	-0.02008	-0.01999	-0.02008	-0.02017	-0.02222	-0.02218	-0.02246	-0.02224	-0.02186	-0.02207	-0.02228	-0.02227	-0.02198	-0.0218	-0.02189	-0.02217	-0.02248	-0.02293	-0.02322	-0.02345	-0.02404	-0.02492	-0.02492	-0.02471	-0.02454	-0.02482	-0.0248	-0.02527	-0.02517	-0.02535	-0.02532	-0.02549	-0.02537	-0.02525	-0.02555
3786.09	-0.0206	-0.0211	-0.02134	-0.02074	-0.0205	-0.02008	-0.01999	-0.02007	-0.02016	-0.02222	-0.02217	-0.02244	-0.02222	-0.02188	-0.02207	-0.02229	-0.02226	-0.02198	-0.0218	-0.02191	-0.02218	-0.02251	-0.02294	-0.02326	-0.02347	-0.02407	-0.02495	-0.02492	-0.02471	-0.02456	-0.02484	-0.02483	-0.02528	-0.02519	-0.02537	-0.02535	-0.0255	-0.02538	-0.02525	-0.02556
3784.8	-0.02059	-0.02109	-0.02131	-0.02074	-0.02051	-0.02008	-0.01998	-0.02006	-0.02015	-0.02219	-0.02215	-0.02242	-0.02219	-0.02188	-0.02206	-0.02229	-0.02223	-0.02196	-0.02179	-0.02192	-0.02218	-0.02254	-0.02295	-0.02331	-0.02349	-0.02408	-0.02496	-0.02492	-0.02471	-0.02458	-0.02484	-0.02484	-0.02529	-0.0252	-0.02539	-0.02538	-0.0255	-0.02538	-0.02525	-0.02554
3783.52	-0.02058	-0.02107	-0.02129	-0.02073	-0.02051	-0.02008	-0.01997	-0.02004	-0.02013	-0.02216	-0.02212	-0.02241	-0.02216	-0.02187	-0.02205	-0.02229	-0.02219	-0.02195	-0.02179	-0.02192	-0.02217	-0.02257	-0.02295	-0.02334	-0.02351	-0.02408	-0.02497	-0.02492	-0.0247	-0.02459	-0.02484	-0.02483	-0.0253	-0.02522	-0.0254	-0.02539	-0.02548	-0.02538	-0.02523	-0.02552
3782.23	-0.02057	-0.02106	-0.02128	-0.02073	-0.02052	-0.02009	-0.01996	-0.02002	-0.02012	-0.02213	-0.02209	-0.02239	-0.02213	-0.02186	-0.02204	-0.0223	-0.02216	-0.02194	-0.02178	-0.02191	-0.02216	-0.02259	-0.02295	-0.02336	-0.02352	-0.02407	-0.02496	-0.02492	-0.02469	-0.0246	-0.02482	-0.02482	-0.0253	-0.02524	-0.0254	-0.0254	-0.02545	-0.02538	-0.0252	-0.02551
3780.95	-0.02057	-0.02106	-0.02128	-0.02074	-0.02055	-0.02012	-0.01998	-0.02001	-0.02012	-0.0221	-0.02208	-0.02239	-0.02211	-0.02187	-0.02204	-0.02231	-0.02214	-0.02194	-0.02177	-0.02191	-0.02215	-0.02261	-0.02295	-0.02338	-0.02353	-0.02406	-0.02496	-0.02493	-0.02469	-0.02461	-0.0248	-0.02481	-0.0253	-0.02527	-0.02539	-0.0254	-0.02542	-0.0254	-0.02519	-0.02551
3779.66	-0.02059	-0.02108	-0.0213	-0.02075	-0.02057	-0.02015	-0.02001	-0.02003	-0.02014	-0.0221	-0.02208	-0.02241	-0.02211	-0.02188	-0.02205	-0.02233	-0.02214	-0.02195	-0.02178	-0.02191	-0.02217	-0.02263	-0.02296	-0.02339	-0.02354	-0.02406	-0.02496	-0.02495	-0.02471	-0.02462	-0.02479	-0.0248	-0.02531	-0.0253	-0.02539	-0.02539	-0.0254	-0.02541	-0.02519	-0.02552
3778.37	-0.02062	-0.02112	-0.02134	-0.02077	-0.0206	-0.02019	-0.02005	-0.02005	-0.02016	-0.0221	-0.0221	-0.02243	-0.02214	-0.0219	-0.02207	-0.02236	-0.02215	-0.02197	-0.02179	-0.02192	-0.0222	-0.02264	-0.02298	-0.0234	-0.02354	-0.02407	-0.02497	-0.02498	-0.02473	-0.02463	-0.0248	-0.02481	-0.02533	-0.02533	-0.02539	-0.02538	-0.02539	-0.02544	-0.02521	-0.02554
3777.09	-0.02065	-0.02116	-0.02138	-0.02079	-0.02063	-0.02023	-0.02009	-0.02008	-0.02019	-0.02212	-0.02212	-0.02246	-0.02217	-0.02191	-0.0221	-0.02238	-0.02218	-0.02198	-0.02181	-0.02193	-0.02223	-0.02265	-0.02299	-0.02341	-0.02354	-0.02408	-0.02498	-0.02501	-0.02476	-0.02464	-0.02482	-0.02482	-0.02536	-0.02536	-0.02539	-0.02536	-0.02539	-0.02545	-0.02524	-0.02557
3775.8	-0.02067	-0.0212	-0.02141	-0.02079	-0.02064	-0.02024	-0.02013	-0.02011	-0.02021	-0.02213	-0.02213	-0.02248	-0.0222	-0.02192	-0.02213	-0.0224	-0.0222	-0.022	-0.02182	-0.02195	-0.02225	-0.02264	-0.023	-0.02341	-0.02353	-0.02409	-0.02499	-0.02502	-0.02478	-0.02465	-0.02484	-0.02483	-0.02538	-0.02538	-0.0254	-0.02534	-0.0254	-0.02546	-0.02528	-0.02559
3774.52	-0.02067	-0.02121	-0.02142	-0.02079	-0.02064	-0.02024	-0.02015	-0.02011	-0.02022	-0.02213	-0.02213	-0.02248	-0.02221	-0.02191	-0.02216	-0.02239	-0.0222	-0.022	-0.02183	-0.02195	-0.02225	-0.02261	-0.02298	-0.02341	-0.02351	-0.02409	-0.02498	-0.02502	-0.02479	-0.02465	-0.02486	-0.02484	-0.02539	-0.02539	-0.0254	-0.02532	-0.0254	-0.02546	-0.0253	-0.0256
3773.23	-0.02065	-0.02118	-0.02141	-0.02077	-0.02061	-0.02021	-0.02014	-0.02009	-0.02022	-0.0221	-0.0221	-0.02246	-0.02218	-0.02189	-0.02216	-0.02237	-0.02219	-0.02199	-0.02183	-0.02195	-0.02223	-0.02257	-0.02295	-0.02341	-0.02349	-0.02409	-0.02496	-0.025	-0.02477	-0.02466	-0.02487	-0.02485	-0.02538	-0.02539	-0.0254	-0.0253	-0.0254	-0.02544	-0.02531	-0.0256
3771.95	-0.02061	-0.02114	-0.02137	-0.02075	-0.02057	-0.02016	-0.02011	-0.02005	-0.0202	-0.02204	-0.02205	-0.02242	-0.02212	-0.02185	-0.02215	-0.02233	-0.02217	-0.02198	-0.02183	-0.02194	-0.02219	-0.02253	-0.02292	-0.02341	-0.02347	-0.02408	-0.02494	-0.02498	-0.02474	-0.02467	-0.02487	-0.02485	-0.02537	-0.02538	-0.0254	-0.0253	-0.0254	-0.02542	-0.0253	-0.02558
3770.66	-0.02057	-0.02108	-0.02133	-0.02072	-0.02051	-0.0201	-0.02007	-0.02	-0.02017	-0.02198	-0.022	-0.02237	-0.02205	-0.0218	-0.02212	-0.02228	-0.02214	-0.02197	-0.02183	-0.02192	-0.02216	-0.02249	-0.02289	-0.02341	-0.02345	-0.02406	-0.02492	-0.02495	-0.02471	-0.02468	-0.02487	-0.02485	-0.02535	-0.02537	-0.02538	-0.0253	-0.02539	-0.0254	-0.02529	-0.02555
3769.38	-0.02053	-0.02103	-0.0213	-0.02071	-0.02046	-0.02004	-0.02002	-0.01994	-0.02013	-0.02192	-0.02195	-0.02233	-0.02199	-0.02175	-0.02208	-0.02224	-0.02212	-0.02197	-0.02184	-0.02191	-0.02213	-0.02247	-0.02288	-0.02342	-0.02344	-0.02405	-0.02491	-0.02492	-0.02468	-0.0247	-0.02487	-0.02486	-0.02534	-0.02536	-0.02537	-0.02532	-0.02538	-0.02538	-0.02526	-0.02551
3768.09	-0.02051	-0.02099	-0.02127	-0.02071	-0.02042	-0.02	-0.01997	-0.0199	-0.02011	-0.02187	-0.02191	-0.0223	-0.02194	-0.0217	-0.02203	-0.0222	-0.02211	-0.02197	-0.02185	-0.0219	-0.02211	-0.02247	-0.02288	-0.02343	-0.02344	-0.02404	-0.0249	-0.02489	-0.02466	-0.02472	-0.02487	-0.02487	-0.02534	-0.02536	-0.02535	-0.02534	-0.02537	-0.02536	-0.02524	-0.02549
3766.8	-0.02051	-0.02098	-0.02125	-0.02072	-0.0204	-0.01999	-0.01995	-0.01987	-0.0201	-0.02184	-0.02189	-0.02229	-0.02191	-0.02167	-0.022	-0.02219	-0.02211	-0.02197	-0.02186	-0.02191	-0.02211	-0.02247	-0.0229	-0.02343	-0.02345	-0.02404	-0.02491	-0.02486	-0.02466	-0.02473	-0.02487	-0.02488	-0.02535	-0.02536	-0.02534	-0.02536	-0.02537	-0.02535	-0.02522	-0.02547
3765.52	-0.02052	-0.02099	-0.02125	-0.02074	-0.0204	-0.02	-0.01994	-0.01986	-0.0201	-0.02182	-0.0219	-0.0223	-0.0219	-0.02165	-0.02197	-0.02219	-0.02212	-0.02198	-0.02186	-0.02191	-0.02212	-0.02248	-0.02292	-0.02342	-0.02346	-0.02404	-0.02493	-0.02485	-0.02467	-0.02475	-0.02487	-0.0249	-0.02536	-0.02536	-0.02535	-0.02538	-0.02537	-0.02534	-0.02522	-0.02547
3764.23	-0.02054	-0.021	-0.02125	-0.02077	-0.02042	-0.02001	-0.01994	-0.01985	-0.0201	-0.02182	-0.02191	-0.02231	-0.0219	-0.02164	-0.02195	-0.0222	-0.02213	-0.02198	-0.02186	-0.02193	-0.02213	-0.02249	-0.02295	-0.02342	-0.02347	-0.02405	-0.02495	-0.02485	-0.0247	-0.02476	-0.02486	-0.02491	-0.02538	-0.02537	-0.02537	-0.0254	-0.02538	-0.02535	-0.02522	-0.02548
3762.95	-0.02055	-0.021	-0.02125	-0.02079	-0.02045	-0.02003	-0.01995	-0.01986	-0.02011	-0.02182	-0.02192	-0.02233	-0.0219	-0.02165	-0.02195	-0.02222	-0.02216	-0.02199	-0.02187	-0.02194	-0.02216	-0.0225	-0.02298	-0.02343	-0.0235	-0.02408	-0.02498	-0.02486	-0.02473	-0.02478	-0.02486	-0.02494	-0.02541	-0.02538	-0.02541	-0.02542	-0.0254	-0.02537	-0.02524	-0.0255
3761.66	-0.02055	-0.02099	-0.02124	-0.02081	-0.02048	-0.02004	-0.01996	-0.01985	-0.02011	-0.02182	-0.02193	-0.02235	-0.02189	-0.02166	-0.02195	-0.02225	-0.02218	-0.02201	-0.02189	-0.02196	-0.02219	-0.02252	-0.023	-0.02344	-0.02354	-0.02412	-0.02502	-0.0249	-0.02477	-0.02481	-0.02486	-0.02498	-0.02544	-0.02541	-0.02546	-0.02544	-0.02543	-0.02539	-0.02527	-0.02552
3760.38	-0.02052	-0.02095	-0.02121	-0.0208	-0.02049	-0.02002	-0.01994	-0.01983	-0.0201	-0.02181	-0.02194	-0.02234	-0.02188	-0.02168	-0.02195	-0.02228	-0.0222	-0.02202	-0.02191	-0.02198	-0.02222	-0.02255	-0.02301	-0.02346	-0.02358	-0.02417	-0.02506	-0.02494	-0.02481	-0.02485	-0.02487	-0.02501	-0.02546	-0.02543	-0.02551	-0.02545	-0.02546	-0.02543	-0.0253	-0.02554
3759.09	-0.02046	-0.02088	-0.02115	-0.02077	-0.02047	-0.01996	-0.0199	-0.01978	-0.02007	-0.02177	-0.02192	-0.02231	-0.02186	-0.02168	-0.02194	-0.02228	-0.0222	-0.02203	-0.02191	-0.02198	-0.02224	-0.02257	-0.02301	-0.02348	-0.02362	-0.02421	-0.02509	-0.02499	-0.02483	-0.02487	-0.02487	-0.02505	-0.02547	-0.02545	-0.02555	-0.02544	-0.02548	-0.02545	-0.02532	-0.02553
3757.81	-0.02034	-0.02076	-0.02105	-0.0207	-0.0204	-0.01986	-0.0198	-0.01967	-0.02	-0.0217	-0.02186	-0.02223	-0.0218	-0.02164	-0.02191	-0.02225	-0.02218	-0.02202	-0.02189	-0.02195	-0.02223	-0.02257	-0.02298	-0.02349	-0.02364	-0.02423	-0.0251	-0.025	-0.02482	-0.02487	-0.02486	-0.02505	-0.02544	-0.02545	-0.02555	-0.02539	-0.02546	-0.02544	-0.0253	-0.02548
3756.52	-0.02017	-0.02059	-0.02089	-0.02058	-0.02028	-0.0197	-0.01966	-0.0195	-0.01987	-0.02156	-0.02176	-0.02208	-0.0217	-0.02156	-0.02185	-0.02218	-0.02211	-0.02197	-0.02182	-0.02189	-0.02218	-0.02254	-0.02292	-0.02346	-0.02363	-0.0242	-0.02507	-0.02497	-0.02476	-0.02483	-0.02481	-0.02501	-0.02537	-0.02541	-0.02551	-0.02531	-0.0254	-0.02539	-0.02524	-0.02538
3755.23	-0.01995	-0.02037	-0.02068	-0.0204	-0.02012	-0.0195	-0.01946	-0.01927	-0.0197	-0.02136	-0.02159	-0.02187	-0.02154	-0.02142	-0.02174	-0.02205	-0.022	-0.02188	-0.0217	-0.02179	-0.02207	-0.02246	-0.02282	-0.0234	-0.02358	-0.02412	-0.02498	-0.0249	-0.02465	-0.02474	-0.02472	-0.02492	-0.02524	-0.02532	-0.02542	-0.02518	-0.02529	-0.02529	-0.02513	-0.02522
3753.95	-0.01969	-0.02011	-0.02044	-0.0202	-0.01994	-0.01925	-0.01923	-0.01899	-0.01948	-0.0211	-0.02137	-0.02162	-0.02132	-0.02123	-0.0216	-0.02187	-0.02184	-0.02174	-0.02154	-0.02166	-0.02192	-0.02234	-0.02269	-0.02331	-0.02349	-0.02401	-0.02485	-0.02478	-0.02451	-0.02463	-0.02459	-0.02478	-0.02506	-0.02519	-0.02529	-0.02502	-0.02514	-0.02514	-0.02499	-0.02501
3752.66	-0.01942	-0.01984	-0.02019	-0.01998	-0.01974	-0.019	-0.01898	-0.01869	-0.01925	-0.02082	-0.02113	-0.02135	-0.02108	-0.02101	-0.02144	-0.02168	-0.02166	-0.0216	-0.02137	-0.02153	-0.02174	-0.02221	-0.02255	-0.02323	-0.0234	-0.0239	-0.02471	-0.02464	-0.02437	-0.02452	-0.02444	-0.02463	-0.02488	-0.02503	-0.02516	-0.02486	-0.02496	-0.02498	-0.02484	-0.02478
3751.38	-0.0192	-0.01962	-0.01999	-0.01979	-0.01956	-0.01878	-0.01875	-0.01841	-0.01904	-0.02056	-0.0209	-0.02111	-0.02087	-0.0208	-0.02128	-0.0215	-0.02151	-0.02146	-0.02122	-0.02142	-0.02159	-0.0221	-0.02245	-0.02317	-0.02333	-0.0238	-0.02459	-0.02451	-0.02426	-0.02443	-0.02433	-0.0245	-0.02473	-0.02489	-0.02503	-0.02472	-0.0248	-0.02483	-0.0247	-0.02456
3750.09	-0.01904	-0.01947	-0.01987	-0.01966	-0.01941	-0.01862	-0.01858	-0.01819	-0.01888	-0.02036	-0.02073	-0.02094	-0.02071	-0.02062	-0.02116	-0.02137	-0.02139	-0.02137	-0.02114	-0.02136	-0.02149	-0.02204	-0.02239	-0.02316	-0.0233	-0.02375	-0.02452	-0.02441	-0.02419	-0.02437	-0.02426	-0.0244	-0.02464	-0.02479	-0.02494	-0.02462	-0.02468	-0.02471	-0.02459	-0.02439
3748.81	-0.01896	-0.0194	-0.01983	-0.01958	-0.01932	-0.01854	-0.01847	-0.01806	-0.01879	-0.02025	-0.02064	-0.02086	-0.02063	-0.0205	-0.02108	-0.02129	-0.02133	-0.02133	-0.0211	-0.02133	-0.02144	-0.02201	-0.02237	-0.02316	-0.0233	-0.02373	-0.02449	-0.02435	-0.02417	-0.02434	-0.02423	-0.02435	-0.0246	-0.02473	-0.02489	-0.02457	-0.0246	-0.02465	-0.02452	-0.02429
3747.52	-0.01896	-0.01942	-0.01987	-0.01956	-0.01928	-0.01854	-0.01843	-0.01803	-0.01877	-0.02023	-0.02061	-0.02084	-0.02061	-0.02045	-0.02104	-0.02126	-0.02131	-0.02132	-0.02111	-0.02133	-0.02142	-0.022	-0.02238	-0.02318	-0.02332	-0.02373	-0.02451	-0.02431	-0.02418	-0.02434	-0.02424	-0.02433	-0.02462	-0.02472	-0.02486	-0.02454	-0.02457	-0.02463	-0.02449	-0.02427
3746.23	-0.01901	-0.01949	-0.01996	-0.01958	-0.0193	-0.01861	-0.01846	-0.01809	-0.0188	-0.02028	-0.02064	-0.02089	-0.02065	-0.02045	-0.02104	-0.02129	-0.02132	-0.02134	-0.02115	-0.02135	-0.02144	-0.02201	-0.0224	-0.02321	-0.02335	-0.02374	-0.02455	-0.02431	-0.02421	-0.02436	-0.02428	-0.02434	-0.02467	-0.02475	-0.02486	-0.02456	-0.02458	-0.02465	-0.0245	-0.0243
3744.95	-0.01913	-0.01962	-0.02009	-0.01965	-0.01938	-0.01873	-0.01856	-0.01823	-0.01889	-0.02039	-0.02073	-0.021	-0.02074	-0.02051	-0.02108	-0.02136	-0.02139	-0.02141	-0.02122	-0.02141	-0.02152	-0.02206	-0.02247	-0.02326	-0.02341	-0.0238	-0.02464	-0.02437	-0.0243	-0.02442	-0.02436	-0.02441	-0.02476	-0.02482	-0.02491	-0.02462	-0.02466	-0.02472	-0.02456	-0.02439
3743.66	-0.01929	-0.01978	-0.02025	-0.01977	-0.0195	-0.01889	-0.0187	-0.01841	-0.01903	-0.02054	-0.02086	-0.02115	-0.02089	-0.02063	-0.02117	-0.02149	-0.02151	-0.02152	-0.02135	-0.02153	-0.02165	-0.02216	-0.02258	-0.02336	-0.02352	-0.02391	-0.02479	-0.02449	-0.02445	-0.02454	-0.0245	-0.02454	-0.02491	-0.02494	-0.02503	-0.02475	-0.02479	-0.02486	-0.02468	-0.02452
3742.38	-0.01946	-0.01994	-0.02042	-0.01991	-0.01964	-0.01906	-0.01886	-0.01861	-0.01919	-0.0207	-0.021	-0.02133	-0.02106	-0.02078	-0.0213	-0.02166	-0.02167	-0.02166	-0.02151	-0.0217	-0.02183	-0.02232	-0.02273	-0.02351	-0.02368	-0.02408	-0.02498	-0.02467	-0.02466	-0.02471	-0.02468	-0.02472	-0.02508	-0.02511	-0.02519	-0.02493	-0.02498	-0.02503	-0.02483	-0.02468
3741.09	-0.0196	-0.02006	-0.02054	-0.02004	-0.01977	-0.01919	-0.01899	-0.01877	-0.01933	-0.02082	-0.02114	-0.0215	-0.0212	-0.02092	-0.02143	-0.02182	-0.02184	-0.0218	-0.02167	-0.02188	-0.02202	-0.02248	-0.02288	-0.02367	-0.02385	-0.02428	-0.02517	-0.02487	-0.02487	-0.0249	-0.02486	-0.02491	-0.02525	-0.02528	-0.02537	-0.02513	-0.02518	-0.02522	-0.02498	-0.02482
3739.81	-0.01965	-0.02009	-0.02058	-0.02011	-0.01985	-0.01925	-0.01906	-0.01885	-0.01942	-0.02088	-0.02122	-0.0216	-0.02128	-0.02103	-0.02154	-0.02195	-0.02198	-0.02192	-0.02179	-0.02203	-0.02216	-0.02262	-0.02301	-0.02381	-0.024	-0.02444	-0.02532	-0.02505	-0.02505	-0.02507	-0.02501	-0.02507	-0.02537	-0.02543	-0.02553	-0.0253	-0.02536	-0.02538	-0.0251	-0.02492
3738.52	-0.01962	-0.02005	-0.02054	-0.02012	-0.01986	-0.01924	-0.01906	-0.01885	-0.01944	-0.02087	-0.02125	-0.02164	-0.02128	-0.02108	-0.0216	-0.02203	-0.02207	-0.022	-0.02186	-0.02213	-0.02226	-0.02272	-0.02309	-0.02391	-0.02411	-0.02456	-0.02542	-0.02519	-0.02517	-0.02521	-0.0251	-0.02518	-0.02545	-0.02555	-0.02565	-0.02543	-0.0255	-0.0255	-0.02517	-0.02497
3737.24	-0.01954	-0.01995	-0.02045	-0.02008	-0.01982	-0.01918	-0.01901	-0.01879	-0.0194	-0.02081	-0.02123	-0.02163	-0.02123	-0.02108	-0.02162	-0.02205	-0.02211	-0.02204	-0.02189	-0.02219	-0.02231	-0.02278	-0.02313	-0.02397	-0.02419	-0.02464	-0.02546	-0.02527	-0.02524	-0.02531	-0.02514	-0.02524	-0.02548	-0.02562	-0.02573	-0.02551	-0.02559	-0.02556	-0.02519	-0.02498
3735.95	-0.01944	-0.01985	-0.02035	-0.02004	-0.01976	-0.01911	-0.01894	-0.01871	-0.01935	-0.02075	-0.02121	-0.0216	-0.02118	-0.02107	-0.02164	-0.02206	-0.02213	-0.02206	-0.0219	-0.02222	-0.02235	-0.02282	-0.02316	-0.02402	-0.02425	-0.02469	-0.02549	-0.02533	-0.02529	-0.02538	-0.02518	-0.02527	-0.02551	-0.02567	-0.02577	-0.02555	-0.02564	-0.02559	-0.02519	-0.02496
3734.66	-0.01938	-0.0198	-0.02029	-0.02001	-0.01969	-0.01907	-0.01888	-0.01866	-0.01931	-0.02073	-0.0212	-0.02159	-0.02118	-0.02107	-0.02166	-0.02207	-0.02215	-0.02207	-0.02192	-0.02224	-0.02239	-0.02286	-0.0232	-0.02406	-0.02432	-0.02473	-0.02551	-0.02537	-0.02534	-0.02543	-0.02523	-0.0253	-0.02556	-0.02571	-0.02579	-0.02558	-0.02568	-0.02559	-0.02519	-0.02495
3733.38	-0.01937	-0.0198	-0.0203	-0.02002	-0.01965	-0.01907	-0.01886	-0.01866	-0.01931	-0.02076	-0.02123	-0.02162	-0.02123	-0.02109	-0.02171	-0.02209	-0.02217	-0.02209	-0.02197	-0.02227	-0.02245	-0.02291	-0.02325	-0.02411	-0.02438	-0.02478	-0.02555	-0.02541	-0.0254	-0.02548	-0.02529	-0.02534	-0.02563	-0.02573	-0.0258	-0.0256	-0.02571	-0.02559	-0.02519	-0.02496
3732.09	-0.01942	-0.01986	-0.02037	-0.02007	-0.01964	-0.01911	-0.0189	-0.01872	-0.01935	-0.02084	-0.02129	-0.02168	-0.02133	-0.02114	-0.02177	-0.02213	-0.02222	-0.02211	-0.02203	-0.02231	-0.02253	-0.02297	-0.02332	-0.02417	-0.02444	-0.02484	-0.0256	-0.02546	-0.02548	-0.02551	-0.02538	-0.0254	-0.02572	-0.02576	-0.02581	-0.02562	-0.02574	-0.0256	-0.02521	-0.025
3730.81	-0.01949	-0.01995	-0.02046	-0.02013	-0.01966	-0.01918	-0.01896	-0.01881	-0.01942	-0.02093	-0.02135	-0.02174	-0.02145	-0.02119	-0.02184	-0.02218	-0.02226	-0.02214	-0.0221	-0.02235	-0.02261	-0.02304	-0.02339	-0.02422	-0.02449	-0.02489	-0.02566	-0.02552	-0.02554	-0.02553	-0.02545	-0.02546	-0.0258	-0.02578	-0.02583	-0.02565	-0.02576	-0.02561	-0.02524	-0.02505
3729.52	-0.01956	-0.02003	-0.02054	-0.02018	-0.0197	-0.01924	-0.01904	-0.0189	-0.01949	-0.02101	-0.02139	-0.02179	-0.02156	-0.02124	-0.0219	-0.02221	-0.02229	-0.02215	-0.02215	-0.02236	-0.02266	-0.02308	-0.02344	-0.02425	-0.02451	-0.02493	-0.02571	-0.02555	-0.02558	-0.02554	-0.0255	-0.02552	-0.02585	-0.0258	-0.02584	-0.02566	-0.02578	-0.02562	-0.02526	-0.02509
3728.24	-0.01961	-0.02009	-0.02059	-0.02021	-0.01973	-0.01928	-0.0191	-0.01896	-0.01953	-0.02105	-0.02139	-0.0218	-0.02161	-0.02127	-0.02193	-0.02222	-0.02228	-0.02215	-0.02217	-0.02235	-0.02267	-0.02309	-0.02346	-0.02425	-0.0245	-0.02494	-0.02572	-0.02556	-0.02558	-0.02552	-0.0255	-0.02555	-0.02585	-0.02579	-0.02583	-0.02566	-0.02577	-0.02561	-0.02527	-0.02512
3726.95	-0.01962	-0.02011	-0.0206	-0.02021	-0.01975	-0.01929	-0.01914	-0.01899	-0.01954	-0.02104	-0.02135	-0.02177	-0.02161	-0.02126	-0.02192	-0.02218	-0.02224	-0.02211	-0.02214	-0.0223	-0.02263	-0.02305	-0.02343	-0.02422	-0.02444	-0.0249	-0.0257	-0.02552	-0.02553	-0.02547	-0.02546	-0.02553	-0.0258	-0.02574	-0.0258	-0.02562	-0.02573	-0.02557	-0.02525	-0.02511
3725.67	-0.0196	-0.0201	-0.02058	-0.02017	-0.01974	-0.01927	-0.01915	-0.01898	-0.0195	-0.02099	-0.02128	-0.02169	-0.02156	-0.02121	-0.02186	-0.02211	-0.02215	-0.02204	-0.02206	-0.02221	-0.02253	-0.02296	-0.02334	-0.02412	-0.02434	-0.02481	-0.02562	-0.02544	-0.02542	-0.02538	-0.02536	-0.02546	-0.0257	-0.02566	-0.02574	-0.02554	-0.02565	-0.0255	-0.0252	-0.02508
3724.38	-0.01957	-0.02007	-0.02054	-0.0201	-0.01971	-0.01922	-0.01913	-0.01895	-0.01943	-0.0209	-0.02119	-0.02157	-0.02146	-0.02113	-0.02176	-0.02199	-0.02202	-0.02192	-0.02193	-0.02207	-0.02238	-0.02281	-0.02321	-0.02397	-0.02418	-0.02466	-0.02549	-0.0253	-0.02526	-0.02523	-0.02523	-0.02533	-0.02557	-0.02553	-0.02563	-0.02542	-0.02551	-0.02539	-0.02511	-0.02502
3723.09	-0.01952	-0.02003	-0.02049	-0.02001	-0.01965	-0.01917	-0.01909	-0.0189	-0.01932	-0.0208	-0.02108	-0.02144	-0.02133	-0.02103	-0.02161	-0.02185	-0.02186	-0.02177	-0.02176	-0.02188	-0.02217	-0.02262	-0.02303	-0.02376	-0.02397	-0.02446	-0.0253	-0.02512	-0.02507	-0.02504	-0.02505	-0.02516	-0.02541	-0.02536	-0.02548	-0.02527	-0.02533	-0.02524	-0.02499	-0.02494
3721.81	-0.01948	-0.01997	-0.02043	-0.0199	-0.01958	-0.0191	-0.01903	-0.01884	-0.01921	-0.02069	-0.02097	-0.0213	-0.02117	-0.0209	-0.02144	-0.02167	-0.02167	-0.02158	-0.02154	-0.02166	-0.02193	-0.02239	-0.02281	-0.02351	-0.02372	-0.02421	-0.02506	-0.02491	-0.02484	-0.0248	-0.02484	-0.02494	-0.02523	-0.02515	-0.0253	-0.02509	-0.02513	-0.02506	-0.02485	-0.02483
3720.52	-0.01942	-0.01991	-0.02035	-0.01978	-0.01948	-0.01902	-0.01895	-0.01877	-0.01909	-0.02057	-0.02085	-0.02116	-0.02101	-0.02075	-0.02124	-0.02148	-0.02146	-0.02136	-0.0213	-0.0214	-0.02165	-0.02213	-0.02257	-0.02323	-0.02345	-0.02394	-0.02479	-0.02467	-0.02459	-0.02455	-0.0246	-0.0247	-0.02502	-0.02494	-0.02509	-0.02489	-0.02491	-0.02486	-0.02468	-0.02471
3719.24	-0.01935	-0.01983	-0.02026	-0.01965	-0.01937	-0.01892	-0.01886	-0.01868	-0.01896	-0.02044	-0.02072	-0.021	-0.02083	-0.02058	-0.02103	-0.02128	-0.02123	-0.02113	-0.02104	-0.02112	-0.02137	-0.02187	-0.02232	-0.02294	-0.02316	-0.02366	-0.0245	-0.02442	-0.02432	-0.02429	-0.02436	-0.02445	-0.0248	-0.02471	-0.02487	-0.02468	-0.02469	-0.02464	-0.02449	-0.02456
3717.95	-0.01926	-0.01973	-0.02014	-0.01951	-0.01925	-0.01879	-0.01875	-0.01856	-0.01882	-0.0203	-0.02056	-0.02084	-0.02063	-0.0204	-0.02081	-0.02107	-0.021	-0.02091	-0.02078	-0.02085	-0.02108	-0.0216	-0.02207	-0.02265	-0.02288	-0.02338	-0.02422	-0.02417	-0.02406	-0.02405	-0.02411	-0.0242	-0.02457	-0.0245	-0.02466	-0.02447	-0.02449	-0.02443	-0.02431	-0.0244
3716.67	-0.01913	-0.01959	-0.01999	-0.01936	-0.01911	-0.01864	-0.0186	-0.01842	-0.01867	-0.02014	-0.02037	-0.02065	-0.02042	-0.0202	-0.02059	-0.02086	-0.02077	-0.02069	-0.02053	-0.02059	-0.02082	-0.02134	-0.02183	-0.0224	-0.02262	-0.02313	-0.02397	-0.02394	-0.02381	-0.02384	-0.02388	-0.02399	-0.02433	-0.02431	-0.02446	-0.02426	-0.02431	-0.02423	-0.02413	-0.02423
3715.38	-0.01897	-0.01941	-0.01981	-0.01919	-0.01897	-0.01846	-0.01844	-0.01825	-0.01851	-0.01995	-0.02016	-0.02045	-0.02019	-0.02002	-0.02038	-0.02066	-0.02056	-0.02051	-0.02032	-0.02036	-0.0206	-0.02112	-0.02162	-0.0222	-0.02242	-0.02294	-0.02377	-0.02374	-0.02359	-0.02367	-0.02367	-0.02382	-0.02412	-0.02415	-0.02428	-0.02407	-0.02415	-0.02406	-0.02397	-0.02406
3714.09	-0.01879	-0.01921	-0.01962	-0.01903	-0.01883	-0.01826	-0.01828	-0.01807	-0.01835	-0.01975	-0.01995	-0.02026	-0.01997	-0.01984	-0.02021	-0.02049	-0.02038	-0.02036	-0.02015	-0.02019	-0.02043	-0.02094	-0.02145	-0.02205	-0.02228	-0.02281	-0.02362	-0.02361	-0.02342	-0.02356	-0.02352	-0.02371	-0.02394	-0.02403	-0.02414	-0.02392	-0.02402	-0.02393	-0.02384	-0.02391
3712.81	-0.01861	-0.01902	-0.01945	-0.01888	-0.01869	-0.01808	-0.01812	-0.0179	-0.01819	-0.01958	-0.01976	-0.0201	-0.01978	-0.0197	-0.02007	-0.02035	-0.02025	-0.02026	-0.02004	-0.02007	-0.02033	-0.02081	-0.02134	-0.02198	-0.02222	-0.02276	-0.02355	-0.02354	-0.02331	-0.0235	-0.02343	-0.02365	-0.02382	-0.02396	-0.02405	-0.02382	-0.02393	-0.02385	-0.02375	-0.02378
3711.52	-0.01848	-0.01888	-0.01933	-0.01876	-0.01857	-0.01793	-0.01799	-0.01776	-0.01806	-0.01945	-0.01962	-0.02	-0.01965	-0.01959	-0.01998	-0.02026	-0.02019	-0.02021	-0.01998	-0.02002	-0.02031	-0.02075	-0.0213	-0.02198	-0.02223	-0.02278	-0.02355	-0.02353	-0.02329	-0.02349	-0.02341	-0.02364	-0.02376	-0.02393	-0.02399	-0.02378	-0.02388	-0.02382	-0.0237	-0.02369
3710.24	-0.01839	-0.01881	-0.01926	-0.01868	-0.01847	-0.01783	-0.01789	-0.01767	-0.01796	-0.01936	-0.01953	-0.01996	-0.0196	-0.01953	-0.01993	-0.0202	-0.02017	-0.02018	-0.01998	-0.02001	-0.02033	-0.02073	-0.02131	-0.02201	-0.0223	-0.02283	-0.02359	-0.02358	-0.02332	-0.0235	-0.02344	-0.02365	-0.02376	-0.02391	-0.02397	-0.02377	-0.02387	-0.02381	-0.02368	-0.02362
3708.95	-0.01834	-0.01879	-0.01924	-0.01861	-0.01838	-0.01777	-0.01783	-0.01762	-0.01789	-0.01932	-0.01949	-0.01995	-0.01961	-0.01949	-0.0199	-0.02016	-0.02018	-0.02017	-0.01999	-0.02003	-0.02038	-0.02074	-0.02134	-0.02205	-0.02236	-0.02287	-0.02365	-0.02363	-0.02338	-0.02351	-0.02349	-0.02367	-0.0238	-0.02391	-0.02395	-0.02378	-0.02387	-0.02381	-0.02366	-0.02358
3707.67	-0.0183	-0.01879	-0.01923	-0.01855	-0.0183	-0.01774	-0.01778	-0.01759	-0.01784	-0.01929	-0.01948	-0.01995	-0.01964	-0.01946	-0.01987	-0.02012	-0.02019	-0.02013	-0.01998	-0.02002	-0.0204	-0.02074	-0.02134	-0.02205	-0.0224	-0.02288	-0.02367	-0.02366	-0.02343	-0.02348	-0.02352	-0.02365	-0.02383	-0.02388	-0.02393	-0.02378	-0.02386	-0.0238	-0.02363	-0.02355
3706.38	-0.01826	-0.01879	-0.01919	-0.01849	-0.01822	-0.01771	-0.01773	-0.01756	-0.01778	-0.01926	-0.01946	-0.01992	-0.01965	-0.01941	-0.01982	-0.02005	-0.02015	-0.02005	-0.01993	-0.01997	-0.02037	-0.0207	-0.02131	-0.02201	-0.02237	-0.02283	-0.02364	-0.02363	-0.02343	-0.02342	-0.0235	-0.02358	-0.02382	-0.02382	-0.02388	-0.02376	-0.02383	-0.02375	-0.02357	-0.02352
3705.1	-0.01819	-0.01875	-0.01912	-0.0184	-0.01813	-0.01765	-0.01767	-0.01751	-0.0177	-0.0192	-0.01942	-0.01984	-0.01962	-0.01933	-0.01973	-0.01994	-0.02006	-0.01993	-0.01982	-0.01986	-0.02028	-0.02061	-0.02121	-0.02191	-0.02228	-0.02271	-0.02356	-0.02355	-0.02338	-0.02332	-0.02343	-0.02346	-0.02376	-0.02372	-0.0238	-0.02369	-0.02377	-0.02368	-0.02349	-0.02346
3703.81	-0.01809	-0.01866	-0.01901	-0.0183	-0.01802	-0.01757	-0.01757	-0.01742	-0.0176	-0.0191	-0.01933	-0.01971	-0.01954	-0.01922	-0.01962	-0.01981	-0.01992	-0.01977	-0.01968	-0.01971	-0.02014	-0.02049	-0.02107	-0.02178	-0.02213	-0.02256	-0.02343	-0.02342	-0.02327	-0.02319	-0.02331	-0.02331	-0.02366	-0.02359	-0.0237	-0.02358	-0.02367	-0.02357	-0.02337	-0.02339
3702.52	-0.01798	-0.01855	-0.01888	-0.01819	-0.0179	-0.01746	-0.01745	-0.01731	-0.01747	-0.01899	-0.01921	-0.01954	-0.01943	-0.01908	-0.01948	-0.01965	-0.01975	-0.01959	-0.01951	-0.01953	-0.01997	-0.02033	-0.0209	-0.02162	-0.02194	-0.02239	-0.02327	-0.02325	-0.02313	-0.02303	-0.02316	-0.02314	-0.02353	-0.02345	-0.02357	-0.02345	-0.02354	-0.02344	-0.02324	-0.0233
3701.24	-0.01784	-0.01841	-0.01873	-0.01806	-0.01775	-0.01733	-0.0173	-0.01717	-0.01733	-0.01885	-0.01906	-0.01935	-0.01928	-0.01891	-0.01932	-0.01949	-0.01958	-0.0194	-0.01932	-0.01934	-0.01978	-0.02017	-0.02073	-0.02146	-0.02174	-0.02222	-0.02311	-0.02308	-0.02297	-0.02285	-0.02299	-0.02298	-0.02339	-0.0233	-0.02344	-0.0233	-0.0234	-0.02329	-0.02309	-0.02319
3699.95	-0.0177	-0.01827	-0.01857	-0.01793	-0.01759	-0.01719	-0.01713	-0.01701	-0.01717	-0.0187	-0.01889	-0.01915	-0.01912	-0.01874	-0.01915	-0.01933	-0.0194	-0.0192	-0.01914	-0.01916	-0.01959	-0.02	-0.02054	-0.02129	-0.02155	-0.02205	-0.02294	-0.0229	-0.0228	-0.02268	-0.02283	-0.02282	-0.02325	-0.02315	-0.02329	-0.02314	-0.02325	-0.02313	-0.02293	-0.02306
3698.67	-0.01755	-0.01811	-0.0184	-0.01777	-0.01741	-0.01703	-0.01695	-0.01683	-0.017	-0.01853	-0.0187	-0.01895	-0.01893	-0.01855	-0.01896	-0.01916	-0.01921	-0.01901	-0.01894	-0.01897	-0.0194	-0.01982	-0.02036	-0.02112	-0.02135	-0.02189	-0.02277	-0.02274	-0.02263	-0.02251	-0.02266	-0.02267	-0.0231	-0.02299	-0.02315	-0.02298	-0.0231	-0.02296	-0.02276	-0.02291
3697.38	-0.01738	-0.01793	-0.0182	-0.01759	-0.01721	-0.01685	-0.01674	-0.01662	-0.01681	-0.01832	-0.01847	-0.01873	-0.0187	-0.01834	-0.01876	-0.01897	-0.01901	-0.01881	-0.01873	-0.01878	-0.01919	-0.01963	-0.02016	-0.02092	-0.02115	-0.02171	-0.02259	-0.02256	-0.02245	-0.02234	-0.02248	-0.02251	-0.02293	-0.02283	-0.02299	-0.02282	-0.02294	-0.02279	-0.02259	-0.02274
3696.1	-0.01718	-0.01771	-0.01797	-0.01738	-0.01699	-0.01663	-0.01651	-0.01636	-0.01659	-0.01807	-0.01821	-0.01848	-0.01842	-0.0181	-0.01854	-0.01875	-0.01878	-0.01858	-0.01848	-0.01857	-0.01894	-0.01941	-0.01992	-0.02071	-0.02093	-0.0215	-0.02239	-0.02237	-0.02224	-0.02216	-0.02228	-0.02234	-0.02272	-0.02264	-0.02282	-0.02264	-0.02276	-0.0226	-0.0224	-0.02254
3694.81	-0.01694	-0.01743	-0.01769	-0.01712	-0.01675	-0.01636	-0.01625	-0.01606	-0.01633	-0.01777	-0.01789	-0.01818	-0.01808	-0.01781	-0.01827	-0.01848	-0.01851	-0.01832	-0.0182	-0.01831	-0.01864	-0.01913	-0.01965	-0.02046	-0.02067	-0.02125	-0.02215	-0.02215	-0.022	-0.02197	-0.02203	-0.02213	-0.02248	-0.02242	-0.02262	-0.02244	-0.02256	-0.02238	-0.02218	-0.02231
3693.53	-0.01665	-0.01711	-0.01735	-0.01682	-0.01647	-0.01604	-0.01595	-0.01571	-0.01602	-0.01742	-0.01753	-0.01784	-0.01768	-0.01748	-0.01796	-0.01815	-0.01818	-0.01802	-0.01786	-0.01801	-0.01828	-0.0188	-0.01933	-0.02017	-0.02038	-0.02095	-0.02187	-0.02189	-0.02172	-0.02174	-0.02174	-0.02188	-0.02219	-0.02216	-0.02238	-0.0222	-0.02232	-0.02214	-0.02193	-0.02203
3692.24	-0.01632	-0.01674	-0.01698	-0.01648	-0.01616	-0.01568	-0.01562	-0.01532	-0.01566	-0.01702	-0.01713	-0.01746	-0.01723	-0.01711	-0.0176	-0.01777	-0.0178	-0.01766	-0.01748	-0.01765	-0.01788	-0.01842	-0.01897	-0.01984	-0.02003	-0.02061	-0.02153	-0.02158	-0.02139	-0.02146	-0.02141	-0.02159	-0.02187	-0.02186	-0.02209	-0.02192	-0.02204	-0.02187	-0.02164	-0.0217
3690.95	-0.01599	-0.01637	-0.0166	-0.01613	-0.01582	-0.01531	-0.01526	-0.01493	-0.01528	-0.01661	-0.01672	-0.01706	-0.01677	-0.01671	-0.0172	-0.01736	-0.01738	-0.01726	-0.01705	-0.01725	-0.01745	-0.018	-0.01858	-0.01946	-0.01966	-0.02025	-0.02116	-0.02123	-0.02103	-0.02115	-0.02105	-0.02127	-0.02152	-0.02153	-0.02176	-0.0216	-0.02173	-0.02156	-0.02132	-0.02136
3689.67	-0.01567	-0.01603	-0.01626	-0.01577	-0.01547	-0.01495	-0.0149	-0.01456	-0.01489	-0.01621	-0.01633	-0.01667	-0.01634	-0.01631	-0.01679	-0.01695	-0.01696	-0.01683	-0.01662	-0.01682	-0.01703	-0.01758	-0.0182	-0.01907	-0.01928	-0.01988	-0.02078	-0.02087	-0.02066	-0.02081	-0.0207	-0.02093	-0.02119	-0.02119	-0.02141	-0.02127	-0.0214	-0.02126	-0.02099	-0.02101
3688.38	-0.01539	-0.01574	-0.01598	-0.01545	-0.01514	-0.01464	-0.01457	-0.01425	-0.01453	-0.01586	-0.01598	-0.01632	-0.01598	-0.01593	-0.01639	-0.01657	-0.01656	-0.01642	-0.0162	-0.01641	-0.01664	-0.01718	-0.01785	-0.01868	-0.01892	-0.01953	-0.02043	-0.02052	-0.02032	-0.02047	-0.02038	-0.02061	-0.0209	-0.02088	-0.02106	-0.02096	-0.02107	-0.02096	-0.02068	-0.02069
3687.1	-0.01516	-0.01552	-0.01577	-0.01516	-0.01484	-0.01437	-0.01428	-0.014	-0.01421	-0.01557	-0.01568	-0.01602	-0.01569	-0.0156	-0.01603	-0.01624	-0.0162	-0.01603	-0.01583	-0.01603	-0.0163	-0.01684	-0.01754	-0.01833	-0.01859	-0.01923	-0.02013	-0.02021	-0.02002	-0.02016	-0.0201	-0.02031	-0.02065	-0.02061	-0.02074	-0.02068	-0.02078	-0.0207	-0.02039	-0.02041
3685.81	-0.01495	-0.01533	-0.01559	-0.0149	-0.01457	-0.01414	-0.01402	-0.01379	-0.01394	-0.01531	-0.01541	-0.01576	-0.01545	-0.01529	-0.01571	-0.01594	-0.01588	-0.01566	-0.01549	-0.01569	-0.01599	-0.01653	-0.01727	-0.01801	-0.01831	-0.01895	-0.01986	-0.01994	-0.01976	-0.01987	-0.01986	-0.02005	-0.02043	-0.02036	-0.02046	-0.02043	-0.02052	-0.02046	-0.02013	-0.02016
3684.53	-0.01474	-0.01513	-0.0154	-0.01464	-0.01432	-0.01391	-0.01378	-0.01358	-0.01367	-0.01505	-0.01514	-0.01549	-0.01522	-0.01499	-0.01542	-0.01566	-0.01558	-0.01532	-0.01518	-0.01536	-0.01568	-0.01624	-0.01699	-0.01771	-0.01804	-0.01869	-0.01962	-0.01968	-0.01951	-0.01961	-0.01964	-0.0198	-0.02021	-0.02014	-0.0202	-0.02021	-0.02028	-0.02024	-0.01989	-0.01994
3683.24	-0.01449	-0.01488	-0.01516	-0.01435	-0.01405	-0.01364	-0.01351	-0.01333	-0.01338	-0.01475	-0.01484	-0.01519	-0.01495	-0.01468	-0.01511	-0.01536	-0.01527	-0.01496	-0.01485	-0.01502	-0.01536	-0.01594	-0.01669	-0.01741	-0.01777	-0.01844	-0.01936	-0.01942	-0.01925	-0.01934	-0.01939	-0.01955	-0.01997	-0.0199	-0.01996	-0.01997	-0.02004	-0.02002	-0.01965	-0.01971
3681.95	-0.01416	-0.01455	-0.01482	-0.01402	-0.01375	-0.01331	-0.01319	-0.013	-0.01305	-0.01437	-0.01448	-0.01483	-0.0146	-0.01433	-0.01477	-0.01502	-0.01492	-0.01458	-0.0145	-0.01464	-0.015	-0.0156	-0.01635	-0.0171	-0.01748	-0.01816	-0.01908	-0.01913	-0.01895	-0.01905	-0.0191	-0.01927	-0.01968	-0.01964	-0.01971	-0.01972	-0.01978	-0.01977	-0.01938	-0.01943
3680.67	-0.01375	-0.01413	-0.01439	-0.01362	-0.01339	-0.01291	-0.01279	-0.01257	-0.01264	-0.01391	-0.01404	-0.01438	-0.01415	-0.01391	-0.01438	-0.01462	-0.01452	-0.01416	-0.01411	-0.01422	-0.01458	-0.01521	-0.01595	-0.01675	-0.01716	-0.01785	-0.01875	-0.0188	-0.0186	-0.01872	-0.01875	-0.01895	-0.01933	-0.01932	-0.01944	-0.01942	-0.01949	-0.01947	-0.01907	-0.0191
3679.38	-0.01324	-0.01362	-0.01386	-0.01316	-0.01295	-0.01242	-0.0123	-0.01204	-0.01216	-0.01336	-0.01351	-0.01384	-0.0136	-0.01342	-0.01391	-0.01414	-0.01405	-0.01369	-0.01365	-0.01373	-0.01411	-0.01475	-0.01549	-0.01636	-0.01679	-0.01749	-0.01836	-0.0184	-0.01819	-0.01834	-0.01833	-0.01858	-0.01892	-0.01895	-0.01912	-0.01906	-0.01914	-0.01911	-0.01871	-0.0187
3678.1	-0.01265	-0.01303	-0.01325	-0.01263	-0.01244	-0.01187	-0.01174	-0.01143	-0.01161	-0.01273	-0.01291	-0.01324	-0.01297	-0.01286	-0.01339	-0.01359	-0.01351	-0.01316	-0.01314	-0.01318	-0.01358	-0.01422	-0.01496	-0.01591	-0.01636	-0.01707	-0.01791	-0.01795	-0.01773	-0.01792	-0.01787	-0.01815	-0.01846	-0.01853	-0.01875	-0.01864	-0.01874	-0.01869	-0.01828	-0.01823
3676.81	-0.01202	-0.01241	-0.01262	-0.01207	-0.01188	-0.01127	-0.01112	-0.01077	-0.01101	-0.01207	-0.01227	-0.01259	-0.0123	-0.01225	-0.01282	-0.013	-0.01292	-0.01259	-0.01258	-0.0126	-0.01301	-0.01364	-0.0144	-0.01542	-0.01588	-0.01661	-0.01742	-0.01746	-0.01724	-0.01745	-0.01737	-0.01768	-0.01797	-0.01806	-0.01833	-0.01818	-0.0183	-0.01821	-0.01781	-0.01772
3675.53	-0.0114	-0.01181	-0.01201	-0.01152	-0.0113	-0.01068	-0.0105	-0.01012	-0.01041	-0.01141	-0.01163	-0.01195	-0.01163	-0.01163	-0.01224	-0.01239	-0.01232	-0.01202	-0.012	-0.01201	-0.01243	-0.01305	-0.01384	-0.01492	-0.01539	-0.01612	-0.01692	-0.01696	-0.01675	-0.01699	-0.01688	-0.0172	-0.01749	-0.01758	-0.01788	-0.01771	-0.01785	-0.01771	-0.01731	-0.0172
3674.24	-0.01084	-0.01127	-0.01146	-0.011	-0.01073	-0.01013	-0.00991	-0.00952	-0.00983	-0.0108	-0.01103	-0.01135	-0.01102	-0.01105	-0.01169	-0.0118	-0.01175	-0.01146	-0.01144	-0.01145	-0.01187	-0.01247	-0.0133	-0.01442	-0.01489	-0.01562	-0.01644	-0.01648	-0.01629	-0.01653	-0.01642	-0.01673	-0.01704	-0.01712	-0.01743	-0.01724	-0.01741	-0.01722	-0.01682	-0.01672
3672.96	-0.01036	-0.01081	-0.011	-0.01053	-0.0102	-0.00963	-0.00938	-0.00901	-0.0093	-0.01026	-0.01048	-0.01079	-0.01047	-0.01051	-0.01117	-0.01124	-0.0112	-0.01092	-0.01089	-0.0109	-0.01133	-0.01192	-0.01278	-0.01393	-0.0144	-0.01513	-0.01599	-0.01602	-0.01586	-0.0161	-0.016	-0.01629	-0.01663	-0.01669	-0.01698	-0.01681	-0.01699	-0.01676	-0.01636	-0.01628
3671.67	-0.00994	-0.01043	-0.01059	-0.0101	-0.00972	-0.00919	-0.00892	-0.00857	-0.00881	-0.00978	-0.00998	-0.01028	-0.00997	-0.01002	-0.01067	-0.0107	-0.01068	-0.0104	-0.01035	-0.01037	-0.01078	-0.01139	-0.01228	-0.01344	-0.0139	-0.01465	-0.01555	-0.01558	-0.01544	-0.01566	-0.01559	-0.01587	-0.01623	-0.01627	-0.01654	-0.01639	-0.01658	-0.01631	-0.01593	-0.01588
3670.38	-0.00958	-0.01009	-0.01023	-0.00969	-0.00927	-0.00877	-0.00849	-0.00818	-0.00835	-0.00934	-0.00951	-0.0098	-0.0095	-0.00955	-0.01018	-0.01017	-0.01016	-0.00988	-0.00982	-0.00984	-0.01023	-0.01087	-0.01178	-0.01293	-0.0134	-0.01416	-0.01512	-0.01515	-0.01502	-0.01521	-0.0152	-0.01545	-0.01585	-0.01585	-0.01609	-0.01597	-0.01617	-0.01588	-0.01552	-0.01551
3669.1	-0.00924	-0.00976	-0.00987	-0.00927	-0.00882	-0.00836	-0.00807	-0.0078	-0.00789	-0.00892	-0.00906	-0.00934	-0.00906	-0.00907	-0.00969	-0.00966	-0.00965	-0.00935	-0.00928	-0.00931	-0.00968	-0.01036	-0.01129	-0.01241	-0.01289	-0.01368	-0.01468	-0.01471	-0.01459	-0.01475	-0.01481	-0.01502	-0.01546	-0.01543	-0.01563	-0.01555	-0.01576	-0.01545	-0.0151	-0.01513
3667.81	-0.0089	-0.00943	-0.00952	-0.00884	-0.00836	-0.00793	-0.00764	-0.00742	-0.00743	-0.00852	-0.00862	-0.00888	-0.00863	-0.00858	-0.00918	-0.00915	-0.00913	-0.00882	-0.00875	-0.00877	-0.00914	-0.00985	-0.0108	-0.01187	-0.01238	-0.01319	-0.01423	-0.01428	-0.01416	-0.01427	-0.01441	-0.01459	-0.01507	-0.01501	-0.01516	-0.01511	-0.01533	-0.01503	-0.01468	-0.01474
3666.53	-0.00855	-0.00907	-0.00913	-0.00838	-0.00788	-0.00749	-0.00719	-0.00702	-0.00696	-0.0081	-0.00818	-0.00843	-0.00819	-0.00808	-0.00865	-0.00865	-0.00859	-0.00827	-0.0082	-0.00823	-0.00861	-0.00934	-0.0103	-0.01133	-0.01185	-0.01269	-0.01376	-0.01383	-0.01373	-0.01378	-0.01401	-0.01414	-0.01465	-0.01457	-0.01469	-0.01466	-0.01489	-0.01461	-0.01424	-0.01433
3665.24	-0.00815	-0.00865	-0.0087	-0.00788	-0.00739	-0.00701	-0.0067	-0.00657	-0.00645	-0.00764	-0.0077	-0.00794	-0.00771	-0.00755	-0.0081	-0.00812	-0.00803	-0.00769	-0.00763	-0.00767	-0.00806	-0.0088	-0.00978	-0.01078	-0.0113	-0.01218	-0.01326	-0.01335	-0.01327	-0.01328	-0.01357	-0.01367	-0.01419	-0.01412	-0.01421	-0.0142	-0.01443	-0.01418	-0.01378	-0.01389
3663.96	-0.00768	-0.00816	-0.00821	-0.00734	-0.00685	-0.00648	-0.00618	-0.00606	-0.00591	-0.00714	-0.00718	-0.00741	-0.00719	-0.00699	-0.00752	-0.00756	-0.00742	-0.00708	-0.00703	-0.00708	-0.0075	-0.00822	-0.00922	-0.01021	-0.01073	-0.01164	-0.01273	-0.01285	-0.01278	-0.01276	-0.01309	-0.01317	-0.0137	-0.01364	-0.01372	-0.01372	-0.01394	-0.01373	-0.01329	-0.01342
3662.67	-0.00714	-0.0076	-0.00765	-0.00674	-0.00628	-0.00591	-0.00561	-0.00548	-0.00533	-0.00657	-0.0066	-0.00682	-0.0066	-0.00639	-0.0069	-0.00695	-0.00678	-0.00644	-0.00639	-0.00647	-0.0069	-0.0076	-0.00863	-0.00963	-0.01014	-0.01107	-0.01216	-0.01232	-0.01225	-0.01223	-0.01256	-0.01264	-0.01316	-0.01313	-0.01322	-0.01323	-0.01343	-0.01326	-0.01276	-0.01291
3661.39	-0.00653	-0.00698	-0.00702	-0.00609	-0.00566	-0.00528	-0.00499	-0.00485	-0.00469	-0.00593	-0.00595	-0.00617	-0.00594	-0.00575	-0.00624	-0.00629	-0.00611	-0.00577	-0.00573	-0.00582	-0.00626	-0.00695	-0.00801	-0.00903	-0.00954	-0.01049	-0.01156	-0.01176	-0.01168	-0.01168	-0.012	-0.01207	-0.01259	-0.01259	-0.01269	-0.01271	-0.01289	-0.01274	-0.01221	-0.01235
3660.1	-0.00586	-0.0063	-0.00633	-0.00541	-0.005	-0.0046	-0.00432	-0.00415	-0.004	-0.00524	-0.00525	-0.00547	-0.00523	-0.00506	-0.00554	-0.00559	-0.0054	-0.00508	-0.00505	-0.00514	-0.00559	-0.00627	-0.00736	-0.00841	-0.00892	-0.00988	-0.01094	-0.01117	-0.01108	-0.01112	-0.0114	-0.01148	-0.01198	-0.01202	-0.01214	-0.01216	-0.01232	-0.01219	-0.01163	-0.01175
3658.81	-0.00513	-0.00556	-0.00559	-0.0047	-0.00431	-0.00388	-0.00362	-0.00341	-0.00327	-0.0045	-0.0045	-0.00472	-0.00446	-0.00434	-0.00481	-0.00484	-0.00467	-0.00437	-0.00434	-0.00445	-0.00488	-0.00556	-0.00668	-0.00777	-0.00828	-0.00925	-0.0103	-0.01055	-0.01045	-0.01054	-0.01077	-0.01086	-0.01135	-0.01142	-0.01156	-0.01159	-0.01174	-0.0116	-0.01103	-0.01112
3657.53	-0.00436	-0.00479	-0.00482	-0.00396	-0.00359	-0.00311	-0.00287	-0.00263	-0.0025	-0.00373	-0.00371	-0.00393	-0.00366	-0.00359	-0.00406	-0.00408	-0.00392	-0.00365	-0.00361	-0.00373	-0.00415	-0.00483	-0.00597	-0.00711	-0.00763	-0.0086	-0.00965	-0.00992	-0.00981	-0.00994	-0.01012	-0.01022	-0.0107	-0.01079	-0.01097	-0.011	-0.01115	-0.01099	-0.01041	-0.01045
3656.24	-0.00356	-0.00397	-0.00402	-0.00321	-0.00285	-0.00232	-0.0021	-0.00182	-0.00172	-0.00292	-0.00289	-0.00311	-0.00283	-0.00283	-0.00328	-0.00331	-0.00315	-0.00292	-0.00288	-0.00301	-0.00339	-0.0041	-0.00526	-0.00645	-0.00696	-0.00794	-0.009	-0.00927	-0.00915	-0.00933	-0.00945	-0.00958	-0.01003	-0.01015	-0.01035	-0.01038	-0.01054	-0.01035	-0.00977	-0.00976
3654.96	-0.00275	-0.00314	-0.0032	-0.00244	-0.00209	-0.00151	-0.00132	-0.000975374	-0.000916328	-0.00209	-0.00205	-0.00226	-0.00199	-0.00205	-0.00249	-0.00253	-0.00238	-0.00219	-0.00213	-0.00227	-0.00261	-0.00335	-0.00452	-0.00578	-0.00628	-0.00727	-0.00834	-0.0086	-0.0085	-0.00869	-0.00878	-0.00893	-0.00935	-0.00949	-0.00974	-0.00974	-0.00992	-0.00969	-0.00912	-0.00904
3653.67	-0.00191	-0.00228	-0.00234	-0.00166	-0.00132	-0.000681922	-0.000515963	-0.000110571	-9.68027e-05	-0.00123	-0.00119	-0.00139	-0.00111	-0.00126	-0.00168	-0.00176	-0.0016	-0.00145	-0.00135	-0.00151	-0.0018	-0.0026	-0.00376	-0.0051	-0.00557	-0.00657	-0.00767	-0.00791	-0.00781	-0.00804	-0.00809	-0.00827	-0.00865	-0.00882	-0.0091	-0.00908	-0.00928	-0.00902	-0.00845	-0.00828
3652.39	-0.00106	-0.0014	-0.00145	-0.00084172	-0.000523875	0.000161533	0.00030867	0.000781786	0.000748309	-0.00032899	-0.000298414	-0.000499054	-0.000215059	-0.000435029	-0.000851228	-0.000973566	-0.000795162	-0.000685644	-0.000548229	-0.000730819	-0.000955693	-0.00182	-0.00298	-0.0044	-0.00482	-0.00584	-0.00697	-0.00718	-0.0071	-0.00736	-0.00738	-0.00759	-0.00792	-0.00812	-0.00845	-0.00838	-0.00861	-0.00831	-0.00775	-0.00749
3651.1	-0.00019819	-0.000509034	-0.000549522	-3.36516e-06	0.000298309	0.00102	0.00116	0.00169	0.00162	0.000594904	0.000609421	0.000401729	0.000698473	0.00041927	1.00439e-05	-0.000163672	2.48771e-05	0.000104851	0.000286134	8.07199e-05	-9.58193e-05	-0.00101	-0.00217	-0.00367	-0.00404	-0.00508	-0.00624	-0.00643	-0.00635	-0.00665	-0.00664	-0.00688	-0.00718	-0.00739	-0.00777	-0.00764	-0.00789	-0.00757	-0.00701	-0.00666
3649.81	0.000645662	0.000357166	0.000333021	0.000839905	0.00114	0.00188	0.00202	0.0026	0.0025	0.00152	0.00151	0.00128	0.00159	0.00129	0.000882572	0.00066215	0.000845974	0.000916346	0.00113	0.000904647	0.000757903	-0.000205434	-0.00137	-0.00292	-0.00324	-0.00431	-0.00549	-0.00565	-0.00559	-0.00591	-0.0059	-0.00616	-0.00644	-0.00665	-0.00706	-0.00687	-0.00713	-0.00681	-0.00624	-0.00581
3648.53	0.00143	0.00116	0.00115	0.00165	0.00199	0.0027	0.00286	0.00345	0.00336	0.00239	0.00237	0.00209	0.00242	0.00215	0.00173	0.00148	0.00164	0.00173	0.00195	0.00172	0.00157	0.000580985	-0.000585715	-0.00216	-0.00245	-0.00355	-0.00474	-0.00489	-0.00483	-0.00516	-0.00516	-0.00543	-0.00574	-0.00591	-0.00633	-0.0061	-0.00637	-0.00606	-0.00548	-0.005
3647.24	0.00215	0.00186	0.00187	0.00241	0.0028	0.00346	0.00364	0.0042	0.00415	0.00317	0.00314	0.00282	0.00315	0.00296	0.00253	0.00227	0.0024	0.00252	0.00272	0.0025	0.00233	0.00133	0.000155758	-0.00141	-0.00169	-0.00282	-0.00401	-0.00416	-0.0041	-0.00441	-0.00446	-0.00473	-0.00507	-0.00519	-0.00559	-0.00535	-0.00563	-0.00532	-0.00473	-0.00424
3645.96	0.00278	0.00249	0.0025	0.00312	0.00356	0.00415	0.00435	0.00486	0.00487	0.00388	0.00383	0.00346	0.0038	0.00371	0.00327	0.00301	0.00311	0.00328	0.00345	0.00324	0.00303	0.00204	0.000861277	-0.000664502	-0.000980953	-0.00211	-0.0033	-0.00347	-0.0034	-0.00369	-0.00379	-0.00404	-0.00443	-0.0045	-0.00487	-0.00464	-0.00493	-0.00462	-0.00402	-0.00356
3644.67	0.00338	0.00306	0.00309	0.00378	0.00428	0.00481	0.00501	0.00546	0.00554	0.00452	0.00446	0.00407	0.0044	0.00441	0.00395	0.00373	0.00379	0.00402	0.00415	0.00397	0.00369	0.00273	0.00155	7.66033e-05	-0.000302243	-0.00142	-0.00261	-0.0028	-0.00271	-0.00298	-0.00313	-0.00337	-0.0038	-0.00384	-0.00416	-0.00398	-0.00425	-0.00394	-0.00333	-0.00293
3643.39	0.00398	0.00364	0.00367	0.00444	0.00499	0.00546	0.00566	0.00604	0.00619	0.00515	0.00508	0.00467	0.005	0.00509	0.00461	0.00444	0.00447	0.00475	0.00485	0.00469	0.00435	0.00343	0.00223	0.000819313	0.000364006	-0.000728234	-0.00191	-0.00213	-0.00204	-0.00229	-0.00247	-0.0027	-0.00316	-0.00317	-0.00344	-0.00333	-0.00359	-0.00327	-0.00265	-0.00233
3642.1	0.00461	0.00425	0.00428	0.00511	0.00569	0.00612	0.00631	0.00664	0.00685	0.0058	0.00571	0.0053	0.00563	0.00578	0.00527	0.00515	0.00516	0.00547	0.00555	0.00542	0.00502	0.00414	0.00293	0.00157	0.00103	-2.75418e-05	-0.0012	-0.00145	-0.00136	-0.00159	-0.0018	-0.00203	-0.0025	-0.00249	-0.00272	-0.00267	-0.00293	-0.00259	-0.00195	-0.00171
3640.82	0.00529	0.00491	0.00494	0.00581	0.0064	0.00681	0.00699	0.00728	0.00753	0.00648	0.00638	0.00597	0.00631	0.00648	0.00595	0.00588	0.00587	0.0062	0.00626	0.00616	0.00571	0.00486	0.00363	0.00231	0.00171	0.00068118	-0.0004914	-0.000755885	-0.000684403	-0.000894681	-0.00111	-0.00135	-0.00181	-0.0018	-0.00199	-0.00201	-0.00225	-0.0019	-0.00123	-0.00108
3639.53	0.00601	0.00562	0.00565	0.00653	0.00714	0.00753	0.00771	0.00798	0.00825	0.0072	0.00709	0.00669	0.00702	0.0072	0.00665	0.00662	0.00659	0.00693	0.00698	0.0069	0.00641	0.0056	0.00435	0.00306	0.0024	0.00139	0.000222858	-4.52981e-05	-3.26162e-06	-0.000196792	-0.000410564	-0.000667087	-0.00111	-0.0011	-0.00126	-0.00133	-0.00156	-0.00118	-0.000503087	-0.000412789
3638.24	0.00679	0.00637	0.00639	0.0073	0.0079	0.00829	0.00847	0.00874	0.00899	0.00796	0.00784	0.00744	0.00776	0.00795	0.00738	0.00736	0.00733	0.00766	0.00771	0.00764	0.00711	0.00634	0.00507	0.00379	0.0031	0.0021	0.000935516	0.000673531	0.000678198	0.00049841	0.000298542	2.56538e-05	-0.00039153	-0.000380409	-0.000524754	-0.000638448	-0.000847508	-0.000462181	0.000235782	0.000286419
3636.96	0.00762	0.00717	0.00717	0.00808	0.00867	0.00908	0.00926	0.00954	0.00975	0.00875	0.00862	0.00822	0.00853	0.00871	0.00813	0.0081	0.00806	0.00839	0.00844	0.00837	0.00782	0.00709	0.0058	0.00451	0.0038	0.00281	0.00165	0.0014	0.00136	0.00119	0.00102	0.000731325	0.000334032	0.000341208	0.000204211	7.1477e-05	-0.000123976	0.000265179	0.000979308	0.00102
3635.67	0.00848	0.00801	0.00799	0.0089	0.00945	0.0099	0.01008	0.01039	0.01053	0.00957	0.00942	0.00904	0.00933	0.00949	0.0089	0.00884	0.00882	0.00913	0.00919	0.0091	0.00854	0.00785	0.00654	0.00522	0.00452	0.00352	0.00237	0.00213	0.00206	0.00189	0.00175	0.00146	0.00108	0.00107	0.000934738	0.000798513	0.00061152	0.001	0.00173	0.00179
3634.39	0.00938	0.00888	0.00884	0.00973	0.01025	0.01075	0.01092	0.01128	0.01134	0.01042	0.01025	0.00988	0.01016	0.0103	0.0097	0.0096	0.00959	0.00988	0.00995	0.00984	0.00928	0.00863	0.0073	0.00593	0.00526	0.00424	0.0031	0.00288	0.00279	0.0026	0.00251	0.00222	0.00184	0.00182	0.00168	0.00155	0.00136	0.00175	0.00249	0.00259
3633.1	0.01031	0.00979	0.00973	0.01059	0.01107	0.01162	0.0118	0.01218	0.01219	0.01129	0.01111	0.01075	0.01102	0.01112	0.01053	0.01037	0.0104	0.01064	0.01073	0.01059	0.01005	0.00942	0.00808	0.00667	0.00603	0.00499	0.00386	0.00366	0.00355	0.00335	0.00331	0.00301	0.00264	0.00259	0.00244	0.00233	0.00214	0.00254	0.00328	0.00343
3631.82	0.01126	0.01072	0.01065	0.01147	0.01192	0.0125	0.01269	0.0131	0.01306	0.01219	0.01198	0.01165	0.01191	0.01198	0.01139	0.01117	0.01124	0.01143	0.01155	0.01139	0.01087	0.01024	0.00888	0.00744	0.00684	0.00577	0.00467	0.00447	0.00436	0.00414	0.00415	0.00385	0.00347	0.0034	0.00322	0.00314	0.00295	0.00336	0.0041	0.00431
3630.53	0.01221	0.01166	0.01157	0.01236	0.01278	0.01339	0.01359	0.01401	0.01396	0.01311	0.01287	0.01255	0.01281	0.01286	0.01228	0.012	0.01211	0.01225	0.01239	0.01221	0.01172	0.01107	0.00971	0.00826	0.00768	0.0066	0.0055	0.00531	0.00521	0.00497	0.00502	0.00471	0.00433	0.00424	0.00404	0.00399	0.0038	0.00422	0.00495	0.0052
3629.25	0.01313	0.01258	0.01247	0.01325	0.01366	0.01427	0.01448	0.01489	0.01486	0.014	0.01375	0.01344	0.01369	0.01375	0.01317	0.01285	0.01298	0.01308	0.01324	0.01305	0.01258	0.01191	0.01055	0.0091	0.00854	0.00744	0.00634	0.00617	0.00607	0.00582	0.00589	0.00558	0.00519	0.0051	0.00488	0.00487	0.00468	0.00509	0.00581	0.0061
3627.96	0.01399	0.01344	0.01331	0.0141	0.01452	0.01511	0.01534	0.01573	0.01572	0.01485	0.0146	0.01428	0.01452	0.01462	0.01403	0.0137	0.01382	0.0139	0.01407	0.01388	0.01343	0.01271	0.01137	0.00995	0.00938	0.00828	0.00717	0.00701	0.00691	0.00668	0.00674	0.00643	0.00602	0.00595	0.00571	0.00574	0.00555	0.00596	0.00667	0.00697
3626.67	0.01478	0.01424	0.01409	0.01491	0.01536	0.0159	0.01615	0.01651	0.01654	0.01564	0.01539	0.01505	0.01528	0.01544	0.01485	0.01452	0.01462	0.0147	0.01486	0.01469	0.01425	0.01348	0.01216	0.01077	0.0102	0.00909	0.00797	0.00783	0.00773	0.00752	0.00755	0.00724	0.00681	0.00677	0.00653	0.00659	0.00639	0.0068	0.0075	0.00778
3625.39	0.01551	0.01499	0.01482	0.01567	0.01615	0.01665	0.01689	0.01723	0.01731	0.01638	0.01614	0.0158	0.016	0.01621	0.01562	0.01531	0.01537	0.01549	0.01564	0.01548	0.01505	0.01423	0.01294	0.01158	0.011	0.00989	0.00876	0.00862	0.00853	0.00833	0.00832	0.00803	0.00758	0.00756	0.00732	0.00741	0.00721	0.00761	0.00831	0.00855
3624.1	0.01623	0.01572	0.01555	0.01642	0.0169	0.01739	0.01761	0.01794	0.01804	0.0171	0.01688	0.01653	0.01671	0.01695	0.01637	0.01608	0.01611	0.01627	0.01641	0.01627	0.01584	0.01498	0.01372	0.01239	0.01182	0.0107	0.00956	0.00942	0.00934	0.00914	0.00911	0.00882	0.00836	0.00836	0.00812	0.00822	0.00802	0.00842	0.0091	0.00931
3622.82	0.01697	0.01646	0.01631	0.01717	0.01765	0.01813	0.01833	0.01866	0.01878	0.01785	0.01764	0.0173	0.01746	0.0177	0.01713	0.01687	0.01687	0.01707	0.01721	0.01708	0.01667	0.01576	0.01454	0.01321	0.01267	0.01154	0.0104	0.01024	0.01018	0.00997	0.00992	0.00964	0.00919	0.00917	0.00893	0.00904	0.00885	0.00923	0.00992	0.01009
3621.53	0.01774	0.01725	0.01712	0.01795	0.01841	0.01891	0.01909	0.01943	0.01954	0.01864	0.01845	0.01812	0.01827	0.01847	0.01791	0.01768	0.01767	0.01791	0.01805	0.01793	0.01752	0.01659	0.01541	0.01407	0.01355	0.01242	0.01129	0.0111	0.01108	0.01082	0.01078	0.0105	0.01007	0.01002	0.00978	0.00989	0.0097	0.01007	0.01077	0.01091
3620.25	0.01855	0.01807	0.01797	0.01876	0.0192	0.01973	0.01988	0.02024	0.02032	0.01947	0.01929	0.01898	0.01913	0.01928	0.01873	0.01851	0.0185	0.01877	0.01893	0.01881	0.01841	0.01746	0.01632	0.01496	0.01447	0.01334	0.01221	0.01201	0.012	0.0117	0.01168	0.0114	0.011	0.01091	0.01067	0.01079	0.01059	0.01094	0.01166	0.0118
3618.96	0.01939	0.01892	0.01884	0.01958	0.02003	0.02058	0.02073	0.0211	0.02112	0.02034	0.02017	0.01986	0.02003	0.02012	0.01957	0.01938	0.01936	0.01965	0.01982	0.01971	0.01931	0.01835	0.01725	0.01587	0.01539	0.01428	0.01314	0.01293	0.01295	0.01261	0.01261	0.01232	0.01195	0.01182	0.01158	0.01171	0.01151	0.01184	0.01257	0.01273
3617.67	0.02023	0.01979	0.01971	0.02042	0.02087	0.02146	0.0216	0.02198	0.02194	0.02122	0.02106	0.02075	0.02093	0.02098	0.02043	0.02025	0.02024	0.02053	0.02072	0.02061	0.02021	0.01925	0.01817	0.0168	0.01631	0.01522	0.01408	0.01387	0.01389	0.01354	0.01355	0.01326	0.01292	0.01275	0.01251	0.01266	0.01245	0.01275	0.01351	0.01369
3616.39	0.02107	0.02066	0.02057	0.02126	0.02173	0.02234	0.02249	0.02286	0.02276	0.02209	0.02195	0.02162	0.02183	0.02184	0.0213	0.02112	0.02112	0.02141	0.02161	0.02152	0.02111	0.02014	0.01909	0.01773	0.01721	0.01616	0.015	0.01481	0.01483	0.01448	0.0145	0.0142	0.01388	0.01369	0.01345	0.0136	0.0134	0.01368	0.01444	0.01466
3615.1	0.02191	0.02153	0.02142	0.02211	0.02259	0.02321	0.02338	0.02375	0.0236	0.02295	0.02284	0.02248	0.02272	0.0227	0.02217	0.02199	0.02201	0.02227	0.02249	0.02241	0.02199	0.02103	0.01999	0.01866	0.0181	0.01709	0.01591	0.01575	0.01576	0.01544	0.01545	0.01515	0.01483	0.01463	0.01439	0.01453	0.01436	0.0146	0.01537	0.01562
3613.82	0.02277	0.0224	0.02226	0.02296	0.02346	0.02408	0.02427	0.02462	0.02444	0.0238	0.02371	0.02334	0.0236	0.02357	0.02305	0.02286	0.0229	0.02313	0.02337	0.0233	0.02287	0.02191	0.02088	0.01959	0.01899	0.01802	0.01682	0.01668	0.01669	0.01639	0.0164	0.0161	0.01577	0.01557	0.01533	0.01545	0.01531	0.01554	0.0163	0.01657
3612.53	0.02363	0.02328	0.0231	0.02381	0.02433	0.02494	0.02514	0.02548	0.0253	0.02464	0.02456	0.02419	0.02447	0.02443	0.02392	0.02373	0.02378	0.02399	0.02423	0.02416	0.02372	0.02278	0.02175	0.0205	0.01987	0.01894	0.01772	0.01761	0.0176	0.01734	0.01733	0.01705	0.01669	0.01652	0.01628	0.01637	0.01626	0.01647	0.01721	0.01751
3611.25	0.02449	0.02415	0.02392	0.02467	0.02519	0.02578	0.026	0.02631	0.02616	0.02547	0.02539	0.02502	0.0253	0.02527	0.02478	0.02459	0.02464	0.02483	0.02508	0.025	0.02453	0.02363	0.02259	0.02138	0.02075	0.01983	0.01861	0.01852	0.01849	0.01827	0.01823	0.01797	0.01759	0.01744	0.01721	0.01727	0.01718	0.01738	0.01809	0.01842
3609.96	0.02534	0.025	0.02474	0.02551	0.02604	0.02659	0.02682	0.02711	0.027	0.02627	0.02619	0.02582	0.02611	0.02609	0.0256	0.02544	0.02548	0.02565	0.02589	0.02581	0.02531	0.02446	0.02341	0.02223	0.0216	0.0207	0.01947	0.0194	0.01936	0.01918	0.01909	0.01886	0.01846	0.01833	0.01812	0.01815	0.01808	0.01827	0.01896	0.0193
3608.68	0.02618	0.02581	0.02554	0.02633	0.02687	0.02738	0.0276	0.02788	0.02782	0.02705	0.02696	0.02659	0.02688	0.02689	0.02641	0.02625	0.02629	0.02645	0.02668	0.0266	0.02606	0.02527	0.0242	0.02304	0.02244	0.02154	0.02031	0.02026	0.0202	0.02005	0.01992	0.01973	0.01929	0.01919	0.01901	0.01903	0.01894	0.01914	0.0198	0.02014
3607.39	0.02698	0.02657	0.02633	0.02712	0.02767	0.02815	0.02835	0.02861	0.02861	0.0278	0.02769	0.02734	0.02762	0.02766	0.02718	0.02703	0.02706	0.02723	0.02744	0.02736	0.0268	0.02605	0.02498	0.02383	0.02327	0.02235	0.02113	0.02109	0.02102	0.02091	0.02071	0.02057	0.02009	0.02002	0.01987	0.01989	0.01977	0.01998	0.02062	0.02095
3606.1	0.02775	0.02731	0.0271	0.02789	0.02844	0.0289	0.02907	0.02932	0.02937	0.02854	0.0284	0.02806	0.02833	0.02841	0.02793	0.02778	0.02781	0.02799	0.02816	0.0281	0.02753	0.02682	0.02575	0.0246	0.02407	0.02314	0.02193	0.02189	0.02182	0.02175	0.02148	0.02138	0.02086	0.02082	0.02069	0.02074	0.02058	0.0208	0.02143	0.02174
3604.82	0.0285	0.02801	0.02785	0.02865	0.02919	0.02963	0.02976	0.03002	0.03011	0.02926	0.02909	0.02877	0.02904	0.02914	0.02866	0.02851	0.02854	0.02872	0.02887	0.02882	0.02827	0.02757	0.0265	0.02536	0.02486	0.0239	0.02271	0.02266	0.0226	0.02257	0.02224	0.02217	0.02162	0.02161	0.02148	0.02156	0.02136	0.0216	0.02223	0.02252
3603.53	0.02924	0.02872	0.02861	0.0294	0.02992	0.03036	0.03046	0.03072	0.03084	0.02999	0.02978	0.02949	0.02975	0.02988	0.02939	0.02922	0.02927	0.02945	0.02957	0.02953	0.02902	0.02832	0.02725	0.02613	0.02564	0.02466	0.02349	0.02342	0.02337	0.02337	0.023	0.02295	0.02239	0.0224	0.02225	0.02237	0.02213	0.02239	0.02303	0.0233
3602.25	0.02998	0.02945	0.02938	0.03016	0.03064	0.0311	0.03117	0.03144	0.03157	0.03072	0.03049	0.03023	0.03048	0.03063	0.03012	0.02994	0.03	0.03018	0.03028	0.03025	0.02978	0.02908	0.02802	0.0269	0.02642	0.02542	0.02429	0.02419	0.02416	0.02417	0.02378	0.02374	0.02319	0.02319	0.02303	0.02317	0.02291	0.02319	0.02384	0.02409
3600.96	0.03075	0.03022	0.03016	0.03094	0.03138	0.03187	0.03192	0.0322	0.03233	0.03149	0.03123	0.03099	0.03123	0.03141	0.03086	0.03067	0.03075	0.03092	0.03101	0.03099	0.03057	0.02986	0.0288	0.0277	0.02721	0.02621	0.02511	0.02497	0.02497	0.02498	0.02459	0.02454	0.02402	0.02401	0.02383	0.02397	0.02371	0.02401	0.02466	0.02491
3599.68	0.03154	0.03102	0.03097	0.03174	0.03214	0.03268	0.0327	0.033	0.03311	0.03228	0.03201	0.03177	0.03202	0.03221	0.03164	0.03143	0.03154	0.03171	0.03177	0.03176	0.03138	0.03067	0.0296	0.02854	0.02803	0.02702	0.02596	0.02579	0.02581	0.02581	0.02543	0.02537	0.02489	0.02486	0.02466	0.0248	0.02455	0.02485	0.0255	0.02576
3598.39	0.03236	0.03187	0.0318	0.03257	0.03294	0.03351	0.03352	0.03383	0.03393	0.03309	0.03281	0.03258	0.03283	0.03304	0.03244	0.03223	0.03236	0.03253	0.03257	0.03255	0.0322	0.03151	0.03045	0.02941	0.02886	0.02787	0.02684	0.02665	0.02668	0.02667	0.0263	0.02623	0.02581	0.02574	0.02554	0.02564	0.02542	0.02572	0.02637	0.02663
3597.11	0.03319	0.03274	0.03265	0.03341	0.03376	0.03437	0.03437	0.03469	0.03478	0.03393	0.03364	0.03342	0.03366	0.03389	0.03328	0.03307	0.03321	0.0334	0.03341	0.03338	0.03305	0.03238	0.03133	0.03032	0.02972	0.02875	0.02773	0.02755	0.02757	0.02756	0.02719	0.02712	0.02675	0.02665	0.02646	0.02652	0.02633	0.02662	0.02725	0.02752
3595.82	0.03405	0.03363	0.03353	0.03427	0.0346	0.03525	0.03524	0.03554	0.03564	0.03479	0.0345	0.03427	0.03451	0.03476	0.03414	0.03394	0.03408	0.03429	0.03427	0.03424	0.0339	0.03327	0.03225	0.03126	0.0306	0.02967	0.02864	0.02848	0.02849	0.02847	0.02811	0.02803	0.0277	0.02758	0.0274	0.02743	0.02726	0.02754	0.02815	0.02842
3594.53	0.03491	0.03454	0.03441	0.03513	0.03546	0.03612	0.03613	0.0364	0.03651	0.03565	0.03537	0.03514	0.03536	0.03564	0.03503	0.03484	0.03495	0.03519	0.03514	0.03511	0.03477	0.03417	0.03318	0.0322	0.03151	0.0306	0.02957	0.02942	0.02941	0.02939	0.02903	0.02896	0.02865	0.02853	0.02835	0.02835	0.0282	0.02848	0.02906	0.02932
3593.25	0.03578	0.03544	0.0353	0.03599	0.03633	0.03698	0.03701	0.03725	0.03737	0.03652	0.03625	0.03602	0.03622	0.03651	0.03593	0.03574	0.03583	0.03609	0.03603	0.036	0.03564	0.03507	0.03411	0.03314	0.03243	0.03155	0.0305	0.03036	0.03034	0.03032	0.02997	0.0299	0.0296	0.02949	0.02931	0.02929	0.02915	0.02942	0.02999	0.03023
3591.96	0.03665	0.03634	0.03618	0.03684	0.0372	0.03782	0.03788	0.0381	0.03822	0.03738	0.03713	0.0369	0.03709	0.03739	0.03682	0.03663	0.03671	0.03697	0.03692	0.03689	0.03652	0.03597	0.03503	0.03406	0.03337	0.0325	0.03144	0.03131	0.03127	0.03124	0.03092	0.03084	0.03054	0.03044	0.03026	0.03024	0.03011	0.03036	0.03091	0.03113
3590.68	0.03753	0.03722	0.03706	0.03768	0.03805	0.03864	0.03874	0.03894	0.03907	0.03823	0.03802	0.03778	0.03798	0.03825	0.03772	0.03751	0.03758	0.03783	0.03782	0.03778	0.03742	0.03685	0.03595	0.03497	0.03432	0.03346	0.03239	0.03226	0.03222	0.03216	0.03187	0.03178	0.03148	0.0314	0.0312	0.03119	0.03107	0.03129	0.03183	0.03203
3589.39	0.03841	0.03809	0.03794	0.03852	0.03891	0.03946	0.0396	0.03978	0.03992	0.03909	0.03891	0.03866	0.03888	0.03912	0.03861	0.03839	0.03846	0.03869	0.03873	0.03868	0.03833	0.03775	0.03688	0.03588	0.03528	0.03442	0.03335	0.03322	0.03317	0.0331	0.03284	0.03273	0.03243	0.03236	0.03215	0.03215	0.03205	0.03224	0.03277	0.03294
3588.11	0.03928	0.03895	0.03881	0.03936	0.03977	0.04028	0.04046	0.04063	0.04077	0.03994	0.03981	0.03954	0.03979	0.03998	0.0395	0.03927	0.03935	0.03955	0.03965	0.03958	0.03926	0.03865	0.0378	0.03679	0.03625	0.03538	0.03432	0.03418	0.03413	0.03406	0.03382	0.03369	0.03338	0.03333	0.03311	0.03312	0.03304	0.03319	0.03372	0.03387
3586.82	0.04015	0.03979	0.03966	0.04021	0.04064	0.04111	0.04132	0.04148	0.04163	0.0408	0.04071	0.04041	0.0407	0.04085	0.04038	0.04017	0.04025	0.04044	0.0406	0.0405	0.04019	0.03957	0.03873	0.03771	0.03722	0.03635	0.0353	0.03514	0.0351	0.03503	0.03481	0.03466	0.03433	0.0343	0.03409	0.0341	0.03403	0.03416	0.03468	0.03482
3585.53	0.041	0.04061	0.0405	0.04107	0.0415	0.04193	0.04217	0.04232	0.04249	0.04164	0.04158	0.04126	0.04159	0.0417	0.04126	0.04106	0.04115	0.04133	0.04155	0.04142	0.04112	0.04048	0.03966	0.03864	0.03819	0.03732	0.03627	0.03609	0.03606	0.03601	0.0358	0.03563	0.03528	0.03527	0.03507	0.03509	0.035	0.03513	0.03564	0.03576
3584.25	0.04183	0.04141	0.04133	0.04193	0.04236	0.04276	0.04299	0.04313	0.04334	0.04246	0.04244	0.04209	0.04245	0.04255	0.04213	0.04196	0.04204	0.04224	0.04249	0.04234	0.04204	0.04139	0.04058	0.03958	0.03914	0.03827	0.03723	0.03703	0.03702	0.03699	0.03677	0.03661	0.03622	0.03622	0.03604	0.03607	0.03596	0.03609	0.03659	0.03669
3582.96	0.04266	0.04221	0.04215	0.04278	0.0432	0.04359	0.0438	0.04393	0.04418	0.04327	0.04327	0.04291	0.04329	0.04338	0.04299	0.04286	0.04293	0.04315	0.04342	0.04326	0.04294	0.04229	0.04149	0.04052	0.04009	0.03922	0.03818	0.03796	0.03798	0.03795	0.03774	0.03757	0.03715	0.03716	0.03699	0.03703	0.0369	0.03704	0.03753	0.0376
3581.68	0.04349	0.04302	0.04298	0.04363	0.04404	0.04442	0.04461	0.04473	0.04501	0.04409	0.0441	0.04373	0.04411	0.04422	0.04384	0.04375	0.04381	0.04405	0.04434	0.04416	0.04383	0.04319	0.04239	0.04147	0.04103	0.04016	0.03913	0.03888	0.03893	0.0389	0.0387	0.03854	0.03808	0.0381	0.03792	0.03799	0.03783	0.038	0.03847	0.03849
3580.39	0.04434	0.04384	0.04382	0.04449	0.04487	0.04527	0.04542	0.04553	0.04584	0.04492	0.04493	0.04457	0.04493	0.04506	0.04468	0.04464	0.0447	0.04496	0.04523	0.04507	0.04471	0.04409	0.04329	0.04242	0.04196	0.0411	0.04006	0.03981	0.03989	0.03985	0.03966	0.03951	0.03901	0.03904	0.03885	0.03894	0.03877	0.03895	0.03939	0.03938
3579.11	0.04521	0.04469	0.04467	0.04535	0.04571	0.04614	0.04624	0.04636	0.04669	0.04577	0.04577	0.04542	0.04576	0.04591	0.04553	0.04551	0.0456	0.04587	0.04611	0.04597	0.04559	0.04498	0.04419	0.04337	0.04289	0.04204	0.041	0.04075	0.04085	0.0408	0.04061	0.04047	0.03994	0.03998	0.03977	0.03989	0.03971	0.03991	0.04031	0.04027
3577.82	0.04609	0.04555	0.04554	0.04622	0.04656	0.04701	0.04708	0.0472	0.04753	0.04663	0.04661	0.04629	0.0466	0.04678	0.04638	0.04638	0.04649	0.04677	0.04697	0.04686	0.04645	0.04587	0.04508	0.04431	0.04382	0.04297	0.04192	0.04169	0.04181	0.04174	0.04155	0.04142	0.04087	0.04093	0.0407	0.04082	0.04066	0.04086	0.04123	0.04117
3576.54	0.04697	0.04643	0.0464	0.0471	0.0474	0.04788	0.04793	0.04806	0.04838	0.04749	0.04746	0.04717	0.04745	0.04765	0.04724	0.04724	0.04737	0.04766	0.04783	0.04775	0.04731	0.04675	0.04597	0.04523	0.04473	0.04391	0.04284	0.04263	0.04276	0.04266	0.04248	0.04236	0.04181	0.04186	0.04163	0.04174	0.0416	0.04181	0.04214	0.04207
3575.25	0.04785	0.04731	0.04728	0.04797	0.04825	0.04875	0.0488	0.04892	0.04921	0.04835	0.0483	0.04806	0.04831	0.04852	0.04809	0.04808	0.04823	0.04853	0.04866	0.04863	0.04815	0.04762	0.04686	0.04613	0.04563	0.04482	0.04375	0.04356	0.04369	0.04357	0.04339	0.04329	0.04274	0.04278	0.04256	0.04264	0.04253	0.04273	0.04305	0.04297
3573.96	0.04872	0.04819	0.04815	0.04884	0.04909	0.04961	0.04966	0.04978	0.05004	0.04921	0.04915	0.04893	0.04918	0.04938	0.04894	0.04891	0.04906	0.04938	0.04949	0.04948	0.04897	0.04846	0.04772	0.047	0.04649	0.04572	0.04465	0.04447	0.0446	0.04445	0.04428	0.04419	0.04367	0.04368	0.04347	0.04353	0.04344	0.04364	0.04395	0.04387
3572.68	0.04959	0.04907	0.04902	0.04969	0.04992	0.05046	0.05052	0.05065	0.05086	0.05006	0.05	0.0498	0.05004	0.05023	0.04977	0.04972	0.04986	0.05021	0.0503	0.05031	0.04979	0.04929	0.04857	0.04783	0.04734	0.04658	0.04552	0.04536	0.04548	0.04531	0.04516	0.04507	0.04459	0.04456	0.04437	0.04439	0.04433	0.04453	0.04483	0.04478
3571.39	0.05046	0.04997	0.04989	0.05054	0.05076	0.05132	0.05139	0.05153	0.05168	0.05093	0.05085	0.05066	0.05091	0.05106	0.0506	0.05053	0.05066	0.05101	0.0511	0.05112	0.0506	0.05011	0.04941	0.04863	0.04817	0.04741	0.04639	0.04622	0.04634	0.04615	0.04603	0.04592	0.0455	0.04542	0.04525	0.04524	0.04519	0.04539	0.0457	0.04569
3570.11	0.05133	0.05088	0.05077	0.05138	0.0516	0.05218	0.05228	0.05243	0.05252	0.0518	0.05172	0.05152	0.0518	0.05189	0.05143	0.05135	0.05146	0.05181	0.0519	0.05193	0.05143	0.05092	0.05025	0.04942	0.049	0.04823	0.04724	0.04707	0.0472	0.04699	0.04691	0.04678	0.04641	0.04627	0.04613	0.04608	0.04605	0.04623	0.04657	0.0466
3568.82	0.05222	0.0518	0.05166	0.05222	0.05245	0.05306	0.05317	0.05335	0.05338	0.0527	0.0526	0.05239	0.05269	0.05272	0.05227	0.05218	0.05229	0.05262	0.05272	0.05276	0.05228	0.05175	0.0511	0.05022	0.04985	0.04906	0.0481	0.04792	0.04807	0.04785	0.0478	0.04764	0.04732	0.04713	0.04701	0.04694	0.04693	0.04709	0.04746	0.04754
3567.54	0.0531	0.05272	0.05255	0.05308	0.05332	0.05395	0.05409	0.05428	0.05426	0.0536	0.05351	0.05327	0.0536	0.05357	0.05314	0.05304	0.05315	0.05345	0.05357	0.05362	0.05315	0.0526	0.05196	0.05105	0.05073	0.04992	0.04898	0.0488	0.04896	0.04875	0.04872	0.04853	0.04824	0.04802	0.0479	0.04784	0.04783	0.04796	0.04836	0.04848
3566.25	0.05398	0.05363	0.05344	0.05396	0.05422	0.05484	0.05501	0.05519	0.05517	0.05451	0.05441	0.05415	0.0545	0.05443	0.05404	0.05392	0.05404	0.05432	0.05445	0.05452	0.05405	0.05348	0.05284	0.05192	0.05164	0.0508	0.04987	0.04971	0.04987	0.0497	0.04965	0.04946	0.04916	0.04892	0.04882	0.04878	0.04877	0.04887	0.04929	0.04943
3564.97	0.05484	0.05452	0.05432	0.05483	0.05512	0.05572	0.05591	0.05607	0.05608	0.0554	0.05531	0.05503	0.05538	0.05531	0.05495	0.05482	0.05493	0.05522	0.05536	0.05544	0.05497	0.05438	0.05373	0.05283	0.05258	0.05173	0.05079	0.05065	0.05079	0.05069	0.0506	0.05042	0.05008	0.04985	0.04975	0.04975	0.04973	0.0498	0.05023	0.05037
3563.68	0.05568	0.05537	0.05518	0.05571	0.05602	0.05659	0.05679	0.05692	0.05699	0.05626	0.05619	0.0559	0.05625	0.05619	0.05587	0.05572	0.05583	0.05614	0.05628	0.05638	0.0559	0.0553	0.05463	0.05378	0.05353	0.05268	0.05173	0.05161	0.05173	0.05169	0.05155	0.0514	0.051	0.05079	0.0507	0.05073	0.0507	0.05075	0.05119	0.05129
3562.39	0.05651	0.05621	0.05604	0.05658	0.05692	0.05745	0.05765	0.05774	0.05788	0.05711	0.05706	0.05677	0.0571	0.05708	0.05679	0.05662	0.05673	0.05709	0.05722	0.05732	0.05684	0.05624	0.05553	0.05476	0.05449	0.05365	0.0527	0.05258	0.05267	0.0527	0.0525	0.05239	0.05193	0.05174	0.05165	0.05171	0.05167	0.05171	0.05214	0.0522
3561.11	0.05735	0.05705	0.0569	0.05745	0.05781	0.05831	0.05849	0.05855	0.05877	0.05795	0.05792	0.05765	0.05796	0.05799	0.0577	0.05754	0.05761	0.05804	0.05815	0.05825	0.05778	0.05719	0.05645	0.05574	0.05544	0.05463	0.05367	0.05355	0.05362	0.05369	0.05346	0.05338	0.05287	0.05271	0.05262	0.05269	0.05263	0.05266	0.0531	0.0531
3559.82	0.05821	0.0579	0.05776	0.05832	0.0587	0.05918	0.05934	0.05936	0.05966	0.0588	0.05879	0.05853	0.05882	0.0589	0.05861	0.05845	0.0585	0.05899	0.05908	0.05919	0.05871	0.05814	0.05737	0.05673	0.05639	0.05561	0.05465	0.05453	0.05457	0.05467	0.05441	0.05436	0.05382	0.05368	0.05359	0.05366	0.05358	0.05361	0.05405	0.05401
3558.54	0.05909	0.05875	0.05863	0.05919	0.05959	0.06005	0.06019	0.06019	0.06055	0.05966	0.05967	0.05941	0.05969	0.05982	0.05951	0.05936	0.05938	0.05992	0.05999	0.0601	0.05964	0.05909	0.0583	0.05771	0.05734	0.05658	0.05563	0.05549	0.05551	0.05563	0.05535	0.05533	0.05477	0.05465	0.05455	0.05463	0.05452	0.05456	0.05499	0.05492
3557.25	0.05999	0.05962	0.05951	0.06006	0.06047	0.06092	0.06106	0.06105	0.06142	0.06053	0.06055	0.06029	0.06057	0.06073	0.06041	0.06027	0.06026	0.06083	0.0609	0.061	0.06055	0.06002	0.05923	0.05867	0.05826	0.05753	0.05658	0.05644	0.05645	0.05655	0.05629	0.05627	0.05571	0.05562	0.05551	0.05558	0.05546	0.0555	0.05592	0.05583
3555.97	0.06088	0.0605	0.06039	0.06094	0.06134	0.06179	0.06193	0.06192	0.06229	0.06141	0.06144	0.06118	0.06144	0.06163	0.06129	0.06116	0.06114	0.06173	0.06179	0.06188	0.06144	0.06093	0.06016	0.05959	0.05917	0.05845	0.05752	0.05737	0.05738	0.05745	0.05721	0.0572	0.05665	0.05657	0.05644	0.05651	0.05638	0.05642	0.05684	0.05673
3554.68	0.06179	0.06139	0.06129	0.06182	0.0622	0.06265	0.0628	0.06281	0.06314	0.06229	0.06232	0.06206	0.06232	0.06252	0.06218	0.06205	0.06202	0.0626	0.06268	0.06274	0.06231	0.06182	0.06107	0.06048	0.06007	0.05935	0.05843	0.05828	0.05829	0.05833	0.05812	0.05811	0.05757	0.05752	0.05736	0.05744	0.0573	0.05733	0.05774	0.05763
3553.39	0.0627	0.06228	0.06218	0.06271	0.06307	0.06353	0.06368	0.06373	0.06399	0.06318	0.0632	0.06294	0.0632	0.0634	0.06306	0.06292	0.0629	0.06346	0.06356	0.06358	0.06317	0.06269	0.06197	0.06135	0.06096	0.06024	0.05932	0.05917	0.05919	0.0592	0.05903	0.05902	0.05848	0.05846	0.05826	0.05835	0.05821	0.05823	0.05863	0.05853
3552.11	0.06361	0.06319	0.06308	0.06361	0.06394	0.0644	0.06457	0.06465	0.06484	0.06407	0.06409	0.06382	0.06408	0.06427	0.06394	0.0638	0.06379	0.06432	0.06444	0.06442	0.06403	0.06356	0.06286	0.06221	0.06186	0.06112	0.0602	0.06006	0.06008	0.06007	0.05992	0.05992	0.05938	0.05938	0.05916	0.05926	0.05912	0.05914	0.05953	0.05943
3550.82	0.06452	0.06409	0.06398	0.06452	0.06482	0.06529	0.06545	0.06558	0.0657	0.06498	0.06497	0.0647	0.06497	0.06514	0.06483	0.06468	0.06469	0.06517	0.0653	0.06527	0.06489	0.06442	0.06375	0.06306	0.06275	0.06201	0.06107	0.06095	0.06096	0.06095	0.06082	0.06082	0.06028	0.0603	0.06006	0.06017	0.06003	0.06004	0.06042	0.06034
3549.54	0.06542	0.065	0.06488	0.06544	0.06573	0.06618	0.06634	0.06651	0.06656	0.06589	0.06586	0.06558	0.06587	0.06602	0.06572	0.06556	0.0656	0.06603	0.06617	0.06613	0.06577	0.0653	0.06464	0.06393	0.06364	0.0629	0.06194	0.06184	0.06185	0.06184	0.06172	0.06172	0.06118	0.06121	0.06096	0.06108	0.06093	0.06095	0.06132	0.06126
3548.25	0.06633	0.06591	0.06577	0.06635	0.06665	0.06708	0.06724	0.06743	0.06743	0.06681	0.06676	0.06647	0.06677	0.0669	0.06662	0.06646	0.06652	0.0669	0.06704	0.06701	0.06666	0.06619	0.06554	0.06481	0.06455	0.0638	0.06282	0.06276	0.06275	0.06276	0.06262	0.06263	0.06209	0.06213	0.06187	0.06199	0.06184	0.06187	0.06223	0.06218
3546.97	0.06724	0.06684	0.06668	0.06728	0.06759	0.068	0.06815	0.06836	0.06833	0.06774	0.06767	0.06737	0.06768	0.06781	0.06753	0.06737	0.06746	0.0678	0.06792	0.06793	0.06758	0.06711	0.06646	0.06573	0.06547	0.06473	0.06372	0.06369	0.0637	0.06371	0.06354	0.06354	0.063	0.06306	0.06281	0.06293	0.06277	0.06282	0.06317	0.06312
3545.68	0.06816	0.06777	0.06759	0.06821	0.06854	0.06894	0.06908	0.06928	0.06925	0.06867	0.0686	0.0683	0.06859	0.06873	0.06847	0.0683	0.06842	0.06872	0.06884	0.06887	0.06852	0.06804	0.06742	0.06668	0.06641	0.06569	0.06465	0.06466	0.06468	0.06469	0.06449	0.06448	0.06393	0.06402	0.06379	0.06389	0.06373	0.06378	0.06412	0.06407
3544.4	0.0691	0.06872	0.06851	0.06916	0.06949	0.06989	0.07002	0.0702	0.0702	0.0696	0.06954	0.06924	0.06952	0.06967	0.06942	0.06925	0.06939	0.06968	0.06979	0.06983	0.06947	0.069	0.0684	0.06767	0.06738	0.06668	0.06561	0.06564	0.06569	0.0657	0.06546	0.06544	0.06488	0.065	0.06479	0.06488	0.06471	0.06477	0.0651	0.06504
3543.11	0.07004	0.06967	0.06943	0.07011	0.07045	0.07084	0.07098	0.07112	0.07116	0.07051	0.07048	0.0702	0.07045	0.07062	0.07038	0.0702	0.07037	0.07065	0.07075	0.0708	0.07043	0.06996	0.06939	0.06868	0.06836	0.06767	0.0666	0.06663	0.06671	0.06672	0.06645	0.06642	0.06585	0.066	0.06581	0.06589	0.06571	0.06578	0.06608	0.06602
3541.82	0.071	0.07061	0.07036	0.07106	0.07139	0.07179	0.07192	0.07203	0.07213	0.07142	0.07142	0.07116	0.07139	0.07156	0.07134	0.07115	0.07134	0.07162	0.07173	0.07177	0.07138	0.07093	0.07038	0.06969	0.06934	0.06868	0.0676	0.06761	0.06772	0.06773	0.06744	0.06741	0.06682	0.06699	0.06682	0.06689	0.06672	0.0668	0.06705	0.06701
3540.54	0.07195	0.07154	0.07129	0.07201	0.07234	0.07274	0.07287	0.07294	0.0731	0.07231	0.07236	0.07212	0.07232	0.07249	0.0723	0.07211	0.07232	0.07259	0.0727	0.07273	0.07231	0.0719	0.07137	0.0707	0.07032	0.06967	0.0686	0.06857	0.06872	0.06873	0.06843	0.06839	0.06781	0.06798	0.06782	0.06788	0.06771	0.06781	0.06802	0.06799
3539.25	0.0729	0.07246	0.07223	0.07295	0.07327	0.07367	0.0738	0.07384	0.07407	0.07321	0.07329	0.07307	0.07326	0.07341	0.07324	0.07305	0.07328	0.07354	0.07368	0.07369	0.07325	0.07286	0.07234	0.0717	0.07128	0.07065	0.06959	0.06952	0.0697	0.06971	0.06943	0.06938	0.06881	0.06895	0.06879	0.06886	0.0687	0.06882	0.06899	0.06897
3537.97	0.07385	0.07337	0.07317	0.0739	0.07421	0.0746	0.07473	0.07476	0.07503	0.07412	0.07421	0.07401	0.0742	0.07434	0.07419	0.074	0.07423	0.07448	0.07465	0.07465	0.07417	0.07381	0.07329	0.07267	0.07224	0.07162	0.07057	0.07045	0.07066	0.07067	0.07042	0.07035	0.06982	0.06992	0.06975	0.06983	0.06968	0.06981	0.06996	0.06993
3536.68	0.07479	0.07427	0.07413	0.07484	0.07514	0.07553	0.07567	0.07568	0.07598	0.07504	0.07514	0.07496	0.07514	0.07528	0.07512	0.07496	0.07517	0.07541	0.07562	0.0756	0.07511	0.07475	0.07423	0.07364	0.07319	0.07258	0.07155	0.07139	0.07162	0.07162	0.07142	0.07132	0.07082	0.07088	0.0707	0.07079	0.07066	0.07079	0.07093	0.07088
3535.4	0.07573	0.07518	0.07509	0.07579	0.07608	0.07645	0.07661	0.07661	0.07693	0.07596	0.07606	0.0759	0.07608	0.07623	0.07605	0.07591	0.0761	0.07633	0.07657	0.07655	0.07604	0.07568	0.07516	0.07458	0.07415	0.07353	0.07252	0.07233	0.07256	0.07256	0.0724	0.07227	0.07181	0.07184	0.07163	0.07175	0.07163	0.07175	0.0719	0.07182
3534.11	0.07666	0.0761	0.07604	0.07672	0.077	0.07736	0.07756	0.07754	0.07786	0.0769	0.07699	0.07683	0.07702	0.07719	0.07697	0.07686	0.07702	0.07723	0.07751	0.07748	0.07697	0.0766	0.07608	0.07551	0.07509	0.07447	0.07347	0.07327	0.07351	0.07349	0.07337	0.07322	0.07279	0.07279	0.07257	0.07271	0.07259	0.0727	0.07288	0.07275
3532.83	0.07759	0.07702	0.07698	0.07763	0.07792	0.07827	0.0785	0.07848	0.07878	0.07784	0.07791	0.07776	0.07796	0.07814	0.07789	0.0778	0.07793	0.07813	0.07844	0.07839	0.07789	0.07751	0.07699	0.07641	0.07603	0.07539	0.07442	0.07421	0.07445	0.07442	0.07431	0.07416	0.07374	0.07374	0.07349	0.07366	0.07354	0.07364	0.07384	0.07366
3531.54	0.07852	0.07796	0.07792	0.07854	0.07884	0.07919	0.07943	0.07942	0.07969	0.07879	0.07884	0.07869	0.07889	0.07909	0.0788	0.07873	0.07884	0.07903	0.07935	0.07928	0.07881	0.07842	0.0779	0.0773	0.07696	0.0763	0.07534	0.07514	0.07538	0.07535	0.07525	0.07509	0.07467	0.07467	0.07442	0.07462	0.07448	0.07456	0.07479	0.07457
3530.25	0.07945	0.07891	0.07885	0.07944	0.07976	0.08011	0.08036	0.08037	0.08059	0.07974	0.07977	0.07961	0.07983	0.08004	0.07972	0.07965	0.07975	0.07992	0.08025	0.08017	0.07973	0.07934	0.0788	0.07818	0.07789	0.07721	0.07626	0.07607	0.07633	0.07627	0.07618	0.07602	0.0756	0.0756	0.07534	0.07557	0.07541	0.07549	0.07573	0.07549
3528.97	0.08038	0.07987	0.07978	0.08034	0.08069	0.08105	0.08128	0.08133	0.08151	0.08069	0.08071	0.08055	0.08078	0.08098	0.08066	0.08057	0.08067	0.08084	0.08115	0.08107	0.08065	0.08027	0.07972	0.07906	0.07881	0.07813	0.07718	0.07701	0.07728	0.07721	0.07712	0.07696	0.07653	0.07654	0.07627	0.07652	0.07635	0.07644	0.07668	0.07642
3527.68	0.08132	0.08084	0.08073	0.08127	0.08163	0.08201	0.08222	0.08229	0.08244	0.08167	0.08166	0.0815	0.08174	0.08192	0.08161	0.08151	0.0816	0.08178	0.08206	0.08199	0.08159	0.08123	0.08064	0.07996	0.07975	0.07907	0.07812	0.07796	0.07825	0.07816	0.07806	0.07793	0.07747	0.07749	0.07722	0.07748	0.0773	0.07741	0.07763	0.07737
3526.4	0.08227	0.08182	0.08168	0.0822	0.08258	0.08299	0.08316	0.08326	0.08339	0.08265	0.08263	0.08245	0.08271	0.08287	0.08257	0.08247	0.08254	0.08274	0.08299	0.08293	0.08254	0.0822	0.08159	0.08088	0.0807	0.08003	0.07907	0.07894	0.07923	0.07914	0.07903	0.07891	0.07843	0.07846	0.0782	0.07846	0.07827	0.0784	0.07859	0.07833
3525.11	0.08322	0.0828	0.08263	0.08316	0.08355	0.08397	0.08412	0.08422	0.08436	0.08365	0.0836	0.08341	0.0837	0.08382	0.08354	0.08344	0.0835	0.08374	0.08393	0.0839	0.08351	0.08319	0.08256	0.08184	0.08167	0.08102	0.08006	0.07993	0.08022	0.08013	0.08001	0.07992	0.0794	0.07945	0.0792	0.07944	0.07927	0.07941	0.07958	0.0793
3523.83	0.08418	0.08378	0.08359	0.08413	0.08451	0.08496	0.08509	0.08518	0.08532	0.08464	0.08458	0.08437	0.08468	0.08477	0.08451	0.08442	0.08447	0.08475	0.08488	0.08489	0.08449	0.08418	0.08355	0.08283	0.08264	0.08204	0.08106	0.08094	0.08122	0.08114	0.081	0.08093	0.08038	0.08044	0.08023	0.08044	0.08028	0.08044	0.08057	0.08029
3522.54	0.08514	0.08477	0.08456	0.08511	0.08548	0.08594	0.08606	0.08614	0.08629	0.08561	0.08556	0.08534	0.08566	0.08573	0.08547	0.0854	0.08543	0.08578	0.08585	0.08589	0.08548	0.08517	0.08455	0.08383	0.08362	0.08306	0.08207	0.08195	0.08223	0.08216	0.082	0.08195	0.08138	0.08144	0.08127	0.08143	0.0813	0.08146	0.08158	0.08128
3521.25	0.0861	0.08574	0.08552	0.08609	0.08645	0.08693	0.08704	0.08708	0.08725	0.08657	0.08653	0.0863	0.08663	0.08669	0.08642	0.08638	0.0864	0.08679	0.08684	0.08689	0.08647	0.08615	0.08554	0.08485	0.08461	0.08409	0.08308	0.08297	0.08323	0.08318	0.08301	0.08296	0.08237	0.08244	0.08231	0.08243	0.08231	0.08247	0.08258	0.08227
3519.97	0.08705	0.0867	0.08648	0.08708	0.08743	0.08791	0.088	0.08803	0.0882	0.0875	0.08749	0.08725	0.08759	0.08765	0.08736	0.08735	0.08736	0.0878	0.08783	0.08789	0.08745	0.08713	0.08653	0.08587	0.08561	0.0851	0.08409	0.08398	0.08422	0.08419	0.08401	0.08396	0.08337	0.08344	0.08334	0.08342	0.08332	0.08346	0.08358	0.08326
3518.68	0.088	0.08764	0.08744	0.08806	0.0884	0.08889	0.08896	0.08896	0.08915	0.08841	0.08845	0.08821	0.08853	0.0886	0.08829	0.08831	0.08832	0.08878	0.08882	0.08888	0.08842	0.0881	0.0875	0.08688	0.0866	0.0861	0.08509	0.08498	0.0852	0.0852	0.08501	0.08496	0.08437	0.08444	0.08435	0.08441	0.08431	0.08444	0.08456	0.08425
3517.4	0.08894	0.08857	0.0884	0.08904	0.08937	0.08985	0.08991	0.0899	0.0901	0.08931	0.08939	0.08915	0.08946	0.08955	0.08922	0.08927	0.08929	0.08974	0.0898	0.08987	0.08939	0.08907	0.08847	0.08789	0.0876	0.08708	0.08608	0.08598	0.08617	0.08619	0.08601	0.08594	0.08537	0.08543	0.08534	0.08539	0.0853	0.08539	0.08553	0.08523
3516.11	0.08987	0.0895	0.08935	0.09	0.09032	0.09081	0.09086	0.09084	0.09105	0.09022	0.09033	0.09009	0.0904	0.09051	0.09016	0.09021	0.09025	0.09068	0.09076	0.09084	0.09034	0.09003	0.08942	0.08888	0.08859	0.08805	0.08706	0.08696	0.08712	0.08718	0.08699	0.08692	0.08637	0.08642	0.0863	0.08635	0.08627	0.08633	0.08649	0.0862
3514.83	0.0908	0.09042	0.0903	0.09095	0.09127	0.09177	0.09181	0.09178	0.09201	0.09114	0.09127	0.09103	0.09134	0.09146	0.09113	0.09114	0.09122	0.09162	0.09172	0.0918	0.09128	0.09098	0.09036	0.08985	0.08957	0.08901	0.08802	0.08793	0.08807	0.08815	0.08797	0.08789	0.08735	0.0874	0.08725	0.08731	0.08725	0.08728	0.08744	0.08717
3513.54	0.09174	0.09135	0.09125	0.0919	0.0922	0.09272	0.09275	0.09273	0.09298	0.09209	0.09221	0.09197	0.09228	0.09242	0.09211	0.09207	0.09219	0.09255	0.09266	0.09277	0.09222	0.09193	0.09131	0.0908	0.09054	0.08996	0.08898	0.0889	0.08901	0.08911	0.08894	0.08885	0.08833	0.08837	0.0882	0.08826	0.08821	0.08823	0.0884	0.08814
3512.26	0.09269	0.09229	0.0922	0.09284	0.09313	0.09368	0.09371	0.09369	0.09396	0.09306	0.09316	0.09292	0.09323	0.09337	0.0931	0.093	0.09316	0.09349	0.0936	0.09373	0.09316	0.09287	0.09227	0.09175	0.0915	0.09091	0.08993	0.08986	0.08997	0.09007	0.0899	0.08981	0.0893	0.08933	0.08915	0.0892	0.08918	0.08919	0.08936	0.08913
3510.97	0.09366	0.09324	0.09317	0.09379	0.09407	0.09465	0.09467	0.09466	0.09495	0.09405	0.09412	0.09387	0.0942	0.09434	0.0941	0.09393	0.09413	0.09444	0.09455	0.0947	0.09412	0.09381	0.09324	0.09269	0.09247	0.09185	0.09089	0.09083	0.09093	0.09103	0.09085	0.09077	0.09027	0.09029	0.09011	0.09016	0.09014	0.09017	0.09034	0.09014
3509.68	0.09464	0.0942	0.09413	0.09473	0.09502	0.09561	0.09565	0.09563	0.09594	0.09506	0.0951	0.09484	0.09517	0.09531	0.09509	0.09488	0.0951	0.09539	0.09551	0.09568	0.09509	0.09476	0.09422	0.09365	0.09343	0.09281	0.09185	0.0918	0.0919	0.09199	0.09181	0.09173	0.09124	0.09125	0.09108	0.09113	0.09111	0.09115	0.09132	0.09116
3508.4	0.09563	0.09517	0.09511	0.09569	0.09598	0.09658	0.09663	0.09661	0.09693	0.09608	0.09609	0.09581	0.09615	0.09628	0.09607	0.09583	0.09606	0.09636	0.09648	0.09666	0.09608	0.09571	0.09521	0.09462	0.0944	0.09377	0.09282	0.09279	0.09287	0.09295	0.09277	0.09269	0.09221	0.09222	0.09207	0.09213	0.09208	0.09214	0.09231	0.09218
3507.11	0.09662	0.09614	0.09609	0.09665	0.09695	0.09755	0.09761	0.09758	0.09791	0.0971	0.09709	0.09679	0.09713	0.09725	0.09704	0.0968	0.09702	0.09733	0.09746	0.09765	0.09708	0.09666	0.09619	0.09561	0.09538	0.09475	0.09381	0.09378	0.09385	0.09393	0.09374	0.09367	0.09319	0.09319	0.09307	0.09314	0.09306	0.09314	0.0933	0.0932
3505.83	0.09761	0.09712	0.09707	0.09762	0.09794	0.09851	0.09858	0.09856	0.09888	0.0981	0.09809	0.09779	0.09813	0.09822	0.098	0.09777	0.09798	0.0983	0.09846	0.09865	0.09809	0.09763	0.09717	0.09663	0.09637	0.09574	0.0948	0.09479	0.09484	0.09491	0.09472	0.09465	0.09419	0.09417	0.09408	0.09416	0.09406	0.09414	0.09428	0.0942
3504.54	0.0986	0.09811	0.09805	0.0986	0.09893	0.09949	0.09955	0.09954	0.09984	0.0991	0.09909	0.0988	0.09914	0.0992	0.09897	0.09876	0.09896	0.09928	0.09946	0.09964	0.09911	0.09863	0.09815	0.09766	0.09738	0.09674	0.09581	0.09579	0.09584	0.09592	0.09571	0.09565	0.0952	0.09516	0.09509	0.09519	0.09506	0.09515	0.09526	0.09519
3503.26	0.0996	0.09911	0.09905	0.0996	0.09995	0.10048	0.10054	0.10054	0.10081	0.10009	0.10009	0.09982	0.10015	0.1002	0.09995	0.09976	0.09994	0.10028	0.10048	0.10064	0.10012	0.09964	0.09916	0.0987	0.09839	0.09775	0.09683	0.0968	0.09685	0.09694	0.09672	0.09667	0.09623	0.09617	0.09612	0.09624	0.09608	0.09617	0.09625	0.09617
3501.97	0.10061	0.10013	0.10005	0.10061	0.10097	0.10147	0.10154	0.10155	0.1018	0.10108	0.10109	0.10084	0.10117	0.10122	0.10094	0.10077	0.10094	0.1013	0.10151	0.10163	0.10114	0.10067	0.10018	0.09974	0.09941	0.09878	0.09786	0.09781	0.09787	0.09798	0.09774	0.0977	0.09727	0.09719	0.09716	0.09728	0.09712	0.0972	0.09725	0.09716
3500.69	0.10162	0.10115	0.10107	0.10163	0.102	0.10248	0.10255	0.10256	0.1028	0.10208	0.10208	0.10186	0.10219	0.10225	0.10195	0.1018	0.10195	0.10233	0.10254	0.10263	0.10215	0.10172	0.10122	0.10079	0.10043	0.09981	0.09891	0.09882	0.09891	0.09904	0.09877	0.09875	0.09832	0.09822	0.0982	0.09833	0.09817	0.09824	0.09826	0.09816
3499.4	0.10264	0.10218	0.10208	0.10266	0.10302	0.10348	0.10357	0.10358	0.10381	0.10307	0.10307	0.10286	0.10321	0.10328	0.10297	0.10283	0.10296	0.10337	0.10358	0.10363	0.10316	0.10276	0.10228	0.10183	0.10145	0.10085	0.09996	0.09983	0.09995	0.1001	0.09981	0.09979	0.09936	0.09926	0.09926	0.09937	0.09922	0.09928	0.09929	0.09917
3498.11	0.10366	0.1032	0.1031	0.10369	0.10403	0.10449	0.10459	0.10459	0.10483	0.10408	0.10407	0.10386	0.10423	0.10432	0.104	0.10386	0.10397	0.10441	0.10462	0.10463	0.10415	0.1038	0.10334	0.10286	0.10248	0.10189	0.10101	0.10086	0.10099	0.10116	0.10085	0.10084	0.10038	0.1003	0.10031	0.10039	0.10027	0.10031	0.10032	0.10019
3496.83	0.10468	0.10421	0.10411	0.10472	0.10504	0.10549	0.1056	0.10561	0.10586	0.1051	0.10506	0.10485	0.10524	0.10535	0.10503	0.1049	0.10498	0.10545	0.10566	0.10564	0.10515	0.10484	0.10441	0.10388	0.10351	0.10292	0.10206	0.10189	0.10204	0.10221	0.10189	0.10188	0.10139	0.10135	0.10136	0.10141	0.1013	0.10133	0.10135	0.10123
3495.54	0.1057	0.10523	0.10513	0.10574	0.10605	0.1065	0.10662	0.10663	0.10688	0.10612	0.10606	0.10585	0.10625	0.10638	0.10608	0.10594	0.106	0.10649	0.1067	0.10664	0.10615	0.10586	0.10546	0.10489	0.10453	0.10395	0.10311	0.10294	0.10309	0.10326	0.10292	0.10291	0.10239	0.1024	0.1024	0.10242	0.10232	0.10235	0.10239	0.10228
3494.26	0.10672	0.10624	0.10614	0.10675	0.10706	0.10751	0.10764	0.10765	0.1079	0.10714	0.10705	0.10684	0.10726	0.1074	0.10713	0.10698	0.10703	0.10751	0.10773	0.10764	0.10715	0.10688	0.1065	0.10589	0.10555	0.10498	0.10415	0.10399	0.10414	0.10429	0.10395	0.10393	0.10339	0.10345	0.10344	0.10343	0.10334	0.10337	0.10342	0.10331
3492.97	0.10773	0.10724	0.10714	0.10776	0.10805	0.10853	0.10865	0.10866	0.1089	0.10815	0.10805	0.10784	0.10827	0.10841	0.10818	0.108	0.10805	0.10853	0.10874	0.10863	0.10815	0.10789	0.10752	0.10688	0.10656	0.10601	0.10517	0.10503	0.10517	0.10531	0.10497	0.10494	0.10439	0.10449	0.10447	0.10443	0.10435	0.10438	0.10445	0.10434
3491.69	0.10874	0.10824	0.10813	0.10875	0.10905	0.10954	0.10966	0.10966	0.1099	0.10913	0.10905	0.10885	0.10927	0.1094	0.10921	0.10902	0.10907	0.10953	0.10975	0.10962	0.10916	0.10888	0.10852	0.10786	0.10757	0.10703	0.10618	0.10607	0.1062	0.10631	0.10598	0.10595	0.10539	0.1055	0.10549	0.10543	0.10535	0.10538	0.10547	0.10536
3490.4	0.10974	0.10924	0.1091	0.10974	0.11004	0.11055	0.11066	0.11066	0.11089	0.11011	0.11004	0.10985	0.11026	0.11038	0.11023	0.11002	0.11009	0.11053	0.11073	0.1106	0.11017	0.10987	0.1095	0.10884	0.10857	0.10804	0.10718	0.1071	0.10721	0.10729	0.10699	0.10695	0.1064	0.1065	0.10649	0.10643	0.10636	0.10638	0.10648	0.10637
3489.11	0.11073	0.11023	0.11007	0.11072	0.11103	0.11156	0.11166	0.11165	0.11189	0.11107	0.11103	0.11085	0.11125	0.11136	0.11124	0.11102	0.11109	0.11153	0.11171	0.11158	0.11118	0.11085	0.11046	0.10982	0.10957	0.10905	0.10817	0.10812	0.10822	0.10827	0.108	0.10796	0.10742	0.10748	0.10748	0.10744	0.10736	0.1074	0.10749	0.10738
3487.83	0.11172	0.11122	0.11105	0.11171	0.11203	0.11256	0.11265	0.11264	0.11288	0.11204	0.11203	0.11186	0.11225	0.11233	0.11223	0.11201	0.1121	0.11254	0.11268	0.11258	0.1122	0.11184	0.11142	0.11081	0.11058	0.11006	0.10916	0.10914	0.10922	0.10924	0.10902	0.10899	0.10845	0.10847	0.10848	0.10846	0.10837	0.10842	0.10849	0.10839
3486.54	0.11272	0.11221	0.11204	0.1127	0.11304	0.11356	0.11365	0.11363	0.11388	0.11302	0.11304	0.11287	0.11325	0.11331	0.11322	0.11302	0.1131	0.11355	0.11366	0.11359	0.11322	0.11284	0.11239	0.11181	0.11161	0.11108	0.11016	0.11015	0.11023	0.11021	0.11005	0.11003	0.10949	0.10947	0.10949	0.1095	0.10939	0.10946	0.1095	0.10941
3485.26	0.11373	0.11322	0.11305	0.11371	0.11406	0.11456	0.11465	0.11462	0.11489	0.11403	0.11406	0.11388	0.11425	0.1143	0.11421	0.11403	0.11411	0.11457	0.11465	0.11462	0.11426	0.11385	0.11337	0.11283	0.11265	0.11209	0.11118	0.11117	0.11124	0.1112	0.11109	0.11108	0.11055	0.11049	0.11052	0.11054	0.11041	0.11051	0.11053	0.11044
3483.97	0.11476	0.11424	0.11408	0.11474	0.11508	0.11556	0.11566	0.11562	0.11592	0.11505	0.1151	0.1149	0.11526	0.11529	0.1152	0.11505	0.11514	0.11558	0.11566	0.11566	0.1153	0.11487	0.11438	0.11387	0.1137	0.1131	0.11222	0.1122	0.11226	0.11222	0.11214	0.11214	0.11161	0.11152	0.11156	0.1116	0.11143	0.11157	0.11156	0.11147
3482.69	0.11579	0.11527	0.11512	0.11578	0.1161	0.11657	0.11669	0.11664	0.11696	0.11609	0.11614	0.11592	0.11628	0.11629	0.11619	0.11608	0.11617	0.1166	0.11668	0.11671	0.11634	0.11589	0.1154	0.11492	0.11476	0.11412	0.11327	0.11323	0.11329	0.11327	0.11319	0.1132	0.11267	0.11256	0.11261	0.11266	0.11247	0.11262	0.1126	0.11251
3481.4	0.11683	0.1163	0.11619	0.11683	0.11714	0.1176	0.11773	0.11766	0.11801	0.11714	0.11719	0.11694	0.11731	0.11731	0.1172	0.11711	0.11722	0.11761	0.11773	0.11777	0.11738	0.11693	0.11645	0.11599	0.11583	0.11514	0.11433	0.11427	0.11434	0.11435	0.11425	0.11425	0.11372	0.11361	0.11367	0.11373	0.11352	0.11367	0.11365	0.11355
3480.12	0.11788	0.11734	0.11727	0.11789	0.11818	0.11863	0.11878	0.1187	0.11907	0.1182	0.11824	0.11797	0.11834	0.11834	0.11822	0.11815	0.11826	0.11862	0.11879	0.11883	0.1184	0.11797	0.11752	0.11704	0.1169	0.11617	0.1154	0.1153	0.1154	0.11544	0.11531	0.1153	0.11477	0.11466	0.11473	0.1148	0.11458	0.11472	0.11471	0.1146
3478.83	0.11892	0.11838	0.11835	0.11896	0.11923	0.11967	0.11984	0.11975	0.12013	0.11925	0.11929	0.119	0.11938	0.1194	0.11924	0.11919	0.1193	0.11964	0.11985	0.11987	0.11942	0.11902	0.1186	0.1181	0.11798	0.1172	0.11646	0.11633	0.11648	0.11654	0.11637	0.11634	0.11582	0.11573	0.11579	0.11587	0.11563	0.11577	0.11575	0.11566
3477.54	0.11997	0.11942	0.11942	0.12002	0.12029	0.12071	0.1209	0.1208	0.12119	0.1203	0.12034	0.12004	0.12043	0.12048	0.12028	0.12022	0.12034	0.12066	0.12091	0.12092	0.12042	0.12007	0.11968	0.11915	0.11905	0.11823	0.11752	0.11736	0.11755	0.11763	0.11744	0.11739	0.11686	0.1168	0.11685	0.11693	0.11668	0.11682	0.1168	0.11672
3476.26	0.12101	0.12046	0.12049	0.12107	0.12135	0.12175	0.12195	0.12186	0.12224	0.12136	0.1214	0.12108	0.12147	0.12158	0.12133	0.12126	0.12137	0.12169	0.12197	0.12195	0.12142	0.12112	0.12075	0.12019	0.12011	0.11928	0.11857	0.11838	0.11863	0.11871	0.11851	0.11845	0.11791	0.11788	0.11791	0.11798	0.11772	0.11788	0.11785	0.11778
3474.97	0.12205	0.12152	0.12155	0.12211	0.12242	0.12281	0.123	0.12292	0.12327	0.1224	0.12246	0.12213	0.12252	0.12268	0.12238	0.1223	0.1224	0.12275	0.12301	0.12298	0.12243	0.12218	0.12182	0.12123	0.12117	0.12033	0.11962	0.11941	0.1197	0.11978	0.11958	0.11952	0.11895	0.11896	0.11896	0.11903	0.11875	0.11894	0.1189	0.11884
3473.69	0.12309	0.12257	0.12259	0.12315	0.12348	0.12386	0.12405	0.12398	0.1243	0.12345	0.12352	0.12318	0.12356	0.12378	0.12345	0.12334	0.12343	0.12381	0.12405	0.124	0.12344	0.12324	0.12287	0.12228	0.12222	0.12139	0.12066	0.12043	0.12078	0.12085	0.12064	0.12059	0.12	0.12003	0.12001	0.12008	0.11979	0.12	0.11995	0.11991
3472.4	0.12414	0.12364	0.12363	0.12419	0.12453	0.12492	0.12509	0.12504	0.12532	0.12449	0.12458	0.12423	0.1246	0.12487	0.1245	0.12439	0.12447	0.12489	0.12507	0.12503	0.12448	0.12431	0.12392	0.12333	0.12327	0.12246	0.1217	0.12147	0.12185	0.12191	0.1217	0.12165	0.12106	0.12108	0.12106	0.12112	0.12083	0.12105	0.12101	0.12097
3471.12	0.12519	0.1247	0.12466	0.12521	0.12558	0.12598	0.12612	0.1261	0.12634	0.12552	0.12562	0.12528	0.12564	0.12593	0.12556	0.12543	0.12552	0.12597	0.12609	0.12607	0.12553	0.12537	0.12496	0.12439	0.12431	0.12353	0.12274	0.12252	0.12291	0.12298	0.12275	0.12271	0.12213	0.12212	0.12211	0.12216	0.12189	0.1221	0.12207	0.12202
3469.83	0.12624	0.12575	0.12568	0.12624	0.12661	0.12704	0.12715	0.12714	0.12736	0.12655	0.12665	0.12634	0.12668	0.12698	0.1266	0.12648	0.12658	0.12704	0.12711	0.12711	0.12661	0.12643	0.126	0.12544	0.12535	0.1246	0.12377	0.12358	0.12397	0.12404	0.12379	0.12377	0.12319	0.12317	0.12315	0.1232	0.12295	0.12314	0.12313	0.12307
3468.55	0.1273	0.12681	0.12671	0.12728	0.12765	0.12809	0.12818	0.12818	0.12839	0.12758	0.12768	0.1274	0.12772	0.12801	0.12764	0.12752	0.12764	0.12809	0.12814	0.12815	0.1277	0.12748	0.12705	0.1265	0.12638	0.12566	0.1248	0.12465	0.12503	0.12509	0.12482	0.12482	0.12426	0.12422	0.1242	0.12424	0.12401	0.12418	0.12419	0.1241
3467.26	0.12836	0.12787	0.12774	0.12831	0.12868	0.12913	0.12922	0.12922	0.12943	0.12863	0.1287	0.12845	0.12875	0.12904	0.12867	0.12857	0.12871	0.12914	0.12917	0.12921	0.12879	0.12851	0.1281	0.12756	0.1274	0.12673	0.12584	0.12573	0.12608	0.12613	0.12586	0.12587	0.12533	0.12528	0.12524	0.12528	0.12509	0.12522	0.12525	0.12513
3465.97	0.12941	0.12893	0.12878	0.12936	0.12973	0.13018	0.13025	0.13026	0.13048	0.12968	0.12974	0.12951	0.12979	0.13006	0.12972	0.12961	0.12979	0.13017	0.13022	0.13026	0.12988	0.12953	0.12915	0.12861	0.12843	0.12778	0.12688	0.12683	0.12713	0.12717	0.12689	0.12692	0.12638	0.12635	0.12629	0.12633	0.12616	0.12626	0.12631	0.12616
3464.69	0.13046	0.13	0.12983	0.13042	0.13079	0.13123	0.13129	0.13131	0.13154	0.13073	0.13078	0.13056	0.13084	0.13108	0.13077	0.13066	0.13087	0.1312	0.13127	0.13132	0.13095	0.13054	0.13021	0.12967	0.12946	0.12883	0.12792	0.12793	0.1282	0.1282	0.12793	0.12797	0.12743	0.12744	0.12734	0.12739	0.12724	0.12732	0.12736	0.1272
3463.4	0.13151	0.13107	0.13088	0.13148	0.13186	0.13228	0.13233	0.13235	0.13262	0.13179	0.13184	0.13161	0.13189	0.13212	0.13185	0.13171	0.13195	0.13223	0.13234	0.13239	0.13201	0.13156	0.13126	0.13072	0.1305	0.12988	0.12897	0.12902	0.12926	0.12923	0.12897	0.12903	0.12848	0.12852	0.12839	0.12847	0.12833	0.12839	0.12842	0.12825
3462.12	0.13258	0.13214	0.13195	0.13255	0.13295	0.13332	0.13337	0.1334	0.13371	0.13285	0.1329	0.13267	0.13295	0.13316	0.13293	0.13276	0.13303	0.13327	0.13341	0.13345	0.13306	0.13259	0.13232	0.13178	0.13156	0.13094	0.13002	0.1301	0.13034	0.13027	0.13003	0.13009	0.12952	0.1296	0.12945	0.12955	0.12942	0.12947	0.12948	0.12931
3460.83	0.13364	0.1332	0.13301	0.13361	0.13403	0.13436	0.13443	0.13446	0.1348	0.13391	0.13398	0.13374	0.13402	0.13422	0.13403	0.13382	0.13409	0.13433	0.13449	0.13451	0.1341	0.13363	0.13339	0.13284	0.13263	0.13201	0.13107	0.13118	0.13141	0.13132	0.13111	0.13116	0.13058	0.13067	0.13052	0.13063	0.13051	0.13056	0.13055	0.13037
3459.55	0.13472	0.13426	0.13408	0.13467	0.13509	0.13539	0.1355	0.13552	0.13588	0.13498	0.13505	0.13481	0.13509	0.13529	0.13512	0.13488	0.13515	0.13539	0.13557	0.13557	0.13515	0.13469	0.13445	0.1339	0.13371	0.13309	0.13213	0.13224	0.13247	0.13238	0.13219	0.13223	0.13164	0.13173	0.13159	0.13171	0.1316	0.13166	0.13161	0.13143
3458.26	0.13579	0.13531	0.13514	0.13571	0.13614	0.13643	0.13658	0.13658	0.13696	0.13604	0.13613	0.13588	0.13615	0.13637	0.13621	0.13595	0.13619	0.13646	0.13665	0.13663	0.1362	0.13577	0.13552	0.13497	0.1348	0.13418	0.13319	0.13329	0.13352	0.13345	0.13327	0.13329	0.13272	0.13278	0.13266	0.13278	0.13267	0.13275	0.13268	0.13249
3456.97	0.13685	0.13636	0.13621	0.13676	0.13718	0.13748	0.13766	0.13764	0.13802	0.1371	0.13721	0.13694	0.13721	0.13745	0.1373	0.13701	0.13724	0.13754	0.13772	0.1377	0.13725	0.13685	0.13659	0.13604	0.1359	0.13527	0.13425	0.13434	0.13457	0.13453	0.13435	0.13435	0.13379	0.13383	0.13373	0.13384	0.13372	0.13383	0.13374	0.13354
3455.69	0.13791	0.13741	0.13728	0.1378	0.13821	0.13854	0.13875	0.1387	0.13908	0.13816	0.13828	0.138	0.13825	0.13853	0.13836	0.13807	0.13828	0.13862	0.13878	0.13877	0.13831	0.13794	0.13765	0.13712	0.13699	0.13636	0.13532	0.13538	0.13561	0.13561	0.13542	0.13541	0.13487	0.13489	0.1348	0.13489	0.13477	0.1349	0.13481	0.1346
3454.4	0.13896	0.13847	0.13835	0.13885	0.13925	0.13961	0.13983	0.13975	0.14013	0.13921	0.13936	0.13905	0.13929	0.13961	0.13942	0.13914	0.13934	0.13969	0.13985	0.13985	0.13937	0.13903	0.13871	0.13819	0.13807	0.13744	0.13639	0.13643	0.13666	0.13669	0.13648	0.13646	0.13595	0.13594	0.13586	0.13594	0.13583	0.13595	0.13587	0.13565
3453.12	0.14	0.13953	0.13941	0.1399	0.14029	0.14069	0.1409	0.1408	0.14116	0.14025	0.14042	0.1401	0.14032	0.14067	0.14045	0.14022	0.1404	0.14075	0.1409	0.14093	0.14042	0.14012	0.13977	0.13925	0.13913	0.1385	0.13747	0.13748	0.13771	0.13775	0.13754	0.1375	0.13701	0.137	0.13693	0.13698	0.13688	0.137	0.13694	0.13672
3451.83	0.14104	0.14059	0.14046	0.14096	0.14134	0.14176	0.14197	0.14184	0.14219	0.14128	0.14147	0.14113	0.14135	0.14173	0.14147	0.14129	0.14145	0.1418	0.14195	0.142	0.14147	0.14119	0.14082	0.14031	0.14018	0.13955	0.13855	0.13852	0.13876	0.1388	0.13858	0.13855	0.13806	0.13805	0.13799	0.13803	0.13794	0.13804	0.138	0.13778
3450.55	0.14207	0.14165	0.14149	0.14201	0.14238	0.14284	0.14303	0.14288	0.14322	0.1423	0.14251	0.14217	0.14239	0.14276	0.14248	0.14236	0.1425	0.14283	0.14299	0.14306	0.14251	0.14224	0.14185	0.14136	0.14122	0.14059	0.13962	0.13957	0.13981	0.13984	0.13962	0.13959	0.1391	0.13909	0.13905	0.13908	0.13901	0.13907	0.13906	0.13884
3449.26	0.14311	0.14271	0.14252	0.14307	0.14341	0.1439	0.14408	0.14392	0.14425	0.14334	0.14353	0.14321	0.14342	0.14379	0.14349	0.14344	0.14355	0.14385	0.14402	0.14412	0.14356	0.14329	0.14288	0.1424	0.14225	0.14162	0.14069	0.14062	0.14086	0.14088	0.14066	0.14064	0.14013	0.14013	0.14011	0.14013	0.14007	0.14011	0.14011	0.1399
3447.98	0.14416	0.14377	0.14355	0.14413	0.14445	0.14497	0.14514	0.14498	0.1453	0.14438	0.14454	0.14427	0.14447	0.14482	0.14452	0.14451	0.14459	0.14487	0.14506	0.14518	0.14462	0.14433	0.14391	0.14344	0.14328	0.14266	0.14174	0.14167	0.14191	0.14193	0.14172	0.14171	0.14118	0.14117	0.14116	0.14119	0.14114	0.14114	0.14115	0.14097
3446.69	0.14522	0.14484	0.14461	0.14521	0.14549	0.14604	0.14621	0.14604	0.14636	0.14545	0.14556	0.14533	0.14553	0.14585	0.14557	0.14559	0.14564	0.14592	0.14611	0.14625	0.14569	0.14538	0.14494	0.14449	0.14431	0.14372	0.1428	0.14275	0.14297	0.143	0.14279	0.14279	0.14224	0.14223	0.14223	0.14226	0.14221	0.1422	0.14219	0.14205
3445.4	0.1463	0.14592	0.14569	0.1463	0.14656	0.14711	0.14729	0.14713	0.14745	0.14653	0.14659	0.14641	0.14661	0.14689	0.14663	0.14667	0.1467	0.14698	0.14717	0.14732	0.14677	0.14645	0.14597	0.14556	0.14535	0.14478	0.14387	0.14385	0.14404	0.14409	0.14389	0.14388	0.14332	0.14331	0.1433	0.14335	0.1433	0.14327	0.14325	0.14314
3444.12	0.14739	0.14701	0.14679	0.14739	0.14764	0.14819	0.14838	0.14822	0.14855	0.14762	0.14763	0.14749	0.1477	0.14796	0.14771	0.14775	0.14776	0.14805	0.14824	0.1484	0.14786	0.14753	0.14702	0.14664	0.1464	0.14586	0.14495	0.14496	0.14512	0.1452	0.14501	0.14499	0.14442	0.1444	0.14439	0.14445	0.14438	0.14436	0.14431	0.14423
3442.83	0.14849	0.14809	0.14791	0.14848	0.14873	0.14926	0.14947	0.14932	0.14965	0.1487	0.14869	0.14858	0.14879	0.14903	0.14878	0.14881	0.14884	0.14914	0.14932	0.14946	0.14895	0.14862	0.14809	0.14773	0.14747	0.14695	0.14604	0.14609	0.14621	0.14632	0.14614	0.14609	0.14553	0.1455	0.14548	0.14555	0.14546	0.14546	0.14539	0.14532
3441.55	0.14959	0.14918	0.14902	0.14957	0.14983	0.15034	0.15056	0.15041	0.15074	0.14978	0.14975	0.14967	0.14988	0.15011	0.14986	0.14987	0.14992	0.15025	0.1504	0.15052	0.15005	0.14972	0.14917	0.14883	0.14854	0.14804	0.14714	0.1472	0.14731	0.14743	0.14727	0.14719	0.14664	0.14661	0.14657	0.14665	0.14654	0.14657	0.14648	0.1464
3440.26	0.1507	0.15026	0.15014	0.15065	0.15094	0.15142	0.15164	0.1515	0.15182	0.15085	0.15082	0.15076	0.15096	0.1512	0.15093	0.15091	0.15101	0.15135	0.15148	0.15158	0.15115	0.15081	0.15026	0.14992	0.14962	0.14912	0.14824	0.1483	0.14841	0.14854	0.1484	0.14828	0.14775	0.14772	0.14767	0.14774	0.14762	0.14767	0.14758	0.14748
3438.98	0.15179	0.15134	0.15124	0.15172	0.15205	0.1525	0.1527	0.15258	0.15289	0.1519	0.1519	0.15184	0.15204	0.15227	0.152	0.15196	0.15209	0.15245	0.15256	0.15264	0.15224	0.1519	0.15136	0.151	0.1507	0.1502	0.14934	0.14939	0.14952	0.14963	0.14952	0.14936	0.14885	0.14883	0.14877	0.14882	0.14868	0.14877	0.14867	0.14857
3437.69	0.15288	0.1524	0.15233	0.15277	0.15315	0.15357	0.15375	0.15365	0.15395	0.15294	0.15298	0.15291	0.15311	0.15334	0.15306	0.153	0.15317	0.15354	0.15364	0.1537	0.15331	0.15298	0.15246	0.15208	0.15178	0.15128	0.15043	0.15045	0.15061	0.15072	0.15062	0.15043	0.14994	0.14992	0.14987	0.1499	0.14974	0.14986	0.14976	0.14965
3436.41	0.15394	0.15345	0.15341	0.15382	0.15422	0.15464	0.15478	0.1547	0.15499	0.15398	0.15405	0.15396	0.15417	0.15438	0.15412	0.15403	0.15423	0.15461	0.1547	0.15476	0.15437	0.15404	0.15354	0.15314	0.15285	0.15235	0.15151	0.15151	0.1517	0.15179	0.15169	0.15149	0.15102	0.151	0.15095	0.15096	0.1508	0.15093	0.15083	0.15073
3435.12	0.15499	0.15449	0.15447	0.15486	0.15527	0.1557	0.1558	0.15573	0.15602	0.155	0.15512	0.155	0.15522	0.15541	0.15517	0.15507	0.15529	0.15565	0.15576	0.15582	0.1554	0.15508	0.1546	0.15419	0.15393	0.15341	0.15257	0.15257	0.15277	0.15285	0.15276	0.15254	0.15207	0.15205	0.15202	0.15202	0.15185	0.15198	0.15189	0.1518
3433.83	0.15602	0.15552	0.15551	0.1559	0.1563	0.15676	0.15681	0.15676	0.15705	0.15602	0.15618	0.15602	0.15627	0.15644	0.15621	0.15611	0.15634	0.15668	0.1568	0.15687	0.15641	0.1561	0.15565	0.15524	0.155	0.15446	0.15364	0.15363	0.15383	0.15392	0.1538	0.15359	0.15311	0.1531	0.15308	0.15308	0.1529	0.15303	0.15294	0.15286
3432.55	0.15704	0.15656	0.15655	0.15695	0.15731	0.1578	0.15783	0.15778	0.15808	0.15705	0.15724	0.15704	0.15732	0.15746	0.15725	0.15715	0.15737	0.1577	0.15785	0.15791	0.15741	0.1571	0.15668	0.15628	0.15608	0.1555	0.1547	0.15469	0.15488	0.15498	0.15484	0.15465	0.15414	0.15414	0.15412	0.15414	0.15396	0.15407	0.15397	0.1539
3431.26	0.15806	0.15761	0.15759	0.158	0.15832	0.15884	0.15886	0.15881	0.15913	0.15808	0.15829	0.15805	0.15837	0.15848	0.15829	0.1582	0.15839	0.15872	0.1589	0.15894	0.15842	0.15811	0.15772	0.15732	0.15716	0.15653	0.15576	0.15575	0.15592	0.15605	0.15587	0.15571	0.15518	0.15518	0.15516	0.15522	0.15503	0.15512	0.15501	0.15492
3429.98	0.15909	0.15866	0.15862	0.15906	0.15933	0.15988	0.15991	0.15985	0.16018	0.15913	0.15934	0.15906	0.15941	0.15951	0.15931	0.15926	0.15939	0.15974	0.15995	0.15995	0.15943	0.15911	0.15876	0.15836	0.15824	0.15755	0.15682	0.1568	0.15696	0.15711	0.15689	0.15678	0.15623	0.15624	0.1562	0.15629	0.1561	0.15617	0.15605	0.15594
3428.69	0.16011	0.15972	0.15964	0.1601	0.16036	0.16092	0.16096	0.16089	0.16123	0.16017	0.16038	0.16008	0.16045	0.16055	0.16033	0.1603	0.16038	0.16077	0.16101	0.16096	0.16045	0.16012	0.1598	0.15941	0.15931	0.15858	0.15787	0.15784	0.15799	0.15817	0.15792	0.15785	0.15727	0.15729	0.15724	0.15737	0.15718	0.15722	0.15708	0.15695
3427.41	0.16114	0.16077	0.16066	0.16114	0.16139	0.16197	0.16201	0.16194	0.16228	0.16122	0.16141	0.16109	0.16148	0.16158	0.16134	0.16133	0.16136	0.16179	0.16205	0.16195	0.16148	0.16113	0.16083	0.16047	0.16037	0.1596	0.15891	0.15887	0.15903	0.15921	0.15894	0.15891	0.15831	0.15834	0.15827	0.15843	0.15824	0.15826	0.15812	0.15797
3426.12	0.16217	0.16181	0.16167	0.16217	0.16243	0.16302	0.16305	0.16299	0.16331	0.16226	0.16242	0.1621	0.1625	0.16262	0.16233	0.16235	0.16232	0.16281	0.16309	0.16294	0.16252	0.16214	0.16187	0.16152	0.16142	0.16062	0.15992	0.1599	0.16007	0.16023	0.15996	0.15996	0.15933	0.15938	0.1593	0.15947	0.1593	0.1593	0.15916	0.15899
3424.84	0.1632	0.16285	0.16268	0.16319	0.16347	0.16407	0.16408	0.16404	0.16432	0.16329	0.16342	0.1631	0.16352	0.16365	0.16332	0.16335	0.16329	0.16381	0.1641	0.16392	0.16354	0.16315	0.16291	0.16257	0.16246	0.16164	0.16092	0.16094	0.16111	0.16125	0.16099	0.161	0.16035	0.16042	0.16033	0.16051	0.16034	0.16033	0.16021	0.16002
3423.55	0.16423	0.16389	0.16369	0.1642	0.1645	0.16511	0.16511	0.16507	0.16532	0.16431	0.1644	0.1641	0.16454	0.16467	0.16431	0.16435	0.16426	0.16481	0.16509	0.16491	0.16456	0.16416	0.16396	0.16361	0.16348	0.16267	0.16191	0.16198	0.16215	0.16226	0.16202	0.16203	0.16137	0.16145	0.16135	0.16153	0.16137	0.16135	0.16126	0.16107
3422.26	0.16526	0.16492	0.16471	0.16521	0.16554	0.16614	0.16612	0.16609	0.1663	0.16532	0.16538	0.16511	0.16554	0.16568	0.1653	0.16535	0.16524	0.16581	0.16607	0.16591	0.16558	0.16518	0.16501	0.16463	0.16449	0.1637	0.16291	0.16303	0.16318	0.16327	0.16306	0.16307	0.1624	0.16249	0.16238	0.16256	0.16239	0.16236	0.16233	0.16213
3420.98	0.16629	0.16596	0.16574	0.16621	0.16657	0.16715	0.16715	0.16711	0.16729	0.16632	0.16636	0.16611	0.16654	0.16669	0.1663	0.16636	0.16623	0.16681	0.16706	0.16692	0.16659	0.16621	0.16607	0.16565	0.16549	0.16476	0.16393	0.16409	0.16421	0.16429	0.16412	0.16411	0.16344	0.16353	0.16342	0.1636	0.16342	0.16338	0.16339	0.16319
3419.69	0.16732	0.16699	0.16678	0.16722	0.16761	0.16815	0.16818	0.16813	0.16828	0.16733	0.16735	0.16711	0.16754	0.16769	0.16732	0.16738	0.16723	0.16781	0.16805	0.16793	0.1676	0.16725	0.16712	0.16666	0.16648	0.16583	0.16497	0.16515	0.16524	0.16533	0.16518	0.16516	0.16449	0.16458	0.16446	0.16465	0.16445	0.16441	0.16445	0.16424
3418.41	0.16835	0.16801	0.16782	0.16823	0.16864	0.16915	0.16922	0.16915	0.16928	0.16833	0.16834	0.1681	0.16853	0.16869	0.16834	0.16839	0.16825	0.16882	0.16906	0.16895	0.16861	0.16829	0.16815	0.16767	0.16748	0.16692	0.16603	0.1662	0.16627	0.16638	0.16624	0.16621	0.16555	0.16562	0.1655	0.16571	0.16548	0.16544	0.16551	0.16529
3417.12	0.16937	0.16902	0.16886	0.16925	0.16965	0.17013	0.17026	0.17016	0.17028	0.16932	0.16933	0.16909	0.16952	0.16967	0.16936	0.1694	0.16927	0.16983	0.17007	0.16997	0.16962	0.16933	0.16917	0.16868	0.16848	0.16801	0.1671	0.16723	0.16729	0.16744	0.1673	0.16725	0.16662	0.16666	0.16655	0.16677	0.1665	0.16648	0.16656	0.16633
3415.84	0.17037	0.17001	0.16988	0.17026	0.17065	0.17111	0.17129	0.17117	0.17127	0.17031	0.17032	0.17006	0.1705	0.17064	0.17037	0.1704	0.17029	0.17084	0.17108	0.17097	0.17063	0.17035	0.17017	0.16969	0.16948	0.1691	0.16817	0.16824	0.16832	0.16849	0.16834	0.16829	0.16768	0.1677	0.16759	0.16782	0.16752	0.16752	0.16761	0.16736
3414.55	0.17137	0.17099	0.17088	0.17126	0.17163	0.17209	0.17229	0.17215	0.17226	0.17129	0.17129	0.17102	0.17148	0.1716	0.17137	0.17138	0.1713	0.17184	0.17209	0.17196	0.17162	0.17135	0.17116	0.17068	0.17048	0.17017	0.16923	0.16924	0.16933	0.16953	0.16938	0.16931	0.16873	0.16873	0.16863	0.16885	0.16853	0.16854	0.16864	0.16838
3413.26	0.17235	0.17195	0.17185	0.17225	0.1726	0.17305	0.17328	0.17312	0.17324	0.17225	0.17225	0.17197	0.17245	0.17255	0.17234	0.17234	0.17232	0.17282	0.17308	0.17292	0.17259	0.17234	0.17213	0.17167	0.17147	0.17121	0.17026	0.17022	0.17034	0.17057	0.1704	0.17032	0.16975	0.16976	0.16965	0.16985	0.16955	0.16956	0.16966	0.16939
3411.98	0.17333	0.17291	0.17281	0.17322	0.17355	0.17401	0.17423	0.17407	0.1742	0.17318	0.17318	0.17291	0.1734	0.17349	0.1733	0.17328	0.17332	0.17378	0.17405	0.17388	0.17356	0.17331	0.17309	0.17265	0.17244	0.17222	0.17127	0.1712	0.17133	0.17158	0.1714	0.17131	0.17075	0.17079	0.17066	0.17084	0.17056	0.17056	0.17067	0.17038
3410.69	0.17428	0.17386	0.17374	0.17416	0.1745	0.17495	0.17516	0.175	0.17514	0.1741	0.17409	0.17383	0.17433	0.17441	0.17423	0.1742	0.17429	0.17472	0.17499	0.17482	0.17451	0.17425	0.17403	0.17363	0.17339	0.1732	0.17225	0.17216	0.17231	0.17258	0.17238	0.17229	0.17172	0.1718	0.17165	0.1718	0.17157	0.17156	0.17166	0.17137
3409.41	0.17522	0.1748	0.17466	0.17509	0.17544	0.17587	0.17606	0.17592	0.17606	0.175	0.17499	0.17474	0.17523	0.17532	0.17514	0.1751	0.17525	0.17564	0.17591	0.17574	0.17546	0.17517	0.17495	0.1746	0.17434	0.17415	0.17322	0.17312	0.17327	0.17357	0.17333	0.17325	0.17267	0.1728	0.17262	0.17275	0.17258	0.17255	0.17262	0.17234
3408.12	0.17614	0.17573	0.17558	0.17601	0.17636	0.17678	0.17694	0.17682	0.17696	0.17589	0.17588	0.17565	0.17611	0.17622	0.17604	0.176	0.17618	0.17653	0.17681	0.17666	0.17639	0.17608	0.17585	0.17557	0.17527	0.17509	0.17418	0.17407	0.17424	0.17453	0.17428	0.1742	0.17361	0.17378	0.17358	0.17369	0.17358	0.17354	0.17358	0.17331
3406.84	0.17705	0.17666	0.17651	0.17692	0.17727	0.17769	0.17781	0.17772	0.17783	0.17676	0.17677	0.17656	0.17697	0.17711	0.17691	0.17689	0.17708	0.17741	0.17768	0.17757	0.17731	0.17697	0.17675	0.17653	0.1762	0.17601	0.17513	0.17502	0.17519	0.17547	0.17522	0.17513	0.17455	0.17474	0.17453	0.17463	0.17456	0.17452	0.17452	0.17428
3405.55	0.17796	0.17758	0.17745	0.17783	0.17818	0.17861	0.17867	0.17862	0.1787	0.17762	0.17767	0.17747	0.17783	0.178	0.17778	0.17778	0.17797	0.17828	0.17854	0.17848	0.17821	0.17787	0.17765	0.17747	0.17714	0.17694	0.17608	0.17597	0.17615	0.1764	0.17615	0.17607	0.1755	0.17569	0.17548	0.17558	0.17554	0.1755	0.17546	0.17525
3404.27	0.17887	0.1785	0.17839	0.17874	0.17909	0.17952	0.17955	0.17952	0.17955	0.17848	0.17856	0.17837	0.17869	0.17887	0.17864	0.17866	0.17886	0.17913	0.17938	0.17937	0.1791	0.17877	0.17857	0.17839	0.17808	0.17787	0.17702	0.17692	0.17712	0.17732	0.17709	0.177	0.17644	0.17662	0.17644	0.17654	0.17649	0.17646	0.17641	0.17621
3402.98	0.1798	0.17942	0.17932	0.17966	0.17999	0.18043	0.18043	0.18043	0.18041	0.17934	0.17944	0.17928	0.17955	0.17974	0.17951	0.17954	0.17973	0.17998	0.18022	0.18026	0.17997	0.17968	0.17949	0.17929	0.17903	0.17879	0.17796	0.17787	0.17808	0.17823	0.17803	0.17794	0.17739	0.17756	0.17739	0.1775	0.17743	0.17742	0.17736	0.17716
3401.69	0.18072	0.18034	0.18023	0.18056	0.18088	0.18134	0.18132	0.18132	0.18126	0.18018	0.18032	0.18016	0.18041	0.18058	0.18037	0.18042	0.18061	0.18082	0.18107	0.18113	0.18083	0.18058	0.18041	0.18017	0.17997	0.17969	0.1789	0.17881	0.17903	0.17913	0.17895	0.17889	0.17832	0.17848	0.17835	0.17847	0.17835	0.17836	0.1783	0.17808
3400.41	0.18164	0.18124	0.18111	0.18144	0.18175	0.18222	0.1822	0.1822	0.18211	0.18102	0.18118	0.18103	0.18126	0.18142	0.18124	0.18128	0.18147	0.18166	0.18191	0.18198	0.18167	0.18146	0.18131	0.18104	0.1809	0.18058	0.17982	0.17973	0.17998	0.18002	0.17987	0.17984	0.17925	0.17941	0.17929	0.17943	0.17926	0.17928	0.17922	0.17899
3399.12	0.18253	0.18213	0.18197	0.1823	0.1826	0.18307	0.18308	0.18306	0.18294	0.18186	0.18203	0.18187	0.18209	0.18224	0.1821	0.18213	0.18231	0.18249	0.18274	0.18282	0.1825	0.18233	0.1822	0.18188	0.18182	0.18144	0.18073	0.18063	0.18091	0.1809	0.18078	0.18077	0.18016	0.18033	0.18023	0.18037	0.18016	0.18018	0.18013	0.17987
3397.84	0.18341	0.183	0.1828	0.18314	0.18342	0.18389	0.18395	0.18389	0.18377	0.18268	0.18287	0.18269	0.18291	0.18306	0.18295	0.18296	0.18312	0.18332	0.18357	0.18364	0.18331	0.18318	0.18307	0.18272	0.18271	0.18229	0.18162	0.18152	0.18182	0.18178	0.18168	0.18169	0.18106	0.18124	0.18114	0.18128	0.18106	0.18107	0.18101	0.18075
3396.55	0.18426	0.18386	0.18362	0.18396	0.18423	0.18469	0.18479	0.1847	0.18458	0.18349	0.18369	0.18349	0.18371	0.18388	0.18378	0.18377	0.18391	0.18414	0.1844	0.18445	0.18412	0.184	0.18391	0.18356	0.1836	0.18314	0.18249	0.1824	0.1827	0.18267	0.18257	0.18259	0.18197	0.18214	0.18204	0.18218	0.18196	0.18196	0.18188	0.18161
3395.27	0.1851	0.18469	0.18444	0.18477	0.18504	0.18548	0.18561	0.1855	0.18539	0.18429	0.18449	0.18427	0.18451	0.18468	0.1846	0.18457	0.18467	0.18495	0.18522	0.18525	0.18491	0.18481	0.18474	0.1844	0.18447	0.18398	0.18335	0.18328	0.18357	0.18356	0.18347	0.18348	0.18289	0.18303	0.18292	0.18307	0.18285	0.18285	0.18274	0.18248
3393.98	0.18592	0.1855	0.18526	0.18558	0.18584	0.18626	0.18641	0.18628	0.1862	0.18509	0.18526	0.18505	0.1853	0.18548	0.18541	0.18535	0.18542	0.18575	0.18602	0.18603	0.18569	0.18561	0.18554	0.18525	0.18533	0.18483	0.1842	0.18416	0.18442	0.18446	0.18436	0.18435	0.1838	0.18391	0.18379	0.18396	0.18373	0.18373	0.1836	0.18334
3392.7	0.18673	0.18629	0.18608	0.18638	0.18663	0.18704	0.1872	0.18705	0.187	0.18587	0.18601	0.18582	0.18608	0.18627	0.18621	0.18611	0.18616	0.18654	0.18681	0.18681	0.18645	0.18639	0.18634	0.18611	0.18619	0.18569	0.18505	0.18503	0.18525	0.18537	0.18524	0.18521	0.1847	0.18478	0.18464	0.18483	0.18461	0.18461	0.18445	0.1842
3391.41	0.18753	0.18707	0.18689	0.18717	0.18743	0.18783	0.18796	0.18782	0.18779	0.18664	0.18673	0.18659	0.18686	0.18704	0.18699	0.18686	0.1869	0.18732	0.18758	0.18757	0.18719	0.18715	0.18711	0.18696	0.18703	0.18655	0.18589	0.1859	0.18608	0.18626	0.18612	0.18607	0.18559	0.18564	0.18549	0.1857	0.18548	0.18548	0.1853	0.18505
3390.12	0.18832	0.18785	0.18769	0.18796	0.18822	0.18862	0.18872	0.18859	0.18857	0.18739	0.18745	0.18735	0.18762	0.1878	0.18774	0.1876	0.18764	0.18808	0.18833	0.18832	0.18791	0.18789	0.18788	0.1878	0.18786	0.1874	0.18674	0.18674	0.18691	0.18715	0.18699	0.18692	0.18646	0.18649	0.18633	0.18655	0.18634	0.18635	0.18614	0.1859
3388.84	0.18909	0.18862	0.18847	0.18874	0.189	0.18941	0.18948	0.18935	0.18933	0.18813	0.18816	0.18809	0.18835	0.18855	0.18848	0.18832	0.18838	0.18882	0.18906	0.18906	0.18861	0.18862	0.18863	0.18862	0.18868	0.18825	0.18758	0.18757	0.18774	0.18803	0.18785	0.18777	0.18731	0.18733	0.18717	0.1874	0.18719	0.1872	0.18698	0.18675
3387.55	0.18987	0.1894	0.18923	0.1895	0.18976	0.19018	0.19024	0.1901	0.19008	0.18886	0.18886	0.18881	0.18906	0.1893	0.1892	0.18904	0.18912	0.18954	0.18978	0.18978	0.18932	0.18934	0.18938	0.18942	0.18949	0.18908	0.18842	0.18838	0.18857	0.18889	0.18869	0.18861	0.18814	0.18816	0.188	0.18823	0.18803	0.18804	0.1878	0.18758
3386.27	0.19063	0.19016	0.18997	0.19026	0.1905	0.19094	0.19099	0.19085	0.1908	0.18957	0.18957	0.18952	0.18975	0.19003	0.18991	0.18974	0.18985	0.19026	0.19049	0.19049	0.19002	0.19006	0.19014	0.19019	0.19028	0.18991	0.18923	0.18916	0.1894	0.18973	0.18953	0.18945	0.18897	0.18898	0.18883	0.18904	0.18887	0.18887	0.18862	0.18841
3384.98	0.19139	0.19093	0.19071	0.191	0.19121	0.19168	0.19173	0.19158	0.1915	0.19027	0.19026	0.19021	0.19043	0.19077	0.1906	0.19044	0.19056	0.19095	0.1912	0.19119	0.19073	0.19077	0.19089	0.19094	0.19105	0.19072	0.19003	0.18994	0.19023	0.19054	0.19035	0.19027	0.18979	0.18979	0.18966	0.18984	0.18971	0.18968	0.18943	0.18921
3383.7	0.19215	0.19168	0.19143	0.19174	0.19191	0.1924	0.19245	0.1923	0.19218	0.19096	0.19094	0.19088	0.19109	0.19148	0.19128	0.19113	0.19126	0.19164	0.19189	0.19189	0.19144	0.19149	0.19165	0.19168	0.1918	0.19153	0.19081	0.19072	0.19106	0.19133	0.19116	0.19109	0.1906	0.19059	0.19048	0.19064	0.19054	0.19048	0.19024	0.19001
3382.41	0.19289	0.19241	0.19214	0.19247	0.19259	0.1931	0.19317	0.193	0.19284	0.19163	0.19161	0.19154	0.19175	0.19218	0.19196	0.1918	0.19193	0.19232	0.19256	0.19258	0.19215	0.1922	0.1924	0.19242	0.19253	0.19231	0.19158	0.19149	0.19188	0.19208	0.19196	0.19191	0.1914	0.19138	0.1913	0.19142	0.19136	0.19127	0.19104	0.19078
3381.12	0.19363	0.19313	0.19284	0.19318	0.19326	0.19378	0.19386	0.19368	0.19348	0.19229	0.19227	0.19219	0.1924	0.19285	0.19262	0.19246	0.19258	0.19298	0.19321	0.19327	0.19285	0.19291	0.19315	0.19314	0.19324	0.19309	0.19233	0.19228	0.19268	0.1928	0.19274	0.19272	0.19218	0.19216	0.1921	0.19221	0.19217	0.19206	0.19183	0.19155
3379.84	0.19434	0.19382	0.19353	0.19387	0.19393	0.19445	0.19454	0.19435	0.19411	0.19292	0.19293	0.19281	0.19305	0.19349	0.19329	0.1931	0.19321	0.19363	0.19384	0.19394	0.19354	0.19361	0.19388	0.19386	0.19394	0.19385	0.19308	0.19306	0.19346	0.19352	0.19351	0.19351	0.19294	0.19293	0.19289	0.19299	0.19295	0.19283	0.19261	0.1923
3378.55	0.19504	0.19449	0.19421	0.19453	0.19459	0.19509	0.19518	0.19499	0.19471	0.19353	0.19358	0.19342	0.19369	0.19411	0.19394	0.19372	0.19384	0.19425	0.19445	0.19459	0.1942	0.1943	0.19459	0.19455	0.19465	0.19458	0.19382	0.19385	0.19422	0.19423	0.19426	0.19428	0.19369	0.19369	0.19366	0.19376	0.19372	0.1936	0.19338	0.19304
3377.27	0.19571	0.19514	0.19486	0.19518	0.19525	0.19571	0.1958	0.19563	0.1953	0.19412	0.19421	0.19402	0.19432	0.1947	0.19458	0.19432	0.19444	0.19485	0.19505	0.1952	0.19483	0.19496	0.19527	0.19523	0.19534	0.19528	0.19454	0.19462	0.19496	0.19493	0.19499	0.19502	0.19443	0.19444	0.19442	0.19452	0.19447	0.19434	0.19412	0.19376
3375.98	0.19636	0.19578	0.19549	0.19579	0.1959	0.19631	0.1964	0.19624	0.19586	0.19468	0.19483	0.1946	0.19493	0.19528	0.1952	0.1949	0.19504	0.19544	0.19565	0.19578	0.19543	0.19558	0.19592	0.19588	0.19604	0.19596	0.19526	0.19538	0.19568	0.19564	0.19571	0.19574	0.19515	0.19517	0.19517	0.19525	0.19521	0.19507	0.19484	0.19447
3374.7	0.19698	0.19641	0.19609	0.19639	0.19653	0.19689	0.19697	0.19683	0.19642	0.19523	0.19543	0.19517	0.19551	0.19583	0.19579	0.19546	0.19562	0.19601	0.19624	0.19634	0.19601	0.19617	0.19654	0.19652	0.19672	0.19661	0.19595	0.19612	0.19639	0.19635	0.19641	0.19644	0.19585	0.19589	0.1959	0.19596	0.19593	0.19578	0.19555	0.19516
3373.41	0.19757	0.19705	0.19668	0.19697	0.19713	0.19746	0.19753	0.1974	0.19697	0.19577	0.196	0.19571	0.19607	0.19636	0.19635	0.19601	0.19618	0.19658	0.19681	0.19688	0.19656	0.19673	0.19713	0.19715	0.19738	0.19724	0.19663	0.19684	0.19708	0.19705	0.1971	0.19711	0.19653	0.19659	0.19663	0.19666	0.19665	0.19647	0.19623	0.19585
3372.13	0.19814	0.19767	0.19724	0.19753	0.19771	0.19802	0.19809	0.19794	0.19751	0.19629	0.19653	0.19624	0.1966	0.19687	0.19686	0.19654	0.19671	0.19714	0.19736	0.19741	0.1971	0.19725	0.1977	0.19776	0.19802	0.19784	0.19728	0.19753	0.19775	0.19774	0.19777	0.19777	0.19719	0.19728	0.19734	0.19733	0.19734	0.19715	0.1969	0.19652
3370.84	0.1987	0.19827	0.19779	0.19807	0.19825	0.19856	0.19864	0.19845	0.19805	0.1968	0.19702	0.19675	0.1971	0.19736	0.19735	0.19705	0.19721	0.19768	0.19788	0.19793	0.19762	0.19776	0.19824	0.19835	0.19864	0.19843	0.1979	0.1982	0.19841	0.19841	0.19843	0.19842	0.19784	0.19796	0.19804	0.19799	0.19802	0.19782	0.19754	0.19718
3369.55	0.19924	0.19884	0.19834	0.19859	0.19877	0.1991	0.19917	0.19894	0.19857	0.19729	0.19749	0.19726	0.19757	0.19784	0.19781	0.19754	0.19769	0.19821	0.19837	0.19843	0.19812	0.19824	0.19875	0.19893	0.19924	0.19901	0.1985	0.19883	0.19905	0.19907	0.19907	0.19905	0.19847	0.19861	0.19872	0.19865	0.19868	0.19848	0.19818	0.19783
3368.27	0.19979	0.19939	0.19888	0.19909	0.19926	0.19963	0.1997	0.19941	0.19908	0.19777	0.19794	0.19774	0.19802	0.1983	0.19827	0.19802	0.19815	0.19872	0.19884	0.19892	0.19861	0.19872	0.19924	0.19949	0.19984	0.19959	0.19909	0.19944	0.19968	0.19971	0.1997	0.19967	0.1991	0.19926	0.19938	0.1993	0.19932	0.19913	0.1988	0.19847
3366.98	0.20034	0.19992	0.19942	0.19959	0.19974	0.20016	0.20022	0.19987	0.19959	0.19824	0.19838	0.19822	0.19846	0.19877	0.19873	0.1985	0.1986	0.19919	0.19929	0.1994	0.19909	0.19919	0.19972	0.20003	0.20042	0.20016	0.19967	0.20002	0.20029	0.20034	0.20032	0.20029	0.19973	0.19989	0.20003	0.19995	0.19995	0.19977	0.1994	0.19911
3365.7	0.20088	0.20044	0.19994	0.20008	0.20022	0.20068	0.20073	0.20032	0.20009	0.19869	0.19881	0.19869	0.1989	0.19923	0.1992	0.19897	0.19904	0.19964	0.19975	0.19986	0.19957	0.19966	0.2002	0.20059	0.201	0.20074	0.20025	0.20059	0.20089	0.20096	0.20093	0.20091	0.20037	0.20052	0.20066	0.2006	0.20056	0.20041	0.2	0.19972
3364.41	0.20142	0.20095	0.20046	0.20058	0.2007	0.20118	0.20122	0.20078	0.20058	0.19914	0.19925	0.19915	0.19934	0.19968	0.19967	0.19945	0.19948	0.20006	0.2002	0.20032	0.20005	0.20013	0.20069	0.20114	0.20157	0.20133	0.20084	0.20115	0.20148	0.20157	0.20154	0.20152	0.201	0.20114	0.20128	0.20123	0.20116	0.20104	0.20059	0.20032
3363.13	0.20194	0.20147	0.20097	0.20106	0.20119	0.20166	0.2017	0.20124	0.20106	0.19958	0.19968	0.19959	0.1998	0.20013	0.20013	0.19994	0.19993	0.20047	0.20066	0.20077	0.20052	0.2006	0.20119	0.2017	0.20212	0.20191	0.20144	0.2017	0.20206	0.20216	0.20215	0.20212	0.20163	0.20176	0.20189	0.20185	0.20176	0.20165	0.20118	0.2009
3361.84	0.20244	0.20199	0.20146	0.20154	0.20167	0.20213	0.20216	0.20169	0.20153	0.20001	0.2001	0.20002	0.20026	0.20057	0.20058	0.20042	0.20038	0.20087	0.20113	0.20122	0.20097	0.20108	0.20171	0.20226	0.20266	0.20248	0.20204	0.20226	0.20263	0.20275	0.20275	0.20272	0.20225	0.20238	0.20248	0.20247	0.20236	0.20226	0.20175	0.20146
3360.56	0.20294	0.20252	0.20193	0.20201	0.20214	0.20258	0.2026	0.20216	0.20197	0.20043	0.20051	0.20044	0.20072	0.201	0.20102	0.20088	0.20084	0.20127	0.20159	0.20166	0.2014	0.20155	0.20224	0.2028	0.20318	0.20305	0.20262	0.2028	0.20319	0.20331	0.20335	0.2033	0.20286	0.20298	0.20307	0.20307	0.20297	0.20287	0.20231	0.20201
3359.27	0.20342	0.20304	0.2024	0.20247	0.2026	0.20303	0.20302	0.20261	0.20239	0.20084	0.20091	0.20084	0.20117	0.20143	0.20144	0.20132	0.2013	0.20167	0.20204	0.2021	0.20181	0.20201	0.20277	0.20332	0.20369	0.2036	0.2032	0.20335	0.20376	0.20387	0.20395	0.20388	0.20347	0.20357	0.20365	0.20368	0.20359	0.20348	0.20287	0.20256
3357.98	0.2039	0.20354	0.20287	0.20293	0.20303	0.20346	0.20342	0.20307	0.2028	0.20123	0.20129	0.20121	0.20161	0.20185	0.20184	0.20173	0.20175	0.20207	0.20247	0.20252	0.20221	0.20246	0.20331	0.20382	0.20419	0.20414	0.20376	0.2039	0.20432	0.20441	0.20453	0.20445	0.20407	0.20415	0.20421	0.20428	0.2042	0.20408	0.20342	0.2031
3356.7	0.20436	0.20402	0.20333	0.20337	0.20345	0.20389	0.20381	0.20351	0.20318	0.2016	0.20166	0.20157	0.20204	0.20226	0.20224	0.20211	0.20218	0.20247	0.20288	0.20292	0.20261	0.20291	0.20382	0.20429	0.20467	0.20467	0.20431	0.20444	0.20487	0.20494	0.2051	0.20502	0.20465	0.20471	0.20476	0.20487	0.20481	0.20467	0.20398	0.20363
3355.41	0.20481	0.20447	0.20377	0.20379	0.20385	0.2043	0.20417	0.20393	0.20353	0.20195	0.20201	0.20192	0.20243	0.20265	0.20263	0.20248	0.20258	0.20286	0.20326	0.20331	0.203	0.20333	0.20431	0.20475	0.20515	0.20519	0.20484	0.20499	0.2054	0.20547	0.20565	0.20558	0.20523	0.20527	0.20531	0.20544	0.20541	0.20524	0.20454	0.20415
3354.13	0.20523	0.20489	0.20421	0.20419	0.20423	0.20471	0.20454	0.20433	0.20387	0.20228	0.20236	0.20225	0.20281	0.20302	0.203	0.20283	0.20296	0.20324	0.20361	0.20369	0.20339	0.20374	0.20476	0.2052	0.20562	0.2057	0.20534	0.20552	0.20591	0.206	0.20619	0.20613	0.20578	0.20581	0.20585	0.20599	0.20599	0.20579	0.20509	0.20465
3352.84	0.20565	0.20528	0.20463	0.20456	0.2046	0.20509	0.2049	0.20471	0.2042	0.2026	0.20269	0.20259	0.20315	0.20337	0.20336	0.20317	0.20331	0.2036	0.20395	0.20406	0.20377	0.20413	0.20517	0.20562	0.20608	0.20619	0.20582	0.20605	0.20641	0.20652	0.2067	0.20668	0.20631	0.20635	0.20638	0.20651	0.20654	0.20632	0.20563	0.20515
3351.56	0.20604	0.20566	0.20504	0.20491	0.20494	0.20546	0.20526	0.20506	0.20451	0.2029	0.20301	0.20292	0.20348	0.2037	0.2037	0.2035	0.20363	0.20394	0.20427	0.2044	0.20412	0.20451	0.20555	0.20604	0.20653	0.20666	0.20628	0.20655	0.20688	0.20703	0.2072	0.2072	0.20682	0.20687	0.2069	0.207	0.20707	0.20683	0.20615	0.20564
3350.27	0.20643	0.20601	0.20542	0.20524	0.20526	0.20581	0.20562	0.2054	0.20481	0.2032	0.20332	0.20325	0.20379	0.20399	0.20403	0.20381	0.20394	0.20426	0.20458	0.20471	0.20444	0.20487	0.20591	0.20645	0.20697	0.20711	0.20672	0.20702	0.20735	0.20754	0.20767	0.2077	0.20731	0.20737	0.20739	0.20748	0.20757	0.20733	0.20664	0.20612
3348.98	0.2068	0.20635	0.20578	0.20555	0.20558	0.20615	0.20597	0.20571	0.20511	0.20348	0.20361	0.20357	0.20408	0.20426	0.20433	0.20411	0.20422	0.20456	0.20488	0.205	0.20473	0.20521	0.20625	0.20685	0.2074	0.20754	0.20716	0.20747	0.20781	0.20802	0.20813	0.20818	0.20778	0.20786	0.20785	0.20794	0.20805	0.20781	0.20711	0.20658
3347.7	0.20716	0.20668	0.20611	0.20586	0.20589	0.20646	0.2063	0.20602	0.20541	0.20375	0.20389	0.20387	0.20435	0.20451	0.20461	0.20439	0.20448	0.20485	0.20516	0.20527	0.205	0.20554	0.20658	0.20724	0.20781	0.20796	0.20759	0.2079	0.20827	0.20849	0.20856	0.20863	0.20823	0.20833	0.2083	0.20839	0.20852	0.20828	0.20755	0.20702
3346.41	0.2075	0.207	0.20643	0.20617	0.20621	0.20677	0.20662	0.20632	0.20571	0.20401	0.20415	0.20414	0.2046	0.20476	0.20488	0.20467	0.20473	0.20511	0.20542	0.20553	0.20524	0.20585	0.20689	0.20761	0.20821	0.20836	0.20803	0.20833	0.20872	0.20894	0.20899	0.20906	0.20867	0.20879	0.20873	0.20883	0.20897	0.20873	0.20798	0.20744
3345.13	0.20783	0.20732	0.20674	0.20648	0.20654	0.20705	0.20691	0.2066	0.206	0.20426	0.20439	0.20439	0.20483	0.20499	0.20513	0.20495	0.20498	0.20536	0.20567	0.20579	0.20549	0.20614	0.2072	0.20798	0.2086	0.20876	0.20846	0.20875	0.20917	0.20938	0.20939	0.20948	0.2091	0.20923	0.20916	0.20928	0.20941	0.20917	0.20839	0.20785
3343.84	0.20814	0.20763	0.20704	0.20678	0.20687	0.20733	0.20719	0.20688	0.20629	0.2045	0.20462	0.20463	0.20505	0.20522	0.20537	0.20521	0.20522	0.20559	0.2059	0.20606	0.20573	0.20642	0.2075	0.20833	0.20898	0.20915	0.20889	0.20916	0.2096	0.2098	0.20978	0.20989	0.20952	0.20967	0.2096	0.20973	0.20985	0.20959	0.2088	0.20824
3342.56	0.20843	0.20794	0.20734	0.20708	0.20719	0.2076	0.20745	0.20713	0.20656	0.20472	0.20485	0.20485	0.20526	0.20544	0.20561	0.20547	0.20546	0.20581	0.20612	0.20632	0.20598	0.20668	0.20779	0.20868	0.20934	0.20954	0.2093	0.20956	0.21003	0.21023	0.21017	0.21029	0.20994	0.21009	0.21005	0.21019	0.21028	0.20999	0.20922	0.20863
3341.27	0.20871	0.20825	0.20764	0.20737	0.2075	0.20787	0.2077	0.20737	0.20682	0.20493	0.20507	0.20508	0.20547	0.20565	0.20584	0.20572	0.20571	0.20603	0.20634	0.20659	0.20622	0.20692	0.2081	0.20901	0.2097	0.20991	0.20969	0.20994	0.21044	0.21065	0.21057	0.21069	0.21035	0.2105	0.2105	0.21065	0.2107	0.2104	0.20964	0.20902
3339.99	0.20899	0.20856	0.20794	0.20766	0.20779	0.20813	0.20794	0.2076	0.20707	0.20513	0.20529	0.20531	0.20568	0.20585	0.20607	0.20595	0.20595	0.20624	0.20656	0.20684	0.20646	0.20715	0.2084	0.20934	0.21005	0.21028	0.21007	0.21032	0.21085	0.21107	0.21097	0.21109	0.21076	0.21091	0.21096	0.2111	0.21114	0.2108	0.21006	0.20941
3338.7	0.20928	0.20888	0.20823	0.20794	0.20806	0.20839	0.2082	0.20783	0.2073	0.20532	0.20551	0.20554	0.20588	0.20605	0.2063	0.20618	0.20618	0.20646	0.20679	0.20708	0.20668	0.20737	0.20872	0.20966	0.21038	0.21065	0.21043	0.21069	0.21125	0.2115	0.21138	0.21148	0.21117	0.21132	0.2114	0.21154	0.21157	0.2112	0.21047	0.20981
3337.41	0.20958	0.2092	0.20852	0.20821	0.20831	0.20864	0.20845	0.20805	0.20752	0.20551	0.20572	0.20576	0.20609	0.20626	0.20653	0.2064	0.20642	0.20667	0.20703	0.2073	0.20689	0.20759	0.20903	0.20997	0.21071	0.21101	0.21079	0.21105	0.21164	0.21191	0.2118	0.21187	0.21157	0.21173	0.21183	0.21197	0.212	0.21162	0.21087	0.21022
3336.13	0.20989	0.20952	0.20881	0.20847	0.20853	0.20889	0.2087	0.20827	0.20772	0.2057	0.20593	0.20597	0.2063	0.20647	0.20676	0.20663	0.20664	0.2069	0.20728	0.20751	0.2071	0.20782	0.20934	0.21026	0.21104	0.21138	0.21115	0.21142	0.21202	0.21232	0.2122	0.21226	0.21197	0.21213	0.21224	0.21238	0.21244	0.21204	0.21126	0.21062
3334.84	0.21019	0.20982	0.20909	0.20871	0.20875	0.20912	0.20895	0.20849	0.20792	0.20588	0.20614	0.20617	0.20651	0.20668	0.20699	0.20685	0.20686	0.20712	0.20752	0.20771	0.20731	0.20805	0.20964	0.21055	0.21136	0.21174	0.21149	0.21179	0.21238	0.21272	0.2126	0.21265	0.21236	0.21252	0.21263	0.21278	0.21286	0.21246	0.21162	0.21102
3333.56	0.21049	0.21012	0.20936	0.20894	0.20895	0.20934	0.20919	0.2087	0.20811	0.20607	0.20633	0.20634	0.20671	0.20688	0.20721	0.20705	0.20706	0.20733	0.20775	0.2079	0.20751	0.20828	0.20993	0.21083	0.21167	0.2121	0.21183	0.21216	0.21274	0.2131	0.21299	0.21303	0.21274	0.21291	0.213	0.21316	0.21328	0.21288	0.21196	0.21141
3332.27	0.21078	0.21039	0.20961	0.20916	0.20914	0.20955	0.20942	0.2089	0.20829	0.20626	0.20652	0.20649	0.2069	0.20708	0.20742	0.20724	0.20725	0.20753	0.20796	0.20807	0.20771	0.20851	0.2102	0.21111	0.21198	0.21243	0.21215	0.21253	0.21308	0.21347	0.21336	0.21341	0.2131	0.21328	0.21336	0.21353	0.21367	0.21328	0.21229	0.21178
3330.99	0.21105	0.21063	0.20984	0.20937	0.20933	0.20974	0.20963	0.20909	0.20846	0.20644	0.20669	0.20663	0.20706	0.20727	0.2076	0.20741	0.20742	0.20772	0.20814	0.20824	0.2079	0.20872	0.21045	0.21139	0.21227	0.21275	0.21245	0.21289	0.21342	0.21382	0.21372	0.21378	0.21345	0.21364	0.2137	0.21388	0.21404	0.21366	0.21261	0.21212
3329.7	0.21131	0.21087	0.21006	0.20959	0.20952	0.20992	0.20984	0.20927	0.20864	0.20661	0.20685	0.20676	0.2072	0.20745	0.20775	0.20756	0.20759	0.20788	0.20831	0.20839	0.20808	0.20892	0.21068	0.21166	0.21256	0.21306	0.21274	0.21325	0.21376	0.21414	0.21407	0.21415	0.21379	0.21399	0.21403	0.21422	0.21438	0.21403	0.21291	0.21243
3328.42	0.21156	0.21109	0.21025	0.2098	0.20972	0.21008	0.21004	0.20945	0.20881	0.20678	0.207	0.2069	0.20732	0.20762	0.20789	0.2077	0.20774	0.20803	0.20847	0.20855	0.20825	0.20911	0.2109	0.21193	0.21284	0.21335	0.21303	0.21359	0.21409	0.21445	0.21441	0.2145	0.21413	0.21433	0.21436	0.21454	0.2147	0.21438	0.21322	0.21272
3327.13	0.21179	0.21131	0.21044	0.21001	0.20991	0.21024	0.21023	0.20962	0.20899	0.20694	0.20714	0.20705	0.20744	0.20779	0.20801	0.20782	0.2079	0.20818	0.20861	0.2087	0.20843	0.20928	0.2111	0.2122	0.21312	0.21363	0.21331	0.21391	0.21443	0.21475	0.21475	0.21485	0.21447	0.21466	0.21469	0.21484	0.21501	0.21472	0.21353	0.213
3325.84	0.212	0.21153	0.21063	0.21023	0.2101	0.2104	0.21042	0.20979	0.20916	0.20709	0.20727	0.20719	0.20757	0.20795	0.20813	0.20795	0.20805	0.20832	0.20875	0.20886	0.20862	0.20946	0.2113	0.21248	0.21338	0.2139	0.2136	0.21423	0.21476	0.21505	0.21508	0.21518	0.21481	0.21499	0.21502	0.21514	0.21533	0.21505	0.21385	0.21328
3324.56	0.2122	0.21175	0.21082	0.21044	0.21029	0.21057	0.21062	0.20996	0.20933	0.20725	0.2074	0.20734	0.20771	0.20812	0.20826	0.20808	0.20819	0.20846	0.20889	0.20903	0.2088	0.20966	0.21148	0.21275	0.21364	0.21416	0.2139	0.21453	0.21508	0.21535	0.21541	0.21551	0.21515	0.21532	0.21536	0.21546	0.21565	0.21538	0.21417	0.21358
3323.27	0.2124	0.21197	0.21102	0.21064	0.21046	0.21075	0.21081	0.21013	0.20948	0.20739	0.20753	0.20749	0.20786	0.20827	0.20839	0.20823	0.20834	0.2086	0.20903	0.2092	0.20898	0.20986	0.21166	0.21302	0.2139	0.21442	0.2142	0.21482	0.21538	0.21565	0.21574	0.21582	0.21549	0.21564	0.2157	0.21579	0.21598	0.2157	0.2145	0.21388
3321.99	0.2126	0.21219	0.21122	0.21084	0.21063	0.21095	0.21099	0.2103	0.20962	0.20752	0.20765	0.20764	0.20801	0.20841	0.20854	0.20838	0.20848	0.20872	0.20918	0.20937	0.20914	0.21008	0.21184	0.21326	0.21416	0.21467	0.21452	0.21511	0.21568	0.21596	0.21606	0.21614	0.21582	0.21597	0.21605	0.21614	0.2163	0.21602	0.21483	0.2142
3320.7	0.2128	0.21241	0.21143	0.21103	0.21078	0.21114	0.21117	0.21046	0.20973	0.20762	0.20777	0.20778	0.20815	0.20855	0.20869	0.20853	0.20861	0.20883	0.20933	0.20952	0.20929	0.21029	0.21203	0.21348	0.21442	0.21491	0.21482	0.21538	0.21596	0.21626	0.21638	0.21644	0.21614	0.2163	0.21639	0.2165	0.21663	0.21633	0.21516	0.21452
3319.42	0.21301	0.21262	0.21162	0.21122	0.21094	0.21134	0.21134	0.21061	0.20982	0.20771	0.20788	0.2079	0.20829	0.20867	0.20884	0.20866	0.20874	0.20894	0.20948	0.20967	0.20942	0.21048	0.21223	0.21368	0.21468	0.21515	0.21512	0.21565	0.21623	0.21656	0.2167	0.21674	0.21645	0.21661	0.21671	0.21686	0.21694	0.21662	0.21547	0.21484
3318.13	0.21322	0.21281	0.21181	0.21141	0.2111	0.21153	0.2115	0.21074	0.20992	0.20778	0.20797	0.208	0.20841	0.20878	0.20898	0.20877	0.20886	0.20905	0.20963	0.2098	0.20954	0.21065	0.21243	0.21387	0.21493	0.2154	0.2154	0.21592	0.21648	0.21686	0.217	0.21704	0.21676	0.21692	0.21702	0.2172	0.21725	0.2169	0.21577	0.21514
3316.84	0.21342	0.21299	0.21198	0.2116	0.21126	0.21171	0.21164	0.21085	0.21001	0.20785	0.20805	0.20809	0.20853	0.20889	0.20911	0.20886	0.20897	0.20915	0.20977	0.20992	0.20964	0.2108	0.21262	0.21405	0.21518	0.21565	0.21567	0.21619	0.21674	0.21715	0.21729	0.21734	0.21705	0.21722	0.21731	0.21753	0.21755	0.21717	0.21605	0.21543
3315.56	0.21362	0.21316	0.21215	0.21179	0.21142	0.21188	0.21176	0.21095	0.21011	0.20792	0.20813	0.20818	0.20863	0.20899	0.20924	0.20894	0.20908	0.20926	0.20989	0.21003	0.20974	0.21091	0.21281	0.21423	0.21542	0.2159	0.21592	0.21645	0.21699	0.21743	0.21756	0.21763	0.21734	0.2175	0.2176	0.21784	0.21784	0.21743	0.21632	0.21571
3314.27	0.21381	0.21333	0.21232	0.21196	0.21158	0.21203	0.21188	0.21105	0.21021	0.20801	0.2082	0.20825	0.20874	0.2091	0.20935	0.20902	0.20919	0.20937	0.21	0.21013	0.20983	0.21101	0.21299	0.2144	0.21566	0.21616	0.21617	0.21671	0.21725	0.21772	0.21783	0.21792	0.21761	0.21776	0.21788	0.21813	0.21813	0.21769	0.21657	0.21597
3312.99	0.214	0.21349	0.21249	0.21213	0.21174	0.21217	0.21198	0.21115	0.21033	0.20811	0.20827	0.20833	0.20884	0.2092	0.20947	0.2091	0.20929	0.20949	0.21009	0.21023	0.20993	0.2111	0.21316	0.21458	0.21589	0.21642	0.21641	0.21698	0.21751	0.218	0.21809	0.21821	0.21786	0.21802	0.21818	0.21841	0.21843	0.21797	0.21681	0.21623
3311.7	0.21419	0.21366	0.21266	0.21227	0.21188	0.21229	0.21209	0.21127	0.21046	0.20822	0.20836	0.20842	0.20893	0.2093	0.20958	0.20919	0.2094	0.20962	0.21017	0.21033	0.21002	0.21118	0.21334	0.21476	0.21611	0.21667	0.21665	0.21724	0.21779	0.21829	0.21835	0.21851	0.21811	0.21828	0.21847	0.21868	0.21873	0.21826	0.21704	0.21648
3310.42	0.21437	0.21382	0.21283	0.2124	0.21202	0.21242	0.21219	0.21139	0.21059	0.20833	0.20845	0.20851	0.20902	0.20938	0.20969	0.20929	0.20951	0.20974	0.21025	0.21044	0.21012	0.21126	0.21351	0.21494	0.21633	0.21692	0.2169	0.2175	0.21806	0.21859	0.21863	0.2188	0.21836	0.21853	0.21877	0.21895	0.21904	0.21857	0.21728	0.21672
3309.13	0.21455	0.21399	0.213	0.21253	0.21214	0.21256	0.2123	0.21153	0.21074	0.20844	0.20855	0.20862	0.20911	0.20946	0.2098	0.2094	0.20961	0.20985	0.21034	0.21056	0.21024	0.21134	0.21368	0.21513	0.21655	0.21717	0.21715	0.21776	0.21834	0.21888	0.2189	0.21909	0.21862	0.2188	0.21906	0.21922	0.21935	0.2189	0.21753	0.21695
3307.85	0.21471	0.21415	0.21316	0.21265	0.21226	0.2127	0.21242	0.21168	0.21088	0.20854	0.20865	0.20872	0.20919	0.20952	0.2099	0.20952	0.20971	0.20996	0.21043	0.2107	0.21035	0.21144	0.21385	0.21533	0.21677	0.2174	0.2174	0.21802	0.21861	0.21915	0.21919	0.21938	0.2189	0.21907	0.21935	0.21949	0.21966	0.21923	0.2178	0.21718
3306.56	0.21486	0.21431	0.21331	0.21277	0.21237	0.21284	0.21254	0.21183	0.21101	0.20863	0.20874	0.20883	0.20927	0.20958	0.21	0.20964	0.20981	0.21006	0.21053	0.21083	0.21046	0.21154	0.21401	0.21554	0.21699	0.21762	0.21765	0.21828	0.21887	0.21942	0.21947	0.21966	0.21918	0.21935	0.21964	0.21976	0.21996	0.21956	0.21806	0.2174
3305.27	0.215	0.21447	0.21345	0.2129	0.21248	0.21298	0.21267	0.21197	0.21113	0.20872	0.20883	0.20893	0.20935	0.20964	0.21009	0.20976	0.20989	0.21016	0.21064	0.21094	0.21057	0.21164	0.21416	0.21575	0.2172	0.21784	0.21789	0.21854	0.21912	0.21967	0.21974	0.21992	0.21947	0.21963	0.21992	0.22003	0.22025	0.21987	0.21833	0.21761
3303.99	0.21513	0.21462	0.21359	0.21302	0.21259	0.21311	0.21281	0.2121	0.21123	0.2088	0.20891	0.20902	0.20943	0.20971	0.21017	0.20988	0.20997	0.21026	0.21075	0.21104	0.21067	0.21176	0.21429	0.21596	0.21741	0.21805	0.21813	0.21879	0.21937	0.21989	0.21999	0.22018	0.21975	0.21991	0.2202	0.2203	0.22054	0.22016	0.21859	0.21783
3302.7	0.21526	0.21477	0.21373	0.21314	0.21271	0.21324	0.21294	0.2122	0.21132	0.20887	0.20899	0.20911	0.20951	0.20979	0.21024	0.21	0.21004	0.21036	0.21085	0.2111	0.21075	0.21187	0.21441	0.21616	0.21762	0.21825	0.21836	0.21902	0.21963	0.22011	0.22024	0.22042	0.22003	0.22019	0.22046	0.22056	0.22082	0.22043	0.21885	0.21805
3301.42	0.21539	0.21492	0.21388	0.21327	0.21284	0.21337	0.21307	0.21229	0.2114	0.20894	0.20907	0.20919	0.2096	0.20988	0.21032	0.21012	0.21013	0.21046	0.21095	0.21114	0.21083	0.212	0.21453	0.21634	0.21781	0.21844	0.21858	0.21925	0.21988	0.22031	0.22046	0.22067	0.22029	0.22046	0.22072	0.22082	0.2211	0.22067	0.21911	0.21829
3300.13	0.21554	0.21508	0.21404	0.21339	0.21298	0.21349	0.21319	0.21237	0.21147	0.20902	0.20916	0.20926	0.20968	0.20998	0.2104	0.21024	0.21022	0.21056	0.21104	0.21117	0.21091	0.21213	0.21465	0.21652	0.218	0.21863	0.2188	0.21946	0.22013	0.22053	0.22069	0.22092	0.22054	0.22073	0.22096	0.22109	0.22138	0.22089	0.21937	0.21854
3298.85	0.2157	0.21526	0.21421	0.21352	0.21312	0.2136	0.21331	0.21244	0.21153	0.20909	0.20926	0.20932	0.20978	0.21007	0.21048	0.21035	0.21031	0.21065	0.21111	0.21121	0.211	0.21228	0.21478	0.21669	0.21818	0.21882	0.21902	0.21967	0.22039	0.22074	0.22091	0.22117	0.22077	0.22099	0.2212	0.22135	0.22166	0.22109	0.21963	0.21879
3297.56	0.21587	0.21545	0.21438	0.21365	0.21326	0.21371	0.21342	0.21252	0.2116	0.20917	0.20935	0.20938	0.20988	0.21016	0.21056	0.21045	0.21041	0.21074	0.21117	0.21125	0.21109	0.21243	0.21492	0.21685	0.21835	0.21902	0.21924	0.21987	0.22063	0.22097	0.22114	0.22142	0.22098	0.22124	0.22143	0.22162	0.22194	0.2213	0.2199	0.21904
3296.28	0.21605	0.21565	0.21454	0.21379	0.21339	0.21382	0.21354	0.21261	0.21166	0.20925	0.20945	0.20945	0.20998	0.21024	0.21065	0.21053	0.21051	0.21081	0.21122	0.21132	0.2112	0.21258	0.21506	0.217	0.21852	0.21923	0.21946	0.22008	0.22086	0.22121	0.22138	0.22166	0.22119	0.22147	0.22168	0.22189	0.2222	0.22152	0.22016	0.21929
3294.99	0.21623	0.21585	0.21468	0.21393	0.21351	0.21392	0.21365	0.21271	0.21173	0.20934	0.20954	0.20953	0.21008	0.21032	0.21073	0.2106	0.2106	0.21088	0.21126	0.21141	0.21131	0.21273	0.21521	0.21715	0.21868	0.21945	0.21968	0.22029	0.22109	0.22145	0.22162	0.22189	0.2214	0.2217	0.22192	0.22216	0.22246	0.22176	0.22041	0.21954
3293.7	0.2164	0.21603	0.21481	0.21408	0.21362	0.21403	0.21377	0.21283	0.2118	0.20942	0.20963	0.20961	0.21018	0.2104	0.21082	0.21066	0.21069	0.21094	0.21131	0.21151	0.21142	0.21285	0.21537	0.2173	0.21884	0.21967	0.2199	0.22051	0.22131	0.2217	0.22187	0.22212	0.22163	0.22193	0.22216	0.22241	0.2227	0.22202	0.22065	0.21977
3292.42	0.21657	0.2162	0.21493	0.21422	0.21373	0.21413	0.21388	0.21295	0.21188	0.20949	0.20971	0.2097	0.21027	0.21049	0.2109	0.21071	0.21077	0.211	0.21136	0.21163	0.21153	0.21295	0.21552	0.21746	0.21901	0.21989	0.22013	0.22073	0.22154	0.22195	0.22213	0.22234	0.22186	0.22216	0.2224	0.22266	0.22294	0.22229	0.22088	0.22
3291.13	0.21673	0.21634	0.21504	0.21436	0.21383	0.21424	0.21398	0.21307	0.21197	0.20955	0.2098	0.2098	0.21034	0.21058	0.21098	0.21078	0.21085	0.21107	0.21143	0.21175	0.21163	0.21303	0.21568	0.21762	0.21918	0.22011	0.22036	0.22097	0.22176	0.22222	0.22238	0.22256	0.22212	0.2224	0.22264	0.22291	0.22319	0.22257	0.2211	0.22021
3289.85	0.2169	0.21647	0.21515	0.21449	0.21393	0.21434	0.21408	0.21319	0.21207	0.20961	0.20987	0.20989	0.2104	0.21067	0.21107	0.21087	0.21093	0.21114	0.21151	0.21187	0.21172	0.2131	0.21582	0.21779	0.21936	0.22033	0.2206	0.2212	0.22199	0.22249	0.22263	0.22279	0.22238	0.22264	0.22288	0.22315	0.22345	0.22285	0.22132	0.22041
3288.56	0.21705	0.21659	0.21527	0.2146	0.21404	0.21443	0.21418	0.2133	0.21218	0.20966	0.20993	0.20998	0.21045	0.21075	0.21116	0.21097	0.21101	0.21123	0.2116	0.21199	0.21181	0.21317	0.21596	0.21798	0.21954	0.22052	0.22083	0.22143	0.2222	0.22275	0.22288	0.22303	0.22266	0.22289	0.22311	0.2234	0.22371	0.22313	0.22153	0.22062
3287.28	0.2172	0.2167	0.21538	0.2147	0.21416	0.21452	0.21428	0.2134	0.21228	0.20972	0.20997	0.21004	0.2105	0.21082	0.21125	0.21107	0.21108	0.21131	0.21169	0.2121	0.21189	0.21324	0.2161	0.21818	0.21973	0.22071	0.22106	0.22165	0.22241	0.22301	0.22313	0.22327	0.22293	0.22315	0.22335	0.22363	0.22397	0.22339	0.22174	0.22083
3285.99	0.21734	0.21682	0.2155	0.21478	0.21429	0.21461	0.21439	0.2135	0.21238	0.20977	0.21	0.2101	0.21055	0.21089	0.21136	0.21118	0.21116	0.2114	0.21177	0.21219	0.21197	0.21332	0.21622	0.21837	0.21991	0.22088	0.22127	0.22187	0.22261	0.22325	0.22338	0.22351	0.22319	0.2234	0.2236	0.22387	0.22422	0.22365	0.22196	0.22104
3284.7	0.21747	0.21695	0.21564	0.21486	0.21442	0.21469	0.21451	0.21359	0.21247	0.20984	0.21002	0.21014	0.2106	0.21097	0.21147	0.21127	0.21123	0.21148	0.21186	0.21228	0.21205	0.21341	0.21635	0.21855	0.2201	0.22105	0.22146	0.22207	0.22282	0.22349	0.22362	0.22374	0.22344	0.22365	0.22386	0.22411	0.22447	0.22388	0.22218	0.22125
3283.42	0.2176	0.2171	0.21577	0.21494	0.21455	0.21478	0.21463	0.21369	0.21255	0.20991	0.21004	0.21018	0.21065	0.21105	0.21157	0.21136	0.21129	0.21155	0.21195	0.21236	0.21213	0.21352	0.21648	0.21872	0.22029	0.22122	0.22164	0.22226	0.22305	0.22371	0.22385	0.22398	0.22367	0.2239	0.22411	0.22434	0.22472	0.22411	0.22241	0.22147
3282.13	0.21773	0.21726	0.21592	0.21503	0.21466	0.21488	0.21474	0.21378	0.21263	0.20999	0.21007	0.21022	0.21071	0.21113	0.21166	0.21143	0.21135	0.21162	0.21203	0.21243	0.2122	0.21364	0.21661	0.21887	0.22049	0.22139	0.22181	0.22246	0.22328	0.22393	0.22406	0.22421	0.22389	0.22415	0.22436	0.22459	0.22496	0.22433	0.22263	0.22168
3280.85	0.21786	0.21743	0.21606	0.21514	0.21477	0.21499	0.21484	0.21389	0.2127	0.21006	0.2101	0.21027	0.21077	0.21122	0.21174	0.21149	0.21139	0.21169	0.21211	0.2125	0.21227	0.21377	0.21674	0.21902	0.22068	0.22157	0.22199	0.22265	0.22351	0.22415	0.22427	0.22445	0.22412	0.22439	0.22459	0.22483	0.2252	0.22456	0.22285	0.22189
3279.56	0.218	0.2176	0.21619	0.21526	0.21487	0.2151	0.21493	0.21399	0.21277	0.21014	0.21014	0.21034	0.21083	0.2113	0.21181	0.21153	0.21144	0.21173	0.21219	0.21257	0.21233	0.21389	0.21687	0.21915	0.22087	0.22176	0.22218	0.22285	0.22374	0.22437	0.22447	0.22469	0.22435	0.22463	0.22482	0.22508	0.22543	0.22479	0.22307	0.2221
3278.28	0.21815	0.21777	0.21632	0.21539	0.21495	0.2152	0.21501	0.21408	0.21284	0.21021	0.21017	0.21041	0.21088	0.21138	0.21186	0.21156	0.21148	0.21177	0.21227	0.21264	0.21238	0.214	0.217	0.21929	0.22106	0.22196	0.22238	0.22306	0.22397	0.2246	0.22468	0.22494	0.22458	0.22486	0.22504	0.22532	0.22566	0.22503	0.22328	0.22231
3276.99	0.2183	0.21792	0.21644	0.21553	0.21504	0.2153	0.21508	0.21416	0.2129	0.21027	0.2102	0.21049	0.21093	0.21145	0.2119	0.21158	0.21154	0.2118	0.21232	0.21271	0.21242	0.2141	0.21712	0.21943	0.22125	0.22218	0.2226	0.22328	0.22418	0.22484	0.22489	0.22519	0.22482	0.22509	0.22527	0.22556	0.22589	0.22528	0.2235	0.22251
3275.71	0.21844	0.21807	0.21656	0.21567	0.21512	0.21541	0.21516	0.21423	0.21295	0.21034	0.21024	0.21057	0.21098	0.21151	0.21195	0.2116	0.2116	0.21184	0.21237	0.21278	0.21246	0.21418	0.21724	0.21958	0.22143	0.22239	0.22282	0.2235	0.2244	0.22508	0.22511	0.22544	0.22507	0.22532	0.22551	0.2258	0.22612	0.22553	0.22371	0.22272
3274.42	0.21858	0.2182	0.21669	0.21581	0.2152	0.21551	0.21525	0.21429	0.21301	0.2104	0.21029	0.21063	0.21103	0.21158	0.21199	0.21163	0.21167	0.21188	0.21241	0.21286	0.21252	0.21425	0.21736	0.21972	0.2216	0.22262	0.22304	0.22373	0.22462	0.22531	0.22534	0.2257	0.22532	0.22555	0.22577	0.22604	0.22635	0.22579	0.22393	0.22293
3273.13	0.21871	0.21833	0.21683	0.21594	0.21529	0.21563	0.21535	0.21434	0.21307	0.21045	0.21036	0.2107	0.21108	0.21164	0.21204	0.21167	0.21174	0.21193	0.21244	0.21295	0.21259	0.21432	0.21748	0.21987	0.22177	0.22283	0.22326	0.22397	0.22483	0.22555	0.22558	0.22596	0.22558	0.22579	0.22602	0.22629	0.2266	0.22605	0.22416	0.22315
3271.85	0.21883	0.21844	0.21698	0.21605	0.21538	0.21574	0.21546	0.2144	0.21312	0.21049	0.21044	0.21075	0.21114	0.2117	0.21209	0.21172	0.21182	0.212	0.21248	0.21305	0.21268	0.21439	0.21761	0.22003	0.22194	0.22304	0.22348	0.22421	0.22505	0.22578	0.22583	0.22622	0.22584	0.22604	0.22629	0.22655	0.22684	0.22631	0.22439	0.22337
3270.56	0.21894	0.21854	0.21713	0.21616	0.21547	0.21585	0.21558	0.21447	0.21318	0.21052	0.21052	0.21081	0.2112	0.21176	0.21215	0.21177	0.21189	0.21208	0.21252	0.21313	0.21278	0.21448	0.21774	0.2202	0.2221	0.22324	0.2237	0.22444	0.22527	0.22601	0.22608	0.22646	0.22611	0.22629	0.22655	0.22682	0.22709	0.22656	0.22461	0.22359
3269.28	0.21905	0.21864	0.21728	0.21626	0.21556	0.21594	0.21569	0.21455	0.21324	0.21054	0.2106	0.21086	0.21124	0.21182	0.21222	0.21182	0.21195	0.21216	0.21258	0.21321	0.21288	0.21457	0.21785	0.22037	0.22225	0.22342	0.22391	0.22467	0.22549	0.22623	0.22633	0.2267	0.22638	0.22655	0.2268	0.22709	0.22734	0.2268	0.22483	0.22382
3267.99	0.21916	0.21874	0.21742	0.21635	0.21565	0.21603	0.21579	0.21464	0.21331	0.21056	0.21067	0.21091	0.21129	0.21188	0.21228	0.21188	0.212	0.21224	0.21265	0.21327	0.21297	0.21468	0.21795	0.22055	0.22239	0.2236	0.22411	0.22489	0.22571	0.22645	0.22658	0.22692	0.22663	0.22679	0.22705	0.22737	0.22759	0.22702	0.22505	0.22405
3266.71	0.21928	0.21885	0.21754	0.21645	0.21573	0.21611	0.21589	0.21473	0.21337	0.21057	0.21073	0.21096	0.21133	0.21194	0.21234	0.21194	0.21204	0.21231	0.21273	0.21331	0.21305	0.21478	0.21805	0.22072	0.22254	0.22377	0.22431	0.2251	0.22594	0.22666	0.22682	0.22714	0.22687	0.22701	0.2273	0.22763	0.22784	0.22725	0.22527	0.22427
3265.42	0.21941	0.21898	0.21766	0.21654	0.21582	0.21618	0.21598	0.21482	0.21344	0.21059	0.21079	0.211	0.21137	0.21198	0.2124	0.21201	0.21208	0.21238	0.21283	0.21334	0.21311	0.2149	0.21814	0.22087	0.22268	0.22394	0.2245	0.22532	0.22617	0.22687	0.22706	0.22735	0.2271	0.22723	0.22754	0.22789	0.2281	0.22747	0.22549	0.2245
3264.14	0.21954	0.21911	0.21777	0.21663	0.21591	0.21626	0.21605	0.21489	0.2135	0.21061	0.21084	0.21103	0.21142	0.21202	0.21245	0.21207	0.21213	0.21244	0.21293	0.21337	0.21316	0.215	0.21825	0.221	0.22284	0.22411	0.22467	0.22553	0.2264	0.22707	0.22729	0.22757	0.22731	0.22743	0.22778	0.22813	0.22835	0.22769	0.2257	0.22472
3262.85	0.21967	0.21926	0.21786	0.21672	0.21601	0.21632	0.21611	0.21495	0.21354	0.21062	0.21088	0.21105	0.21146	0.21204	0.21249	0.21213	0.21218	0.21248	0.21303	0.2134	0.21321	0.2151	0.21838	0.22111	0.223	0.22428	0.22485	0.22573	0.22663	0.22726	0.22751	0.2278	0.2275	0.22762	0.228	0.22836	0.22859	0.22791	0.22592	0.22493
3261.56	0.21978	0.21939	0.21795	0.2168	0.2161	0.21638	0.21616	0.215	0.21356	0.21061	0.21089	0.21105	0.2115	0.21206	0.21252	0.21217	0.21223	0.2125	0.2131	0.21342	0.21324	0.21518	0.21852	0.22122	0.22316	0.22446	0.22501	0.22593	0.22683	0.22745	0.22772	0.22801	0.22769	0.22781	0.22821	0.22857	0.22883	0.22813	0.22613	0.22512
3260.28	0.21989	0.21951	0.21803	0.21687	0.21617	0.21642	0.21619	0.21503	0.21356	0.2106	0.21088	0.21103	0.21153	0.21206	0.21254	0.21221	0.21229	0.2125	0.21315	0.21344	0.21327	0.21523	0.21866	0.22133	0.22333	0.22465	0.22518	0.22612	0.22703	0.22764	0.22791	0.22822	0.22788	0.228	0.22841	0.22876	0.22904	0.22834	0.22634	0.2253
3258.99	0.21999	0.21961	0.21809	0.21692	0.21623	0.21646	0.21621	0.21507	0.21356	0.21058	0.21085	0.211	0.21154	0.21206	0.21255	0.21223	0.21233	0.21249	0.21317	0.21345	0.21329	0.21526	0.21879	0.22144	0.22349	0.22482	0.22535	0.22629	0.22721	0.22783	0.22809	0.22842	0.22807	0.22819	0.22859	0.22895	0.22923	0.22854	0.22654	0.22546
3257.71	0.22009	0.21969	0.21815	0.21695	0.21628	0.21649	0.21623	0.2151	0.21355	0.21055	0.21081	0.21095	0.21153	0.21205	0.21255	0.21224	0.21235	0.21247	0.21315	0.21345	0.21329	0.21527	0.2189	0.22155	0.22364	0.22499	0.22551	0.22646	0.22738	0.22801	0.22824	0.2286	0.22826	0.22838	0.22877	0.22913	0.22942	0.22872	0.22673	0.22561
3256.42	0.22018	0.21977	0.2182	0.21697	0.21632	0.21652	0.21624	0.21512	0.21355	0.21054	0.21076	0.21089	0.21152	0.21203	0.21254	0.21224	0.21236	0.21246	0.21312	0.21345	0.21328	0.21527	0.21899	0.22166	0.22377	0.22515	0.22567	0.22662	0.22755	0.22819	0.22839	0.22878	0.22845	0.22858	0.22895	0.22933	0.2296	0.22889	0.22691	0.22576
3255.14	0.22027	0.21984	0.21826	0.21698	0.21635	0.21656	0.21626	0.21515	0.21354	0.21054	0.21073	0.21083	0.21149	0.21202	0.21254	0.21224	0.21235	0.21246	0.21307	0.21344	0.21327	0.21527	0.21905	0.22176	0.2239	0.22529	0.22583	0.22677	0.22772	0.22837	0.22853	0.22895	0.22864	0.22877	0.22914	0.22953	0.22978	0.22906	0.22708	0.2259
3253.85	0.22034	0.2199	0.2183	0.21699	0.21636	0.2166	0.21627	0.21516	0.21353	0.21055	0.2107	0.21078	0.21145	0.212	0.21253	0.21224	0.21233	0.21245	0.21302	0.21342	0.21325	0.21526	0.2191	0.22184	0.22401	0.22541	0.22599	0.22693	0.22789	0.22854	0.22869	0.22912	0.22884	0.22895	0.22932	0.22974	0.22997	0.22923	0.22724	0.22605
3252.56	0.2204	0.21995	0.21833	0.21701	0.21637	0.21663	0.21627	0.21516	0.21351	0.21054	0.21067	0.21074	0.21141	0.21198	0.21252	0.21223	0.21228	0.21243	0.21297	0.21339	0.21322	0.21525	0.21912	0.22191	0.2241	0.22552	0.22613	0.22706	0.22804	0.2287	0.22884	0.22928	0.22902	0.22913	0.2295	0.22995	0.23016	0.2294	0.22738	0.2262
3251.28	0.22044	0.22	0.21835	0.21702	0.21636	0.21664	0.21627	0.21515	0.21347	0.21052	0.21065	0.2107	0.21134	0.21196	0.21248	0.2122	0.21223	0.2124	0.21291	0.21335	0.21318	0.21523	0.21913	0.22195	0.22418	0.22563	0.22625	0.22719	0.22817	0.22885	0.229	0.22943	0.22919	0.2293	0.22967	0.23014	0.23034	0.22957	0.22752	0.22635
3249.99	0.22047	0.22002	0.21835	0.21703	0.21633	0.21663	0.21625	0.21512	0.21342	0.21047	0.2106	0.21067	0.21127	0.21192	0.21243	0.21215	0.21216	0.21234	0.21284	0.21331	0.21312	0.2152	0.21912	0.22197	0.22425	0.22572	0.22636	0.22729	0.22828	0.22897	0.22915	0.22956	0.22935	0.22946	0.22983	0.23032	0.23051	0.22974	0.22763	0.22649
3248.71	0.2205	0.22003	0.21833	0.21702	0.21628	0.2166	0.21622	0.21508	0.21335	0.21039	0.21054	0.21063	0.21119	0.21185	0.21236	0.21208	0.21208	0.21226	0.21276	0.21324	0.21306	0.21515	0.21909	0.22198	0.22431	0.22581	0.22644	0.22737	0.22837	0.22907	0.22928	0.22967	0.22948	0.2296	0.22996	0.23047	0.23067	0.2299	0.22773	0.22663
3247.42	0.22052	0.22002	0.2183	0.217	0.21622	0.21655	0.21618	0.21501	0.21327	0.21029	0.21045	0.21057	0.2111	0.21177	0.21227	0.21199	0.21199	0.21217	0.21268	0.21317	0.21298	0.2151	0.21905	0.22199	0.22437	0.2259	0.22652	0.22744	0.22845	0.22915	0.22939	0.22977	0.2296	0.22973	0.23008	0.23059	0.23082	0.23007	0.22783	0.22676
3246.14	0.22054	0.22	0.21825	0.21697	0.21615	0.21648	0.21614	0.21492	0.21317	0.21019	0.21033	0.21049	0.21102	0.21167	0.21217	0.21188	0.21191	0.21207	0.21259	0.21309	0.21289	0.21505	0.219	0.22199	0.22442	0.22598	0.2266	0.22751	0.22853	0.22922	0.2295	0.22986	0.2297	0.22986	0.2302	0.2307	0.23096	0.23022	0.22791	0.22688
3244.85	0.22055	0.21997	0.2182	0.21692	0.21607	0.2164	0.21608	0.21481	0.21307	0.21008	0.2102	0.2104	0.21095	0.21155	0.21207	0.21178	0.21182	0.21198	0.2125	0.213	0.21279	0.21499	0.21894	0.222	0.22447	0.22604	0.22668	0.22759	0.22862	0.22929	0.22961	0.22995	0.2298	0.22998	0.2303	0.23081	0.23109	0.23038	0.22799	0.22699
3243.57	0.22054	0.21994	0.21814	0.21686	0.21599	0.21632	0.21602	0.21469	0.21296	0.20996	0.21007	0.21029	0.21088	0.21143	0.21198	0.21168	0.21173	0.21188	0.21241	0.2129	0.21269	0.21494	0.21889	0.222	0.22451	0.2261	0.22677	0.22766	0.22871	0.22937	0.22971	0.23004	0.2299	0.2301	0.2304	0.23092	0.23123	0.23053	0.22807	0.22708
3242.28	0.22051	0.21991	0.21807	0.21678	0.21591	0.21624	0.21595	0.21456	0.21285	0.20984	0.20993	0.21016	0.2108	0.2113	0.21189	0.21158	0.21164	0.21176	0.21232	0.2128	0.21258	0.21487	0.21884	0.22202	0.22455	0.22614	0.22686	0.22774	0.2288	0.22947	0.22982	0.23013	0.22999	0.23021	0.23049	0.23102	0.23135	0.23066	0.22813	0.22715
3240.99	0.22046	0.21988	0.218	0.21668	0.21581	0.21616	0.21587	0.21442	0.21273	0.2097	0.20979	0.21003	0.21071	0.21116	0.21179	0.21148	0.21154	0.21164	0.21221	0.21269	0.21246	0.2148	0.2188	0.22203	0.22457	0.22616	0.22693	0.22781	0.22888	0.22956	0.22991	0.2302	0.23007	0.23031	0.23058	0.23112	0.23145	0.23076	0.22819	0.2272
3239.71	0.22038	0.21985	0.21792	0.21658	0.21571	0.21607	0.21577	0.21428	0.2126	0.20954	0.20964	0.20988	0.21059	0.211	0.21167	0.21137	0.21142	0.21151	0.2121	0.21258	0.21233	0.21471	0.21874	0.22203	0.22457	0.22616	0.22698	0.22788	0.22893	0.22966	0.23	0.23027	0.23014	0.2304	0.23066	0.23121	0.23153	0.23084	0.22825	0.22723
3238.42	0.22029	0.21981	0.21785	0.21645	0.21561	0.21597	0.21565	0.21415	0.21244	0.20937	0.20949	0.20972	0.21043	0.21082	0.21153	0.21124	0.21127	0.21136	0.21196	0.21244	0.21219	0.21459	0.21868	0.22202	0.22455	0.22615	0.227	0.22794	0.22896	0.22974	0.23008	0.23033	0.23018	0.23048	0.23074	0.23128	0.23158	0.2309	0.2283	0.22724
3237.14	0.22019	0.21974	0.21776	0.21632	0.2155	0.21586	0.21552	0.21402	0.21228	0.20918	0.20932	0.20954	0.21025	0.21062	0.21138	0.21108	0.2111	0.2112	0.21181	0.2123	0.21205	0.21446	0.2186	0.22199	0.22451	0.22613	0.227	0.22798	0.22897	0.22981	0.23013	0.23038	0.2302	0.23055	0.23081	0.23133	0.23161	0.23093	0.22835	0.22724
3235.85	0.22008	0.21965	0.21767	0.21619	0.21538	0.21575	0.21537	0.21389	0.21209	0.20898	0.20914	0.20934	0.21003	0.21041	0.2112	0.2109	0.21089	0.21103	0.21164	0.21213	0.21189	0.21432	0.21851	0.22194	0.22445	0.2261	0.22698	0.228	0.22896	0.22986	0.23017	0.23042	0.23022	0.23061	0.23087	0.23136	0.23162	0.23096	0.2284	0.22722
3234.57	0.21997	0.21954	0.21756	0.21607	0.21526	0.21562	0.21521	0.21374	0.2119	0.20878	0.20894	0.20914	0.2098	0.21019	0.211	0.21069	0.21067	0.21084	0.21145	0.21195	0.21172	0.21416	0.21841	0.22187	0.22438	0.22606	0.22694	0.228	0.22896	0.22989	0.23018	0.23045	0.23023	0.23066	0.23092	0.23138	0.23161	0.23098	0.22846	0.2272
3233.28	0.21986	0.2194	0.21744	0.21595	0.21512	0.21549	0.21504	0.21357	0.2117	0.20856	0.20871	0.20892	0.20956	0.20998	0.2108	0.21047	0.21043	0.21064	0.21125	0.21175	0.21153	0.214	0.2183	0.22177	0.22429	0.226	0.22688	0.22799	0.22895	0.2299	0.23017	0.23048	0.23024	0.23069	0.23095	0.23138	0.23161	0.23099	0.2285	0.22717
3232	0.21974	0.21926	0.21731	0.21585	0.21496	0.21534	0.21486	0.21338	0.2115	0.20833	0.20847	0.20869	0.20933	0.20976	0.21058	0.21024	0.21018	0.21042	0.21103	0.21152	0.21134	0.21383	0.21819	0.22166	0.22418	0.22593	0.22682	0.22796	0.22894	0.22989	0.23014	0.23049	0.23024	0.23071	0.23096	0.23138	0.2316	0.23099	0.22853	0.22713
3230.71	0.21962	0.2191	0.21718	0.21575	0.21478	0.21518	0.21467	0.21316	0.21128	0.20808	0.20821	0.20846	0.20909	0.20956	0.21036	0.21001	0.20992	0.2102	0.2108	0.21128	0.21112	0.21364	0.21806	0.22152	0.22407	0.22586	0.22675	0.22793	0.22893	0.22986	0.2301	0.23048	0.23023	0.23071	0.23096	0.23137	0.2316	0.23099	0.22853	0.22707
3229.42	0.21949	0.21896	0.21705	0.21563	0.21457	0.21499	0.21447	0.21293	0.21107	0.20783	0.20794	0.20821	0.20886	0.20935	0.21012	0.20978	0.20966	0.20997	0.21056	0.21103	0.2109	0.21343	0.21792	0.22138	0.22394	0.22577	0.22668	0.22789	0.22892	0.22982	0.23004	0.23045	0.23022	0.23068	0.23094	0.23135	0.23162	0.23098	0.22852	0.227
3228.14	0.21934	0.21882	0.21691	0.21548	0.21435	0.21479	0.21425	0.21269	0.21083	0.20756	0.20766	0.20795	0.2086	0.20912	0.20987	0.20954	0.20939	0.20972	0.21032	0.21077	0.21066	0.2132	0.21776	0.22124	0.22381	0.22569	0.2266	0.22783	0.2289	0.22977	0.22999	0.2304	0.23018	0.23064	0.23091	0.23133	0.23164	0.23096	0.22847	0.22692
3226.85	0.21917	0.21867	0.21675	0.21529	0.21411	0.21456	0.21402	0.21244	0.21058	0.20727	0.20738	0.20767	0.20833	0.20888	0.20959	0.20928	0.20911	0.20945	0.21007	0.21049	0.2104	0.21294	0.21759	0.22108	0.22366	0.22561	0.22651	0.22775	0.22886	0.22969	0.22993	0.23033	0.23014	0.23056	0.23087	0.2313	0.23167	0.23093	0.22839	0.22683
3225.57	0.21897	0.21851	0.21657	0.21507	0.21385	0.21431	0.21378	0.21217	0.21031	0.20698	0.20709	0.20737	0.20803	0.2086	0.2093	0.20899	0.20881	0.20915	0.2098	0.2102	0.21013	0.21266	0.21739	0.22092	0.22351	0.22552	0.22641	0.22766	0.22881	0.22959	0.22987	0.23025	0.23008	0.23046	0.23082	0.23125	0.23167	0.23088	0.22828	0.22673
3224.28	0.21875	0.21832	0.21635	0.2148	0.21358	0.21404	0.21351	0.21189	0.21002	0.20666	0.2068	0.20704	0.2077	0.20828	0.20898	0.20868	0.2085	0.20883	0.20952	0.20989	0.20983	0.21236	0.21717	0.22073	0.22335	0.22541	0.22629	0.22754	0.22872	0.22946	0.2298	0.23015	0.23001	0.23033	0.23075	0.23118	0.23165	0.23081	0.22816	0.22663
3223	0.21852	0.2181	0.2161	0.21451	0.21328	0.21373	0.21321	0.21159	0.20971	0.20632	0.20649	0.2067	0.20735	0.20794	0.20866	0.20834	0.20817	0.20848	0.20921	0.20957	0.20951	0.21204	0.21693	0.22051	0.22318	0.22529	0.22615	0.22741	0.22862	0.22932	0.22973	0.23005	0.22992	0.23019	0.23067	0.2311	0.23159	0.23073	0.22802	0.2265
3221.71	0.21826	0.21784	0.21583	0.21421	0.21297	0.21341	0.2129	0.21128	0.20938	0.20594	0.20617	0.20633	0.20699	0.20756	0.20833	0.20798	0.20783	0.20811	0.20887	0.20924	0.20917	0.21171	0.21667	0.22028	0.22301	0.22513	0.22599	0.22726	0.22849	0.22916	0.22966	0.22994	0.22981	0.23005	0.23057	0.23101	0.23149	0.23063	0.22788	0.22637
3220.42	0.21801	0.21756	0.21555	0.21388	0.21264	0.21308	0.21257	0.21095	0.20904	0.20555	0.20582	0.20595	0.20663	0.20717	0.20799	0.20762	0.20748	0.20773	0.20851	0.2089	0.2088	0.21139	0.2164	0.22002	0.22284	0.22496	0.22582	0.2271	0.22834	0.22899	0.22957	0.22984	0.22969	0.22992	0.23045	0.2309	0.23136	0.23051	0.22774	0.22622
3219.14	0.21774	0.21725	0.21525	0.21355	0.21229	0.21275	0.21223	0.21062	0.20868	0.20512	0.20544	0.20556	0.20625	0.20676	0.20764	0.20724	0.20712	0.20733	0.20812	0.20855	0.20842	0.21107	0.21611	0.21976	0.22265	0.22477	0.22563	0.22692	0.22818	0.22883	0.22946	0.22972	0.22954	0.22981	0.23031	0.23079	0.23122	0.23037	0.22759	0.22607
3217.85	0.21747	0.21694	0.21494	0.2132	0.21193	0.2124	0.21188	0.21028	0.2083	0.20468	0.20504	0.20517	0.20587	0.20634	0.20727	0.20687	0.20676	0.20693	0.20771	0.2082	0.20802	0.21076	0.2158	0.21948	0.22245	0.22457	0.22542	0.22673	0.22799	0.22867	0.22933	0.2296	0.22939	0.22969	0.23017	0.23066	0.23107	0.23022	0.22742	0.22591
3216.57	0.21717	0.21662	0.21463	0.21284	0.21156	0.21205	0.21152	0.20992	0.20791	0.20424	0.2046	0.20476	0.20547	0.20592	0.20688	0.20648	0.20638	0.20652	0.20727	0.20784	0.20761	0.21044	0.21548	0.2192	0.22222	0.22435	0.2252	0.22653	0.22779	0.22851	0.22918	0.22946	0.22921	0.22956	0.23	0.23053	0.23091	0.23007	0.22724	0.22574
3215.28	0.21686	0.21629	0.21431	0.21247	0.21118	0.21169	0.21115	0.20956	0.2075	0.2038	0.20415	0.20434	0.20506	0.20549	0.20646	0.20607	0.20598	0.2061	0.20681	0.20746	0.20721	0.2101	0.21515	0.2189	0.22197	0.22411	0.22497	0.22631	0.22757	0.22834	0.229	0.22929	0.22903	0.22941	0.22983	0.23038	0.23075	0.2299	0.22702	0.22555
3214	0.21652	0.21596	0.21396	0.21209	0.2108	0.21132	0.21075	0.20918	0.20706	0.20337	0.20367	0.20391	0.20461	0.20505	0.20602	0.20564	0.20556	0.20566	0.20635	0.20705	0.2068	0.20974	0.21479	0.2186	0.2217	0.22385	0.22474	0.22608	0.22734	0.22815	0.22879	0.22909	0.22882	0.22922	0.22963	0.23021	0.23058	0.22972	0.22678	0.22534
3212.71	0.21616	0.21562	0.2136	0.2117	0.21041	0.21093	0.21032	0.20877	0.20659	0.20293	0.20317	0.20345	0.20414	0.20461	0.20554	0.20518	0.2051	0.20521	0.20587	0.20661	0.20637	0.20935	0.21441	0.21828	0.2214	0.22356	0.2245	0.22584	0.22709	0.22794	0.22855	0.22886	0.22859	0.22901	0.22941	0.23002	0.2304	0.22951	0.22651	0.22511
3211.43	0.21577	0.21527	0.21321	0.2113	0.21001	0.21053	0.20987	0.20835	0.20609	0.20248	0.20265	0.20297	0.20363	0.20414	0.20504	0.20469	0.20462	0.20473	0.20539	0.20613	0.20592	0.20892	0.21401	0.21796	0.22108	0.22324	0.22425	0.22558	0.22681	0.22769	0.22827	0.22859	0.22834	0.22877	0.22917	0.2298	0.23019	0.22928	0.22623	0.22485
3210.14	0.21536	0.2149	0.2128	0.21089	0.20959	0.2101	0.2094	0.20789	0.20557	0.202	0.2021	0.20246	0.2031	0.20366	0.20452	0.20418	0.2041	0.20423	0.2049	0.20562	0.20543	0.20846	0.21359	0.21762	0.22074	0.2229	0.22399	0.22532	0.22651	0.22742	0.22798	0.22832	0.22808	0.2285	0.2289	0.22954	0.22997	0.22902	0.22594	0.22456
3208.85	0.21492	0.21451	0.21238	0.21046	0.20916	0.20965	0.20892	0.20741	0.20504	0.2015	0.20154	0.20192	0.20254	0.20315	0.20399	0.20366	0.20357	0.20371	0.20439	0.20509	0.20492	0.20797	0.21314	0.21727	0.22037	0.22254	0.2237	0.22503	0.2262	0.22712	0.22766	0.22803	0.22779	0.22821	0.2286	0.22924	0.22973	0.22874	0.22565	0.22425
3207.57	0.21447	0.2141	0.21194	0.21001	0.20871	0.20917	0.20842	0.2069	0.20451	0.20097	0.20097	0.20136	0.20196	0.20262	0.20345	0.20312	0.20302	0.20317	0.20387	0.20453	0.20437	0.20746	0.21268	0.2169	0.21997	0.22216	0.22337	0.22472	0.22586	0.2268	0.22734	0.22773	0.22749	0.22789	0.22829	0.22892	0.22947	0.22843	0.22535	0.2239
3206.28	0.214	0.21366	0.21148	0.20954	0.20825	0.20867	0.20791	0.20638	0.20398	0.20042	0.20039	0.20079	0.20138	0.20207	0.2029	0.20257	0.20247	0.20262	0.20332	0.20394	0.20381	0.20692	0.21221	0.21649	0.21956	0.22177	0.223	0.22438	0.22551	0.22646	0.22701	0.22742	0.22717	0.22756	0.22797	0.22858	0.22918	0.22811	0.22503	0.22353
3205	0.21352	0.2132	0.21101	0.20904	0.20776	0.20815	0.20739	0.20583	0.20345	0.19984	0.1998	0.20019	0.20078	0.2015	0.20235	0.20201	0.2019	0.20206	0.20274	0.20334	0.20324	0.20637	0.21172	0.21606	0.21912	0.22137	0.22259	0.22403	0.22515	0.2261	0.22666	0.22711	0.22682	0.22721	0.22764	0.22821	0.22885	0.22778	0.22469	0.22314
3203.71	0.21304	0.21272	0.21051	0.20851	0.20726	0.20762	0.20686	0.20528	0.20291	0.19924	0.1992	0.19959	0.20017	0.20091	0.20178	0.20144	0.20132	0.20148	0.20215	0.20272	0.20265	0.2058	0.21121	0.21559	0.21866	0.22095	0.22213	0.22365	0.22478	0.22573	0.22631	0.22677	0.22645	0.22684	0.22729	0.22784	0.22849	0.22744	0.22434	0.22274
3202.43	0.21255	0.21224	0.20998	0.20797	0.20674	0.20706	0.20631	0.20471	0.20235	0.19862	0.19858	0.19898	0.19956	0.20029	0.20121	0.20085	0.20073	0.20089	0.20154	0.2021	0.20206	0.20522	0.21069	0.2151	0.21819	0.22052	0.22165	0.22325	0.22438	0.22535	0.22593	0.22641	0.22605	0.22648	0.22694	0.22747	0.22811	0.22707	0.22396	0.22232
3201.14	0.21206	0.21175	0.20943	0.20741	0.20621	0.20649	0.20574	0.20414	0.20176	0.19796	0.19795	0.19835	0.19894	0.19966	0.20062	0.20024	0.20012	0.20029	0.20093	0.20148	0.20147	0.20462	0.21016	0.21459	0.2177	0.22008	0.22115	0.22283	0.22397	0.22497	0.22554	0.22602	0.22564	0.2261	0.22657	0.2271	0.2277	0.22669	0.22355	0.2219
3199.86	0.21155	0.21123	0.20885	0.20685	0.20567	0.2059	0.20516	0.20356	0.20113	0.19727	0.1973	0.1977	0.19831	0.19901	0.20001	0.19962	0.19949	0.19968	0.20031	0.20087	0.20086	0.20401	0.20962	0.21406	0.2172	0.21963	0.22066	0.22237	0.22353	0.22458	0.22512	0.2256	0.22523	0.22571	0.2262	0.22673	0.22728	0.22629	0.22313	0.22146
3198.57	0.21103	0.2107	0.20827	0.20628	0.2051	0.2053	0.20457	0.20296	0.20048	0.19657	0.19664	0.19702	0.19768	0.19836	0.19939	0.19898	0.19884	0.19904	0.19968	0.20026	0.20025	0.20339	0.20906	0.21351	0.2167	0.21917	0.22017	0.22189	0.22308	0.22418	0.22468	0.22515	0.22481	0.22531	0.22581	0.22635	0.22687	0.22587	0.2227	0.22102
3197.28	0.21048	0.21014	0.20769	0.2057	0.20452	0.20469	0.20397	0.20236	0.1998	0.19586	0.19597	0.19633	0.19704	0.19771	0.19875	0.19834	0.19819	0.19839	0.19904	0.19965	0.19962	0.20276	0.20849	0.21295	0.21619	0.2187	0.21969	0.2214	0.22262	0.22375	0.22423	0.22469	0.2244	0.2249	0.22542	0.22597	0.22646	0.22545	0.22226	0.22055
3196	0.20993	0.20957	0.20711	0.20512	0.20391	0.20407	0.20336	0.20175	0.19911	0.19515	0.19528	0.19562	0.19639	0.19706	0.1981	0.19769	0.19753	0.19771	0.19839	0.19903	0.19898	0.20212	0.20792	0.21239	0.21569	0.21822	0.21923	0.22092	0.22215	0.22331	0.22377	0.22422	0.22398	0.22448	0.22501	0.22557	0.22606	0.22502	0.22182	0.22008
3194.71	0.20935	0.20898	0.20653	0.20453	0.20329	0.20343	0.20273	0.20113	0.19843	0.19444	0.19459	0.19492	0.19573	0.19641	0.19744	0.19703	0.19685	0.19703	0.19773	0.19838	0.19832	0.20148	0.20734	0.21183	0.21519	0.21774	0.21878	0.22044	0.22168	0.22285	0.22331	0.22374	0.22356	0.22405	0.22459	0.22515	0.22565	0.2246	0.22137	0.21959
3193.43	0.20875	0.20838	0.20595	0.20393	0.20265	0.20278	0.2021	0.20049	0.19774	0.19374	0.1939	0.19422	0.19505	0.19574	0.19676	0.19636	0.19617	0.19634	0.19707	0.19772	0.19764	0.20083	0.20675	0.21126	0.21468	0.21724	0.21833	0.21996	0.2212	0.22237	0.22284	0.22326	0.22312	0.22361	0.22414	0.22472	0.22523	0.22417	0.22092	0.21909
3192.14	0.20813	0.20778	0.20536	0.20331	0.20199	0.20212	0.20145	0.19982	0.19705	0.19303	0.1932	0.19352	0.19435	0.19506	0.19606	0.19566	0.19546	0.19564	0.1964	0.19702	0.19694	0.20016	0.20615	0.21069	0.21415	0.21672	0.21787	0.21948	0.22072	0.22186	0.22236	0.22278	0.22266	0.22314	0.22368	0.22427	0.22478	0.22373	0.22046	0.21857
3190.86	0.2075	0.20717	0.20476	0.20266	0.20131	0.20144	0.2008	0.19913	0.19636	0.19233	0.19249	0.19283	0.19364	0.19435	0.19533	0.19495	0.19474	0.19493	0.19571	0.19629	0.19623	0.19949	0.20553	0.21011	0.21359	0.21618	0.21738	0.21898	0.22023	0.22135	0.22186	0.22229	0.22217	0.22266	0.22321	0.22379	0.22431	0.22327	0.21998	0.21804
3189.57	0.20687	0.20656	0.20414	0.20199	0.20061	0.20076	0.20014	0.19841	0.19566	0.19163	0.19177	0.19214	0.1929	0.1936	0.19458	0.19423	0.19401	0.19421	0.195	0.19553	0.1955	0.1988	0.20489	0.20953	0.21301	0.2156	0.21687	0.21846	0.21971	0.22082	0.22134	0.22178	0.22166	0.22215	0.22271	0.22328	0.22381	0.22279	0.21947	0.2175
3188.28	0.20622	0.20595	0.2035	0.2013	0.19991	0.20007	0.19946	0.19769	0.19495	0.19091	0.19104	0.19143	0.19214	0.19284	0.19381	0.19349	0.19327	0.19349	0.19425	0.19476	0.19476	0.1981	0.20422	0.20894	0.2124	0.21501	0.21632	0.21793	0.21919	0.22027	0.22079	0.22127	0.22113	0.22162	0.2222	0.22275	0.22329	0.22229	0.21894	0.21695
3187	0.20558	0.20533	0.20284	0.20059	0.1992	0.19938	0.19876	0.19696	0.19423	0.19017	0.19028	0.19071	0.19137	0.19205	0.19304	0.19273	0.19252	0.19275	0.19348	0.19398	0.19401	0.19739	0.20354	0.20832	0.21177	0.2144	0.21575	0.21738	0.21865	0.21971	0.22022	0.22075	0.22058	0.22106	0.22167	0.22221	0.22277	0.22176	0.21839	0.21639
3185.71	0.20492	0.20469	0.20215	0.19988	0.19848	0.19867	0.19804	0.19622	0.19349	0.1894	0.1895	0.18995	0.19059	0.19125	0.19227	0.19197	0.19176	0.19199	0.19268	0.1932	0.19326	0.19667	0.20284	0.20768	0.21113	0.21378	0.21515	0.2168	0.21809	0.21914	0.21964	0.2202	0.22003	0.22049	0.22112	0.22166	0.22223	0.22122	0.21782	0.21582
3184.43	0.20425	0.20403	0.20145	0.19916	0.19776	0.19795	0.1973	0.19549	0.19272	0.18861	0.18869	0.18917	0.18979	0.19045	0.19149	0.19118	0.19098	0.19122	0.19186	0.19243	0.1925	0.19595	0.20213	0.20701	0.21047	0.21314	0.21454	0.21621	0.21753	0.21856	0.21905	0.21964	0.21946	0.21988	0.22054	0.2211	0.2217	0.22065	0.21724	0.21525
3183.14	0.20356	0.20334	0.20072	0.19843	0.19702	0.19722	0.19654	0.19474	0.19193	0.18779	0.18787	0.18836	0.18898	0.18965	0.19071	0.19039	0.19018	0.19044	0.19104	0.19165	0.19173	0.19521	0.2014	0.20631	0.2098	0.2125	0.21392	0.2156	0.21694	0.21796	0.21845	0.21904	0.21888	0.21926	0.21993	0.22055	0.22115	0.22006	0.21664	0.21467
3181.86	0.20283	0.20263	0.19997	0.19768	0.19626	0.19646	0.19576	0.19398	0.19112	0.18696	0.18702	0.18754	0.18816	0.18884	0.18992	0.18957	0.18935	0.18962	0.1902	0.19087	0.19093	0.19446	0.20066	0.20557	0.20912	0.21184	0.21328	0.21496	0.21634	0.21735	0.21784	0.21841	0.21828	0.21863	0.2193	0.21998	0.22059	0.21946	0.21603	0.21407
3180.57	0.20208	0.20189	0.19921	0.19691	0.19549	0.19569	0.19497	0.19319	0.19029	0.18611	0.18616	0.18669	0.18733	0.18802	0.18911	0.18874	0.1885	0.18878	0.18936	0.19007	0.19011	0.19369	0.1999	0.20482	0.20843	0.21116	0.21262	0.21429	0.21573	0.21673	0.21721	0.21775	0.21767	0.21798	0.21866	0.2194	0.22	0.21883	0.2154	0.21346
3179.29	0.20131	0.20113	0.19843	0.19613	0.19469	0.1949	0.19416	0.19237	0.18944	0.18525	0.1853	0.18583	0.18647	0.18719	0.18827	0.18789	0.18763	0.18791	0.18852	0.18925	0.18928	0.19289	0.19914	0.20405	0.20773	0.21048	0.21194	0.21361	0.21509	0.21608	0.21657	0.21707	0.21704	0.21733	0.21801	0.21878	0.21938	0.21819	0.21476	0.21283
3178	0.20052	0.20035	0.19764	0.19532	0.19387	0.19409	0.19334	0.19152	0.18857	0.18438	0.18442	0.18495	0.18559	0.18634	0.18741	0.18701	0.18674	0.18701	0.18767	0.18841	0.18843	0.19207	0.19836	0.20328	0.20701	0.20977	0.21124	0.21291	0.21442	0.21541	0.2159	0.21638	0.2164	0.21667	0.21736	0.21812	0.21873	0.21754	0.21409	0.21217
3176.71	0.19972	0.19955	0.19684	0.19449	0.19305	0.19327	0.19251	0.19065	0.1877	0.1835	0.18354	0.18406	0.18469	0.18547	0.18652	0.18612	0.18585	0.1861	0.18682	0.18756	0.18757	0.19123	0.19757	0.20252	0.20628	0.20906	0.21052	0.21219	0.21373	0.21472	0.21521	0.21568	0.21575	0.21601	0.21671	0.21744	0.21806	0.21686	0.2134	0.21149
3175.43	0.19893	0.19873	0.19603	0.19366	0.19222	0.19243	0.19167	0.18977	0.18683	0.1826	0.18265	0.18316	0.18378	0.18459	0.18562	0.18523	0.18497	0.18519	0.18596	0.18669	0.18671	0.19038	0.19677	0.20175	0.20553	0.20833	0.2098	0.21146	0.21301	0.21401	0.21451	0.21497	0.21508	0.21535	0.21605	0.21674	0.21738	0.21618	0.21267	0.21079
3174.14	0.19815	0.19791	0.19521	0.19282	0.19139	0.19159	0.19083	0.18889	0.18596	0.18169	0.18173	0.18226	0.18286	0.18368	0.18472	0.18432	0.18408	0.18427	0.18508	0.18581	0.18584	0.1895	0.19596	0.20098	0.20476	0.20758	0.20906	0.21073	0.21227	0.21329	0.2138	0.21426	0.21438	0.21468	0.21539	0.21602	0.21668	0.21549	0.21193	0.21006
3172.86	0.19736	0.19707	0.19438	0.19197	0.19056	0.19074	0.18998	0.188	0.18507	0.18077	0.1808	0.18136	0.18194	0.18276	0.18382	0.18342	0.1832	0.18336	0.18418	0.18491	0.18495	0.18862	0.19513	0.20019	0.20397	0.20682	0.20833	0.20998	0.21151	0.21255	0.21309	0.21355	0.21367	0.21399	0.2147	0.21529	0.21598	0.21478	0.21117	0.20931
3171.57	0.19657	0.19622	0.19354	0.19113	0.18971	0.18989	0.18912	0.18712	0.18418	0.17983	0.17986	0.18045	0.18101	0.18182	0.18292	0.18251	0.18231	0.18244	0.18326	0.184	0.18405	0.18773	0.19428	0.19937	0.20315	0.20606	0.20759	0.20923	0.21073	0.21181	0.21237	0.21282	0.21294	0.21327	0.214	0.21456	0.21526	0.21407	0.2104	0.20853
3170.29	0.19577	0.19537	0.1927	0.1903	0.18885	0.18903	0.18825	0.18624	0.18328	0.17889	0.17892	0.17955	0.18009	0.18088	0.18204	0.1816	0.18142	0.18153	0.18232	0.18307	0.18313	0.18684	0.19341	0.19854	0.20233	0.20529	0.20683	0.20848	0.20995	0.21105	0.21164	0.21209	0.21219	0.21254	0.21326	0.21382	0.21453	0.21335	0.20963	0.20775
3169	0.19496	0.19452	0.19185	0.18946	0.18798	0.18817	0.18737	0.18536	0.18238	0.17794	0.17798	0.17863	0.17917	0.17993	0.18115	0.18069	0.18051	0.18061	0.18137	0.18214	0.18219	0.18594	0.19254	0.1977	0.20151	0.20452	0.20605	0.20772	0.20916	0.21029	0.21089	0.21135	0.21144	0.21179	0.2125	0.21307	0.21379	0.21261	0.20886	0.20697
3167.72	0.19413	0.19367	0.191	0.18863	0.18709	0.1873	0.18647	0.18448	0.18147	0.17698	0.17704	0.17771	0.17826	0.17898	0.18026	0.17977	0.17959	0.17969	0.18042	0.18119	0.18124	0.18504	0.19165	0.19685	0.20069	0.20373	0.20525	0.20695	0.20836	0.20951	0.21014	0.2106	0.21069	0.21102	0.21172	0.21232	0.21303	0.21185	0.2081	0.20619
3166.43	0.19328	0.19282	0.19013	0.18778	0.18619	0.18642	0.18554	0.18358	0.18055	0.17602	0.17612	0.17677	0.17735	0.17802	0.17934	0.17884	0.17865	0.17876	0.17947	0.18024	0.18028	0.18413	0.19076	0.196	0.19987	0.20294	0.20443	0.20617	0.20757	0.20872	0.20937	0.20984	0.20992	0.21025	0.21093	0.21155	0.21226	0.21108	0.20733	0.20541
3165.14	0.19242	0.19196	0.18926	0.18691	0.18528	0.18551	0.18461	0.18268	0.17963	0.17505	0.17519	0.17582	0.17644	0.17706	0.1784	0.17789	0.1777	0.17782	0.17852	0.17928	0.17932	0.1832	0.18986	0.19515	0.19904	0.20212	0.20359	0.20538	0.20677	0.20791	0.20858	0.20907	0.20913	0.20946	0.21014	0.21078	0.21147	0.21029	0.20655	0.20461
3163.86	0.19155	0.19108	0.18837	0.18602	0.18436	0.18458	0.18367	0.18176	0.17869	0.17408	0.17426	0.17485	0.17551	0.1761	0.17743	0.17693	0.17673	0.17687	0.17756	0.17831	0.17836	0.18225	0.18896	0.19429	0.1982	0.20128	0.20275	0.20458	0.20597	0.20708	0.20778	0.20829	0.20832	0.20866	0.20934	0.20999	0.21066	0.2095	0.20577	0.2038
3162.57	0.19065	0.19018	0.18746	0.1851	0.18343	0.18362	0.18272	0.18083	0.17774	0.17311	0.17332	0.17387	0.17456	0.17514	0.17643	0.17595	0.17576	0.17591	0.1766	0.17734	0.1774	0.18128	0.18806	0.19343	0.19733	0.20041	0.20189	0.20376	0.20515	0.20624	0.20697	0.20748	0.20749	0.20786	0.20853	0.20919	0.20983	0.20869	0.20496	0.20298
3161.29	0.18974	0.18927	0.18654	0.18416	0.18248	0.18265	0.18177	0.17988	0.17677	0.17212	0.17236	0.17287	0.17359	0.17417	0.17542	0.17497	0.17478	0.17494	0.17564	0.17635	0.17643	0.1803	0.18714	0.19255	0.19644	0.19953	0.20103	0.20291	0.2043	0.20537	0.20614	0.20664	0.20665	0.20704	0.20772	0.20838	0.20899	0.20787	0.20414	0.20213
3160	0.18882	0.18833	0.18561	0.18319	0.18153	0.18166	0.18081	0.17891	0.17579	0.17113	0.17138	0.17185	0.17258	0.17319	0.17439	0.17398	0.17379	0.17395	0.17466	0.17536	0.17545	0.1793	0.18622	0.19166	0.19553	0.19862	0.20017	0.20205	0.20344	0.20449	0.2053	0.20578	0.2058	0.20621	0.2069	0.20755	0.20815	0.20704	0.20329	0.20127
3158.72	0.18789	0.18739	0.18466	0.1822	0.18055	0.18066	0.17984	0.17794	0.17479	0.17012	0.17038	0.17083	0.17156	0.17221	0.17337	0.17298	0.1728	0.17294	0.17368	0.17437	0.17446	0.1783	0.18528	0.19074	0.19461	0.19771	0.1993	0.20116	0.20255	0.20361	0.20445	0.2049	0.20494	0.20536	0.20608	0.2067	0.2073	0.2062	0.20241	0.2004
3157.43	0.18694	0.18643	0.1837	0.1812	0.17957	0.17966	0.17887	0.17695	0.17378	0.16911	0.16936	0.16981	0.17052	0.17121	0.17235	0.17198	0.17179	0.17192	0.17269	0.17337	0.17346	0.17729	0.18433	0.18982	0.19368	0.19679	0.19843	0.20025	0.20165	0.20273	0.20358	0.20401	0.20407	0.20451	0.20524	0.20584	0.20645	0.20535	0.20152	0.19952
3156.14	0.18599	0.18549	0.18274	0.18021	0.17857	0.17865	0.17788	0.17595	0.17276	0.1681	0.16833	0.1688	0.16948	0.17019	0.17135	0.17096	0.17078	0.17089	0.17169	0.17236	0.17245	0.17628	0.18336	0.18887	0.19275	0.19586	0.19755	0.19932	0.20074	0.20185	0.2027	0.20312	0.20318	0.20365	0.20439	0.20497	0.2056	0.20448	0.20061	0.19863
3154.86	0.18503	0.18454	0.18177	0.17921	0.17757	0.17765	0.17688	0.17493	0.17173	0.16709	0.16727	0.16778	0.16844	0.16915	0.17035	0.16994	0.16977	0.16985	0.17069	0.17135	0.17143	0.17527	0.18238	0.18791	0.19181	0.19492	0.19666	0.19838	0.19983	0.20097	0.2018	0.20221	0.20228	0.20278	0.20353	0.20409	0.20474	0.20359	0.19969	0.19772
3153.57	0.18406	0.18359	0.1808	0.17822	0.17657	0.17665	0.17588	0.1739	0.17072	0.16608	0.16621	0.16675	0.1674	0.16811	0.16935	0.16891	0.16874	0.1688	0.16967	0.17033	0.17041	0.17426	0.18138	0.18693	0.19086	0.19397	0.19576	0.19743	0.19891	0.20009	0.20089	0.2013	0.20136	0.20189	0.20264	0.20321	0.20386	0.20267	0.19878	0.19678
3152.29	0.18309	0.18265	0.17984	0.17723	0.17558	0.17566	0.17488	0.17286	0.16969	0.16506	0.16513	0.16572	0.16636	0.16706	0.16833	0.16787	0.16771	0.16774	0.16865	0.1693	0.16937	0.17325	0.18038	0.18594	0.18991	0.19302	0.19484	0.19649	0.198	0.19919	0.19996	0.20038	0.20045	0.20099	0.20173	0.20232	0.20296	0.20174	0.19786	0.19584
3151	0.18211	0.1817	0.17888	0.17625	0.17459	0.17467	0.17388	0.1718	0.16867	0.16403	0.16406	0.16467	0.16533	0.16602	0.16731	0.16683	0.16666	0.16666	0.16761	0.16827	0.16834	0.17224	0.17937	0.18493	0.18895	0.19207	0.1939	0.19555	0.19709	0.19828	0.19902	0.19945	0.19952	0.20007	0.20081	0.20142	0.20205	0.2008	0.19695	0.19488
3149.72	0.18113	0.18075	0.17791	0.17527	0.1736	0.17368	0.17288	0.17075	0.16763	0.16298	0.16299	0.16361	0.1643	0.16499	0.16628	0.16578	0.16561	0.16558	0.16656	0.16723	0.1673	0.17122	0.17836	0.18392	0.18799	0.19112	0.19293	0.19462	0.19617	0.19736	0.19808	0.19851	0.1986	0.19914	0.19988	0.20051	0.20112	0.19986	0.19603	0.19392
3148.43	0.18016	0.1798	0.17695	0.17431	0.17261	0.1727	0.17188	0.1697	0.16659	0.16192	0.16193	0.16255	0.16326	0.16396	0.16525	0.16474	0.16455	0.16451	0.16551	0.16619	0.16625	0.1702	0.17734	0.1829	0.18702	0.19017	0.19194	0.19369	0.19524	0.19643	0.19714	0.19757	0.19768	0.1982	0.19895	0.19958	0.20018	0.19894	0.19509	0.19296
3147.15	0.17918	0.17884	0.17598	0.17335	0.17161	0.17171	0.17089	0.16866	0.16555	0.16085	0.16087	0.16149	0.16221	0.16292	0.16421	0.1637	0.16349	0.16344	0.16446	0.16514	0.16519	0.16917	0.17632	0.18189	0.18604	0.18921	0.19096	0.19276	0.19431	0.19548	0.1962	0.19664	0.19676	0.19726	0.198	0.19863	0.19923	0.19801	0.19414	0.19202
3145.86	0.1782	0.17787	0.17501	0.17238	0.17061	0.17071	0.16991	0.16764	0.16451	0.15978	0.15981	0.16042	0.16116	0.16189	0.16317	0.16265	0.16243	0.16238	0.1634	0.1641	0.16413	0.16814	0.1753	0.18088	0.18505	0.18825	0.18997	0.19181	0.19336	0.19453	0.19527	0.1957	0.19584	0.19631	0.19704	0.19768	0.19829	0.19709	0.19317	0.19108
3144.57	0.17722	0.17689	0.17403	0.17141	0.1696	0.16971	0.16892	0.16663	0.16347	0.15871	0.15875	0.15936	0.16011	0.16085	0.16212	0.16161	0.16137	0.16132	0.16234	0.16305	0.16306	0.1671	0.17428	0.17988	0.18406	0.18728	0.18898	0.19084	0.1924	0.19356	0.19434	0.19476	0.19492	0.19536	0.19607	0.19672	0.19734	0.19617	0.19218	0.19013
3143.29	0.17623	0.17589	0.17304	0.17041	0.16859	0.1687	0.16793	0.16564	0.16244	0.15764	0.15768	0.15828	0.15905	0.1598	0.16107	0.16055	0.16031	0.16027	0.16127	0.16201	0.16198	0.16606	0.17325	0.17888	0.18305	0.1863	0.18799	0.18985	0.19143	0.19258	0.19339	0.19381	0.19398	0.19441	0.19508	0.19576	0.19639	0.19523	0.19118	0.18916
3142	0.17522	0.17488	0.17203	0.16939	0.16757	0.16767	0.16691	0.16464	0.16141	0.15657	0.1566	0.1572	0.15798	0.15873	0.16001	0.1595	0.15925	0.1592	0.1602	0.16095	0.1609	0.16501	0.17223	0.17787	0.18204	0.1853	0.18701	0.18884	0.19044	0.19159	0.19243	0.19285	0.19302	0.19344	0.19408	0.19479	0.19544	0.19428	0.19018	0.18819
3140.72	0.17419	0.17385	0.17101	0.16835	0.16654	0.16662	0.16587	0.16364	0.16036	0.15549	0.15551	0.15611	0.1569	0.15765	0.15893	0.15843	0.15818	0.15814	0.15912	0.15989	0.15982	0.16394	0.1712	0.17686	0.18101	0.18428	0.18602	0.1878	0.18944	0.19058	0.19145	0.19187	0.19203	0.19246	0.19308	0.1938	0.19449	0.1933	0.18917	0.18719
3139.43	0.17315	0.17282	0.16996	0.16728	0.16551	0.16556	0.1648	0.16262	0.15931	0.15439	0.15442	0.15501	0.15582	0.15656	0.15783	0.15735	0.1571	0.15706	0.15804	0.1588	0.15873	0.16287	0.17016	0.17582	0.17997	0.18324	0.18502	0.18676	0.18843	0.18956	0.19045	0.19088	0.19102	0.19146	0.19207	0.19281	0.19353	0.19231	0.18816	0.18618
3138.15	0.1721	0.17177	0.1689	0.16621	0.16446	0.16448	0.16372	0.16157	0.15824	0.15327	0.15333	0.15391	0.15472	0.15546	0.15673	0.15626	0.15602	0.15597	0.15696	0.1577	0.15764	0.16178	0.16911	0.17477	0.17892	0.18218	0.184	0.1857	0.18741	0.18852	0.18943	0.18989	0.18997	0.19045	0.19106	0.1918	0.19256	0.1913	0.18715	0.18516
3136.86	0.17105	0.1707	0.16783	0.16514	0.1634	0.1634	0.16262	0.1605	0.15717	0.15214	0.15224	0.1528	0.15361	0.15436	0.15561	0.15515	0.15492	0.15487	0.15587	0.15659	0.15654	0.16069	0.16804	0.17369	0.17784	0.18111	0.18298	0.18464	0.18638	0.18748	0.18838	0.18888	0.18892	0.18942	0.19005	0.19079	0.19157	0.19027	0.18614	0.18413
3135.58	0.16999	0.16964	0.16676	0.16408	0.16233	0.16232	0.16151	0.15942	0.15609	0.151	0.15114	0.1517	0.15248	0.15325	0.15448	0.15404	0.15382	0.15377	0.15477	0.15548	0.15544	0.15959	0.16696	0.17261	0.17675	0.18004	0.18193	0.18358	0.18534	0.18643	0.18731	0.18787	0.18786	0.18838	0.18904	0.18977	0.19056	0.18924	0.18511	0.18309
3134.29	0.16894	0.16857	0.16568	0.16302	0.16127	0.16125	0.16041	0.15833	0.15501	0.14986	0.15005	0.15059	0.15136	0.15214	0.15336	0.15291	0.15271	0.15266	0.15367	0.15437	0.15433	0.15849	0.16586	0.17152	0.17565	0.17898	0.18086	0.18253	0.1843	0.18537	0.18623	0.18684	0.18681	0.18733	0.18802	0.18876	0.18954	0.1882	0.18408	0.18205
3133	0.16788	0.16749	0.16461	0.16196	0.1602	0.16017	0.15932	0.15724	0.15393	0.14873	0.14895	0.14949	0.15024	0.15103	0.15224	0.15178	0.1516	0.15156	0.15256	0.15326	0.15322	0.15738	0.16476	0.17044	0.17455	0.17792	0.17979	0.1815	0.18324	0.18432	0.18514	0.1858	0.18576	0.18627	0.18698	0.18775	0.1885	0.18715	0.18305	0.18101
3131.72	0.16682	0.16642	0.16353	0.1609	0.15913	0.1591	0.15823	0.15614	0.15285	0.14762	0.14783	0.14839	0.14912	0.14992	0.15112	0.15065	0.1505	0.15045	0.15144	0.15215	0.15211	0.15626	0.16364	0.16935	0.17346	0.17686	0.17869	0.18046	0.18217	0.18326	0.18405	0.18473	0.18472	0.18521	0.18593	0.18673	0.18743	0.18609	0.182	0.17997
3130.43	0.16575	0.16534	0.16245	0.15984	0.15806	0.15802	0.15714	0.15504	0.15176	0.14653	0.14671	0.14728	0.148	0.1488	0.15002	0.14953	0.14939	0.14934	0.15031	0.15105	0.151	0.15514	0.16253	0.16827	0.17237	0.17578	0.17759	0.17942	0.18109	0.1822	0.18296	0.18365	0.18368	0.18414	0.18485	0.1857	0.18635	0.18502	0.18095	0.17891
3129.15	0.16466	0.16426	0.16137	0.15876	0.15698	0.15694	0.15606	0.15394	0.15066	0.14544	0.14558	0.14618	0.14688	0.14767	0.14891	0.14842	0.14827	0.14822	0.14917	0.14994	0.14989	0.15402	0.1614	0.16717	0.17129	0.17469	0.17649	0.17837	0.17999	0.18113	0.18186	0.18255	0.18262	0.18307	0.18375	0.18465	0.18525	0.18394	0.17989	0.17785
3127.86	0.16358	0.16319	0.16029	0.15768	0.15589	0.15586	0.15499	0.15284	0.14955	0.14436	0.14444	0.14507	0.14577	0.14654	0.14781	0.14733	0.14716	0.1471	0.14804	0.14883	0.14879	0.15289	0.16028	0.16607	0.17022	0.1736	0.17539	0.17729	0.17889	0.18005	0.18077	0.18143	0.18155	0.18199	0.18265	0.18358	0.18413	0.18286	0.17882	0.17678
3126.58	0.16249	0.16212	0.15921	0.15659	0.15481	0.1548	0.15392	0.15175	0.14843	0.14326	0.14331	0.14397	0.14465	0.14542	0.1467	0.14624	0.14604	0.14598	0.1469	0.14772	0.1477	0.15177	0.15915	0.16495	0.16915	0.17249	0.1743	0.17619	0.17778	0.17897	0.17968	0.18031	0.18047	0.18091	0.18155	0.18248	0.18302	0.18178	0.17774	0.1757
3125.29	0.1614	0.16106	0.15813	0.1555	0.15372	0.15373	0.15285	0.15067	0.14732	0.14216	0.14217	0.14287	0.14354	0.1443	0.14558	0.14516	0.14492	0.14486	0.14578	0.1466	0.14662	0.15065	0.15803	0.16382	0.16809	0.17139	0.17321	0.17508	0.17668	0.17788	0.17859	0.1792	0.17939	0.17984	0.18045	0.18137	0.18191	0.18071	0.17664	0.17461
3124	0.16031	0.16	0.15705	0.15441	0.15264	0.15267	0.15179	0.1496	0.1462	0.14105	0.14104	0.14177	0.14244	0.14318	0.14446	0.14409	0.14381	0.14375	0.14466	0.14548	0.14553	0.14954	0.15691	0.1627	0.16701	0.17028	0.17212	0.17397	0.17558	0.17678	0.1775	0.17809	0.17829	0.17876	0.17935	0.18025	0.18081	0.17964	0.17554	0.1735
3122.72	0.15921	0.15893	0.15598	0.15332	0.15155	0.1516	0.15072	0.14852	0.14509	0.13993	0.13992	0.14068	0.14134	0.14207	0.14334	0.143	0.14268	0.14263	0.14355	0.14435	0.14444	0.14843	0.1558	0.16158	0.16593	0.16917	0.17102	0.17287	0.17448	0.17569	0.1764	0.17699	0.17719	0.17767	0.17826	0.17912	0.17971	0.17857	0.17444	0.17239
3121.43	0.15812	0.15785	0.15491	0.15224	0.15046	0.15052	0.14964	0.14745	0.14398	0.1388	0.13881	0.1396	0.14024	0.14096	0.14221	0.14189	0.14155	0.14151	0.14243	0.14322	0.14334	0.14731	0.15469	0.16046	0.16484	0.16804	0.16992	0.17177	0.17337	0.17459	0.17529	0.17589	0.17609	0.17658	0.17717	0.17798	0.17862	0.1775	0.17334	0.17127
3120.15	0.15702	0.15676	0.15383	0.15115	0.14937	0.14943	0.14855	0.14636	0.14286	0.13767	0.1377	0.1385	0.13913	0.13985	0.14108	0.14077	0.14042	0.14039	0.14131	0.14208	0.14222	0.14619	0.15358	0.15935	0.16373	0.16692	0.16881	0.17067	0.17226	0.17348	0.17418	0.17481	0.17498	0.17548	0.17606	0.17684	0.17754	0.17641	0.17224	0.17016
3118.86	0.15592	0.15566	0.15274	0.15006	0.14827	0.14832	0.14746	0.14528	0.14175	0.13653	0.13659	0.1374	0.13803	0.13873	0.13995	0.13964	0.13929	0.13926	0.14019	0.14094	0.14111	0.14506	0.15247	0.15825	0.1626	0.16579	0.1677	0.16956	0.17114	0.17237	0.17307	0.17373	0.17386	0.17436	0.17495	0.1757	0.17645	0.1753	0.17114	0.16905
3117.58	0.15483	0.15456	0.15165	0.14897	0.14717	0.14721	0.14637	0.14419	0.14062	0.1354	0.13548	0.13628	0.13692	0.13761	0.13882	0.1385	0.13816	0.13814	0.13907	0.13981	0.13999	0.14394	0.15135	0.15716	0.16147	0.16466	0.16658	0.16844	0.17002	0.17125	0.17196	0.17265	0.17275	0.17325	0.17384	0.17458	0.17537	0.1742	0.17004	0.16794
3116.29	0.15374	0.15345	0.15055	0.14788	0.14607	0.14609	0.14528	0.14309	0.13951	0.13427	0.13437	0.13515	0.13582	0.13649	0.13771	0.13736	0.13705	0.13701	0.13795	0.13869	0.13887	0.14283	0.15022	0.15606	0.16033	0.16354	0.16548	0.16732	0.1689	0.17012	0.17087	0.17155	0.17162	0.17213	0.17273	0.17347	0.17427	0.17309	0.16893	0.16685
3115.01	0.15265	0.15235	0.14946	0.14678	0.14497	0.14499	0.14419	0.142	0.13839	0.13314	0.13326	0.13401	0.13472	0.13538	0.13661	0.13624	0.13596	0.13589	0.13683	0.13758	0.13774	0.14173	0.14909	0.15497	0.1592	0.16242	0.16438	0.16618	0.16778	0.16899	0.16977	0.17045	0.1705	0.17102	0.17162	0.17236	0.17316	0.17198	0.16782	0.16574
3113.72	0.15157	0.15125	0.14836	0.14568	0.14388	0.14388	0.14309	0.1409	0.13729	0.13202	0.13215	0.13287	0.13362	0.13426	0.13552	0.13512	0.13488	0.13476	0.13571	0.13649	0.13661	0.14063	0.14796	0.15386	0.15807	0.16131	0.16328	0.16504	0.16666	0.16786	0.16868	0.16933	0.16937	0.16991	0.17051	0.17126	0.17204	0.17088	0.1667	0.16464
3112.43	0.15049	0.15015	0.14727	0.14458	0.1428	0.14279	0.14199	0.1398	0.1362	0.13091	0.13104	0.13173	0.13252	0.13315	0.13444	0.134	0.1338	0.13363	0.1346	0.13539	0.13548	0.13954	0.14683	0.15275	0.15694	0.1602	0.16217	0.16389	0.16554	0.16672	0.16759	0.16819	0.16824	0.1688	0.1694	0.17016	0.1709	0.16977	0.16557	0.16351
3111.15	0.1494	0.14905	0.14617	0.14347	0.14172	0.14169	0.14088	0.1387	0.13512	0.1298	0.12993	0.13059	0.1314	0.13205	0.13336	0.13288	0.1327	0.1325	0.13348	0.1343	0.13435	0.13844	0.14571	0.15162	0.15582	0.15908	0.16104	0.16275	0.16441	0.16559	0.16647	0.16705	0.1671	0.16766	0.16828	0.16905	0.16976	0.16866	0.16444	0.16238
3109.86	0.14831	0.14795	0.14507	0.14237	0.14064	0.14059	0.13977	0.1376	0.13405	0.1287	0.12883	0.12945	0.13028	0.13094	0.13227	0.13176	0.1316	0.13136	0.13236	0.13319	0.13321	0.13733	0.14458	0.15048	0.15469	0.15795	0.15991	0.16161	0.16327	0.16446	0.16534	0.16591	0.16596	0.16652	0.16715	0.16794	0.16861	0.16755	0.16329	0.16124
3108.58	0.14721	0.14685	0.14396	0.14126	0.13957	0.13949	0.13865	0.1365	0.13298	0.1276	0.12772	0.12832	0.12916	0.12983	0.13118	0.13064	0.13048	0.13023	0.13123	0.13207	0.13209	0.13621	0.14346	0.14933	0.15356	0.15682	0.15876	0.16048	0.16212	0.16333	0.1642	0.16476	0.16483	0.16536	0.16602	0.16682	0.16746	0.16642	0.16215	0.16009
3107.29	0.14609	0.14575	0.14285	0.14016	0.1385	0.13838	0.13754	0.13541	0.13192	0.12651	0.12663	0.1272	0.12803	0.12872	0.13006	0.12952	0.12935	0.1291	0.13012	0.13095	0.13096	0.13508	0.14234	0.14818	0.15242	0.15568	0.1576	0.15935	0.16097	0.1622	0.16303	0.16361	0.16371	0.16419	0.16488	0.16569	0.16631	0.16528	0.16101	0.15893
3106.01	0.14497	0.14465	0.14174	0.13906	0.13743	0.13728	0.13644	0.13432	0.13086	0.12542	0.12553	0.1261	0.1269	0.12761	0.12894	0.1284	0.12822	0.12798	0.129	0.12983	0.12985	0.13395	0.14123	0.14703	0.15127	0.15454	0.15645	0.15823	0.15983	0.16107	0.16185	0.16247	0.16259	0.16302	0.16373	0.16456	0.16516	0.16413	0.15986	0.15778
3104.72	0.14386	0.14355	0.14063	0.13797	0.13635	0.13618	0.13534	0.13324	0.12979	0.12433	0.12444	0.12501	0.12577	0.1265	0.1278	0.12729	0.12709	0.12687	0.1279	0.12873	0.12874	0.13282	0.14011	0.1459	0.15011	0.1534	0.15529	0.1571	0.15869	0.15993	0.16067	0.16132	0.16146	0.16186	0.16258	0.16341	0.16402	0.16298	0.15872	0.15663
3103.44	0.14275	0.14245	0.13951	0.13688	0.13526	0.13509	0.13425	0.13216	0.12872	0.12323	0.12335	0.12393	0.12465	0.12539	0.12666	0.12618	0.12596	0.12578	0.1268	0.12763	0.12762	0.13169	0.139	0.14477	0.14894	0.15225	0.15413	0.15597	0.15754	0.15878	0.15948	0.16018	0.16033	0.1607	0.16142	0.16226	0.16287	0.16181	0.15758	0.15548
3102.15	0.14165	0.14134	0.1384	0.13578	0.13417	0.13401	0.13315	0.13107	0.12764	0.12214	0.12226	0.12284	0.12353	0.12427	0.12552	0.12507	0.12485	0.12469	0.12571	0.12653	0.12649	0.13055	0.13787	0.14365	0.14778	0.1511	0.15297	0.15482	0.15639	0.15762	0.1583	0.15903	0.15919	0.15955	0.16025	0.1611	0.16173	0.16065	0.15644	0.15434
3100.86	0.14057	0.14023	0.13729	0.13469	0.13308	0.13293	0.13206	0.12998	0.12655	0.12104	0.12116	0.12176	0.12243	0.12315	0.12439	0.12396	0.12374	0.12361	0.12463	0.12543	0.12537	0.12941	0.13674	0.14254	0.14662	0.14995	0.15181	0.15367	0.15524	0.15645	0.15713	0.15787	0.15803	0.1584	0.15908	0.15993	0.16057	0.15948	0.15529	0.1532
3099.58	0.13948	0.13912	0.13619	0.13361	0.13198	0.13185	0.13098	0.12888	0.12546	0.11993	0.12006	0.12066	0.12132	0.12202	0.12327	0.12286	0.12264	0.12253	0.12355	0.12433	0.12424	0.12828	0.13559	0.14142	0.14546	0.1488	0.15066	0.15251	0.15408	0.15528	0.15596	0.15671	0.15686	0.15725	0.15791	0.15875	0.15942	0.15831	0.15413	0.15205
3098.29	0.1384	0.13801	0.1351	0.13252	0.13088	0.13077	0.12991	0.12778	0.12437	0.11882	0.11895	0.11955	0.12022	0.1209	0.12216	0.12176	0.12154	0.12145	0.12246	0.12321	0.12311	0.12716	0.13444	0.14031	0.1443	0.14765	0.14952	0.15135	0.15292	0.1541	0.1548	0.15556	0.15569	0.15609	0.15674	0.15757	0.15826	0.15714	0.15296	0.15091
3097.01	0.1373	0.1369	0.13401	0.13144	0.12978	0.12968	0.12883	0.12667	0.12328	0.1177	0.11786	0.11843	0.11912	0.11979	0.12106	0.12067	0.12044	0.12036	0.12137	0.12208	0.122	0.12605	0.13328	0.13918	0.14315	0.1465	0.14838	0.1502	0.15176	0.15293	0.15365	0.1544	0.15452	0.15493	0.15557	0.15639	0.1571	0.15596	0.15178	0.14977
3095.72	0.1362	0.13581	0.13294	0.13036	0.12868	0.12858	0.12775	0.12556	0.1222	0.11658	0.11676	0.11732	0.11802	0.11868	0.11996	0.11959	0.11933	0.11928	0.12028	0.12095	0.12089	0.12495	0.13212	0.13805	0.14201	0.14536	0.14724	0.14904	0.15059	0.15177	0.1525	0.15325	0.15335	0.15376	0.15439	0.15521	0.15594	0.15479	0.1506	0.14862
3094.44	0.13509	0.13471	0.13186	0.12928	0.12759	0.12749	0.12666	0.12446	0.12111	0.11546	0.11567	0.1162	0.11691	0.11759	0.11887	0.11852	0.11823	0.11819	0.11918	0.11983	0.1198	0.12386	0.13097	0.1369	0.14087	0.14422	0.14611	0.14789	0.14943	0.1506	0.15136	0.1521	0.15219	0.15259	0.15321	0.15403	0.15478	0.15361	0.14943	0.14747
3093.15	0.13397	0.13362	0.13078	0.1282	0.12649	0.1264	0.12557	0.12336	0.12003	0.11435	0.11458	0.1151	0.11581	0.1165	0.11777	0.11745	0.11714	0.1171	0.11809	0.11871	0.1187	0.12276	0.12983	0.13575	0.13973	0.14307	0.14497	0.14673	0.14827	0.14944	0.15021	0.15095	0.15103	0.15142	0.15202	0.15285	0.15362	0.15244	0.14826	0.14632
3091.86	0.13285	0.13252	0.12969	0.12712	0.12541	0.12532	0.12446	0.12228	0.11894	0.11324	0.11348	0.11401	0.11472	0.11543	0.11668	0.11638	0.11605	0.116	0.11699	0.11761	0.11761	0.12167	0.1287	0.13459	0.1386	0.14193	0.14383	0.14557	0.14711	0.14827	0.14905	0.1498	0.14988	0.15025	0.15084	0.15169	0.15246	0.15127	0.14711	0.14517
3090.58	0.13174	0.13141	0.1286	0.12604	0.12433	0.12424	0.12337	0.12122	0.11786	0.11216	0.11239	0.11294	0.11363	0.11436	0.11559	0.11531	0.11497	0.1149	0.11589	0.11652	0.11652	0.12057	0.12758	0.13344	0.13747	0.14079	0.14267	0.14441	0.14595	0.14711	0.14788	0.14864	0.14873	0.14908	0.14966	0.15053	0.1513	0.15011	0.14597	0.14403
3089.29	0.13064	0.13031	0.12751	0.12496	0.12325	0.12318	0.12228	0.12018	0.11678	0.11109	0.1113	0.11187	0.11255	0.11329	0.11449	0.11424	0.11389	0.1138	0.11479	0.11544	0.11543	0.11946	0.12648	0.13229	0.13634	0.13965	0.14149	0.14325	0.1448	0.14593	0.14671	0.14747	0.14758	0.14792	0.14848	0.14937	0.15014	0.14894	0.14484	0.14289
3088.01	0.12956	0.12921	0.12641	0.12388	0.12218	0.12213	0.1212	0.11916	0.11571	0.11003	0.11023	0.11082	0.11148	0.11223	0.11341	0.11317	0.11281	0.1127	0.11369	0.11437	0.11434	0.11836	0.12537	0.13114	0.13522	0.13851	0.14031	0.1421	0.14364	0.14476	0.14553	0.1463	0.1464	0.14676	0.14731	0.14821	0.14898	0.14778	0.14371	0.14175
3086.72	0.12849	0.12812	0.12531	0.1228	0.12111	0.12109	0.12014	0.11814	0.11464	0.10899	0.10916	0.10977	0.11042	0.11117	0.11233	0.1121	0.11174	0.11159	0.1126	0.11331	0.11326	0.11725	0.12427	0.13	0.13409	0.13736	0.13913	0.14096	0.14248	0.14359	0.14435	0.14513	0.14522	0.14559	0.14615	0.14705	0.14782	0.14663	0.14258	0.14061
3085.44	0.12741	0.12705	0.12421	0.12173	0.12005	0.12005	0.11909	0.11713	0.11359	0.10795	0.10811	0.10872	0.10936	0.1101	0.11125	0.11102	0.11067	0.1105	0.1115	0.11224	0.11218	0.11614	0.12317	0.12885	0.13297	0.13621	0.13797	0.13981	0.14132	0.14242	0.14316	0.14395	0.14403	0.14442	0.14499	0.14589	0.14665	0.14547	0.14145	0.13946
3084.15	0.12633	0.12599	0.12311	0.12067	0.11899	0.11902	0.11805	0.11612	0.11254	0.10692	0.10707	0.10766	0.10831	0.10902	0.11017	0.10995	0.10961	0.10941	0.11041	0.11117	0.11111	0.11505	0.12207	0.12772	0.13184	0.13506	0.13681	0.13866	0.14016	0.14126	0.14199	0.14277	0.14284	0.14325	0.14383	0.14472	0.14547	0.14431	0.14031	0.1383
3082.87	0.12523	0.12495	0.12203	0.11962	0.11793	0.11798	0.11702	0.1151	0.11149	0.10589	0.10603	0.10661	0.10725	0.10794	0.1091	0.10888	0.10855	0.10833	0.10932	0.11009	0.11003	0.11396	0.12096	0.12658	0.13071	0.1339	0.13566	0.1375	0.13899	0.14011	0.14081	0.14158	0.14166	0.14209	0.14268	0.14355	0.1443	0.14315	0.13916	0.13713
3081.58	0.12413	0.1239	0.12095	0.11857	0.11688	0.11692	0.11598	0.11407	0.11044	0.10485	0.10498	0.10555	0.1062	0.10686	0.10804	0.1078	0.10749	0.10727	0.10824	0.109	0.10896	0.11287	0.11985	0.12545	0.12958	0.13276	0.13452	0.13635	0.13783	0.13896	0.13963	0.14039	0.1405	0.14093	0.14152	0.14237	0.14313	0.14198	0.138	0.13597
3080.29	0.12303	0.12285	0.11988	0.11752	0.11584	0.11586	0.11495	0.11303	0.10939	0.10382	0.10392	0.10449	0.10516	0.10579	0.10699	0.10673	0.10644	0.10622	0.10717	0.10791	0.10789	0.11179	0.11874	0.12433	0.12845	0.13162	0.13339	0.13519	0.13668	0.13782	0.13846	0.1392	0.13934	0.13979	0.14037	0.14119	0.14197	0.14081	0.13684	0.13481
3079.01	0.12193	0.1218	0.11882	0.11647	0.1148	0.11479	0.11391	0.11199	0.10835	0.10279	0.10286	0.10343	0.10412	0.10473	0.10595	0.10567	0.10538	0.10519	0.10612	0.10684	0.10682	0.11072	0.11764	0.12323	0.12733	0.13049	0.13226	0.13404	0.13553	0.13668	0.13729	0.13802	0.1382	0.13865	0.13921	0.14001	0.14081	0.13965	0.13567	0.13366
3077.72	0.12084	0.12075	0.11777	0.11541	0.11376	0.11373	0.11288	0.11095	0.10732	0.10176	0.1018	0.10237	0.10308	0.10368	0.10492	0.10461	0.10433	0.10416	0.10508	0.10578	0.10576	0.10965	0.11655	0.12214	0.12621	0.12937	0.13114	0.13289	0.13439	0.13553	0.13613	0.13686	0.13706	0.13752	0.13804	0.13884	0.13965	0.13848	0.13451	0.13252
3076.44	0.11977	0.11969	0.11673	0.11435	0.11272	0.11267	0.11186	0.10992	0.10629	0.10073	0.10074	0.1013	0.10205	0.10264	0.10389	0.10356	0.10329	0.10315	0.10404	0.10475	0.1047	0.10859	0.11547	0.12106	0.12509	0.12826	0.13002	0.13175	0.13325	0.13438	0.13497	0.13571	0.13592	0.13638	0.13688	0.13768	0.13849	0.13732	0.13336	0.13138
3075.15	0.11871	0.11863	0.1157	0.1133	0.11168	0.11162	0.11085	0.1089	0.10527	0.0997	0.09968	0.10025	0.10102	0.10161	0.10287	0.10252	0.10225	0.10214	0.10301	0.10372	0.10366	0.10754	0.11439	0.11997	0.12397	0.12714	0.1289	0.13061	0.1321	0.13322	0.13381	0.13458	0.13477	0.13523	0.13573	0.13652	0.13732	0.13616	0.1322	0.13024
3073.87	0.11766	0.11757	0.11468	0.11225	0.11065	0.11058	0.10984	0.10789	0.10426	0.09867	0.09864	0.09921	0.1	0.1006	0.10184	0.10148	0.10122	0.10112	0.10199	0.1027	0.10263	0.10648	0.11331	0.11888	0.12286	0.12602	0.12778	0.12947	0.13095	0.13206	0.13266	0.13345	0.13362	0.13407	0.13458	0.13536	0.13614	0.135	0.13104	0.1291
3072.58	0.11661	0.11651	0.11365	0.11121	0.10961	0.10956	0.10884	0.10688	0.10326	0.09765	0.09762	0.09818	0.09898	0.0996	0.1008	0.10044	0.10019	0.1001	0.10096	0.10168	0.10161	0.10542	0.11224	0.11778	0.12174	0.1249	0.12666	0.12833	0.1298	0.13091	0.13152	0.13231	0.13247	0.13289	0.13343	0.1342	0.13496	0.13383	0.12988	0.12796
3071.3	0.11558	0.11545	0.11261	0.11018	0.10858	0.10854	0.10785	0.10587	0.10226	0.09663	0.09661	0.09716	0.09796	0.0986	0.09976	0.09941	0.09917	0.09907	0.09993	0.10064	0.1006	0.10436	0.11115	0.11667	0.12063	0.12378	0.12552	0.12718	0.12864	0.12976	0.13038	0.13115	0.13132	0.13171	0.13228	0.13303	0.13379	0.13265	0.12872	0.12681
3070.01	0.11454	0.11438	0.11156	0.10916	0.10755	0.10751	0.10685	0.10485	0.10125	0.09562	0.09562	0.09615	0.09693	0.09759	0.09871	0.09837	0.09813	0.09804	0.09891	0.09959	0.0996	0.1033	0.11006	0.11555	0.11952	0.12265	0.12438	0.12604	0.12748	0.12861	0.12924	0.12998	0.13017	0.13053	0.13112	0.13185	0.13262	0.13147	0.12756	0.12566
3068.72	0.1135	0.1133	0.1105	0.10814	0.10652	0.10649	0.10585	0.10382	0.10025	0.09461	0.09462	0.09515	0.09589	0.09658	0.09766	0.09734	0.09709	0.097	0.09788	0.09854	0.09859	0.10224	0.10896	0.11444	0.1184	0.12151	0.12322	0.12489	0.12633	0.12746	0.1281	0.1288	0.129	0.12934	0.12995	0.13068	0.13145	0.13028	0.1264	0.1245
3067.44	0.11245	0.11223	0.10942	0.10711	0.10549	0.10546	0.10485	0.10278	0.09924	0.09359	0.09363	0.09414	0.09485	0.09555	0.09661	0.0963	0.09604	0.09596	0.09686	0.09749	0.09757	0.10118	0.10786	0.11333	0.11728	0.12037	0.12206	0.12373	0.12518	0.1263	0.12695	0.12762	0.12784	0.12816	0.12876	0.1295	0.13028	0.12909	0.12524	0.12334
3066.15	0.1114	0.11116	0.10836	0.10608	0.10446	0.10443	0.10383	0.10175	0.09825	0.09256	0.09264	0.09314	0.09382	0.09452	0.09556	0.09526	0.09499	0.09493	0.09582	0.09644	0.09654	0.10014	0.10675	0.11222	0.11616	0.11922	0.1209	0.12257	0.12404	0.12515	0.12579	0.12644	0.12667	0.12699	0.12757	0.12834	0.1291	0.12791	0.12409	0.12219
3064.87	0.11035	0.1101	0.1073	0.10506	0.10343	0.1034	0.10281	0.10073	0.09726	0.09153	0.09165	0.09214	0.0928	0.09348	0.09452	0.09423	0.09395	0.09391	0.09479	0.09542	0.0955	0.0991	0.10566	0.11111	0.11504	0.11808	0.11975	0.12142	0.12291	0.12399	0.12463	0.12528	0.1255	0.12583	0.12637	0.12718	0.12791	0.12675	0.12294	0.12105
3063.58	0.10931	0.10905	0.10627	0.10403	0.10243	0.10239	0.1018	0.09972	0.09627	0.0905	0.09066	0.09114	0.0918	0.09245	0.0935	0.0932	0.09293	0.0929	0.09375	0.09441	0.09446	0.09807	0.10458	0.11002	0.11392	0.11695	0.11862	0.12028	0.12178	0.12284	0.12348	0.12414	0.12433	0.12468	0.12519	0.12603	0.12674	0.12561	0.1218	0.11993
3062.3	0.10827	0.10801	0.10524	0.10302	0.10143	0.10138	0.10079	0.09874	0.0953	0.08949	0.08969	0.09016	0.09081	0.09143	0.0925	0.0922	0.09193	0.0919	0.09272	0.09342	0.09343	0.09705	0.10351	0.10893	0.1128	0.11584	0.1175	0.11914	0.12065	0.1217	0.12234	0.12302	0.12317	0.12356	0.12403	0.1249	0.12557	0.12448	0.12067	0.11882
3061.01	0.10724	0.10698	0.10422	0.10201	0.10045	0.10039	0.0998	0.09776	0.09433	0.08849	0.08871	0.08918	0.08983	0.09042	0.09152	0.09121	0.09095	0.09091	0.09171	0.09245	0.0924	0.09603	0.10247	0.10785	0.11169	0.11475	0.11639	0.11802	0.11953	0.12057	0.12123	0.12191	0.12202	0.12244	0.12288	0.12377	0.12441	0.12337	0.11956	0.11773
3059.72	0.1062	0.10596	0.10321	0.10102	0.09948	0.09941	0.09881	0.0968	0.09336	0.08752	0.08775	0.08821	0.08887	0.08944	0.09056	0.09023	0.08999	0.08992	0.09071	0.09148	0.09138	0.09502	0.10144	0.10677	0.11059	0.11367	0.11528	0.1169	0.11842	0.11945	0.12013	0.1208	0.12087	0.12134	0.12176	0.12264	0.12326	0.12226	0.11845	0.11664
3058.44	0.10517	0.10495	0.10221	0.10002	0.09851	0.09843	0.09784	0.09583	0.0924	0.08656	0.08678	0.08724	0.08791	0.08846	0.08959	0.08926	0.08903	0.08894	0.08973	0.09051	0.09038	0.09402	0.10042	0.10571	0.10949	0.11259	0.11418	0.11578	0.11731	0.11834	0.11904	0.11968	0.11972	0.12023	0.12065	0.12152	0.12212	0.12115	0.11735	0.11555
3057.15	0.10414	0.10393	0.10121	0.09903	0.09754	0.09745	0.09686	0.09486	0.09143	0.08561	0.08581	0.08627	0.08695	0.08749	0.08863	0.08829	0.08807	0.08797	0.08875	0.08954	0.08938	0.09303	0.09941	0.10464	0.1084	0.11151	0.11307	0.11466	0.1162	0.11722	0.11794	0.11856	0.11857	0.11911	0.11954	0.1204	0.12099	0.12004	0.11625	0.11444
3055.87	0.10311	0.10292	0.10023	0.09804	0.09657	0.09646	0.09589	0.09389	0.09047	0.08466	0.08483	0.0853	0.08599	0.08653	0.08765	0.08732	0.08711	0.08699	0.08778	0.08856	0.08839	0.09204	0.0984	0.10359	0.10731	0.11043	0.11196	0.11355	0.11509	0.1161	0.11684	0.11743	0.11743	0.11797	0.11844	0.11928	0.11986	0.11893	0.11514	0.11333
3054.58	0.10209	0.10191	0.09926	0.09706	0.0956	0.09549	0.09493	0.09293	0.08951	0.08372	0.08387	0.08433	0.08502	0.08557	0.08668	0.08635	0.08615	0.08602	0.08682	0.08758	0.08741	0.09106	0.0974	0.10255	0.10624	0.10935	0.11086	0.11244	0.11397	0.11498	0.11572	0.1163	0.1163	0.11683	0.11733	0.11815	0.11874	0.11781	0.11404	0.11221
3053.3	0.10108	0.1009	0.0983	0.09609	0.09464	0.09452	0.09396	0.09196	0.08855	0.08277	0.08291	0.08337	0.08406	0.08461	0.08571	0.08538	0.08519	0.08506	0.08586	0.08661	0.08644	0.09009	0.09641	0.10151	0.10518	0.10826	0.10976	0.11134	0.11285	0.11387	0.1146	0.11518	0.11518	0.11568	0.11623	0.11703	0.11762	0.11669	0.11294	0.11109
3052.01	0.10009	0.09989	0.09735	0.09514	0.09369	0.09357	0.09301	0.09101	0.0876	0.08184	0.08196	0.08242	0.08311	0.08366	0.08475	0.08442	0.08424	0.0841	0.08491	0.08564	0.08548	0.08912	0.09541	0.10047	0.10412	0.10717	0.10867	0.11025	0.11172	0.11277	0.11346	0.11405	0.11408	0.11453	0.11512	0.1159	0.1165	0.11557	0.11183	0.10998
3050.73	0.09911	0.09889	0.0964	0.09419	0.09274	0.09264	0.09205	0.09006	0.08666	0.0809	0.08103	0.08148	0.08216	0.08272	0.08381	0.08347	0.08329	0.08315	0.08396	0.08467	0.08453	0.08814	0.09441	0.09943	0.10307	0.10609	0.10759	0.10916	0.1106	0.11167	0.11233	0.11293	0.11299	0.11339	0.11401	0.11478	0.11538	0.11445	0.11073	0.10887
3049.44	0.09815	0.09789	0.09544	0.09325	0.09179	0.09172	0.0911	0.08912	0.08573	0.07998	0.0801	0.08056	0.08122	0.0818	0.08288	0.08252	0.08234	0.0822	0.08301	0.08372	0.08359	0.08716	0.0934	0.0984	0.10202	0.10503	0.10652	0.10808	0.10949	0.11057	0.1112	0.11181	0.1119	0.11227	0.11291	0.11366	0.11426	0.11333	0.10964	0.10778
3048.15	0.0972	0.0969	0.09449	0.0923	0.09085	0.09082	0.09015	0.08818	0.08481	0.07906	0.07918	0.07964	0.0803	0.08089	0.08197	0.08158	0.08139	0.08126	0.08207	0.08277	0.08265	0.08618	0.09238	0.09736	0.10097	0.10397	0.10545	0.107	0.1084	0.10948	0.11008	0.1107	0.11081	0.11116	0.1118	0.11255	0.11315	0.11222	0.10855	0.1067
3046.87	0.09625	0.09593	0.09354	0.09136	0.08992	0.08992	0.08921	0.08724	0.0839	0.07815	0.07827	0.07872	0.07938	0.07998	0.08106	0.08066	0.08045	0.08032	0.08113	0.08184	0.08173	0.0852	0.09136	0.09633	0.09992	0.10292	0.1044	0.10594	0.10733	0.1084	0.10898	0.10961	0.10972	0.11006	0.1107	0.11144	0.11205	0.11111	0.10746	0.10563
3045.58	0.09529	0.09497	0.09259	0.09041	0.08898	0.08903	0.08826	0.08631	0.083	0.07725	0.07737	0.07782	0.07846	0.07908	0.08015	0.07974	0.07952	0.0794	0.08019	0.08091	0.08081	0.08423	0.09035	0.09531	0.09888	0.10188	0.10335	0.10489	0.10627	0.10732	0.1079	0.10853	0.10864	0.10898	0.10961	0.11034	0.11096	0.11002	0.10638	0.10457
3044.3	0.09434	0.09402	0.09165	0.08947	0.08804	0.08812	0.08733	0.0854	0.08211	0.07636	0.07647	0.07691	0.07755	0.07817	0.07923	0.07884	0.0786	0.07849	0.07927	0.07999	0.0799	0.08327	0.08935	0.09429	0.09785	0.10084	0.1023	0.10384	0.10523	0.10625	0.10683	0.10746	0.10754	0.1079	0.10853	0.10925	0.10987	0.10894	0.10531	0.10352
3043.01	0.09339	0.09308	0.09072	0.08853	0.08712	0.08721	0.0864	0.08449	0.08122	0.07547	0.07557	0.07602	0.07665	0.07726	0.0783	0.07794	0.07769	0.07758	0.07835	0.07907	0.07899	0.08234	0.08837	0.09328	0.09683	0.09981	0.10126	0.10278	0.1042	0.10518	0.10577	0.1064	0.10645	0.10683	0.10746	0.10816	0.10879	0.10786	0.10424	0.10247
3041.73	0.09245	0.09214	0.08977	0.0876	0.0862	0.08629	0.08549	0.08359	0.08034	0.07458	0.07468	0.07512	0.07575	0.07636	0.07737	0.07705	0.07679	0.07668	0.07744	0.07816	0.07808	0.08141	0.0874	0.09228	0.09581	0.09877	0.10023	0.10173	0.10316	0.10411	0.10471	0.10534	0.10537	0.10576	0.10639	0.10708	0.10771	0.10679	0.10317	0.10142
3040.44	0.0915	0.09121	0.08883	0.08668	0.08528	0.08537	0.08458	0.08271	0.07947	0.0737	0.07379	0.07423	0.07486	0.07545	0.07644	0.07615	0.0759	0.07578	0.07654	0.07725	0.07718	0.0805	0.08645	0.09129	0.09481	0.09774	0.09919	0.10067	0.10212	0.10305	0.10364	0.10428	0.10429	0.1047	0.10532	0.106	0.10663	0.10572	0.10212	0.10036
3039.16	0.09056	0.09027	0.08787	0.08578	0.08438	0.08445	0.08369	0.08184	0.0786	0.07281	0.07291	0.07335	0.07398	0.07456	0.07552	0.07525	0.07502	0.07489	0.07565	0.07634	0.07628	0.07959	0.08551	0.0903	0.09382	0.09669	0.09815	0.09962	0.10107	0.10199	0.10258	0.10321	0.10321	0.10364	0.10424	0.10493	0.10555	0.10464	0.10107	0.09931
3037.87	0.08962	0.08934	0.08693	0.08489	0.08348	0.08354	0.08281	0.08098	0.07773	0.07191	0.07203	0.07246	0.0731	0.07367	0.07462	0.07435	0.07414	0.074	0.07476	0.07543	0.07538	0.07869	0.08456	0.08932	0.09283	0.09565	0.09712	0.09857	0.10001	0.10093	0.10152	0.10214	0.10215	0.10259	0.10317	0.10386	0.10448	0.10356	0.10003	0.09826
3036.58	0.08868	0.08842	0.08599	0.084	0.08259	0.08263	0.08193	0.08014	0.07686	0.07102	0.07116	0.07158	0.07223	0.07278	0.07373	0.07345	0.07326	0.07311	0.07388	0.07453	0.0745	0.07778	0.08361	0.08834	0.09185	0.09461	0.09608	0.09754	0.09896	0.09988	0.10046	0.10107	0.10109	0.10154	0.10209	0.10279	0.10341	0.10247	0.09899	0.09721
3035.3	0.08775	0.08751	0.08506	0.08311	0.08171	0.08173	0.08107	0.0793	0.07601	0.07014	0.07029	0.0707	0.07136	0.07191	0.07286	0.07255	0.07238	0.07224	0.073	0.07364	0.07361	0.07687	0.08267	0.08735	0.09086	0.09357	0.09504	0.09652	0.0979	0.09883	0.09942	0.1	0.10004	0.10048	0.10102	0.10173	0.10236	0.10138	0.09796	0.09617
3034.01	0.08682	0.0866	0.08415	0.08222	0.08083	0.08084	0.08021	0.07847	0.07515	0.06926	0.06942	0.06982	0.07049	0.07103	0.072	0.07166	0.0715	0.07137	0.07213	0.07274	0.07273	0.07596	0.08173	0.08637	0.08988	0.09255	0.094	0.09551	0.09686	0.09779	0.09838	0.09894	0.099	0.09942	0.09995	0.10068	0.1013	0.10031	0.09692	0.09514
3032.73	0.08589	0.08569	0.08326	0.08133	0.07995	0.07995	0.07936	0.07763	0.07431	0.0684	0.06856	0.06896	0.06962	0.07017	0.07114	0.07078	0.07063	0.07051	0.07126	0.07185	0.07186	0.07506	0.0808	0.0854	0.08891	0.09154	0.09296	0.09451	0.09582	0.09676	0.09735	0.09788	0.09797	0.09837	0.09888	0.09962	0.10026	0.09925	0.09589	0.09412
3031.44	0.08498	0.08478	0.08237	0.08044	0.07909	0.07907	0.07851	0.07679	0.07348	0.06754	0.06771	0.06811	0.06875	0.06932	0.07029	0.06991	0.06976	0.06966	0.07039	0.07097	0.07099	0.07416	0.07987	0.08443	0.08793	0.09055	0.09193	0.09352	0.09479	0.09574	0.09633	0.09684	0.09694	0.09731	0.09782	0.09858	0.09922	0.0982	0.09487	0.09311
3030.16	0.08407	0.08388	0.08149	0.07956	0.07823	0.0782	0.07767	0.07595	0.07265	0.06669	0.06687	0.06727	0.06789	0.06847	0.06945	0.06906	0.06889	0.06882	0.06953	0.07009	0.07012	0.07327	0.07894	0.08348	0.08697	0.08956	0.0909	0.09253	0.09377	0.09473	0.09532	0.09581	0.09592	0.09626	0.09677	0.09754	0.09819	0.09718	0.09385	0.0921
3028.87	0.08316	0.08299	0.08062	0.07869	0.07738	0.07736	0.07683	0.0751	0.07183	0.06585	0.06603	0.06645	0.06704	0.06763	0.0686	0.06822	0.06804	0.06798	0.06868	0.06923	0.06925	0.07239	0.07801	0.08254	0.086	0.08858	0.08989	0.09153	0.09274	0.09373	0.0943	0.09479	0.09489	0.09521	0.09573	0.0965	0.09717	0.09616	0.09283	0.09109
3027.59	0.08227	0.0821	0.07974	0.07784	0.07653	0.07653	0.07599	0.07426	0.07102	0.06502	0.06521	0.06563	0.0662	0.0668	0.06776	0.06738	0.06719	0.06716	0.06784	0.06838	0.06838	0.0715	0.07709	0.08161	0.08503	0.0876	0.08889	0.09052	0.09172	0.09274	0.09329	0.09378	0.09387	0.09418	0.09471	0.09548	0.09615	0.09516	0.09181	0.09009
3026.3	0.08138	0.08121	0.07887	0.077	0.07568	0.07571	0.07513	0.07343	0.0702	0.06419	0.06438	0.06482	0.06537	0.06595	0.06691	0.06656	0.06636	0.06634	0.067	0.06755	0.06752	0.07062	0.07617	0.08068	0.08407	0.08662	0.0879	0.08951	0.09071	0.09176	0.09229	0.09278	0.09286	0.09315	0.0937	0.09445	0.09512	0.09415	0.09079	0.08909
3025.01	0.0805	0.08033	0.07799	0.07616	0.07483	0.0749	0.07428	0.0726	0.06938	0.06337	0.06355	0.06401	0.06454	0.06511	0.06606	0.06574	0.06553	0.06552	0.06616	0.06672	0.06666	0.06974	0.07526	0.07977	0.08312	0.08564	0.08693	0.08849	0.0897	0.09077	0.09128	0.09179	0.09186	0.09215	0.0927	0.09343	0.09409	0.09315	0.08978	0.0881
3023.73	0.07962	0.07945	0.07713	0.07533	0.07398	0.07408	0.07343	0.07178	0.06857	0.06257	0.06273	0.06321	0.06372	0.06427	0.06521	0.06492	0.06471	0.06471	0.06533	0.06589	0.06581	0.06887	0.07436	0.07886	0.08216	0.08467	0.08597	0.08748	0.0887	0.08979	0.09028	0.0908	0.09086	0.09115	0.0917	0.09241	0.09306	0.09215	0.08877	0.08712
3022.44	0.07875	0.07858	0.07627	0.0745	0.07313	0.07327	0.07259	0.07097	0.06776	0.06177	0.06192	0.0624	0.06291	0.06343	0.06437	0.06411	0.0639	0.0639	0.0645	0.06507	0.06497	0.06801	0.07346	0.07795	0.08121	0.0837	0.08502	0.08648	0.08771	0.08881	0.08929	0.08982	0.08987	0.09017	0.0907	0.0914	0.09202	0.09115	0.08777	0.08614
3021.16	0.07789	0.07771	0.07543	0.07367	0.07229	0.07245	0.07178	0.07017	0.06697	0.06099	0.06112	0.0616	0.06211	0.0626	0.06353	0.06329	0.06309	0.06309	0.06368	0.06426	0.06414	0.06716	0.07258	0.07704	0.08026	0.08275	0.08408	0.08549	0.08674	0.08783	0.0883	0.08884	0.08889	0.08919	0.08969	0.09038	0.091	0.09015	0.08679	0.08517
3019.87	0.07703	0.07685	0.0746	0.07286	0.07146	0.07163	0.07098	0.06938	0.06619	0.06022	0.06034	0.06079	0.06133	0.06178	0.0627	0.06248	0.06229	0.06229	0.06286	0.06345	0.06332	0.06633	0.07169	0.07614	0.07932	0.0818	0.08314	0.08451	0.08579	0.08685	0.08732	0.08787	0.08792	0.08822	0.08869	0.08938	0.08998	0.08915	0.08582	0.0842
3018.59	0.07618	0.076	0.07378	0.07206	0.07064	0.07082	0.07019	0.06859	0.06541	0.05944	0.05957	0.06	0.06055	0.06097	0.06188	0.06167	0.06149	0.06148	0.06204	0.06264	0.0625	0.06551	0.07082	0.07524	0.07839	0.08086	0.08219	0.08355	0.08484	0.08587	0.08634	0.08689	0.08694	0.08725	0.0877	0.08838	0.08897	0.08815	0.08486	0.08324
3017.3	0.07535	0.07516	0.07297	0.07126	0.06985	0.07001	0.06941	0.06781	0.06465	0.05867	0.05881	0.0592	0.05978	0.06017	0.06108	0.06087	0.06069	0.06068	0.06122	0.06184	0.06169	0.06469	0.06994	0.07434	0.07746	0.07993	0.08124	0.0826	0.0839	0.08489	0.08537	0.08592	0.08596	0.08627	0.08672	0.08739	0.08798	0.08715	0.08391	0.08229
3016.01	0.07452	0.07433	0.07215	0.07047	0.06908	0.06921	0.06863	0.06703	0.06388	0.05789	0.05805	0.05842	0.05902	0.05939	0.06028	0.06007	0.0599	0.05988	0.06041	0.06104	0.06089	0.06388	0.06908	0.07345	0.07654	0.07901	0.08028	0.08165	0.08296	0.08392	0.0844	0.08494	0.08498	0.0853	0.08576	0.08641	0.08701	0.08616	0.08297	0.08134
3014.73	0.07371	0.07351	0.07133	0.06967	0.06832	0.06842	0.06785	0.06626	0.06312	0.0571	0.0573	0.05763	0.05825	0.05861	0.05949	0.05928	0.05912	0.05908	0.05961	0.06025	0.06009	0.06306	0.06822	0.07256	0.07563	0.07809	0.07933	0.08071	0.08202	0.08296	0.08343	0.08398	0.08399	0.08433	0.08481	0.08544	0.08604	0.08518	0.08202	0.0804
3013.44	0.0729	0.0727	0.07051	0.06887	0.06756	0.06764	0.06707	0.06549	0.06235	0.05632	0.05654	0.05686	0.05749	0.05785	0.05872	0.0585	0.05834	0.05829	0.05883	0.05946	0.0593	0.06224	0.06737	0.07168	0.07472	0.07718	0.07839	0.07978	0.08108	0.08201	0.08247	0.08302	0.083	0.08336	0.08386	0.08449	0.08508	0.08421	0.08108	0.07946
3012.16	0.0721	0.0719	0.0697	0.06807	0.06681	0.06686	0.06629	0.06473	0.06158	0.05555	0.05579	0.05609	0.05672	0.0571	0.05796	0.05773	0.05758	0.0575	0.05806	0.05868	0.05852	0.06142	0.06654	0.0708	0.07382	0.07627	0.07747	0.07885	0.08014	0.08107	0.08152	0.08207	0.08202	0.0824	0.08291	0.08354	0.08413	0.08325	0.08015	0.07852
3010.87	0.0713	0.0711	0.0689	0.06727	0.06605	0.0661	0.06553	0.06398	0.06082	0.0548	0.05504	0.05532	0.05597	0.05635	0.0572	0.05697	0.05682	0.05671	0.0573	0.0579	0.05775	0.06061	0.06571	0.06994	0.07293	0.07537	0.07656	0.07793	0.07921	0.08014	0.08058	0.08113	0.08106	0.08145	0.08196	0.08259	0.08318	0.0823	0.07922	0.07759
3009.59	0.07051	0.07031	0.0681	0.06648	0.06529	0.06534	0.06479	0.06323	0.06006	0.05406	0.05429	0.05457	0.05521	0.05561	0.05646	0.05621	0.05607	0.05594	0.05655	0.05713	0.05699	0.05981	0.06489	0.06909	0.07206	0.07448	0.07568	0.07702	0.07829	0.07923	0.07966	0.08019	0.08011	0.08051	0.08101	0.08165	0.08224	0.08137	0.07831	0.07667
3008.3	0.06972	0.06952	0.06733	0.0657	0.06453	0.0646	0.06405	0.06249	0.05931	0.05335	0.05354	0.05383	0.05447	0.05487	0.05573	0.05547	0.05533	0.05519	0.05581	0.05638	0.05624	0.05902	0.06407	0.06824	0.0712	0.0736	0.0748	0.07612	0.07738	0.07833	0.07875	0.07926	0.07919	0.07958	0.08007	0.08072	0.0813	0.08044	0.0774	0.07576
3007.02	0.06894	0.06873	0.06656	0.06494	0.06378	0.06387	0.06332	0.06175	0.05858	0.05264	0.05279	0.0531	0.05374	0.05413	0.055	0.05474	0.0546	0.05446	0.05508	0.05563	0.05549	0.05825	0.06326	0.06739	0.07036	0.07273	0.07394	0.07523	0.07648	0.07744	0.07786	0.07833	0.07827	0.07865	0.07913	0.0798	0.08037	0.07951	0.0765	0.07487
3005.73	0.06816	0.06794	0.06581	0.06419	0.06304	0.06315	0.06259	0.06103	0.05785	0.05194	0.05205	0.05239	0.05301	0.0534	0.05427	0.05401	0.05388	0.05374	0.05435	0.0549	0.05475	0.05749	0.06245	0.06654	0.06954	0.07186	0.07308	0.07434	0.07559	0.07654	0.07698	0.07741	0.07737	0.07774	0.0782	0.07888	0.07944	0.07858	0.0756	0.07398
3004.44	0.06739	0.06716	0.06505	0.06345	0.0623	0.06243	0.06186	0.06031	0.05715	0.05124	0.0513	0.05168	0.0523	0.05269	0.05354	0.05328	0.05316	0.05303	0.05362	0.05417	0.05401	0.05674	0.06164	0.0657	0.06872	0.07101	0.07223	0.07346	0.07471	0.07565	0.0761	0.0765	0.07648	0.07683	0.07728	0.07796	0.07852	0.07766	0.07469	0.07309
3003.16	0.06661	0.06638	0.06431	0.06273	0.06157	0.06172	0.06113	0.05961	0.05645	0.05054	0.05057	0.05098	0.05158	0.05198	0.05282	0.05256	0.05245	0.05234	0.0529	0.05344	0.05327	0.05601	0.06085	0.06486	0.06791	0.07017	0.07138	0.07259	0.07383	0.07476	0.07523	0.0756	0.07559	0.07593	0.07638	0.07705	0.0776	0.07673	0.07379	0.07221
3001.87	0.06585	0.06561	0.06356	0.06201	0.06084	0.06101	0.0604	0.05893	0.05577	0.04983	0.04985	0.05029	0.05086	0.0513	0.05209	0.05184	0.05174	0.05165	0.05218	0.05271	0.05254	0.05529	0.06007	0.06403	0.06709	0.06934	0.07054	0.07172	0.07297	0.07387	0.07436	0.07472	0.07471	0.07503	0.0755	0.07615	0.0767	0.07581	0.07288	0.07134
3000.59	0.06509	0.06484	0.06283	0.06131	0.06012	0.06031	0.05967	0.05826	0.0551	0.04911	0.04915	0.0496	0.05013	0.05062	0.05138	0.05112	0.05102	0.05096	0.05147	0.05199	0.05181	0.05457	0.05931	0.06322	0.06627	0.06851	0.06971	0.07087	0.07212	0.07299	0.07349	0.07385	0.07384	0.07415	0.07464	0.07526	0.0758	0.07491	0.07199	0.07047
2999.3	0.06435	0.06409	0.06211	0.0606	0.05942	0.05961	0.05896	0.05761	0.05444	0.0484	0.04846	0.04891	0.0494	0.04995	0.05067	0.05042	0.05029	0.05028	0.05077	0.05127	0.0511	0.05385	0.05857	0.06242	0.06544	0.06767	0.06886	0.07002	0.07126	0.07212	0.0726	0.07299	0.07299	0.07328	0.07379	0.07438	0.0749	0.07403	0.0711	0.06962
2998.02	0.06364	0.06334	0.0614	0.05988	0.05874	0.05893	0.05826	0.05696	0.05376	0.04769	0.04779	0.04822	0.04867	0.04926	0.04998	0.04973	0.04955	0.04958	0.05008	0.05056	0.05039	0.05312	0.05784	0.06165	0.06459	0.06683	0.06801	0.06919	0.0704	0.07124	0.07171	0.07213	0.07215	0.07242	0.07295	0.07352	0.07401	0.07316	0.07022	0.06879
2996.73	0.06292	0.0626	0.06068	0.05917	0.05807	0.05824	0.05758	0.0563	0.05309	0.047	0.04712	0.04753	0.04796	0.04855	0.0493	0.04906	0.04882	0.0489	0.04939	0.04985	0.04971	0.05238	0.05712	0.06091	0.06376	0.06599	0.06716	0.06837	0.06955	0.07037	0.07083	0.07127	0.07131	0.07156	0.07211	0.07265	0.07311	0.07231	0.06936	0.06796
2995.45	0.06219	0.06187	0.05995	0.05845	0.05739	0.05754	0.05691	0.05562	0.05242	0.04634	0.04645	0.04687	0.04731	0.04784	0.04862	0.0484	0.0481	0.04822	0.04871	0.04916	0.04906	0.05165	0.0564	0.06017	0.06294	0.06517	0.06632	0.06757	0.0687	0.0695	0.06995	0.0704	0.07045	0.07071	0.07127	0.07177	0.07221	0.07146	0.06852	0.06715
2994.16	0.06144	0.06115	0.05923	0.05773	0.05669	0.05685	0.05625	0.05493	0.05176	0.0457	0.04579	0.04622	0.04669	0.04714	0.04795	0.04774	0.04741	0.04756	0.04802	0.0485	0.04841	0.05093	0.05567	0.05942	0.06216	0.06437	0.06551	0.06678	0.06787	0.06864	0.06909	0.06954	0.06958	0.06987	0.07045	0.07088	0.07132	0.0706	0.0677	0.06634
2992.87	0.06068	0.06044	0.05852	0.05703	0.05599	0.05617	0.0556	0.05425	0.05111	0.04508	0.04514	0.0456	0.04609	0.04647	0.04728	0.04708	0.04676	0.04691	0.04734	0.04786	0.04775	0.05022	0.05492	0.05866	0.0614	0.06359	0.06471	0.06599	0.06705	0.06779	0.06823	0.0687	0.06871	0.06904	0.06962	0.07	0.07046	0.06973	0.06689	0.06553
2991.59	0.05993	0.05974	0.05783	0.05633	0.0553	0.05551	0.05496	0.05358	0.05047	0.04445	0.0445	0.04498	0.04549	0.04583	0.04661	0.04643	0.04613	0.04627	0.04667	0.04723	0.04709	0.04951	0.05417	0.05789	0.06065	0.0628	0.06392	0.06517	0.06622	0.06696	0.06739	0.06787	0.06786	0.06822	0.06879	0.06915	0.06964	0.06887	0.06608	0.06472
2990.3	0.0592	0.05904	0.05715	0.05565	0.05463	0.05484	0.05431	0.05292	0.04982	0.0438	0.04388	0.04435	0.04487	0.04523	0.04595	0.04578	0.04551	0.04563	0.04601	0.04658	0.04642	0.04881	0.05342	0.05712	0.05991	0.06201	0.06311	0.06434	0.06538	0.06613	0.06657	0.06706	0.06703	0.0674	0.06794	0.06834	0.06883	0.06802	0.06527	0.06392
2989.02	0.05849	0.05834	0.05646	0.05497	0.05399	0.05416	0.05366	0.05227	0.04916	0.04314	0.04326	0.0437	0.04423	0.04463	0.04528	0.04513	0.04489	0.04499	0.04535	0.04592	0.04576	0.04812	0.05268	0.05638	0.05916	0.06122	0.06229	0.06349	0.06453	0.06529	0.06576	0.06624	0.06621	0.06658	0.06708	0.06753	0.06803	0.06718	0.06445	0.06312
2987.73	0.05779	0.05763	0.05577	0.05427	0.05335	0.05348	0.053	0.05162	0.04849	0.04246	0.04265	0.04304	0.04357	0.04404	0.0446	0.04448	0.04427	0.04435	0.0447	0.04523	0.04511	0.04744	0.05197	0.05565	0.05841	0.06043	0.06146	0.06262	0.06368	0.06445	0.06495	0.06541	0.06538	0.06575	0.06623	0.0667	0.06721	0.06636	0.06362	0.06229
2986.45	0.0571	0.05693	0.05508	0.05358	0.05269	0.05281	0.05233	0.05098	0.04782	0.04181	0.04204	0.04239	0.04291	0.04344	0.04393	0.04381	0.04365	0.0437	0.04405	0.04456	0.04446	0.04678	0.05127	0.05494	0.05766	0.05967	0.06065	0.06175	0.06285	0.06362	0.06415	0.0646	0.06454	0.06494	0.0654	0.06585	0.06636	0.06554	0.06279	0.06144
2985.16	0.05643	0.05625	0.0544	0.0529	0.05203	0.05216	0.05167	0.05036	0.04719	0.04119	0.04142	0.04177	0.04227	0.04281	0.04327	0.04314	0.04303	0.04305	0.04342	0.04392	0.04381	0.04613	0.05059	0.05423	0.05694	0.05892	0.05985	0.06093	0.06206	0.06282	0.06335	0.06381	0.06371	0.06413	0.0646	0.06501	0.06552	0.06475	0.06199	0.06061
2983.87	0.05577	0.0556	0.05374	0.05225	0.05137	0.05155	0.05105	0.04976	0.04661	0.0406	0.04081	0.04119	0.04165	0.04218	0.04265	0.04249	0.04242	0.04241	0.04282	0.04332	0.04316	0.04549	0.04992	0.05353	0.05623	0.05817	0.05908	0.06016	0.0613	0.06205	0.06257	0.06304	0.06289	0.06334	0.06382	0.06417	0.06469	0.06398	0.0612	0.05981
2982.59	0.05513	0.05496	0.0531	0.05163	0.05072	0.05095	0.05047	0.04918	0.04605	0.04004	0.04021	0.04062	0.04106	0.04154	0.04206	0.04188	0.0418	0.04178	0.04224	0.04272	0.04252	0.04484	0.04925	0.05281	0.05554	0.0574	0.05832	0.05944	0.06055	0.06129	0.0618	0.06227	0.06209	0.06257	0.06303	0.06335	0.06388	0.06323	0.06044	0.05906
2981.3	0.05449	0.05432	0.05248	0.05103	0.0501	0.05035	0.04992	0.04861	0.04551	0.03948	0.03962	0.04006	0.04047	0.0409	0.04148	0.0413	0.04121	0.04116	0.04168	0.0421	0.04189	0.04419	0.04858	0.0521	0.05482	0.05663	0.05757	0.05872	0.05981	0.06054	0.06103	0.06149	0.0613	0.0618	0.06223	0.06255	0.06307	0.06247	0.05967	0.05835
2980.02	0.05386	0.05365	0.05187	0.05044	0.04951	0.04975	0.04935	0.04803	0.04495	0.03891	0.03906	0.03949	0.03989	0.04027	0.0409	0.04074	0.04065	0.04055	0.04112	0.04146	0.04128	0.04353	0.04791	0.05139	0.05407	0.05586	0.05682	0.05798	0.05907	0.0598	0.06025	0.06072	0.06053	0.06102	0.06143	0.06177	0.06226	0.06169	0.0589	0.05766
2978.73	0.05322	0.05297	0.05126	0.04985	0.04893	0.04915	0.04874	0.04743	0.04439	0.03831	0.0385	0.03891	0.03932	0.03965	0.0403	0.04016	0.04011	0.03994	0.04055	0.04082	0.04069	0.0429	0.04724	0.05069	0.0533	0.05512	0.05608	0.05723	0.05835	0.05908	0.05949	0.05997	0.05977	0.06022	0.06065	0.061	0.06147	0.06089	0.05813	0.05695
2977.45	0.05259	0.05231	0.05064	0.04925	0.04837	0.04856	0.0481	0.04682	0.04382	0.0377	0.03794	0.03832	0.03874	0.03904	0.03969	0.03955	0.03955	0.03934	0.03996	0.04021	0.0401	0.0423	0.04659	0.04999	0.05253	0.0544	0.05535	0.05649	0.05764	0.05836	0.05874	0.05923	0.05902	0.05941	0.05988	0.06024	0.06071	0.06008	0.05737	0.05623
2976.16	0.05197	0.05168	0.05	0.04865	0.0478	0.04798	0.04747	0.04623	0.04325	0.03709	0.03737	0.03772	0.03818	0.03845	0.03909	0.03894	0.03896	0.03876	0.03936	0.03967	0.03952	0.04173	0.04594	0.0493	0.05179	0.0537	0.05465	0.05578	0.05693	0.05763	0.05802	0.05851	0.0583	0.05863	0.05913	0.0595	0.05998	0.05928	0.05664	0.05549
2974.88	0.05138	0.05109	0.04937	0.04804	0.04722	0.04741	0.04686	0.04565	0.04269	0.03652	0.03681	0.03713	0.03762	0.03789	0.03851	0.03835	0.03835	0.03821	0.03877	0.03917	0.03896	0.04118	0.04532	0.04865	0.05109	0.05302	0.05395	0.0551	0.05623	0.05691	0.05731	0.05778	0.0576	0.05788	0.05839	0.05876	0.05926	0.05851	0.05593	0.05474
2973.59	0.05082	0.05051	0.04875	0.04746	0.04664	0.04685	0.04628	0.04509	0.04216	0.03601	0.03626	0.03657	0.03708	0.03735	0.03798	0.03778	0.03775	0.03767	0.0382	0.0387	0.03841	0.04064	0.04473	0.04803	0.05043	0.05235	0.05328	0.05444	0.05554	0.05621	0.05659	0.05704	0.05692	0.05718	0.05768	0.05804	0.05854	0.05777	0.05525	0.05402
2972.3	0.05025	0.04994	0.04819	0.04692	0.04605	0.0463	0.04573	0.04453	0.04164	0.03552	0.03573	0.03604	0.03655	0.03683	0.03746	0.03723	0.03719	0.03715	0.03765	0.03823	0.03787	0.04011	0.04417	0.04745	0.04981	0.0517	0.05262	0.05378	0.05486	0.05553	0.0559	0.05632	0.05626	0.05651	0.05699	0.05735	0.05781	0.05708	0.05458	0.05334
2971.02	0.04968	0.04935	0.04768	0.04641	0.04548	0.04577	0.0452	0.04399	0.04114	0.03504	0.03521	0.03555	0.03603	0.03633	0.03696	0.03671	0.03668	0.03662	0.03713	0.03773	0.03734	0.03957	0.04361	0.04687	0.04922	0.05108	0.052	0.05313	0.05419	0.05486	0.05523	0.05564	0.0556	0.05585	0.05632	0.05668	0.05708	0.05641	0.05392	0.05269
2969.73	0.04909	0.04878	0.04721	0.04594	0.04494	0.04524	0.04467	0.04347	0.04063	0.03455	0.03469	0.03509	0.03551	0.03584	0.03646	0.03621	0.03618	0.0361	0.03662	0.0372	0.03682	0.03905	0.04305	0.0463	0.04864	0.05048	0.0514	0.05247	0.05351	0.0542	0.0546	0.05498	0.05496	0.0552	0.05565	0.05603	0.05636	0.05576	0.05329	0.05205
2968.45	0.04852	0.04824	0.04672	0.04546	0.04444	0.04471	0.04416	0.04298	0.04012	0.03406	0.03419	0.03463	0.035	0.03535	0.03595	0.03573	0.03568	0.0356	0.03613	0.03666	0.03632	0.03854	0.04249	0.04571	0.04805	0.04988	0.0508	0.05182	0.05284	0.05353	0.05399	0.05433	0.05432	0.05455	0.05498	0.05539	0.05568	0.0551	0.05268	0.05142
2967.16	0.04796	0.04771	0.04617	0.04496	0.04397	0.04418	0.04365	0.0425	0.03963	0.03356	0.03371	0.03416	0.03451	0.03487	0.03545	0.03526	0.03519	0.0351	0.03565	0.03613	0.03582	0.03802	0.04193	0.04511	0.04746	0.04927	0.05019	0.05118	0.05218	0.05286	0.05336	0.05366	0.05369	0.0539	0.05432	0.05477	0.05503	0.05444	0.05207	0.05079
2965.88	0.04742	0.04719	0.04559	0.04445	0.0435	0.04365	0.04316	0.04204	0.03915	0.03307	0.03325	0.03368	0.03403	0.03438	0.03496	0.03477	0.03469	0.03461	0.03516	0.03562	0.03531	0.03749	0.04138	0.04451	0.04687	0.04864	0.04954	0.05054	0.05153	0.05221	0.0527	0.05298	0.05305	0.05323	0.05366	0.05414	0.0544	0.05378	0.05145	0.05017
2964.59	0.04687	0.04665	0.045	0.04392	0.04302	0.04315	0.04269	0.04159	0.0387	0.03257	0.0328	0.03319	0.03356	0.0339	0.03449	0.03427	0.03419	0.03413	0.03466	0.03513	0.0348	0.03695	0.04084	0.04391	0.0463	0.04801	0.04887	0.04989	0.05091	0.05159	0.05204	0.05232	0.0524	0.05256	0.05302	0.05351	0.05377	0.05313	0.0508	0.04956
2963.31	0.04633	0.04609	0.04444	0.0434	0.04252	0.04266	0.04222	0.04112	0.03826	0.03206	0.03234	0.03271	0.03308	0.03342	0.03402	0.03377	0.03371	0.03367	0.03415	0.03465	0.0343	0.03641	0.04028	0.04332	0.04572	0.04741	0.04819	0.04926	0.05029	0.05098	0.05138	0.05169	0.05173	0.0519	0.05238	0.05286	0.05314	0.05249	0.05015	0.04895
2962.02	0.04577	0.04552	0.04391	0.04289	0.04201	0.04217	0.04174	0.04062	0.0378	0.03156	0.03186	0.03224	0.03258	0.03294	0.03355	0.03327	0.03322	0.03322	0.03365	0.03416	0.03382	0.03589	0.0397	0.04274	0.04513	0.04683	0.04754	0.04864	0.04967	0.05035	0.05073	0.05107	0.05106	0.05126	0.05173	0.0522	0.05252	0.05186	0.04949	0.04833
2960.73	0.04521	0.04495	0.04336	0.04237	0.04148	0.04167	0.04124	0.04008	0.03729	0.03105	0.03134	0.03175	0.03206	0.03243	0.03304	0.03278	0.03273	0.03275	0.03315	0.03365	0.03334	0.03537	0.0391	0.04216	0.04452	0.04624	0.04691	0.04802	0.04904	0.04968	0.05007	0.05044	0.05038	0.05061	0.05105	0.05151	0.05189	0.05123	0.04884	0.0477
2959.45	0.04464	0.04436	0.04279	0.04181	0.04094	0.04113	0.0407	0.03951	0.03673	0.03053	0.0308	0.03122	0.03151	0.03189	0.03249	0.03226	0.03221	0.03223	0.03263	0.03312	0.03281	0.03484	0.03848	0.04155	0.04388	0.04561	0.04628	0.04738	0.04838	0.04898	0.04941	0.04977	0.04968	0.04995	0.05033	0.05079	0.05122	0.05056	0.04817	0.04703
2958.16	0.04407	0.04379	0.0422	0.04123	0.0404	0.04057	0.04015	0.03893	0.03616	0.03002	0.03025	0.03066	0.03097	0.03133	0.03191	0.03171	0.03167	0.03169	0.03209	0.03259	0.03226	0.0343	0.03785	0.04092	0.04324	0.04494	0.04565	0.04671	0.0477	0.04827	0.04874	0.04908	0.04898	0.04926	0.04959	0.05006	0.05052	0.04987	0.04748	0.04634
2956.88	0.04351	0.04323	0.04162	0.04063	0.03986	0.04002	0.03961	0.03837	0.03562	0.02951	0.02973	0.03009	0.03046	0.03079	0.03134	0.03115	0.03115	0.03114	0.03157	0.03205	0.0317	0.03376	0.03723	0.0403	0.04261	0.04426	0.04501	0.04602	0.04702	0.0476	0.04808	0.04838	0.04829	0.04856	0.04884	0.04936	0.04982	0.04917	0.04678	0.04567
2955.59	0.04296	0.0427	0.04107	0.04004	0.03934	0.0395	0.0391	0.03786	0.03512	0.02902	0.02923	0.02954	0.02999	0.03028	0.03078	0.03061	0.03064	0.0306	0.03107	0.03151	0.03117	0.03323	0.03664	0.03969	0.04198	0.04359	0.04437	0.04535	0.04633	0.04695	0.04743	0.04772	0.04763	0.04787	0.04813	0.0487	0.04912	0.04847	0.04608	0.04503
2954.31	0.04242	0.04216	0.04054	0.0395	0.03883	0.039	0.0386	0.03737	0.03462	0.02855	0.02873	0.02903	0.02953	0.02979	0.03026	0.0301	0.03013	0.03008	0.03059	0.03098	0.03065	0.03271	0.03607	0.0391	0.04135	0.04293	0.04372	0.04468	0.04563	0.04631	0.04677	0.04709	0.04698	0.04718	0.04746	0.04804	0.04844	0.04778	0.04539	0.0444
2953.02	0.04187	0.0416	0.04001	0.03897	0.03831	0.03849	0.03809	0.03688	0.03411	0.02807	0.02823	0.02855	0.02905	0.02929	0.02975	0.0296	0.02961	0.02956	0.03008	0.03045	0.03012	0.03216	0.03551	0.03851	0.04071	0.04228	0.04307	0.04402	0.04492	0.04566	0.04609	0.04643	0.04633	0.04647	0.04681	0.04737	0.04775	0.04709	0.0447	0.04377
2951.73	0.04129	0.041	0.03948	0.03845	0.03778	0.03796	0.03756	0.03637	0.03357	0.02759	0.02771	0.02806	0.02854	0.02878	0.02925	0.0291	0.02907	0.02904	0.02955	0.02992	0.02959	0.0316	0.03494	0.0379	0.04007	0.04164	0.04241	0.04336	0.04422	0.045	0.04538	0.04575	0.04565	0.04576	0.04617	0.04667	0.04705	0.04641	0.04403	0.04311
2950.45	0.04069	0.04039	0.03895	0.03793	0.03724	0.03741	0.03701	0.03584	0.03303	0.0271	0.02718	0.02757	0.02802	0.02827	0.02874	0.02858	0.02851	0.02852	0.029	0.02939	0.02906	0.03102	0.03437	0.03728	0.03946	0.04101	0.04174	0.04268	0.04354	0.04435	0.04465	0.04504	0.04497	0.04507	0.04553	0.04598	0.04635	0.04573	0.04337	0.04244
2949.16	0.04009	0.03978	0.03844	0.0374	0.03672	0.03687	0.03646	0.03533	0.03251	0.0266	0.02667	0.02708	0.0275	0.02776	0.02823	0.02806	0.02797	0.02801	0.02847	0.02886	0.02855	0.03046	0.03383	0.03667	0.03886	0.0404	0.04109	0.04202	0.04289	0.04369	0.04394	0.04435	0.04431	0.0444	0.0449	0.04531	0.04567	0.04507	0.04274	0.04176
2947.88	0.03951	0.0392	0.03793	0.03687	0.03621	0.03634	0.03593	0.03485	0.03202	0.02611	0.02619	0.0266	0.027	0.02727	0.02771	0.02756	0.02745	0.02749	0.02796	0.02834	0.02805	0.02991	0.03332	0.03608	0.03827	0.03982	0.04046	0.04138	0.04227	0.04303	0.04328	0.04369	0.04366	0.04377	0.04426	0.04465	0.045	0.04442	0.04213	0.0411
2946.59	0.03898	0.03866	0.03741	0.03637	0.03572	0.03584	0.03542	0.03441	0.03156	0.02562	0.02573	0.02613	0.02653	0.02678	0.02719	0.02709	0.02696	0.02699	0.02749	0.02783	0.02757	0.02939	0.03284	0.03552	0.03769	0.03924	0.03986	0.04077	0.04168	0.04237	0.04267	0.04307	0.04301	0.04316	0.04362	0.04401	0.04436	0.04379	0.04153	0.04047
2945.31	0.03848	0.03818	0.03688	0.0359	0.03521	0.03537	0.03492	0.03397	0.03111	0.02515	0.02527	0.02567	0.02609	0.0263	0.02669	0.02663	0.02649	0.0265	0.02704	0.02733	0.02707	0.02889	0.03236	0.03499	0.03711	0.03866	0.03927	0.04018	0.04111	0.04172	0.0421	0.04248	0.04236	0.04255	0.04299	0.04339	0.04374	0.04318	0.04094	0.03988
2944.02	0.038	0.03772	0.03635	0.03545	0.0347	0.03492	0.03443	0.03353	0.03065	0.02469	0.02482	0.02522	0.02565	0.02583	0.02621	0.02617	0.02604	0.02605	0.0266	0.02686	0.02657	0.0284	0.03185	0.03448	0.03652	0.03808	0.03868	0.0396	0.04054	0.0411	0.04152	0.04191	0.04171	0.04193	0.04237	0.04279	0.04314	0.04258	0.04034	0.03932
2942.74	0.03751	0.03725	0.03583	0.03501	0.0342	0.03448	0.03396	0.03306	0.0302	0.02423	0.02437	0.02477	0.0252	0.02538	0.02575	0.02571	0.02559	0.02562	0.02615	0.02641	0.02607	0.02792	0.03132	0.03396	0.03595	0.03751	0.03809	0.03902	0.03997	0.04051	0.04093	0.04134	0.04108	0.04131	0.04178	0.0422	0.04255	0.04199	0.03974	0.03877
2941.45	0.03701	0.03677	0.03534	0.03456	0.03372	0.03403	0.03349	0.0326	0.02977	0.02379	0.02394	0.02435	0.02474	0.02495	0.02531	0.02526	0.02517	0.02521	0.0257	0.02598	0.02559	0.02748	0.03079	0.03345	0.03541	0.03696	0.03752	0.03845	0.03941	0.03996	0.04033	0.04077	0.04048	0.04071	0.04121	0.04162	0.04196	0.04143	0.03918	0.03822
2940.16	0.03652	0.03628	0.03489	0.03411	0.03327	0.03358	0.03305	0.03216	0.02938	0.02338	0.02354	0.02395	0.0243	0.02455	0.0249	0.02484	0.02476	0.02482	0.02528	0.02557	0.02517	0.02708	0.0303	0.03296	0.0349	0.03644	0.03698	0.0379	0.03887	0.03943	0.03977	0.0402	0.03993	0.04014	0.04065	0.04107	0.0414	0.04088	0.03866	0.03767
2938.88	0.03604	0.03581	0.03448	0.03367	0.03287	0.03313	0.03264	0.03174	0.02903	0.023	0.02319	0.02357	0.02389	0.02417	0.02453	0.02445	0.02438	0.02444	0.02488	0.02518	0.02479	0.02671	0.02984	0.03251	0.03443	0.03594	0.03647	0.03738	0.03836	0.03893	0.03926	0.03964	0.03942	0.03959	0.04011	0.04056	0.04085	0.04035	0.03816	0.03713
2937.59	0.03559	0.03536	0.03409	0.03324	0.0325	0.0327	0.03225	0.03133	0.02869	0.02264	0.02285	0.02319	0.0235	0.02378	0.02417	0.02408	0.024	0.02407	0.0245	0.02479	0.02446	0.02635	0.0294	0.03208	0.03398	0.03543	0.03599	0.03689	0.03787	0.03845	0.03878	0.0391	0.03893	0.03907	0.03959	0.04005	0.04033	0.03984	0.03767	0.03659
2936.31	0.03516	0.03494	0.0337	0.03283	0.03215	0.03228	0.03187	0.03091	0.02834	0.02228	0.02252	0.02281	0.02312	0.0234	0.02384	0.02372	0.02364	0.0237	0.02415	0.02441	0.02413	0.02596	0.02897	0.03164	0.03353	0.03493	0.03553	0.03642	0.03736	0.03797	0.03832	0.03859	0.03845	0.03856	0.03908	0.03953	0.03982	0.03932	0.03717	0.03608
2935.02	0.03476	0.03453	0.0333	0.03242	0.0318	0.03188	0.03151	0.0305	0.02798	0.02191	0.02216	0.02244	0.02277	0.02304	0.0235	0.02338	0.02329	0.02333	0.0238	0.02404	0.0238	0.02554	0.02856	0.03119	0.03308	0.03444	0.03507	0.03596	0.03685	0.03749	0.03784	0.03809	0.03796	0.03807	0.03857	0.03898	0.03931	0.03881	0.03668	0.03558
2933.74	0.03437	0.03413	0.03287	0.03202	0.03143	0.03149	0.03114	0.03012	0.0276	0.02154	0.02178	0.02207	0.02242	0.02272	0.02316	0.02304	0.02295	0.02295	0.02344	0.0237	0.02346	0.02512	0.02817	0.03074	0.03261	0.034	0.03461	0.0355	0.03632	0.03701	0.03736	0.03759	0.03747	0.03759	0.03806	0.03842	0.03879	0.03831	0.03619	0.03511
2932.45	0.03397	0.03372	0.03241	0.03163	0.03104	0.03111	0.03075	0.02976	0.02723	0.02119	0.02141	0.02173	0.02207	0.02241	0.0228	0.02268	0.02263	0.02256	0.02308	0.02336	0.0231	0.0247	0.0278	0.03029	0.03215	0.03357	0.03415	0.03504	0.03582	0.03654	0.03688	0.03708	0.03698	0.03713	0.03753	0.03789	0.03828	0.03783	0.03572	0.03466
2931.17	0.03356	0.0333	0.03195	0.03125	0.03062	0.03074	0.03035	0.0294	0.02686	0.02086	0.02105	0.02139	0.02172	0.0221	0.02244	0.02231	0.0223	0.02219	0.02273	0.02302	0.02273	0.02431	0.02744	0.02987	0.03171	0.03314	0.0337	0.03459	0.03535	0.03606	0.03639	0.03658	0.0365	0.03666	0.03702	0.03739	0.03778	0.03734	0.03525	0.03421
2929.88	0.03312	0.03289	0.03149	0.03087	0.0302	0.03039	0.02995	0.02903	0.02649	0.02056	0.02072	0.02105	0.0214	0.02178	0.02209	0.02193	0.02198	0.02185	0.0224	0.02268	0.02235	0.02395	0.02706	0.02947	0.0313	0.0327	0.03326	0.03415	0.0349	0.03559	0.03589	0.0361	0.03603	0.03618	0.03653	0.03693	0.0373	0.03683	0.03479	0.03378
2928.59	0.03269	0.03247	0.03107	0.03048	0.02979	0.03005	0.02957	0.02863	0.02611	0.02028	0.02041	0.02072	0.0211	0.02145	0.02176	0.02157	0.02163	0.02155	0.02209	0.02235	0.02199	0.02361	0.02667	0.02908	0.03091	0.03225	0.03283	0.03371	0.03446	0.03511	0.0354	0.03567	0.03558	0.0357	0.03608	0.03647	0.03685	0.03631	0.03432	0.03335
2927.31	0.03227	0.03206	0.03069	0.03009	0.02938	0.02971	0.02919	0.02823	0.02573	0.01999	0.02011	0.02041	0.02082	0.0211	0.02142	0.02124	0.02129	0.02126	0.02179	0.02202	0.02165	0.02328	0.02627	0.0287	0.03053	0.03182	0.0324	0.03327	0.03403	0.03463	0.03491	0.03525	0.03513	0.03522	0.03562	0.03599	0.03639	0.03579	0.03385	0.03293
2926.02	0.03186	0.03163	0.03032	0.02968	0.02898	0.02935	0.02881	0.02783	0.02535	0.01968	0.01979	0.02009	0.02054	0.02074	0.02107	0.02093	0.02094	0.02096	0.02146	0.02171	0.02131	0.02294	0.02584	0.02832	0.03014	0.03139	0.03197	0.03281	0.03358	0.03415	0.03441	0.03482	0.03466	0.03474	0.03516	0.03549	0.03592	0.03529	0.03337	0.03249
2924.74	0.03143	0.03118	0.02991	0.02925	0.02856	0.02893	0.0284	0.02742	0.02499	0.0193	0.01944	0.01976	0.02021	0.02037	0.02071	0.0206	0.02058	0.02063	0.0211	0.02137	0.02096	0.02257	0.02541	0.02792	0.02971	0.03097	0.03152	0.03232	0.03311	0.03366	0.0339	0.03434	0.03415	0.03423	0.03465	0.03498	0.03539	0.03477	0.03286	0.03202
2923.45	0.03098	0.03068	0.02944	0.0288	0.02814	0.02847	0.02798	0.02701	0.02462	0.01888	0.01905	0.01939	0.01982	0.01999	0.02032	0.02024	0.02019	0.02025	0.02071	0.02099	0.02058	0.02217	0.02496	0.0275	0.02923	0.03053	0.03106	0.0318	0.03261	0.03315	0.03338	0.03382	0.0336	0.03368	0.03411	0.03445	0.03483	0.03423	0.03233	0.03151
2922.17	0.03053	0.03018	0.02896	0.02835	0.02771	0.02801	0.02755	0.0266	0.02425	0.01844	0.01864	0.019	0.01941	0.01958	0.01994	0.01984	0.01979	0.01984	0.0203	0.02058	0.02017	0.02176	0.02451	0.02704	0.02871	0.03007	0.03058	0.03128	0.03209	0.03262	0.03286	0.03326	0.03302	0.03312	0.03355	0.03391	0.03426	0.03369	0.0318	0.03098
2920.88	0.0301	0.0297	0.02852	0.02793	0.02731	0.02759	0.02713	0.02621	0.02388	0.01802	0.01824	0.0186	0.01899	0.01917	0.01955	0.01943	0.01938	0.01942	0.01988	0.02016	0.01977	0.02135	0.02406	0.02655	0.02819	0.02959	0.0301	0.03077	0.03155	0.03208	0.03236	0.03272	0.03246	0.03257	0.03299	0.03338	0.03371	0.03316	0.03129	0.03045
2919.59	0.02971	0.02927	0.02814	0.02754	0.02693	0.02722	0.02674	0.02587	0.02354	0.01763	0.01786	0.0182	0.01859	0.01877	0.01916	0.01903	0.01899	0.01901	0.01947	0.01974	0.01938	0.02094	0.02364	0.02606	0.02769	0.02909	0.0296	0.03027	0.03101	0.03156	0.03189	0.0322	0.03193	0.03204	0.03244	0.03285	0.0332	0.03265	0.03079	0.02993
2918.31	0.02934	0.02889	0.02781	0.0272	0.02659	0.02688	0.02638	0.02555	0.02319	0.01725	0.01748	0.01778	0.01818	0.01836	0.01876	0.01862	0.01859	0.0186	0.01903	0.01933	0.01896	0.02051	0.02321	0.02557	0.0272	0.02857	0.02906	0.02975	0.03047	0.03105	0.0314	0.0317	0.03144	0.03152	0.03191	0.03231	0.0327	0.03214	0.03029	0.02942
2917.02	0.02897	0.02854	0.02749	0.02686	0.02627	0.02654	0.02603	0.02526	0.02283	0.01685	0.01707	0.01734	0.01774	0.01795	0.01833	0.01819	0.01816	0.01816	0.01857	0.01889	0.01849	0.02003	0.02274	0.02506	0.02668	0.02801	0.02848	0.0292	0.02992	0.0305	0.03086	0.03117	0.03094	0.03097	0.03137	0.03175	0.03217	0.03161	0.02975	0.0289
2915.74	0.02857	0.02818	0.02715	0.02649	0.02594	0.02617	0.02568	0.02496	0.02241	0.0164	0.0166	0.01687	0.01724	0.01749	0.01786	0.0177	0.01768	0.01767	0.01808	0.01841	0.01798	0.0195	0.0222	0.02452	0.02611	0.02742	0.02786	0.02861	0.02934	0.02991	0.03026	0.03059	0.03038	0.03039	0.0308	0.03116	0.03159	0.03103	0.02918	0.02834
2914.45	0.02812	0.02778	0.02677	0.02607	0.02556	0.02575	0.0253	0.02461	0.02196	0.01591	0.01608	0.01636	0.0167	0.01699	0.01735	0.01718	0.01717	0.01714	0.01757	0.01788	0.01745	0.01895	0.02161	0.02395	0.02552	0.02683	0.02721	0.02799	0.02872	0.02927	0.02962	0.02995	0.02976	0.02977	0.0302	0.03053	0.03096	0.03041	0.02859	0.02774
2913.17	0.02763	0.02735	0.02634	0.0256	0.02513	0.02531	0.02489	0.02421	0.02149	0.01541	0.01556	0.01585	0.01615	0.01646	0.01683	0.01664	0.01664	0.0166	0.01704	0.01734	0.01694	0.0184	0.021	0.02334	0.02491	0.02624	0.02657	0.02735	0.02811	0.02862	0.02896	0.02929	0.0291	0.02915	0.02958	0.02989	0.0303	0.02978	0.02801	0.02711
2911.88	0.02713	0.02689	0.02585	0.02513	0.02467	0.02485	0.02444	0.02376	0.02104	0.01491	0.01506	0.01534	0.01565	0.01594	0.01631	0.01611	0.01614	0.01607	0.01652	0.0168	0.01645	0.01789	0.02044	0.02273	0.02433	0.02567	0.02597	0.02674	0.02751	0.028	0.02832	0.02864	0.02845	0.02854	0.02896	0.02925	0.02966	0.02916	0.02744	0.02648
2910.6	0.02664	0.02642	0.02532	0.02465	0.02423	0.0244	0.02398	0.02328	0.0206	0.01444	0.0146	0.01486	0.01519	0.01546	0.01581	0.01563	0.01567	0.01558	0.01602	0.01629	0.01598	0.01741	0.01994	0.02214	0.02377	0.02511	0.0254	0.02617	0.02695	0.02742	0.02773	0.02803	0.02783	0.02796	0.02836	0.02864	0.02906	0.02858	0.02687	0.02587
2909.31	0.02616	0.02595	0.0248	0.0242	0.0238	0.02397	0.02352	0.02279	0.02016	0.014	0.01416	0.01442	0.01477	0.01501	0.01533	0.01519	0.01524	0.01513	0.01555	0.01582	0.0155	0.01694	0.01949	0.02159	0.02326	0.02456	0.02486	0.02564	0.02642	0.02687	0.02718	0.02746	0.02724	0.0274	0.02777	0.02807	0.0285	0.02802	0.02631	0.02529
2908.02	0.0257	0.02546	0.0243	0.02378	0.02338	0.02353	0.0231	0.02231	0.01974	0.0136	0.01374	0.01401	0.01437	0.01459	0.01488	0.01479	0.01482	0.01471	0.01512	0.01537	0.01503	0.01649	0.01904	0.02109	0.02277	0.02402	0.02436	0.02513	0.02589	0.02636	0.02666	0.02691	0.02669	0.02685	0.0272	0.02753	0.02794	0.02749	0.02576	0.02474
2906.74	0.02526	0.02496	0.02386	0.02339	0.02296	0.02308	0.02269	0.02187	0.01932	0.01322	0.01333	0.01364	0.01398	0.01419	0.01445	0.01442	0.01442	0.01431	0.01472	0.01496	0.01458	0.01606	0.01859	0.02063	0.0223	0.02351	0.02387	0.02461	0.02537	0.02587	0.02615	0.02639	0.02618	0.02633	0.02666	0.02701	0.02739	0.02696	0.02522	0.02422
2905.45	0.02483	0.02447	0.02344	0.02299	0.02253	0.02264	0.02227	0.02146	0.01892	0.01284	0.01294	0.01327	0.01361	0.01381	0.01405	0.01405	0.01403	0.01392	0.01432	0.01458	0.01416	0.01563	0.01813	0.02019	0.02183	0.02301	0.02338	0.0241	0.02486	0.0254	0.02564	0.02587	0.0257	0.02583	0.02615	0.02651	0.02682	0.02644	0.02469	0.0237
2904.17	0.0244	0.02399	0.02302	0.02257	0.0221	0.02221	0.02186	0.02108	0.01852	0.01244	0.01257	0.01291	0.01324	0.01341	0.01369	0.01367	0.01363	0.01353	0.01393	0.01421	0.01376	0.01522	0.01767	0.01977	0.02136	0.02253	0.02288	0.02359	0.02435	0.02491	0.02511	0.02534	0.02523	0.02533	0.02565	0.02601	0.02627	0.02593	0.02417	0.02319
2902.88	0.02396	0.02354	0.0226	0.02213	0.02168	0.02181	0.02145	0.0207	0.01812	0.01204	0.0122	0.01253	0.01287	0.01301	0.01335	0.01328	0.01322	0.01313	0.01352	0.01384	0.01339	0.01482	0.01723	0.01935	0.0209	0.02205	0.02237	0.02309	0.02387	0.02441	0.02458	0.0248	0.02476	0.02482	0.02514	0.0255	0.02575	0.02542	0.02366	0.02268
2901.6	0.02352	0.02313	0.02219	0.02167	0.02127	0.02144	0.02106	0.02033	0.01773	0.01165	0.01184	0.01215	0.01251	0.01261	0.01303	0.0129	0.01283	0.01274	0.01314	0.01346	0.01304	0.01443	0.01682	0.01894	0.02045	0.02158	0.02189	0.02262	0.0234	0.02391	0.02407	0.02429	0.02427	0.0243	0.02464	0.02501	0.02525	0.02493	0.02316	0.0222
2900.31	0.02311	0.02276	0.02179	0.02122	0.02088	0.02107	0.02069	0.01999	0.01738	0.01127	0.01148	0.01177	0.01214	0.01224	0.01271	0.01254	0.01246	0.01238	0.01279	0.01309	0.01269	0.01407	0.01644	0.01855	0.02003	0.02114	0.02145	0.02218	0.02294	0.02341	0.02359	0.02383	0.02379	0.0238	0.02417	0.02454	0.02479	0.02446	0.02272	0.02175
2899.03	0.02274	0.02242	0.02141	0.02083	0.02052	0.0207	0.02035	0.01966	0.01707	0.01093	0.01113	0.01141	0.0118	0.01193	0.01238	0.0122	0.01214	0.01206	0.01247	0.01274	0.01236	0.01374	0.01609	0.01816	0.01963	0.02074	0.02104	0.02176	0.02247	0.02295	0.02314	0.02342	0.02333	0.02333	0.02374	0.02409	0.02435	0.02401	0.02232	0.02135
2897.74	0.02239	0.0221	0.02104	0.02048	0.02018	0.02033	0.02002	0.01934	0.01678	0.0106	0.0108	0.01108	0.01147	0.01164	0.01203	0.01188	0.01184	0.01176	0.01216	0.0124	0.01202	0.0134	0.01574	0.01777	0.01925	0.02036	0.02065	0.02134	0.02201	0.02252	0.02271	0.02302	0.02286	0.02288	0.02333	0.02366	0.02392	0.02357	0.02194	0.02095
2896.45	0.02204	0.02176	0.02066	0.02016	0.01983	0.01997	0.01969	0.01899	0.01646	0.01026	0.01048	0.01076	0.01114	0.01135	0.01167	0.01155	0.01154	0.01147	0.01183	0.01207	0.01168	0.01303	0.01536	0.01737	0.01886	0.01996	0.02024	0.02091	0.02156	0.02209	0.02228	0.02261	0.02239	0.02243	0.0229	0.02322	0.02348	0.02312	0.02154	0.02054
2895.17	0.02166	0.02141	0.02027	0.01985	0.01946	0.01961	0.01934	0.01863	0.01611	0.00992	0.01015	0.01045	0.0108	0.01102	0.01129	0.01119	0.01121	0.01115	0.01147	0.01172	0.01133	0.01263	0.01496	0.01694	0.01845	0.01954	0.0198	0.02045	0.02112	0.02164	0.02184	0.02215	0.0219	0.02197	0.02243	0.02276	0.02301	0.02267	0.0211	0.0201
2893.88	0.02126	0.02102	0.01989	0.0195	0.0191	0.01924	0.01898	0.01826	0.01574	0.00959	0.00981	0.01013	0.01045	0.01065	0.01091	0.01081	0.01084	0.01081	0.0111	0.01134	0.01098	0.01222	0.01455	0.0165	0.01801	0.0191	0.01935	0.01997	0.02067	0.02117	0.0214	0.02168	0.02143	0.02152	0.02193	0.02231	0.02253	0.02221	0.02061	0.01965
2892.6	0.02086	0.02063	0.01952	0.01914	0.01874	0.01888	0.01861	0.01789	0.01539	0.00928	0.00946	0.00981	0.0101	0.01027	0.01055	0.01044	0.01047	0.01045	0.01074	0.01096	0.01064	0.01184	0.01416	0.01607	0.01756	0.01867	0.01889	0.01949	0.02022	0.02071	0.02098	0.0212	0.02097	0.02109	0.02146	0.02186	0.02207	0.02175	0.02011	0.01921
2891.31	0.02048	0.02023	0.01919	0.01877	0.01839	0.01854	0.01826	0.01755	0.01506	0.00899	0.00913	0.00949	0.00978	0.0099	0.0102	0.01009	0.01012	0.01008	0.0104	0.0106	0.01031	0.0115	0.01378	0.01567	0.01711	0.01824	0.01846	0.01904	0.01979	0.02026	0.02057	0.02076	0.02054	0.02067	0.02102	0.02144	0.02165	0.0213	0.01963	0.01878
2890.03	0.02011	0.01985	0.01886	0.0184	0.01805	0.01821	0.01792	0.01723	0.01475	0.0087	0.00881	0.00917	0.00948	0.00958	0.00987	0.00975	0.0098	0.00972	0.01007	0.01028	0.00998	0.01118	0.01341	0.01531	0.01668	0.01782	0.01804	0.01861	0.01937	0.01983	0.02016	0.02033	0.02011	0.02025	0.02061	0.02101	0.02126	0.02086	0.01919	0.01836
2888.74	0.01975	0.0195	0.01854	0.01806	0.01773	0.0179	0.0176	0.01693	0.01443	0.00839	0.00852	0.00885	0.00918	0.00927	0.00954	0.00944	0.0095	0.00938	0.00976	0.00998	0.00964	0.01087	0.01305	0.01497	0.01628	0.01742	0.01763	0.01822	0.01896	0.0194	0.01973	0.01991	0.01969	0.01982	0.0202	0.02057	0.02087	0.02043	0.0188	0.01795
2887.45	0.01941	0.01916	0.01821	0.01775	0.01741	0.0176	0.01729	0.01665	0.01409	0.00807	0.00823	0.00854	0.00888	0.00899	0.0092	0.00914	0.0092	0.00904	0.00945	0.00969	0.00932	0.01054	0.0127	0.01463	0.01588	0.01703	0.01722	0.01784	0.01855	0.01898	0.01929	0.01949	0.01926	0.01938	0.01978	0.02011	0.02047	0.02	0.01842	0.01756
2886.17	0.01908	0.01883	0.01788	0.01746	0.0171	0.01728	0.017	0.01637	0.01377	0.00776	0.00794	0.00824	0.00857	0.0087	0.00887	0.00884	0.00889	0.00873	0.00914	0.0094	0.00901	0.0102	0.01236	0.01426	0.0155	0.01665	0.01682	0.01747	0.01813	0.01856	0.01886	0.01909	0.01884	0.01895	0.01933	0.01966	0.02005	0.01956	0.01804	0.01718
2884.88	0.01877	0.01851	0.01756	0.01719	0.01678	0.01697	0.01671	0.01607	0.01347	0.00745	0.00766	0.00793	0.00824	0.0084	0.00855	0.00855	0.00857	0.00842	0.00883	0.00909	0.0087	0.00986	0.01205	0.01388	0.01514	0.01626	0.01643	0.01707	0.01771	0.01815	0.01844	0.01871	0.01845	0.01853	0.01887	0.01923	0.01962	0.01913	0.01765	0.01681
2883.6	0.01847	0.01818	0.01724	0.01691	0.01646	0.01666	0.0164	0.01574	0.01319	0.00714	0.00736	0.00763	0.00791	0.00809	0.00824	0.00823	0.00825	0.00814	0.00853	0.00878	0.00839	0.00951	0.01174	0.01349	0.01479	0.01585	0.01607	0.01666	0.01731	0.01773	0.01801	0.01834	0.01807	0.01811	0.01843	0.01881	0.01918	0.01869	0.01724	0.01642
2882.31	0.01815	0.01784	0.01693	0.01662	0.01614	0.01636	0.01607	0.01541	0.01292	0.00682	0.00707	0.00731	0.0076	0.00776	0.00794	0.00791	0.00793	0.00786	0.00823	0.00846	0.00807	0.00917	0.01141	0.0131	0.01446	0.01545	0.01571	0.01624	0.0169	0.01733	0.01758	0.01796	0.01769	0.01769	0.01801	0.01839	0.01873	0.01827	0.01683	0.01604
2881.03	0.01782	0.0175	0.01663	0.01633	0.01584	0.01608	0.01574	0.01508	0.01265	0.0065	0.00677	0.00701	0.00731	0.00743	0.00764	0.0076	0.00763	0.00759	0.00796	0.00815	0.00776	0.00886	0.01107	0.01274	0.01414	0.01507	0.01535	0.01585	0.01652	0.01695	0.01716	0.01756	0.01731	0.01727	0.01763	0.01796	0.01831	0.01787	0.01642	0.01566
2879.74	0.01748	0.01718	0.01631	0.01604	0.01557	0.01583	0.01544	0.01478	0.01236	0.00619	0.00648	0.00671	0.00706	0.00713	0.00735	0.00731	0.00736	0.00733	0.00771	0.00786	0.00747	0.00857	0.01073	0.01241	0.01382	0.0147	0.01499	0.0155	0.01614	0.0166	0.01677	0.01716	0.01693	0.01688	0.01728	0.01756	0.01791	0.0175	0.01605	0.0153
2878.46	0.01716	0.01689	0.016	0.01578	0.01531	0.01559	0.01516	0.01451	0.01208	0.00591	0.00622	0.00644	0.00684	0.00687	0.00708	0.00706	0.00711	0.00706	0.00747	0.00758	0.0072	0.0083	0.01041	0.01211	0.01348	0.01435	0.01463	0.01517	0.01578	0.01628	0.01641	0.01678	0.01658	0.01652	0.01693	0.01718	0.01755	0.01717	0.0157	0.01494
2877.17	0.01687	0.0166	0.0157	0.01553	0.01506	0.01535	0.01491	0.01425	0.01181	0.00565	0.00597	0.00619	0.00664	0.00665	0.00683	0.00683	0.00687	0.00679	0.00721	0.00733	0.00695	0.00804	0.01012	0.01182	0.01313	0.01402	0.01428	0.01486	0.01544	0.01595	0.01608	0.01642	0.01625	0.0162	0.0166	0.01683	0.01721	0.01685	0.01537	0.01461
2875.88	0.01661	0.01632	0.01543	0.01529	0.01482	0.01509	0.01467	0.01401	0.01157	0.00543	0.00575	0.00597	0.00643	0.00646	0.00659	0.0066	0.00663	0.00652	0.00695	0.00711	0.00671	0.0078	0.00986	0.01155	0.0128	0.01373	0.01393	0.01456	0.01512	0.01561	0.01578	0.01609	0.01593	0.01589	0.01627	0.01649	0.01689	0.01652	0.01503	0.01429
2874.6	0.01636	0.01604	0.01518	0.01504	0.01459	0.01481	0.01444	0.01379	0.01135	0.00522	0.00553	0.00576	0.00619	0.00626	0.00637	0.00638	0.00638	0.00628	0.00668	0.00689	0.00647	0.00756	0.00959	0.01128	0.01251	0.01346	0.01359	0.01425	0.01481	0.01527	0.0155	0.01577	0.01563	0.01557	0.01594	0.01617	0.01656	0.0162	0.0147	0.01399
2873.31	0.01611	0.01576	0.01495	0.01479	0.01436	0.01454	0.01419	0.01357	0.01114	0.00502	0.00531	0.00554	0.00592	0.00603	0.00616	0.00618	0.00613	0.00605	0.00641	0.00668	0.00623	0.00734	0.00932	0.01102	0.01224	0.0132	0.01326	0.01394	0.01451	0.01492	0.01521	0.01546	0.01531	0.01524	0.01561	0.01584	0.01622	0.01587	0.01437	0.01368
2872.03	0.01584	0.01548	0.0147	0.01452	0.01412	0.01426	0.01393	0.01335	0.01092	0.0048	0.00506	0.0053	0.00563	0.00578	0.00594	0.00597	0.00587	0.00583	0.00615	0.00645	0.00599	0.00711	0.00905	0.01074	0.01197	0.01291	0.01294	0.01362	0.0142	0.01459	0.0149	0.01513	0.01498	0.01489	0.01528	0.0155	0.01587	0.01553	0.01405	0.01336
2870.74	0.01557	0.01521	0.01445	0.01424	0.01386	0.01399	0.01366	0.01311	0.01068	0.00456	0.00481	0.00504	0.00534	0.00551	0.00571	0.00575	0.00562	0.00559	0.0059	0.0062	0.00574	0.00688	0.00878	0.01044	0.01168	0.0126	0.01262	0.01328	0.01387	0.01427	0.01457	0.01478	0.01464	0.01454	0.01494	0.01516	0.01554	0.01518	0.01373	0.01301
2869.46	0.01529	0.01494	0.01419	0.01394	0.01358	0.01373	0.0134	0.01285	0.01042	0.00431	0.00456	0.00478	0.00507	0.00525	0.00548	0.0055	0.00537	0.00534	0.00566	0.00594	0.00551	0.00662	0.00851	0.01013	0.01136	0.01228	0.01232	0.01294	0.01355	0.01396	0.01422	0.01443	0.0143	0.0142	0.0146	0.01481	0.01521	0.01482	0.01341	0.01266
2868.17	0.015	0.01468	0.01394	0.01364	0.0133	0.01348	0.01316	0.0126	0.01015	0.00407	0.00431	0.00453	0.00482	0.005	0.00524	0.00525	0.00514	0.00509	0.00544	0.0057	0.00527	0.00635	0.00824	0.00984	0.01103	0.01196	0.01202	0.01262	0.01323	0.01365	0.01388	0.01409	0.01397	0.01388	0.01427	0.01448	0.01489	0.01447	0.01311	0.01232
2866.89	0.01471	0.01442	0.0137	0.01337	0.01302	0.01322	0.01292	0.01236	0.00989	0.00385	0.00406	0.00429	0.00458	0.00477	0.00499	0.00499	0.00492	0.00484	0.00523	0.00546	0.00503	0.00608	0.00797	0.00956	0.01071	0.01167	0.01173	0.01232	0.01292	0.01336	0.01355	0.01376	0.01363	0.01358	0.01394	0.01417	0.01455	0.01413	0.0128	0.012
2865.6	0.01441	0.01414	0.01344	0.01312	0.01276	0.01296	0.0127	0.01212	0.00965	0.00365	0.00382	0.00406	0.00436	0.00455	0.00474	0.00474	0.0047	0.00461	0.005	0.00522	0.00477	0.00581	0.0077	0.0093	0.01041	0.01138	0.01145	0.01203	0.01262	0.01306	0.01323	0.01344	0.01329	0.01327	0.01361	0.01387	0.01421	0.01381	0.0125	0.01168
2864.31	0.01411	0.01387	0.01317	0.01287	0.01252	0.01271	0.01247	0.0119	0.00943	0.00344	0.00359	0.00385	0.00415	0.00434	0.00449	0.00452	0.00448	0.00439	0.00477	0.00497	0.00454	0.00555	0.00744	0.00905	0.01013	0.01109	0.01115	0.01174	0.01231	0.01275	0.01291	0.0131	0.01295	0.01295	0.01328	0.01357	0.01385	0.01351	0.01219	0.01138
2863.03	0.01383	0.01361	0.0129	0.01264	0.0123	0.01249	0.01224	0.01168	0.00925	0.00323	0.00339	0.00365	0.00397	0.00415	0.00427	0.0043	0.00427	0.00419	0.00454	0.00472	0.00434	0.00531	0.0072	0.0088	0.00988	0.01079	0.01087	0.01145	0.01201	0.01244	0.01259	0.01278	0.01262	0.01264	0.01298	0.01329	0.01352	0.01322	0.0119	0.0111
2861.74	0.01359	0.01338	0.01264	0.01243	0.01209	0.01231	0.01201	0.01147	0.0091	0.00304	0.00322	0.00347	0.0038	0.00397	0.00409	0.0041	0.00406	0.00401	0.00436	0.00449	0.00417	0.00509	0.00698	0.00857	0.00965	0.01051	0.0106	0.01116	0.01171	0.01213	0.0123	0.0125	0.01232	0.01234	0.0127	0.01301	0.01321	0.01294	0.01163	0.01085
2860.46	0.0134	0.01317	0.01241	0.01224	0.01188	0.01214	0.01181	0.01127	0.00896	0.00288	0.00308	0.00331	0.00364	0.0038	0.00394	0.00392	0.00387	0.00384	0.00421	0.00431	0.004	0.0049	0.00677	0.00834	0.00942	0.01023	0.01034	0.01088	0.01143	0.01184	0.01203	0.01224	0.01205	0.01206	0.01244	0.01274	0.01292	0.01267	0.01139	0.01062
2859.17	0.01322	0.01295	0.01219	0.01206	0.01168	0.01196	0.01161	0.01106	0.00881	0.00272	0.00294	0.00317	0.00349	0.00362	0.00379	0.00373	0.00369	0.00367	0.00408	0.00416	0.00381	0.00474	0.00658	0.00813	0.0092	0.00998	0.0101	0.01061	0.01117	0.01157	0.0118	0.01201	0.01181	0.0118	0.01218	0.01246	0.01266	0.01241	0.01116	0.01038
2857.89	0.01303	0.01273	0.01194	0.01186	0.01147	0.01177	0.01141	0.01085	0.00863	0.00257	0.00279	0.00303	0.00336	0.00345	0.00363	0.00355	0.00353	0.00352	0.00395	0.00402	0.00362	0.00458	0.00639	0.00791	0.00899	0.00974	0.00987	0.01036	0.01092	0.01131	0.01158	0.01177	0.01158	0.01157	0.01192	0.01219	0.01241	0.01217	0.01092	0.01013
2856.6	0.01281	0.01249	0.01169	0.01161	0.01126	0.01156	0.01117	0.01064	0.00843	0.00241	0.00263	0.00289	0.00323	0.00327	0.00345	0.00337	0.00337	0.00337	0.00379	0.00387	0.00345	0.00442	0.00621	0.00769	0.00878	0.00951	0.00965	0.01011	0.01069	0.01106	0.01135	0.01151	0.01134	0.01133	0.01166	0.01192	0.01215	0.01192	0.01067	0.00987
2855.31	0.01257	0.01226	0.01145	0.01134	0.01105	0.01134	0.01092	0.01043	0.00819	0.00223	0.00247	0.00274	0.0031	0.0031	0.00325	0.00322	0.00321	0.00323	0.0036	0.00372	0.00329	0.00423	0.00601	0.00746	0.00856	0.00926	0.00943	0.00987	0.01045	0.01081	0.01109	0.01125	0.01109	0.01107	0.01139	0.01167	0.01188	0.01165	0.01039	0.00962
2854.03	0.0123	0.01202	0.01122	0.01107	0.01083	0.01109	0.01067	0.01022	0.00796	0.00204	0.0023	0.00257	0.00294	0.00294	0.00305	0.00307	0.00306	0.00309	0.0034	0.00355	0.00315	0.00402	0.0058	0.00723	0.00832	0.00901	0.0092	0.00963	0.01022	0.01057	0.01082	0.011	0.01084	0.01081	0.01112	0.01143	0.01161	0.01137	0.0101	0.00938
2852.74	0.01205	0.01179	0.01101	0.01083	0.01062	0.01083	0.01046	0.01002	0.00776	0.00185	0.00212	0.00239	0.00275	0.00278	0.00285	0.00294	0.00292	0.00294	0.0032	0.00337	0.00299	0.00381	0.00557	0.007	0.00806	0.00877	0.00895	0.0094	0.00999	0.01032	0.01055	0.01077	0.01061	0.01054	0.01087	0.01117	0.01134	0.01109	0.00981	0.00916
2851.46	0.01182	0.01159	0.01081	0.01063	0.01042	0.01059	0.0103	0.00985	0.00759	0.00165	0.00193	0.0022	0.00255	0.00261	0.00265	0.00279	0.00277	0.00276	0.003	0.00318	0.00281	0.0036	0.00533	0.00676	0.00781	0.00854	0.00868	0.00919	0.00976	0.01007	0.01027	0.01053	0.01038	0.01029	0.01061	0.01091	0.01109	0.01081	0.00953	0.00894
2850.17	0.01163	0.01141	0.01062	0.01047	0.01025	0.0104	0.01017	0.00971	0.00745	0.00145	0.00172	0.002	0.00234	0.00241	0.00245	0.0026	0.0026	0.00254	0.0028	0.00297	0.0026	0.0034	0.00508	0.00651	0.00755	0.00828	0.00841	0.00896	0.00951	0.0098	0.00998	0.01027	0.01011	0.01004	0.01035	0.01061	0.01084	0.01052	0.00924	0.00869
2848.89	0.01147	0.01124	0.01044	0.01032	0.01011	0.01025	0.01005	0.00959	0.0073	0.00123	0.00149	0.00177	0.0021	0.00218	0.00222	0.00235	0.00237	0.0023	0.00258	0.00273	0.00235	0.00319	0.00482	0.00625	0.00727	0.008	0.00811	0.00869	0.00923	0.00952	0.00967	0.00998	0.00979	0.00976	0.01005	0.01028	0.01056	0.01022	0.00893	0.00841
2847.6	0.0113	0.01105	0.01024	0.01016	0.00997	0.0101	0.0099	0.00944	0.00711	0.00098141	0.00124	0.00152	0.00181	0.0019	0.00196	0.00205	0.0021	0.00203	0.00232	0.00244	0.00206	0.00295	0.00452	0.00595	0.00696	0.00769	0.00779	0.00836	0.0089	0.0092	0.00934	0.00963	0.0094	0.00944	0.00972	0.00993	0.01024	0.00989	0.0086	0.0081
2846.32	0.01109	0.01081	0.01001	0.00998	0.00979	0.00991	0.00971	0.00924	0.00686	0.000693936	0.00096465	0.00125	0.0015	0.00159	0.00165	0.00172	0.00178	0.00174	0.00204	0.00213	0.00174	0.00265	0.0042	0.00561	0.00661	0.00735	0.00745	0.00796	0.00852	0.00883	0.009	0.00925	0.00899	0.00908	0.00937	0.00955	0.00987	0.00953	0.00824	0.00775
2845.03	0.01081	0.01051	0.00974	0.00975	0.00955	0.00965	0.00946	0.00895	0.00654	0.000380691	0.000671509	0.000949992	0.00118	0.00126	0.00132	0.00137	0.00145	0.00142	0.00173	0.00181	0.00139	0.00232	0.00387	0.00524	0.00624	0.007	0.00708	0.00754	0.0081	0.00843	0.00864	0.00884	0.00857	0.00867	0.00899	0.00916	0.00947	0.00914	0.00788	0.00736
2843.74	0.01048	0.01018	0.00943	0.00948	0.00928	0.00933	0.00916	0.00861	0.0062	6.22861e-05	0.000361596	0.000643432	0.000864104	0.000931002	0.000998352	0.00103	0.00112	0.00108	0.00142	0.0015	0.00103	0.00198	0.00354	0.00486	0.00587	0.00664	0.00671	0.00713	0.00767	0.00802	0.00828	0.00842	0.00817	0.00826	0.0086	0.00877	0.00907	0.00874	0.00752	0.00695
2842.46	0.01013	0.00983	0.00912	0.00919	0.00898	0.00899	0.00883	0.00827	0.00587	-0.000242277	4.81247e-05	0.000336985	0.000568828	0.000616549	0.000698966	0.000721834	0.000804686	0.000734799	0.00111	0.00121	0.000700003	0.00164	0.0032	0.00449	0.00551	0.00627	0.00634	0.00675	0.00726	0.00765	0.00793	0.00802	0.00781	0.00785	0.00822	0.0084	0.00868	0.00837	0.00718	0.00654
2841.17	0.00979	0.00951	0.00881	0.0089	0.00868	0.00867	0.00852	0.00797	0.00559	-0.00052403	-0.000249107	4.1782e-05	0.000298205	0.000328565	0.00042979	0.000448032	0.000523704	0.000427044	0.000812621	0.000928694	0.000410512	0.00133	0.00288	0.00416	0.00517	0.00592	0.00599	0.0064	0.00691	0.00731	0.00759	0.00765	0.00748	0.00749	0.00787	0.00805	0.00832	0.00803	0.00685	0.00618
2839.89	0.00947	0.00922	0.00852	0.00863	0.00839	0.00839	0.00823	0.00772	0.00535	-0.000784671	-0.000516222	-0.000233325	5.15161e-05	7.31081e-05	0.000183907	0.000196493	0.000280746	0.000173004	0.000525492	0.00066985	0.000168576	0.00106	0.0026	0.00386	0.00485	0.00559	0.00567	0.00609	0.00661	0.00701	0.00727	0.00732	0.00717	0.00717	0.00755	0.00773	0.00798	0.00772	0.00654	0.00588
2838.6	0.0092	0.00895	0.00826	0.00838	0.00811	0.00815	0.00798	0.0075	0.00513	-0.00103	-0.000756247	-0.000486384	-0.000180698	-0.000155443	-5.17688e-05	-5.52889e-05	5.83768e-05	-3.81542e-05	0.000249379	0.000421913	-4.3331e-05	0.000823618	0.00236	0.00361	0.00454	0.00529	0.00536	0.00579	0.00634	0.00671	0.00696	0.00702	0.00689	0.00688	0.00725	0.00744	0.00766	0.00743	0.00624	0.00561
2837.32	0.00895	0.00869	0.00802	0.00815	0.00785	0.00793	0.00775	0.00728	0.0049	-0.00127	-0.000983588	-0.000724513	-0.000411651	-0.000373219	-0.000290395	-0.000316677	-0.000168278	-0.000236896	-1.56866e-05	0.0001736	-0.000249055	0.000596149	0.00214	0.00338	0.00426	0.005	0.00506	0.00549	0.00606	0.00641	0.00666	0.00675	0.00659	0.00659	0.00695	0.00714	0.00736	0.00715	0.00595	0.00534
2836.03	0.00872	0.00843	0.00778	0.00791	0.0076	0.00771	0.00752	0.00704	0.00467	-0.00151	-0.00121	-0.000957708	-0.000647236	-0.000594556	-0.00053825	-0.000574392	-0.000410461	-0.000449614	-0.000267061	-8.03944e-05	-0.000460319	0.000360042	0.00192	0.00314	0.00399	0.00472	0.00476	0.0052	0.00577	0.00611	0.00636	0.00648	0.00629	0.00629	0.00664	0.00684	0.00706	0.00686	0.00568	0.00505
2834.75	0.00847	0.00819	0.00753	0.00766	0.00735	0.00749	0.00728	0.00679	0.00445	-0.00173	-0.00142	-0.00119	-0.000880937	-0.00082162	-0.00078834	-0.000805032	-0.00065742	-0.000680836	-0.000499777	-0.000331059	-0.00067148	0.000107414	0.00166	0.00289	0.00373	0.00445	0.00446	0.0049	0.00547	0.00581	0.00607	0.00621	0.00599	0.00597	0.00633	0.00654	0.00676	0.00657	0.00541	0.00474
2833.46	0.00822	0.00795	0.00728	0.0074	0.00711	0.00727	0.00704	0.00655	0.00423	-0.00194	-0.00162	-0.0014	-0.0011	-0.00105	-0.00102	-0.000995623	-0.000889152	-0.00091576	-0.00071092	-0.000561363	-0.000871224	-0.000154253	0.00138	0.00262	0.00348	0.00419	0.00418	0.00463	0.00518	0.00552	0.00578	0.00594	0.00571	0.00566	0.00602	0.00625	0.00646	0.00627	0.00514	0.00444
2832.17	0.00798	0.00771	0.00704	0.00713	0.00688	0.00706	0.00682	0.00632	0.00403	-0.00212	-0.00181	-0.00159	-0.0013	-0.00127	-0.00124	-0.00115	-0.0011	-0.00114	-0.000904962	-0.00076188	-0.00106	-0.000408392	0.00111	0.00235	0.00325	0.00393	0.00392	0.00437	0.00492	0.00525	0.00549	0.00567	0.00544	0.00538	0.00572	0.00597	0.00616	0.00597	0.00487	0.00417
2830.89	0.00775	0.00747	0.00682	0.00688	0.00667	0.00686	0.00661	0.00611	0.00383	-0.0023	-0.002	-0.00176	-0.00148	-0.00148	-0.00142	-0.0013	-0.00129	-0.00134	-0.00109	-0.000940815	-0.00125	-0.000640102	0.000853885	0.00209	0.00302	0.00368	0.00366	0.00413	0.00468	0.005	0.00519	0.00539	0.00516	0.00513	0.00543	0.00569	0.00588	0.00567	0.0046	0.00391
2829.6	0.00755	0.00722	0.00662	0.00666	0.00647	0.00664	0.00641	0.00591	0.00363	-0.00249	-0.0022	-0.00192	-0.00166	-0.00169	-0.0016	-0.00147	-0.00149	-0.00153	-0.00128	-0.00112	-0.00145	-0.000844201	0.000629459	0.00185	0.00279	0.00342	0.00341	0.00389	0.00444	0.00477	0.0049	0.00512	0.00488	0.00489	0.00515	0.00543	0.00561	0.00539	0.00432	0.00367
2828.32	0.00736	0.00698	0.00643	0.00646	0.00628	0.00644	0.00622	0.00573	0.00343	-0.00268	-0.00241	-0.0021	-0.00184	-0.00189	-0.00177	-0.00165	-0.00169	-0.00172	-0.00146	-0.00131	-0.00167	-0.00103	0.000425929	0.00162	0.00257	0.00316	0.00316	0.00364	0.00419	0.00455	0.00464	0.00485	0.00459	0.00465	0.00488	0.00518	0.00534	0.00512	0.00405	0.00341
2827.03	0.00718	0.00677	0.00625	0.00629	0.00608	0.00626	0.00604	0.00555	0.00325	-0.00287	-0.0026	-0.0023	-0.00203	-0.00206	-0.00194	-0.00185	-0.0019	-0.00192	-0.00164	-0.00151	-0.00189	-0.00121	0.000227053	0.00141	0.00235	0.00291	0.00294	0.00339	0.00392	0.00432	0.00441	0.00459	0.00432	0.00441	0.00463	0.00492	0.00509	0.00485	0.0038	0.00314
2825.75	0.00698	0.00657	0.00608	0.00612	0.00588	0.00611	0.00588	0.00539	0.00308	-0.00306	-0.00277	-0.00251	-0.00222	-0.00222	-0.00212	-0.00205	-0.0021	-0.00213	-0.00182	-0.00172	-0.00209	-0.00139	1.87418e-05	0.0012	0.00213	0.00266	0.00272	0.00314	0.00366	0.00407	0.0042	0.00434	0.00406	0.00418	0.00438	0.00466	0.00484	0.0046	0.00356	0.00288
2824.46	0.00678	0.00638	0.00589	0.00595	0.00567	0.00596	0.00572	0.00521	0.00291	-0.00323	-0.00294	-0.00271	-0.00242	-0.00237	-0.00232	-0.00225	-0.0023	-0.00235	-0.002	-0.00193	-0.00228	-0.00159	-0.000200829	0.000985872	0.0019	0.00242	0.00251	0.00289	0.0034	0.00378	0.00398	0.00408	0.00381	0.00395	0.00412	0.00438	0.00459	0.00433	0.00332	0.00264
2823.17	0.00656	0.00619	0.00569	0.00575	0.00547	0.00579	0.00553	0.00503	0.00274	-0.00339	-0.00312	-0.00289	-0.00262	-0.00254	-0.00253	-0.00246	-0.00248	-0.00255	-0.00219	-0.00213	-0.00245	-0.00179	-0.000420754	0.000769261	0.00166	0.00219	0.00228	0.00265	0.00314	0.00348	0.00373	0.00381	0.00356	0.0037	0.00385	0.00409	0.00434	0.00406	0.00307	0.00242
2821.89	0.00634	0.006	0.00548	0.00555	0.00527	0.00559	0.00533	0.00484	0.00257	-0.00355	-0.00331	-0.00305	-0.0028	-0.00273	-0.00274	-0.00266	-0.00263	-0.00273	-0.00237	-0.0023	-0.00262	-0.00199	-0.000627592	0.000549855	0.00142	0.00197	0.00204	0.0024	0.00289	0.00319	0.00347	0.00354	0.00331	0.00344	0.00358	0.00383	0.0041	0.00379	0.00283	0.00219
2820.6	0.00612	0.00581	0.00528	0.00535	0.00509	0.00538	0.00513	0.00466	0.0024	-0.00372	-0.00351	-0.0032	-0.00296	-0.00293	-0.00294	-0.00286	-0.00277	-0.00289	-0.00254	-0.00244	-0.00276	-0.00216	-0.000815832	0.000334316	0.00118	0.00176	0.00179	0.00217	0.00264	0.00293	0.00322	0.0033	0.00307	0.00318	0.00334	0.00359	0.00388	0.00354	0.00261	0.00195
2819.32	0.0059	0.00564	0.00509	0.00517	0.00494	0.00518	0.00494	0.00449	0.00225	-0.00388	-0.00369	-0.00334	-0.00311	-0.00311	-0.00311	-0.00304	-0.00292	-0.00303	-0.0027	-0.00258	-0.0029	-0.00231	-0.000989063	0.000130821	0.000970461	0.00157	0.00156	0.00196	0.00239	0.00271	0.00298	0.00307	0.00285	0.00292	0.00312	0.00337	0.00367	0.00332	0.0024	0.00171
2818.03	0.0057	0.00546	0.00493	0.00501	0.00481	0.005	0.00478	0.00433	0.0021	-0.00404	-0.00384	-0.00347	-0.00325	-0.00328	-0.00324	-0.00319	-0.00309	-0.00316	-0.00286	-0.00271	-0.00305	-0.00244	-0.00115	-5.50818e-05	0.00079107	0.00138	0.00135	0.00175	0.00216	0.00251	0.00276	0.00287	0.00263	0.00267	0.00293	0.00317	0.00345	0.00312	0.0022	0.00148
2816.75	0.00551	0.00528	0.00477	0.00486	0.00469	0.00483	0.00464	0.00418	0.00195	-0.00419	-0.00398	-0.00361	-0.0034	-0.00342	-0.00336	-0.00332	-0.00327	-0.00327	-0.00302	-0.00284	-0.00323	-0.00258	-0.00131	-0.000224684	0.000632233	0.00119	0.00115	0.00155	0.00194	0.00231	0.00255	0.00267	0.00241	0.00242	0.00274	0.00296	0.00322	0.00293	0.00201	0.00126
2815.46	0.00533	0.0051	0.0046	0.00471	0.00456	0.00464	0.0045	0.00403	0.00181	-0.00434	-0.0041	-0.00376	-0.00356	-0.00355	-0.00348	-0.00344	-0.00344	-0.00339	-0.00319	-0.00299	-0.00343	-0.00273	-0.00146	-0.000386719	0.000472365	0.000980398	0.000955518	0.00134	0.00175	0.00211	0.00234	0.00247	0.00218	0.00219	0.00255	0.00275	0.00299	0.00274	0.00182	0.00107
2814.18	0.00516	0.00492	0.00444	0.00456	0.00443	0.00445	0.00436	0.00388	0.00167	-0.00447	-0.00422	-0.00391	-0.00371	-0.0037	-0.00362	-0.00357	-0.0036	-0.00352	-0.00334	-0.00314	-0.00362	-0.00291	-0.00162	-0.0005519	0.000293024	0.000776496	0.00076436	0.00114	0.00158	0.0019	0.00213	0.00226	0.00195	0.00198	0.00236	0.00255	0.00278	0.00254	0.00162	0.000889213
2812.89	0.00501	0.00474	0.00428	0.00441	0.0043	0.00427	0.00422	0.00372	0.00152	-0.00462	-0.00435	-0.00406	-0.00385	-0.00386	-0.00378	-0.00371	-0.00374	-0.00366	-0.00349	-0.00329	-0.0038	-0.00309	-0.00178	-0.000725443	8.99372e-05	0.000586221	0.000567299	0.00091964	0.00139	0.00169	0.00192	0.00205	0.00174	0.00179	0.00217	0.00235	0.00258	0.00232	0.00143	0.000706692
2811.6	0.00486	0.00455	0.00413	0.00426	0.00417	0.0041	0.00407	0.00356	0.00136	-0.00476	-0.00449	-0.00423	-0.00398	-0.00402	-0.00395	-0.00387	-0.00389	-0.00383	-0.00364	-0.00344	-0.00396	-0.00327	-0.00196	-0.0009077	-0.000126305	0.000411186	0.000363151	0.000697047	0.0012	0.00147	0.0017	0.00185	0.00154	0.00161	0.00196	0.00216	0.00237	0.00211	0.00124	0.000512352
2810.32	0.00471	0.00435	0.00397	0.0041	0.00401	0.00394	0.00391	0.0034	0.00119	-0.00491	-0.00464	-0.0044	-0.00412	-0.00417	-0.00412	-0.00403	-0.00402	-0.00399	-0.00378	-0.00359	-0.00411	-0.00344	-0.00215	-0.0011	-0.000339439	0.000234797	0.000153919	0.000474127	0.000975884	0.00125	0.00148	0.00166	0.00137	0.00141	0.00174	0.00198	0.00215	0.00191	0.00105	0.000311624
2809.03	0.00454	0.00416	0.0038	0.00392	0.00383	0.00379	0.00373	0.00324	0.00101	-0.00507	-0.0048	-0.00456	-0.00427	-0.00432	-0.00428	-0.00418	-0.00415	-0.00417	-0.00392	-0.00375	-0.00425	-0.0036	-0.00235	-0.00131	-0.000538146	3.22551e-05	-5.89125e-05	0.000257512	0.000740115	0.00103	0.00125	0.00147	0.00119	0.0012	0.00151	0.00178	0.00192	0.0017	0.000846571	0.000115415
2807.75	0.00436	0.00398	0.00361	0.00374	0.00363	0.00364	0.00352	0.00308	0.000834692	-0.00523	-0.00496	-0.00473	-0.00443	-0.00446	-0.00443	-0.00433	-0.00428	-0.00434	-0.00406	-0.00392	-0.00439	-0.00376	-0.00254	-0.00152	-0.000720533	-0.000205486	-0.000273632	4.8047e-05	0.000507532	0.000813451	0.00101	0.00128	0.000985691	0.000974664	0.00126	0.00157	0.00169	0.00149	0.000628733	-7.26817e-05
2806.46	0.00419	0.00384	0.00343	0.00356	0.00343	0.00351	0.00332	0.00292	0.000682476	-0.00538	-0.00512	-0.00488	-0.00459	-0.00459	-0.00457	-0.00448	-0.00441	-0.0045	-0.00421	-0.00407	-0.00453	-0.00392	-0.0027	-0.00172	-0.000891839	-0.000457837	-0.000484522	-0.000158238	0.000303023	0.000617923	0.000791745	0.00108	0.000771206	0.000744212	0.00103	0.00135	0.00149	0.00127	0.000399371	-0.000260542
2805.18	0.00403	0.00372	0.00325	0.00341	0.00327	0.00339	0.00313	0.00278	0.000555013	-0.00553	-0.00526	-0.00504	-0.00473	-0.00473	-0.00472	-0.00463	-0.00455	-0.00465	-0.00436	-0.00421	-0.00467	-0.00408	-0.00285	-0.00189	-0.00106	-0.000690141	-0.000682956	-0.00036577	0.000138175	0.000443757	0.000594541	0.000880575	0.000556076	0.000523004	0.000814152	0.00112	0.00131	0.00107	0.000169742	-0.000458302
2803.89	0.00389	0.0036	0.00307	0.00327	0.00314	0.00327	0.00297	0.00264	0.000439844	-0.00568	-0.0054	-0.00519	-0.00486	-0.00488	-0.00487	-0.00478	-0.0047	-0.00479	-0.0045	-0.00434	-0.00481	-0.00424	-0.00301	-0.00203	-0.00123	-0.000882694	-0.000864042	-0.000576047	-3.05453e-06	0.000271681	0.000410253	0.000668735	0.000346233	0.000317478	0.000605351	0.000889835	0.00113	0.000873312	-5.19759e-05	-0.000666673
2802.61	0.00374	0.00348	0.00288	0.00312	0.00302	0.00315	0.00284	0.00249	0.000318773	-0.00582	-0.00553	-0.00535	-0.005	-0.00503	-0.00502	-0.00494	-0.00486	-0.00492	-0.00464	-0.00448	-0.00498	-0.0044	-0.00318	-0.00217	-0.00141	-0.00104	-0.00103	-0.000784774	-0.000155133	8.34385e-05	0.000217652	0.000442047	0.000138305	0.000128517	0.000400822	0.000662254	0.000936269	0.000689009	-0.000262456	-0.000874996
2801.32	0.00358	0.00334	0.00271	0.00296	0.00289	0.003	0.00272	0.00233	0.000183001	-0.00595	-0.00567	-0.00549	-0.00513	-0.00517	-0.00517	-0.00509	-0.00502	-0.00506	-0.00477	-0.00463	-0.00515	-0.00456	-0.00337	-0.00231	-0.00159	-0.00119	-0.0012	-0.000980127	-0.00034275	-0.000117558	9.42259e-06	0.000213845	-6.67289e-05	-4.38486e-05	0.000204185	0.000435206	0.000732906	0.000514996	-0.000458716	-0.00107
2800.03	0.00342	0.0032	0.00256	0.0028	0.00275	0.00285	0.0026	0.00217	3.83388e-05	-0.00608	-0.0058	-0.0056	-0.00526	-0.0053	-0.0053	-0.00521	-0.00515	-0.00518	-0.0049	-0.00477	-0.00532	-0.0047	-0.00355	-0.00246	-0.00175	-0.00134	-0.00138	-0.00115	-0.000559346	-0.000311141	-0.000196948	7.42934e-06	-0.000257437	-0.000198914	2.20813e-05	0.000219853	0.000528395	0.000351674	-0.000636845	-0.00124
2798.75	0.00326	0.00306	0.00244	0.00264	0.0026	0.00269	0.00246	0.00203	-0.000105343	-0.00621	-0.00592	-0.00568	-0.00539	-0.00543	-0.00542	-0.00532	-0.00527	-0.00531	-0.00501	-0.00489	-0.00545	-0.00483	-0.0037	-0.00263	-0.0019	-0.0015	-0.00157	-0.00129	-0.000773508	-0.000484677	-0.000376995	-0.000164811	-0.000424167	-0.000342026	-0.000145817	2.72329e-05	0.000330741	0.000191961	-0.000796764	-0.00139
2797.46	0.00312	0.00292	0.00234	0.00249	0.00245	0.00254	0.00232	0.00192	-0.000246106	-0.00633	-0.00604	-0.00577	-0.00552	-0.00555	-0.00554	-0.00543	-0.0054	-0.00544	-0.00512	-0.00501	-0.00556	-0.00497	-0.00383	-0.00282	-0.00205	-0.00167	-0.00177	-0.00141	-0.000957914	-0.000646667	-0.00052584	-0.000313004	-0.000574651	-0.000487987	-0.00030871	-0.000143385	0.000141179	2.146e-05	-0.000946343	-0.00153
2796.18	0.00297	0.00278	0.00222	0.00235	0.00229	0.00238	0.00217	0.00182	-0.000388737	-0.00645	-0.00617	-0.00587	-0.00566	-0.00569	-0.00568	-0.00555	-0.00554	-0.00557	-0.00524	-0.00514	-0.00565	-0.00511	-0.00395	-0.00301	-0.0022	-0.00185	-0.00196	-0.00154	-0.00111	-0.000815367	-0.000661245	-0.000461043	-0.000731439	-0.000650648	-0.00047692	-0.000303381	-4.39522e-05	-0.000169727	-0.0011	-0.00167
2794.89	0.00282	0.00261	0.00209	0.00222	0.00214	0.00221	0.00202	0.00172	-0.000532872	-0.00659	-0.0063	-0.00599	-0.0058	-0.00584	-0.00584	-0.00568	-0.0057	-0.00571	-0.00538	-0.00527	-0.00575	-0.00524	-0.00408	-0.00319	-0.00238	-0.00203	-0.00215	-0.00169	-0.00126	-0.000997534	-0.000802241	-0.000626661	-0.000911678	-0.000828079	-0.00065163	-0.000464974	-0.000226961	-0.000375753	-0.00126	-0.00182
2793.61	0.00266	0.00245	0.00194	0.0021	0.00199	0.00207	0.00189	0.0016	-0.000668172	-0.00673	-0.00644	-0.00614	-0.00594	-0.006	-0.006	-0.00582	-0.00585	-0.00584	-0.00554	-0.00541	-0.00587	-0.00535	-0.00423	-0.00336	-0.00257	-0.00219	-0.00233	-0.00186	-0.00141	-0.00118	-0.000950786	-0.000809373	-0.00111	-0.001	-0.000822601	-0.000633692	-0.000404823	-0.000578166	-0.00143	-0.00199
2792.32	0.0025	0.0023	0.00179	0.00198	0.00186	0.00197	0.00176	0.00148	-0.000784309	-0.00687	-0.00658	-0.00629	-0.00607	-0.00615	-0.00613	-0.00596	-0.00599	-0.00598	-0.00569	-0.00555	-0.006	-0.00545	-0.00439	-0.00352	-0.00275	-0.00234	-0.00249	-0.00203	-0.00157	-0.00135	-0.0011	-0.00099335	-0.0013	-0.00116	-0.000977492	-0.000808081	-0.000572427	-0.00076095	-0.0016	-0.00217
2791.03	0.00234	0.00216	0.00166	0.00186	0.00174	0.0019	0.00166	0.00135	-0.000882487	-0.007	-0.00671	-0.00642	-0.00619	-0.00627	-0.00624	-0.00609	-0.00612	-0.00611	-0.00584	-0.00568	-0.00614	-0.00554	-0.00453	-0.00365	-0.00292	-0.00248	-0.00264	-0.00219	-0.00173	-0.00151	-0.00124	-0.00116	-0.00146	-0.00131	-0.00112	-0.000982244	-0.000729268	-0.000921804	-0.00177	-0.00235
2789.75	0.00217	0.00203	0.00156	0.00174	0.00165	0.00184	0.00156	0.00122	-0.000974548	-0.00711	-0.00684	-0.00655	-0.00628	-0.00637	-0.00633	-0.00621	-0.00622	-0.00622	-0.00595	-0.00581	-0.00627	-0.00564	-0.00466	-0.00376	-0.00307	-0.00261	-0.00277	-0.00234	-0.00189	-0.00165	-0.00139	-0.00131	-0.00159	-0.00145	-0.00125	-0.00115	-0.000880782	-0.00107	-0.00193	-0.00253
2788.46	0.00201	0.0019	0.00148	0.00161	0.00157	0.00176	0.00147	0.0011	-0.00107	-0.00719	-0.00695	-0.00666	-0.00637	-0.00645	-0.00643	-0.00633	-0.00632	-0.00632	-0.00606	-0.00594	-0.0064	-0.00577	-0.00478	-0.00386	-0.00321	-0.00275	-0.0029	-0.00249	-0.00205	-0.00181	-0.00156	-0.00144	-0.00171	-0.0016	-0.0014	-0.00131	-0.00103	-0.00122	-0.00208	-0.0027
2787.18	0.00187	0.00176	0.00138	0.00148	0.00148	0.00165	0.00137	0.000968386	-0.00119	-0.00726	-0.00705	-0.00677	-0.00646	-0.00652	-0.00654	-0.00645	-0.00641	-0.00643	-0.00616	-0.00605	-0.00653	-0.00592	-0.00491	-0.00398	-0.00336	-0.0029	-0.00302	-0.00264	-0.00222	-0.00197	-0.00175	-0.00158	-0.00184	-0.00177	-0.00157	-0.00147	-0.00119	-0.00138	-0.00221	-0.00287
2785.89	0.00174	0.00162	0.00125	0.00134	0.00137	0.0015	0.00126	0.000846519	-0.00131	-0.00733	-0.00714	-0.00688	-0.00657	-0.00659	-0.00666	-0.0066	-0.00653	-0.00655	-0.00627	-0.00618	-0.00666	-0.00607	-0.00504	-0.00413	-0.00351	-0.00306	-0.00316	-0.0028	-0.0024	-0.00214	-0.00193	-0.00173	-0.002	-0.00196	-0.00176	-0.00164	-0.00136	-0.00156	-0.00235	-0.00303
2784.61	0.00163	0.00147	0.00108	0.0012	0.00122	0.00134	0.00112	0.000734566	-0.00145	-0.00744	-0.00723	-0.007	-0.00669	-0.00669	-0.00679	-0.00675	-0.00666	-0.00667	-0.0064	-0.00631	-0.00681	-0.00624	-0.0052	-0.00432	-0.00367	-0.00323	-0.00332	-0.00298	-0.00258	-0.00233	-0.00212	-0.00189	-0.00218	-0.00218	-0.00196	-0.00182	-0.00154	-0.00176	-0.0025	-0.0032
2783.32	0.0015	0.00133	0.000902753	0.00107	0.00105	0.00118	0.000964079	0.000631377	-0.0016	-0.00757	-0.00733	-0.00712	-0.00684	-0.00682	-0.00695	-0.00691	-0.0068	-0.00681	-0.00653	-0.00645	-0.00695	-0.00639	-0.00536	-0.00453	-0.00384	-0.00342	-0.0035	-0.00316	-0.00276	-0.00252	-0.00232	-0.00208	-0.00238	-0.00239	-0.00217	-0.002	-0.00173	-0.00195	-0.00267	-0.00336
2782.04	0.00137	0.00118	0.000737625	0.000947527	0.000890769	0.00103	0.000815267	0.000530831	-0.00174	-0.00772	-0.00746	-0.00724	-0.00699	-0.00698	-0.00712	-0.00706	-0.00695	-0.00695	-0.00667	-0.00661	-0.00709	-0.00654	-0.00552	-0.00472	-0.00401	-0.0036	-0.0037	-0.00334	-0.00294	-0.00272	-0.00252	-0.00229	-0.00259	-0.0026	-0.00237	-0.00216	-0.00192	-0.00213	-0.00286	-0.00352
2780.75	0.00122	0.00102	0.000593868	0.000832851	0.000772788	0.000884258	0.000680531	0.000425748	-0.00187	-0.00788	-0.00759	-0.00737	-0.00714	-0.00715	-0.00729	-0.00717	-0.00708	-0.00709	-0.00681	-0.00676	-0.00724	-0.00667	-0.00568	-0.0049	-0.00416	-0.00377	-0.0039	-0.00352	-0.00311	-0.00291	-0.00274	-0.00252	-0.00278	-0.0028	-0.00256	-0.00231	-0.0021	-0.0023	-0.00304	-0.0037
2779.46	0.00109	0.000836845	0.00046016	0.000721886	0.000691291	0.000749942	0.000563022	0.000311235	-0.002	-0.00802	-0.00772	-0.00751	-0.00727	-0.0073	-0.00744	-0.00727	-0.00721	-0.00721	-0.00694	-0.00689	-0.00739	-0.0068	-0.00582	-0.00505	-0.0043	-0.00393	-0.00408	-0.00369	-0.00327	-0.00308	-0.00295	-0.00274	-0.00296	-0.00296	-0.00273	-0.00245	-0.00226	-0.00248	-0.00321	-0.00388
2778.18	0.000981643	0.000650509	0.000324161	0.000615124	0.000619764	0.000624663	0.000458398	0.00018414	-0.0021	-0.00814	-0.00784	-0.00763	-0.00738	-0.00743	-0.00756	-0.00734	-0.00733	-0.00731	-0.00707	-0.00699	-0.00752	-0.00691	-0.00596	-0.00519	-0.00443	-0.00406	-0.00422	-0.00383	-0.00342	-0.00324	-0.00314	-0.00293	-0.00311	-0.00312	-0.0029	-0.0026	-0.00241	-0.00265	-0.00337	-0.00405
2776.89	0.000879408	0.000478118	0.000185979	0.000511238	0.000525959	0.000506729	0.000356777	4.25327e-05	-0.0022	-0.00825	-0.00795	-0.00774	-0.00749	-0.00753	-0.00766	-0.00742	-0.00745	-0.0074	-0.00719	-0.00707	-0.00764	-0.00703	-0.00609	-0.00531	-0.00454	-0.00419	-0.00433	-0.00396	-0.00356	-0.00337	-0.00329	-0.00307	-0.00326	-0.00327	-0.00305	-0.00276	-0.00256	-0.00281	-0.00352	-0.00419
2775.61	0.000767446	0.000335767	5.5995e-05	0.00040647	0.00039634	0.000393153	0.000249094	-0.000110105	-0.00229	-0.00834	-0.00806	-0.00785	-0.00759	-0.00762	-0.00774	-0.00752	-0.00756	-0.00749	-0.0073	-0.00716	-0.00773	-0.00716	-0.00621	-0.0054	-0.00464	-0.00432	-0.00443	-0.00409	-0.00371	-0.00351	-0.00341	-0.00319	-0.00341	-0.00343	-0.00321	-0.00291	-0.00272	-0.00295	-0.00367	-0.00431
2774.32	0.000643069	0.000224101	-5.77219e-05	0.000299604	0.0002435	0.000283958	0.000134343	-0.000261059	-0.00237	-0.00842	-0.00816	-0.00797	-0.00769	-0.00772	-0.00782	-0.00764	-0.00765	-0.00757	-0.0074	-0.00725	-0.00779	-0.00727	-0.00632	-0.00548	-0.00475	-0.00446	-0.00455	-0.00423	-0.00386	-0.00365	-0.00351	-0.00332	-0.00357	-0.0036	-0.00336	-0.00306	-0.00288	-0.00307	-0.00381	-0.00443
2773.04	0.000520879	0.000127818	-0.000158859	0.000193334	9.05844e-05	0.000180981	1.94667e-05	-0.00039484	-0.00246	-0.00851	-0.00825	-0.00809	-0.00779	-0.00781	-0.0079	-0.00777	-0.00774	-0.00767	-0.00748	-0.00736	-0.00784	-0.00738	-0.00643	-0.00557	-0.00487	-0.0046	-0.00469	-0.00439	-0.00401	-0.00379	-0.00361	-0.00346	-0.00372	-0.00376	-0.00352	-0.00321	-0.00302	-0.00319	-0.00394	-0.00456
2771.75	0.000412948	3.03135e-05	-0.000260335	8.90051e-05	-4.69546e-05	8.20145e-05	-8.95562e-05	-0.00050469	-0.00255	-0.00862	-0.00833	-0.00819	-0.0079	-0.00791	-0.00798	-0.00788	-0.00783	-0.00778	-0.00755	-0.00748	-0.0079	-0.00748	-0.00652	-0.00567	-0.00501	-0.00473	-0.00485	-0.00454	-0.00416	-0.00393	-0.00374	-0.00361	-0.00387	-0.00392	-0.00366	-0.00336	-0.00316	-0.00333	-0.00407	-0.0047
2770.47	0.00031209	-7.03524e-05	-0.000372753	-1.51171e-05	-0.000164862	-1.83269e-05	-0.000193429	-0.000594504	-0.00265	-0.00873	-0.00842	-0.00827	-0.008	-0.008	-0.00806	-0.00798	-0.00792	-0.00789	-0.00763	-0.0076	-0.00799	-0.00758	-0.00661	-0.00579	-0.00516	-0.00485	-0.00501	-0.00467	-0.0043	-0.00407	-0.00389	-0.00376	-0.004	-0.00408	-0.00381	-0.0035	-0.00329	-0.00349	-0.00421	-0.00485
2769.18	0.000197633	-0.00016155	-0.000496261	-0.000118335	-0.000265302	-0.000119577	-0.000294845	-0.000669258	-0.00275	-0.00883	-0.0085	-0.00833	-0.0081	-0.00809	-0.00816	-0.00807	-0.00804	-0.00799	-0.00773	-0.00771	-0.00809	-0.00768	-0.0067	-0.00592	-0.00532	-0.00495	-0.00515	-0.0048	-0.00443	-0.0042	-0.00405	-0.00389	-0.00412	-0.00422	-0.00393	-0.00364	-0.00344	-0.00366	-0.00435	-0.005
2767.89	5.57878e-05	-0.00023405	-0.000621802	-0.000215525	-0.000355269	-0.000214076	-0.000392254	-0.000730095	-0.00284	-0.00892	-0.00858	-0.00838	-0.00818	-0.00817	-0.00826	-0.00815	-0.00816	-0.00809	-0.00783	-0.00779	-0.00821	-0.00777	-0.00679	-0.00605	-0.00547	-0.00506	-0.00527	-0.00493	-0.00455	-0.00433	-0.00419	-0.004	-0.00425	-0.00435	-0.00405	-0.00379	-0.00358	-0.00382	-0.00449	-0.00514
2766.61	-0.000107413	-0.000296604	-0.00073821	-0.000305502	-0.000446045	-0.000297483	-0.000481419	-0.000781415	-0.00293	-0.009	-0.00866	-0.00844	-0.00824	-0.00826	-0.00836	-0.00824	-0.00828	-0.00818	-0.00792	-0.00786	-0.00831	-0.00786	-0.00688	-0.00616	-0.00559	-0.00518	-0.00537	-0.00506	-0.00466	-0.00445	-0.0043	-0.0041	-0.00438	-0.00447	-0.00416	-0.00394	-0.00372	-0.00397	-0.00462	-0.00527
2765.32	-0.000269545	-0.000369701	-0.000837328	-0.00039753	-0.000545851	-0.000376736	-0.000562914	-0.000837845	-0.00301	-0.00908	-0.00874	-0.00851	-0.00831	-0.00834	-0.00845	-0.00833	-0.00837	-0.00828	-0.00799	-0.00792	-0.00839	-0.00796	-0.00697	-0.00627	-0.0057	-0.0053	-0.00547	-0.00518	-0.00476	-0.00456	-0.00439	-0.00422	-0.00451	-0.00458	-0.00428	-0.00409	-0.00385	-0.0041	-0.00475	-0.00538
2764.04	-0.000404927	-0.000466215	-0.000916741	-0.000502208	-0.000652199	-0.000462698	-0.000643618	-0.000913951	-0.0031	-0.00915	-0.00883	-0.00861	-0.0084	-0.00843	-0.00855	-0.00843	-0.00843	-0.00839	-0.00807	-0.00799	-0.00847	-0.00805	-0.00707	-0.00637	-0.0058	-0.00543	-0.00556	-0.00529	-0.00488	-0.00469	-0.0045	-0.00435	-0.00464	-0.00467	-0.00442	-0.00424	-0.00398	-0.00421	-0.00486	-0.00548
2762.75	-0.000499157	-0.000582613	-0.000982555	-0.000616683	-0.000755213	-0.000559036	-0.000730664	-0.00101	-0.0032	-0.00923	-0.00892	-0.00871	-0.0085	-0.00852	-0.00863	-0.00852	-0.00848	-0.00849	-0.00816	-0.00808	-0.00855	-0.00814	-0.00719	-0.00648	-0.00591	-0.00557	-0.00567	-0.00541	-0.00501	-0.00482	-0.00463	-0.0045	-0.00477	-0.00478	-0.00457	-0.00438	-0.00411	-0.0043	-0.00498	-0.00557
2761.47	-0.000559708	-0.000707095	-0.00105	-0.00072627	-0.000848644	-0.000663003	-0.000826942	-0.00111	-0.00329	-0.0093	-0.00901	-0.00881	-0.0086	-0.00864	-0.00872	-0.0086	-0.00853	-0.00858	-0.00826	-0.00818	-0.00866	-0.00823	-0.00733	-0.00659	-0.00603	-0.0057	-0.00578	-0.00553	-0.00516	-0.00496	-0.00477	-0.00465	-0.00489	-0.0049	-0.00471	-0.0045	-0.00425	-0.00439	-0.00509	-0.00567
2760.18	-0.000613685	-0.000831334	-0.00114	-0.000822498	-0.000937561	-0.000774283	-0.000934306	-0.0012	-0.00338	-0.00939	-0.0091	-0.0089	-0.00869	-0.00876	-0.00879	-0.00869	-0.00859	-0.00866	-0.00837	-0.0083	-0.00877	-0.00831	-0.00747	-0.0067	-0.00615	-0.00582	-0.0059	-0.00566	-0.0053	-0.00511	-0.00492	-0.00479	-0.00502	-0.00503	-0.00484	-0.00461	-0.00439	-0.00449	-0.00521	-0.00578
2758.89	-0.00069164	-0.00095373	-0.00126	-0.000913641	-0.00103	-0.000897212	-0.00106	-0.0013	-0.00348	-0.00949	-0.00919	-0.00899	-0.00877	-0.0089	-0.00888	-0.00879	-0.00868	-0.00875	-0.00847	-0.00842	-0.0089	-0.0084	-0.0076	-0.0068	-0.0063	-0.00594	-0.00604	-0.00579	-0.00543	-0.00526	-0.00507	-0.00491	-0.00515	-0.00516	-0.00496	-0.00473	-0.00453	-0.00459	-0.00533	-0.00591
2757.61	-0.000807409	-0.00108	-0.00139	-0.00102	-0.00115	-0.00103	-0.00119	-0.00142	-0.00359	-0.0096	-0.00929	-0.0091	-0.00886	-0.00902	-0.00898	-0.0089	-0.00878	-0.00884	-0.00858	-0.00854	-0.00903	-0.00852	-0.00771	-0.00691	-0.00645	-0.00605	-0.00619	-0.00594	-0.00556	-0.00541	-0.00523	-0.00503	-0.00529	-0.0053	-0.00507	-0.00488	-0.00468	-0.00471	-0.00545	-0.00605
2756.32	-0.000951095	-0.0012	-0.00154	-0.00113	-0.00128	-0.00118	-0.00133	-0.00155	-0.00371	-0.00972	-0.0094	-0.00923	-0.00898	-0.00914	-0.0091	-0.00902	-0.0089	-0.00895	-0.0087	-0.00866	-0.00916	-0.00866	-0.00783	-0.00703	-0.00661	-0.00619	-0.00636	-0.0061	-0.00572	-0.00557	-0.00541	-0.00517	-0.00544	-0.00546	-0.00521	-0.00505	-0.00484	-0.00486	-0.0056	-0.00621
2755.04	-0.0011	-0.00133	-0.00167	-0.00125	-0.00141	-0.00132	-0.00147	-0.00168	-0.00383	-0.00985	-0.00952	-0.00936	-0.00911	-0.00924	-0.00922	-0.00914	-0.00904	-0.00905	-0.00884	-0.00879	-0.00929	-0.00881	-0.00796	-0.00716	-0.00676	-0.00635	-0.00653	-0.00628	-0.00589	-0.00573	-0.00559	-0.00533	-0.00559	-0.00562	-0.00537	-0.00522	-0.00501	-0.00502	-0.00574	-0.00638
2753.75	-0.00123	-0.00144	-0.00178	-0.00136	-0.00151	-0.00144	-0.00158	-0.00181	-0.00395	-0.00996	-0.00964	-0.0095	-0.00924	-0.00932	-0.00933	-0.00924	-0.00918	-0.00915	-0.00897	-0.0089	-0.0094	-0.00894	-0.00809	-0.00729	-0.00688	-0.00652	-0.00669	-0.00646	-0.00607	-0.00589	-0.00576	-0.00549	-0.00574	-0.00578	-0.00555	-0.00537	-0.00519	-0.00517	-0.00586	-0.00652
2752.47	-0.00133	-0.00154	-0.00187	-0.00145	-0.00158	-0.00154	-0.00166	-0.00191	-0.00404	-0.01005	-0.00975	-0.0096	-0.00936	-0.00937	-0.00942	-0.00933	-0.0093	-0.00924	-0.00908	-0.00898	-0.00948	-0.00903	-0.00821	-0.0074	-0.00698	-0.00667	-0.00681	-0.0066	-0.0062	-0.00603	-0.00589	-0.00564	-0.00589	-0.00592	-0.00572	-0.00549	-0.00535	-0.0053	-0.00597	-0.00662
2751.18	-0.0014	-0.00161	-0.00193	-0.00151	-0.0016	-0.0016	-0.00172	-0.00199	-0.00409	-0.0101	-0.00985	-0.00968	-0.00944	-0.00941	-0.0095	-0.0094	-0.00939	-0.00932	-0.00918	-0.00903	-0.00954	-0.00909	-0.00831	-0.0075	-0.00705	-0.00677	-0.00691	-0.00671	-0.00629	-0.00614	-0.00597	-0.00576	-0.00602	-0.00604	-0.00585	-0.00559	-0.00548	-0.00539	-0.00608	-0.00669
2749.9	-0.00145	-0.00165	-0.00199	-0.00157	-0.00161	-0.00164	-0.00175	-0.00205	-0.00413	-0.01013	-0.00993	-0.00974	-0.00951	-0.00946	-0.00957	-0.00947	-0.00947	-0.00941	-0.00925	-0.00906	-0.00958	-0.00913	-0.0084	-0.0076	-0.00712	-0.00684	-0.00698	-0.00679	-0.00634	-0.00622	-0.00603	-0.00586	-0.00614	-0.00613	-0.00595	-0.00568	-0.00557	-0.00548	-0.00619	-0.00676
2748.61	-0.0015	-0.0017	-0.00205	-0.00164	-0.00163	-0.00168	-0.00178	-0.0021	-0.00417	-0.01018	-0.00999	-0.00979	-0.00956	-0.00951	-0.00964	-0.00952	-0.00953	-0.0095	-0.0093	-0.00909	-0.00963	-0.00919	-0.00846	-0.0077	-0.00719	-0.00691	-0.00705	-0.00686	-0.00639	-0.00628	-0.00609	-0.00593	-0.00625	-0.00622	-0.00603	-0.00578	-0.00565	-0.00557	-0.00631	-0.00685
2747.32	-0.00157	-0.00177	-0.00213	-0.00172	-0.00168	-0.00172	-0.0018	-0.00216	-0.00423	-0.01025	-0.01003	-0.00984	-0.00961	-0.00959	-0.00972	-0.00958	-0.00958	-0.00958	-0.00933	-0.00914	-0.00969	-0.00928	-0.00851	-0.0078	-0.00729	-0.00698	-0.00713	-0.00693	-0.00646	-0.00635	-0.00617	-0.006	-0.00637	-0.00632	-0.00609	-0.00588	-0.00572	-0.00568	-0.00643	-0.00697
2746.04	-0.00166	-0.00187	-0.00222	-0.00179	-0.00178	-0.00177	-0.00184	-0.00222	-0.00432	-0.01034	-0.01007	-0.00991	-0.00966	-0.00967	-0.00979	-0.00964	-0.00964	-0.00966	-0.00937	-0.00922	-0.00977	-0.00939	-0.00857	-0.00792	-0.0074	-0.00707	-0.00723	-0.007	-0.00654	-0.00644	-0.00626	-0.0061	-0.00648	-0.00644	-0.00617	-0.00599	-0.00579	-0.0058	-0.00655	-0.0071
2744.75	-0.00175	-0.00198	-0.00232	-0.00187	-0.0019	-0.00183	-0.0019	-0.00227	-0.00443	-0.01043	-0.01013	-0.00998	-0.00971	-0.00976	-0.00985	-0.0097	-0.00971	-0.00973	-0.00942	-0.00932	-0.00987	-0.0095	-0.00864	-0.00803	-0.00752	-0.00716	-0.00733	-0.00709	-0.00663	-0.00656	-0.00637	-0.00622	-0.00658	-0.00658	-0.00626	-0.00609	-0.00586	-0.0059	-0.00665	-0.00723
2743.47	-0.00183	-0.00209	-0.0024	-0.00195	-0.00202	-0.00191	-0.00199	-0.00232	-0.00454	-0.01052	-0.01021	-0.01004	-0.00976	-0.00985	-0.00991	-0.00978	-0.00978	-0.00979	-0.00948	-0.00941	-0.00997	-0.00959	-0.00873	-0.00814	-0.00765	-0.00726	-0.00744	-0.00721	-0.00674	-0.0067	-0.00647	-0.00635	-0.00666	-0.00671	-0.00638	-0.00618	-0.00593	-0.006	-0.00675	-0.00734
2742.18	-0.00192	-0.0022	-0.00247	-0.00204	-0.00213	-0.002	-0.00211	-0.00237	-0.00464	-0.01059	-0.01033	-0.01012	-0.00984	-0.00994	-0.00999	-0.00988	-0.00987	-0.00986	-0.00956	-0.0095	-0.01007	-0.00968	-0.00884	-0.00823	-0.00775	-0.00735	-0.00754	-0.00734	-0.00686	-0.00682	-0.00658	-0.00648	-0.00674	-0.00684	-0.00653	-0.00629	-0.00603	-0.0061	-0.00685	-0.00743
2740.9	-0.002	-0.0023	-0.00254	-0.00214	-0.00222	-0.0021	-0.00223	-0.00244	-0.00472	-0.01064	-0.01045	-0.0102	-0.00993	-0.01004	-0.01008	-0.00998	-0.00995	-0.00993	-0.00966	-0.00959	-0.01016	-0.00975	-0.00896	-0.0083	-0.00785	-0.00746	-0.00764	-0.00748	-0.00699	-0.00693	-0.00669	-0.00661	-0.00684	-0.00695	-0.00668	-0.0064	-0.00615	-0.00623	-0.00694	-0.00752
2739.61	-0.00209	-0.0024	-0.00261	-0.00223	-0.00232	-0.00219	-0.00236	-0.00252	-0.00478	-0.0107	-0.01057	-0.0103	-0.01005	-0.01013	-0.01018	-0.01007	-0.01003	-0.01002	-0.00977	-0.00968	-0.01024	-0.00982	-0.00908	-0.00836	-0.00795	-0.00758	-0.00774	-0.00762	-0.00713	-0.00701	-0.00681	-0.00675	-0.00696	-0.00705	-0.00683	-0.00652	-0.0063	-0.00637	-0.00704	-0.00761
2738.33	-0.00217	-0.00248	-0.0027	-0.00231	-0.00242	-0.00228	-0.00247	-0.00262	-0.00482	-0.01075	-0.01067	-0.01039	-0.01017	-0.01021	-0.01028	-0.01015	-0.0101	-0.01011	-0.00988	-0.00977	-0.0103	-0.00988	-0.00919	-0.00842	-0.00804	-0.0077	-0.00784	-0.00773	-0.00725	-0.0071	-0.00692	-0.00687	-0.00709	-0.00714	-0.00697	-0.00665	-0.00644	-0.00651	-0.00713	-0.00771
2737.04	-0.00225	-0.00255	-0.00279	-0.00239	-0.00251	-0.00234	-0.00255	-0.00272	-0.00485	-0.01081	-0.01074	-0.01046	-0.01025	-0.01027	-0.01035	-0.01022	-0.01016	-0.01019	-0.00998	-0.00985	-0.01036	-0.00995	-0.00927	-0.0085	-0.00812	-0.00779	-0.00794	-0.00781	-0.00735	-0.0072	-0.00702	-0.00697	-0.0072	-0.00722	-0.00708	-0.00677	-0.00655	-0.00663	-0.00721	-0.00782
2735.75	-0.00232	-0.00261	-0.00287	-0.00247	-0.00256	-0.00239	-0.0026	-0.00281	-0.00489	-0.01088	-0.01078	-0.01052	-0.01031	-0.01032	-0.01041	-0.01028	-0.01021	-0.01027	-0.01004	-0.00991	-0.01041	-0.01001	-0.00935	-0.00858	-0.0082	-0.00786	-0.00804	-0.00786	-0.00742	-0.00731	-0.00711	-0.00706	-0.0073	-0.0073	-0.00716	-0.00687	-0.00664	-0.00674	-0.00729	-0.00791
2734.47	-0.00238	-0.00268	-0.00294	-0.00254	-0.00258	-0.00244	-0.00264	-0.00289	-0.00493	-0.01095	-0.01082	-0.01058	-0.01035	-0.01036	-0.01048	-0.01034	-0.01025	-0.01034	-0.01009	-0.00997	-0.01048	-0.01007	-0.00942	-0.00866	-0.00827	-0.00791	-0.00814	-0.0079	-0.0075	-0.00742	-0.00719	-0.00713	-0.00738	-0.00736	-0.00724	-0.00697	-0.00671	-0.00684	-0.00736	-0.00799
2733.18	-0.00246	-0.00276	-0.00302	-0.00262	-0.0026	-0.00251	-0.00268	-0.00296	-0.005	-0.01102	-0.01087	-0.01064	-0.0104	-0.01041	-0.01057	-0.01041	-0.01029	-0.01042	-0.01013	-0.01003	-0.01056	-0.01013	-0.00948	-0.00875	-0.00836	-0.00799	-0.00825	-0.00796	-0.00759	-0.00752	-0.00727	-0.00722	-0.00746	-0.00744	-0.00733	-0.00706	-0.00677	-0.00693	-0.00745	-0.00807
2731.9	-0.00256	-0.00285	-0.0031	-0.00269	-0.00263	-0.0026	-0.00274	-0.00304	-0.00508	-0.0111	-0.01093	-0.01073	-0.01046	-0.01048	-0.01067	-0.01048	-0.01036	-0.01051	-0.0102	-0.01011	-0.01067	-0.01022	-0.00955	-0.00884	-0.00845	-0.00811	-0.00836	-0.00806	-0.00769	-0.00762	-0.00738	-0.00733	-0.00755	-0.00754	-0.00743	-0.00715	-0.00685	-0.00701	-0.00756	-0.00816
2730.61	-0.0027	-0.00295	-0.0032	-0.00276	-0.00269	-0.00269	-0.00283	-0.00311	-0.00517	-0.01119	-0.01099	-0.01083	-0.01053	-0.01056	-0.01077	-0.01056	-0.01045	-0.01061	-0.01029	-0.0102	-0.01077	-0.01032	-0.00961	-0.00896	-0.00855	-0.00825	-0.00846	-0.00818	-0.0078	-0.00771	-0.00751	-0.00745	-0.00766	-0.00765	-0.00754	-0.00724	-0.00696	-0.00708	-0.00767	-0.00827
2729.33	-0.00284	-0.00303	-0.0033	-0.00282	-0.00277	-0.00277	-0.00291	-0.00318	-0.00525	-0.01127	-0.01105	-0.01091	-0.0106	-0.01063	-0.01085	-0.01065	-0.01054	-0.0107	-0.01039	-0.0103	-0.01085	-0.01044	-0.00966	-0.00906	-0.00865	-0.00839	-0.00856	-0.00831	-0.00791	-0.0078	-0.00764	-0.00756	-0.00778	-0.00776	-0.00764	-0.00733	-0.00709	-0.00716	-0.00777	-0.00838
2728.04	-0.00296	-0.0031	-0.00339	-0.00287	-0.00285	-0.00283	-0.003	-0.00323	-0.00532	-0.01135	-0.0111	-0.01097	-0.01065	-0.0107	-0.01091	-0.01073	-0.01064	-0.01078	-0.01048	-0.0104	-0.01091	-0.01054	-0.00971	-0.00915	-0.00874	-0.00849	-0.00867	-0.00841	-0.00803	-0.00788	-0.00777	-0.00766	-0.0079	-0.00788	-0.00772	-0.00742	-0.00724	-0.00725	-0.00784	-0.00848
2726.75	-0.00305	-0.00315	-0.00346	-0.00293	-0.00293	-0.00286	-0.00309	-0.00327	-0.0054	-0.01142	-0.01115	-0.01102	-0.0107	-0.01076	-0.01096	-0.01082	-0.01072	-0.01086	-0.01056	-0.01048	-0.01094	-0.01061	-0.00978	-0.00923	-0.00882	-0.00858	-0.00879	-0.00851	-0.00814	-0.00796	-0.00788	-0.00778	-0.00803	-0.00799	-0.00781	-0.00751	-0.00737	-0.00737	-0.0079	-0.00859
2725.47	-0.0031	-0.00321	-0.00351	-0.00299	-0.00302	-0.0029	-0.00318	-0.00331	-0.00548	-0.01147	-0.0112	-0.01108	-0.01076	-0.01082	-0.01102	-0.0109	-0.01078	-0.01092	-0.01063	-0.01057	-0.01099	-0.01066	-0.00987	-0.00931	-0.00891	-0.00865	-0.0089	-0.00861	-0.00825	-0.00805	-0.00799	-0.0079	-0.00814	-0.0081	-0.00791	-0.00763	-0.00749	-0.0075	-0.00798	-0.0087
2724.18	-0.00315	-0.00328	-0.00356	-0.00306	-0.00311	-0.00297	-0.00326	-0.00337	-0.00558	-0.01152	-0.01126	-0.01115	-0.01083	-0.01088	-0.01109	-0.01097	-0.01084	-0.01097	-0.01069	-0.01064	-0.01107	-0.0107	-0.00998	-0.00942	-0.00899	-0.00873	-0.00899	-0.00871	-0.00834	-0.00816	-0.0081	-0.00801	-0.00824	-0.00822	-0.00804	-0.00778	-0.00759	-0.00763	-0.00809	-0.00881
2722.9	-0.00319	-0.00334	-0.00362	-0.00313	-0.00318	-0.00304	-0.00331	-0.00343	-0.00565	-0.01158	-0.01133	-0.01123	-0.01092	-0.01096	-0.01115	-0.01101	-0.0109	-0.011	-0.01074	-0.01071	-0.01116	-0.01074	-0.01009	-0.00952	-0.00908	-0.00881	-0.00906	-0.00882	-0.00841	-0.00828	-0.0082	-0.0081	-0.00832	-0.00833	-0.00817	-0.00793	-0.00767	-0.00774	-0.00822	-0.00891
2721.61	-0.00323	-0.0034	-0.00369	-0.0032	-0.00325	-0.00312	-0.00334	-0.00349	-0.0057	-0.01166	-0.01139	-0.0113	-0.01099	-0.01103	-0.01121	-0.01106	-0.01096	-0.01103	-0.0108	-0.01076	-0.01125	-0.01079	-0.01019	-0.00961	-0.00917	-0.00888	-0.00911	-0.00891	-0.00848	-0.00839	-0.0083	-0.00819	-0.0084	-0.00843	-0.00829	-0.00806	-0.00776	-0.00783	-0.00834	-0.00899
2720.33	-0.00327	-0.00348	-0.00377	-0.00328	-0.0033	-0.00321	-0.00336	-0.00355	-0.00573	-0.01174	-0.01144	-0.01135	-0.01105	-0.0111	-0.01126	-0.01111	-0.01101	-0.01106	-0.01086	-0.01079	-0.01132	-0.01086	-0.01028	-0.00967	-0.00925	-0.00895	-0.00917	-0.00898	-0.00855	-0.00849	-0.00839	-0.00827	-0.00849	-0.00853	-0.00839	-0.00816	-0.00786	-0.00791	-0.00846	-0.00907
2719.04	-0.00332	-0.00357	-0.00385	-0.00337	-0.00335	-0.0033	-0.00338	-0.00361	-0.00577	-0.01181	-0.01148	-0.01139	-0.01111	-0.01117	-0.0113	-0.01116	-0.01107	-0.01111	-0.01092	-0.01082	-0.01137	-0.01093	-0.01036	-0.00973	-0.00932	-0.00903	-0.00923	-0.00905	-0.00864	-0.00858	-0.00848	-0.00835	-0.0086	-0.00863	-0.00849	-0.00824	-0.00796	-0.00798	-0.00857	-0.00915
2717.76	-0.00338	-0.00367	-0.00392	-0.00346	-0.00341	-0.00338	-0.00343	-0.00367	-0.00582	-0.01188	-0.01152	-0.01144	-0.01116	-0.01122	-0.01134	-0.01122	-0.01114	-0.01114	-0.01098	-0.01085	-0.01142	-0.01101	-0.01043	-0.00979	-0.00937	-0.00913	-0.0093	-0.00913	-0.00875	-0.00867	-0.00856	-0.00845	-0.00872	-0.00872	-0.00858	-0.00831	-0.00805	-0.00806	-0.00868	-0.00924
2716.47	-0.00347	-0.00377	-0.00399	-0.00354	-0.00348	-0.00346	-0.00349	-0.00372	-0.00589	-0.01194	-0.01158	-0.01149	-0.01122	-0.01127	-0.0114	-0.01127	-0.01121	-0.01117	-0.01104	-0.01089	-0.01149	-0.01108	-0.01048	-0.00986	-0.00943	-0.00922	-0.00937	-0.00921	-0.00886	-0.00877	-0.00864	-0.00855	-0.00883	-0.00881	-0.00868	-0.00839	-0.00814	-0.00814	-0.00877	-0.00931
2715.18	-0.00356	-0.00385	-0.00405	-0.00362	-0.00355	-0.00352	-0.00358	-0.00378	-0.00598	-0.01199	-0.01165	-0.01154	-0.01128	-0.01132	-0.01147	-0.01132	-0.01129	-0.01122	-0.0111	-0.01095	-0.01157	-0.01115	-0.01054	-0.00993	-0.0095	-0.00932	-0.00944	-0.00929	-0.00896	-0.00886	-0.00872	-0.00865	-0.00894	-0.00891	-0.00876	-0.00847	-0.00822	-0.00824	-0.00884	-0.00937
2713.9	-0.00364	-0.00391	-0.00412	-0.00368	-0.00361	-0.00358	-0.00367	-0.00383	-0.00606	-0.01205	-0.01172	-0.01159	-0.01136	-0.01138	-0.01155	-0.01137	-0.01136	-0.01127	-0.01117	-0.01101	-0.01165	-0.01121	-0.0106	-0.01001	-0.00958	-0.00939	-0.00952	-0.00935	-0.00905	-0.00895	-0.0088	-0.00875	-0.00904	-0.00901	-0.00884	-0.00853	-0.0083	-0.00833	-0.0089	-0.00941
2712.61	-0.00372	-0.00396	-0.00418	-0.00371	-0.00365	-0.00364	-0.00377	-0.00389	-0.00613	-0.0121	-0.01179	-0.01164	-0.01143	-0.01143	-0.01161	-0.01144	-0.0114	-0.01133	-0.01124	-0.01106	-0.0117	-0.01127	-0.01066	-0.01007	-0.00968	-0.00945	-0.00961	-0.0094	-0.00913	-0.00901	-0.00889	-0.00883	-0.00914	-0.0091	-0.0089	-0.00857	-0.00838	-0.00842	-0.00894	-0.00944
2711.33	-0.00378	-0.00399	-0.00423	-0.00372	-0.00367	-0.00369	-0.00384	-0.00396	-0.00618	-0.01214	-0.01183	-0.01168	-0.01148	-0.01148	-0.01167	-0.01151	-0.01142	-0.01139	-0.0113	-0.01111	-0.01173	-0.01134	-0.01072	-0.01012	-0.00976	-0.00949	-0.00969	-0.00945	-0.00921	-0.00906	-0.00898	-0.00891	-0.00922	-0.00919	-0.00894	-0.0086	-0.00843	-0.00849	-0.00898	-0.00948
2710.04	-0.00382	-0.00401	-0.00428	-0.00373	-0.0037	-0.00372	-0.00388	-0.00401	-0.00619	-0.01217	-0.01185	-0.01171	-0.01152	-0.01153	-0.01171	-0.01158	-0.01145	-0.01144	-0.01133	-0.01115	-0.01175	-0.01139	-0.01077	-0.01017	-0.00983	-0.00953	-0.00977	-0.00951	-0.0093	-0.00909	-0.00905	-0.00897	-0.00928	-0.00927	-0.00897	-0.00863	-0.00848	-0.00853	-0.00901	-0.00953
2708.76	-0.00386	-0.00402	-0.00433	-0.00374	-0.00374	-0.00374	-0.00391	-0.00404	-0.00619	-0.01221	-0.01187	-0.01173	-0.01155	-0.01158	-0.01176	-0.01164	-0.01148	-0.01148	-0.01134	-0.01119	-0.01177	-0.01144	-0.01081	-0.01021	-0.00987	-0.00958	-0.00982	-0.00959	-0.00939	-0.00914	-0.00911	-0.00902	-0.00933	-0.00934	-0.009	-0.00865	-0.00852	-0.00856	-0.00904	-0.00959
2707.47	-0.00389	-0.00404	-0.00436	-0.00378	-0.00379	-0.00376	-0.00394	-0.00408	-0.00618	-0.01226	-0.01188	-0.01174	-0.01157	-0.01165	-0.01181	-0.01167	-0.01151	-0.01153	-0.01135	-0.01123	-0.01179	-0.01147	-0.01083	-0.01026	-0.00992	-0.00964	-0.00987	-0.00967	-0.00946	-0.00921	-0.00917	-0.00905	-0.00937	-0.00939	-0.00903	-0.0087	-0.00856	-0.00858	-0.00907	-0.00965
2706.19	-0.00393	-0.00408	-0.00439	-0.00384	-0.00385	-0.00378	-0.00398	-0.00413	-0.0062	-0.01231	-0.0119	-0.01177	-0.0116	-0.01171	-0.01186	-0.01169	-0.01155	-0.01158	-0.01136	-0.01128	-0.01183	-0.01149	-0.01086	-0.01031	-0.00997	-0.00973	-0.00993	-0.00975	-0.00951	-0.00931	-0.00922	-0.00909	-0.00941	-0.00941	-0.00907	-0.00875	-0.00863	-0.00861	-0.00911	-0.00971
2704.9	-0.00398	-0.00413	-0.00442	-0.00394	-0.00389	-0.00381	-0.00404	-0.00421	-0.00625	-0.01238	-0.01196	-0.0118	-0.01164	-0.01176	-0.01192	-0.01169	-0.01159	-0.01163	-0.0114	-0.01134	-0.01189	-0.0115	-0.0109	-0.01038	-0.01004	-0.00982	-0.01001	-0.00981	-0.00954	-0.00941	-0.00928	-0.00912	-0.00947	-0.00943	-0.00912	-0.00882	-0.00869	-0.00866	-0.00917	-0.00978
2703.61	-0.00403	-0.0042	-0.00446	-0.00404	-0.00393	-0.00385	-0.00409	-0.0043	-0.00631	-0.01243	-0.01204	-0.01185	-0.01168	-0.0118	-0.01198	-0.01172	-0.01164	-0.01168	-0.01145	-0.01142	-0.01194	-0.01152	-0.01095	-0.01045	-0.01012	-0.00992	-0.0101	-0.00986	-0.00957	-0.0095	-0.00935	-0.00918	-0.00951	-0.00945	-0.00917	-0.00888	-0.00876	-0.00873	-0.00923	-0.00986
2702.33	-0.00406	-0.00428	-0.00452	-0.00413	-0.00398	-0.00389	-0.00413	-0.00438	-0.00639	-0.01246	-0.01212	-0.01192	-0.01171	-0.01184	-0.01202	-0.01175	-0.01167	-0.01173	-0.01151	-0.0115	-0.01199	-0.01154	-0.01101	-0.01053	-0.01018	-0.00999	-0.01019	-0.0099	-0.00961	-0.00956	-0.00941	-0.00924	-0.00953	-0.00948	-0.00923	-0.00896	-0.00882	-0.00881	-0.00931	-0.00993
2701.04	-0.00408	-0.00435	-0.00458	-0.0042	-0.00403	-0.00394	-0.00416	-0.00442	-0.00645	-0.01247	-0.01219	-0.01198	-0.01173	-0.01188	-0.01204	-0.01179	-0.01169	-0.01178	-0.01158	-0.01155	-0.01203	-0.01158	-0.01107	-0.01059	-0.01022	-0.01004	-0.01025	-0.00993	-0.00966	-0.00959	-0.00948	-0.00931	-0.00953	-0.00952	-0.00929	-0.00904	-0.00887	-0.00888	-0.00938	-0.00998
2699.76	-0.00409	-0.00442	-0.00464	-0.00426	-0.0041	-0.004	-0.00419	-0.00443	-0.00651	-0.01249	-0.01223	-0.01203	-0.01175	-0.01192	-0.01204	-0.01184	-0.0117	-0.01184	-0.01164	-0.01158	-0.01207	-0.01162	-0.01113	-0.01064	-0.01025	-0.01007	-0.0103	-0.00998	-0.00972	-0.00961	-0.00955	-0.00938	-0.00953	-0.00959	-0.00937	-0.00913	-0.00893	-0.00895	-0.00946	-0.01002
2698.47	-0.00412	-0.00451	-0.00472	-0.00431	-0.00418	-0.00407	-0.00424	-0.00445	-0.00657	-0.01254	-0.01228	-0.01207	-0.0118	-0.01197	-0.01206	-0.0119	-0.01173	-0.01191	-0.0117	-0.01161	-0.01213	-0.01169	-0.01121	-0.01069	-0.01029	-0.01011	-0.01034	-0.01004	-0.0098	-0.00965	-0.00963	-0.00946	-0.00957	-0.00968	-0.00948	-0.00923	-0.00901	-0.00904	-0.00956	-0.01008
2697.19	-0.00419	-0.00459	-0.00479	-0.00438	-0.00426	-0.00413	-0.0043	-0.00449	-0.00664	-0.01261	-0.01235	-0.01213	-0.01186	-0.01204	-0.01214	-0.01198	-0.01179	-0.012	-0.01177	-0.01166	-0.01219	-0.01178	-0.01132	-0.01075	-0.01036	-0.01017	-0.01039	-0.01014	-0.00989	-0.00971	-0.00971	-0.00955	-0.00963	-0.0098	-0.00961	-0.00934	-0.00912	-0.00915	-0.00968	-0.01017
2695.9	-0.00428	-0.00468	-0.00486	-0.00445	-0.00434	-0.00419	-0.00438	-0.00456	-0.0067	-0.01269	-0.01242	-0.0122	-0.01194	-0.0121	-0.01224	-0.01208	-0.01187	-0.01208	-0.01183	-0.01173	-0.01226	-0.01187	-0.01143	-0.01083	-0.01045	-0.01025	-0.01045	-0.01025	-0.00998	-0.00979	-0.0098	-0.00964	-0.00972	-0.00993	-0.00975	-0.00946	-0.00924	-0.00928	-0.0098	-0.01027
2694.61	-0.00439	-0.00475	-0.00492	-0.0045	-0.00442	-0.00424	-0.00445	-0.00465	-0.00675	-0.01276	-0.01249	-0.01229	-0.01201	-0.01215	-0.01233	-0.01218	-0.01196	-0.01215	-0.01189	-0.01181	-0.01234	-0.01197	-0.01152	-0.01093	-0.01052	-0.01033	-0.01052	-0.01035	-0.01006	-0.00988	-0.00988	-0.00973	-0.00982	-0.01004	-0.00988	-0.00956	-0.00935	-0.00941	-0.00991	-0.01036
2693.33	-0.00448	-0.0048	-0.00496	-0.00456	-0.00449	-0.00429	-0.0045	-0.00473	-0.00678	-0.01282	-0.01256	-0.01237	-0.01207	-0.0122	-0.0124	-0.01226	-0.01206	-0.0122	-0.01196	-0.01188	-0.01241	-0.01207	-0.01158	-0.01102	-0.01058	-0.01041	-0.01062	-0.01042	-0.01013	-0.00997	-0.00997	-0.00982	-0.00992	-0.01014	-0.00998	-0.00964	-0.00945	-0.00953	-0.00997	-0.01045
2692.04	-0.00456	-0.00485	-0.00501	-0.00463	-0.00455	-0.00434	-0.00455	-0.00478	-0.00682	-0.01289	-0.01263	-0.01245	-0.01213	-0.01226	-0.01245	-0.01231	-0.01215	-0.01225	-0.01203	-0.01195	-0.01249	-0.01216	-0.01163	-0.01111	-0.01065	-0.01048	-0.01072	-0.01047	-0.01019	-0.01005	-0.01006	-0.0099	-0.01004	-0.01024	-0.01006	-0.0097	-0.00953	-0.00962	-0.01002	-0.01052
2690.76	-0.00463	-0.00491	-0.00508	-0.00472	-0.00462	-0.0044	-0.0046	-0.00482	-0.00687	-0.01297	-0.01271	-0.01252	-0.01221	-0.01233	-0.01251	-0.01236	-0.01223	-0.01232	-0.01209	-0.01201	-0.01259	-0.01226	-0.0117	-0.01119	-0.01072	-0.01055	-0.01082	-0.01053	-0.01024	-0.01013	-0.01014	-0.00997	-0.01018	-0.01035	-0.01013	-0.00977	-0.0096	-0.00969	-0.01006	-0.0106
2689.47	-0.00469	-0.00498	-0.00516	-0.00482	-0.00468	-0.00446	-0.00465	-0.00484	-0.00694	-0.01306	-0.01279	-0.01258	-0.01231	-0.01241	-0.01259	-0.01241	-0.0123	-0.01241	-0.01215	-0.01208	-0.01268	-0.01235	-0.01177	-0.01126	-0.01081	-0.01063	-0.01091	-0.0106	-0.0103	-0.0102	-0.01021	-0.01005	-0.01033	-0.01045	-0.01019	-0.00983	-0.00967	-0.00972	-0.01011	-0.01069
2688.19	-0.00476	-0.00507	-0.00523	-0.00489	-0.00472	-0.00453	-0.0047	-0.00488	-0.00701	-0.01314	-0.01285	-0.01263	-0.0124	-0.01249	-0.01267	-0.01245	-0.01237	-0.0125	-0.0122	-0.01214	-0.01275	-0.01242	-0.01183	-0.01131	-0.0109	-0.0107	-0.01098	-0.01069	-0.01038	-0.01028	-0.01027	-0.01012	-0.01044	-0.01053	-0.01024	-0.0099	-0.00973	-0.00974	-0.01018	-0.01077
2686.9	-0.00483	-0.00515	-0.00529	-0.00493	-0.00475	-0.0046	-0.00475	-0.00493	-0.00707	-0.0132	-0.01289	-0.01267	-0.01247	-0.01255	-0.01274	-0.0125	-0.01245	-0.01255	-0.01226	-0.01219	-0.0128	-0.01246	-0.01189	-0.01134	-0.01098	-0.01077	-0.01104	-0.01079	-0.01046	-0.01034	-0.01033	-0.01017	-0.01051	-0.01059	-0.01027	-0.00997	-0.00977	-0.00977	-0.01025	-0.01086
2685.62	-0.00489	-0.0052	-0.00533	-0.00495	-0.00476	-0.00466	-0.0048	-0.00498	-0.00712	-0.01324	-0.01293	-0.01268	-0.01252	-0.01261	-0.0128	-0.01255	-0.01253	-0.01258	-0.01234	-0.01223	-0.01282	-0.0125	-0.01194	-0.01138	-0.01106	-0.01083	-0.0111	-0.01088	-0.01055	-0.01041	-0.01039	-0.01022	-0.01055	-0.01063	-0.01031	-0.01004	-0.0098	-0.00981	-0.01029	-0.01093
2684.33	-0.00495	-0.00523	-0.00538	-0.00495	-0.00476	-0.00471	-0.00482	-0.00503	-0.00716	-0.01327	-0.01295	-0.0127	-0.01254	-0.01264	-0.01285	-0.01259	-0.0126	-0.0126	-0.01242	-0.01226	-0.01283	-0.01253	-0.01196	-0.01143	-0.01114	-0.01089	-0.01116	-0.01097	-0.01062	-0.01047	-0.01046	-0.01027	-0.01057	-0.01066	-0.01035	-0.01009	-0.00982	-0.00986	-0.01032	-0.01098
2683.04	-0.00501	-0.00524	-0.00543	-0.00495	-0.00477	-0.00475	-0.00484	-0.00507	-0.00718	-0.01329	-0.01298	-0.01272	-0.01256	-0.01265	-0.01288	-0.01262	-0.01263	-0.01262	-0.01249	-0.01229	-0.01285	-0.01258	-0.01197	-0.01148	-0.01119	-0.01094	-0.01122	-0.01105	-0.01067	-0.01052	-0.01053	-0.01032	-0.01059	-0.01068	-0.0104	-0.01012	-0.00986	-0.0099	-0.01035	-0.01103
2681.76	-0.00506	-0.00525	-0.00547	-0.00496	-0.00478	-0.00477	-0.00485	-0.00511	-0.0072	-0.0133	-0.013	-0.01276	-0.01258	-0.01265	-0.0129	-0.01263	-0.01264	-0.01265	-0.01255	-0.01232	-0.01286	-0.01264	-0.01197	-0.01153	-0.01121	-0.01098	-0.01127	-0.01111	-0.01072	-0.01058	-0.01059	-0.01039	-0.01061	-0.0107	-0.01045	-0.01014	-0.00991	-0.00994	-0.01038	-0.01108
2680.47	-0.00511	-0.00528	-0.00551	-0.00497	-0.00479	-0.0048	-0.00488	-0.00515	-0.00723	-0.0133	-0.01302	-0.01281	-0.01261	-0.01266	-0.01292	-0.01265	-0.01266	-0.01269	-0.01258	-0.01238	-0.01289	-0.01269	-0.01196	-0.01157	-0.01123	-0.01102	-0.01132	-0.01116	-0.01076	-0.01065	-0.01065	-0.01047	-0.01064	-0.01074	-0.0105	-0.01018	-0.00997	-0.00997	-0.01044	-0.01114
2679.19	-0.00517	-0.00532	-0.00555	-0.00501	-0.00481	-0.00483	-0.00492	-0.00519	-0.00727	-0.01333	-0.01305	-0.01287	-0.01265	-0.01269	-0.01295	-0.01269	-0.01269	-0.01272	-0.0126	-0.01244	-0.01293	-0.01273	-0.01197	-0.01159	-0.01126	-0.01107	-0.01136	-0.01121	-0.01081	-0.01073	-0.01071	-0.01055	-0.01069	-0.0108	-0.01055	-0.01022	-0.01005	-0.01004	-0.01051	-0.01122
2677.9	-0.00522	-0.00535	-0.00559	-0.00506	-0.00483	-0.00487	-0.00499	-0.00524	-0.00731	-0.01337	-0.01309	-0.01291	-0.01269	-0.01274	-0.01298	-0.01275	-0.01274	-0.01276	-0.01262	-0.01251	-0.01297	-0.01276	-0.01201	-0.01162	-0.01129	-0.01112	-0.0114	-0.01127	-0.01085	-0.01081	-0.01076	-0.01061	-0.01076	-0.01087	-0.0106	-0.01027	-0.01014	-0.01013	-0.01059	-0.01129
2676.62	-0.00526	-0.00538	-0.00562	-0.00512	-0.00488	-0.00491	-0.00506	-0.00529	-0.00735	-0.01342	-0.01313	-0.01294	-0.01272	-0.01279	-0.01299	-0.01282	-0.0128	-0.0128	-0.01263	-0.01256	-0.01301	-0.01277	-0.01207	-0.01166	-0.01134	-0.01117	-0.01143	-0.01132	-0.01091	-0.01088	-0.0108	-0.01067	-0.01083	-0.01093	-0.01064	-0.01033	-0.01022	-0.01023	-0.01069	-0.01133
2675.33	-0.00529	-0.00541	-0.00564	-0.00516	-0.00494	-0.00494	-0.00511	-0.00531	-0.00738	-0.01347	-0.01316	-0.01296	-0.01274	-0.01283	-0.013	-0.01287	-0.01284	-0.01284	-0.01263	-0.0126	-0.01304	-0.01277	-0.01215	-0.01171	-0.01139	-0.01122	-0.01147	-0.01136	-0.01096	-0.01093	-0.01083	-0.01071	-0.01089	-0.01096	-0.01069	-0.01039	-0.0103	-0.01032	-0.01078	-0.01134
2674.05	-0.00529	-0.00544	-0.00566	-0.0052	-0.005	-0.00496	-0.00513	-0.00531	-0.0074	-0.01349	-0.01319	-0.01296	-0.01275	-0.01286	-0.01301	-0.0129	-0.01287	-0.01288	-0.01262	-0.01262	-0.01305	-0.01276	-0.01223	-0.01175	-0.01144	-0.01126	-0.01151	-0.01139	-0.01101	-0.01097	-0.01086	-0.01073	-0.01091	-0.01097	-0.01073	-0.01046	-0.01038	-0.01039	-0.01085	-0.01133
2672.76	-0.00527	-0.00547	-0.00567	-0.00523	-0.00504	-0.00497	-0.00512	-0.00529	-0.0074	-0.01349	-0.0132	-0.01295	-0.01278	-0.01287	-0.01303	-0.01289	-0.01288	-0.01291	-0.01261	-0.01263	-0.01304	-0.01275	-0.0123	-0.01178	-0.01149	-0.0113	-0.01156	-0.0114	-0.01105	-0.01099	-0.01089	-0.01075	-0.01093	-0.01097	-0.01077	-0.01053	-0.01046	-0.01044	-0.01089	-0.0113
2671.47	-0.00526	-0.00549	-0.00568	-0.00526	-0.00509	-0.005	-0.00512	-0.00529	-0.00739	-0.01348	-0.0132	-0.01293	-0.01281	-0.01286	-0.01305	-0.01288	-0.01287	-0.01292	-0.01263	-0.01264	-0.01303	-0.01276	-0.01236	-0.01182	-0.01153	-0.01133	-0.01161	-0.0114	-0.01108	-0.01099	-0.01092	-0.01077	-0.01095	-0.01099	-0.01079	-0.01061	-0.01052	-0.01047	-0.01093	-0.01129
2670.19	-0.00526	-0.00553	-0.00571	-0.00531	-0.00514	-0.00504	-0.00513	-0.00531	-0.00738	-0.01347	-0.0132	-0.01292	-0.01284	-0.01285	-0.01306	-0.01286	-0.01288	-0.01291	-0.01267	-0.01266	-0.01303	-0.01279	-0.01241	-0.01187	-0.01156	-0.01135	-0.01165	-0.0114	-0.0111	-0.01101	-0.01096	-0.0108	-0.01099	-0.01103	-0.01083	-0.01069	-0.01058	-0.0105	-0.01098	-0.0113
2668.9	-0.00529	-0.00557	-0.00575	-0.00536	-0.00521	-0.00508	-0.00515	-0.00535	-0.0074	-0.01349	-0.01321	-0.01294	-0.01286	-0.01284	-0.01307	-0.01286	-0.01289	-0.01289	-0.01272	-0.01267	-0.01305	-0.01285	-0.01245	-0.01191	-0.01158	-0.01137	-0.01169	-0.01141	-0.01114	-0.01105	-0.01101	-0.01084	-0.01105	-0.01109	-0.0109	-0.01076	-0.01064	-0.01055	-0.01104	-0.01134
2667.62	-0.00534	-0.00563	-0.00581	-0.00541	-0.00528	-0.00512	-0.00518	-0.0054	-0.00743	-0.01351	-0.01324	-0.01298	-0.01286	-0.01286	-0.01309	-0.01286	-0.0129	-0.01288	-0.01278	-0.01269	-0.01309	-0.01292	-0.01246	-0.01194	-0.01161	-0.0114	-0.01174	-0.01143	-0.0112	-0.0111	-0.01106	-0.01089	-0.01112	-0.01116	-0.01097	-0.01081	-0.01069	-0.01062	-0.01111	-0.0114
2666.33	-0.00539	-0.00568	-0.00587	-0.00543	-0.00536	-0.00517	-0.00521	-0.00544	-0.00747	-0.01353	-0.01326	-0.01303	-0.01286	-0.01291	-0.01312	-0.01289	-0.01292	-0.01289	-0.01282	-0.0127	-0.01313	-0.01298	-0.01247	-0.01196	-0.01165	-0.01145	-0.01178	-0.01147	-0.01125	-0.01115	-0.01109	-0.01094	-0.01118	-0.01122	-0.01106	-0.01086	-0.01074	-0.01068	-0.01115	-0.01147
2665.05	-0.00543	-0.00573	-0.00592	-0.00544	-0.00542	-0.00521	-0.00525	-0.00548	-0.00751	-0.01354	-0.01327	-0.01308	-0.01287	-0.01298	-0.01315	-0.01294	-0.01294	-0.01292	-0.01285	-0.01271	-0.01318	-0.01302	-0.01248	-0.01199	-0.0117	-0.0115	-0.01183	-0.01151	-0.0113	-0.0112	-0.01112	-0.01099	-0.01126	-0.01129	-0.01114	-0.01089	-0.01078	-0.01073	-0.01116	-0.01154
2663.76	-0.00545	-0.00576	-0.00595	-0.00543	-0.00544	-0.00525	-0.00528	-0.0055	-0.00754	-0.01356	-0.01327	-0.01311	-0.01288	-0.01305	-0.01318	-0.01301	-0.01295	-0.01297	-0.01285	-0.01272	-0.01322	-0.01304	-0.01251	-0.01202	-0.01174	-0.01156	-0.01186	-0.01157	-0.01133	-0.01123	-0.01114	-0.01104	-0.01133	-0.01137	-0.01121	-0.01092	-0.01081	-0.01076	-0.01114	-0.01158
2662.47	-0.00546	-0.00578	-0.00597	-0.00543	-0.00543	-0.00528	-0.00531	-0.00552	-0.00758	-0.01359	-0.01326	-0.01314	-0.0129	-0.0131	-0.0132	-0.01307	-0.01296	-0.01302	-0.01285	-0.01275	-0.01326	-0.01305	-0.01254	-0.01206	-0.01178	-0.01162	-0.01188	-0.01162	-0.01135	-0.01125	-0.01116	-0.01109	-0.0114	-0.01146	-0.01125	-0.01093	-0.01083	-0.01076	-0.01111	-0.01162
2661.19	-0.00548	-0.00579	-0.00599	-0.00544	-0.00539	-0.0053	-0.00535	-0.00554	-0.00763	-0.01363	-0.01326	-0.01316	-0.01292	-0.01314	-0.01321	-0.0131	-0.01297	-0.01306	-0.01285	-0.01278	-0.01331	-0.01307	-0.01258	-0.01209	-0.01181	-0.01167	-0.0119	-0.01168	-0.01137	-0.01128	-0.01117	-0.01114	-0.01146	-0.01152	-0.01127	-0.01092	-0.01085	-0.01074	-0.01109	-0.01165
2659.9	-0.00552	-0.00582	-0.006	-0.00547	-0.00533	-0.00531	-0.00538	-0.00555	-0.00767	-0.01366	-0.01328	-0.01317	-0.01295	-0.01316	-0.01323	-0.0131	-0.01298	-0.01308	-0.01286	-0.01282	-0.01335	-0.0131	-0.0126	-0.01211	-0.01186	-0.0117	-0.01193	-0.01173	-0.01141	-0.01132	-0.0112	-0.01119	-0.0115	-0.01156	-0.01127	-0.01091	-0.01085	-0.01072	-0.01109	-0.01168
2658.62	-0.00557	-0.00586	-0.00602	-0.00549	-0.00526	-0.00532	-0.00541	-0.00557	-0.0077	-0.01368	-0.01331	-0.01317	-0.01297	-0.01319	-0.01326	-0.01309	-0.013	-0.01311	-0.01288	-0.01284	-0.01337	-0.01314	-0.01262	-0.01214	-0.01193	-0.01172	-0.01198	-0.01177	-0.01145	-0.01135	-0.01125	-0.01124	-0.01153	-0.01157	-0.01126	-0.0109	-0.01084	-0.01069	-0.0111	-0.0117
2657.33	-0.00564	-0.0059	-0.00602	-0.00552	-0.00521	-0.00535	-0.00544	-0.00561	-0.0077	-0.01371	-0.01335	-0.01317	-0.01301	-0.01323	-0.0133	-0.0131	-0.01303	-0.01314	-0.01291	-0.01286	-0.01339	-0.01317	-0.01266	-0.01218	-0.012	-0.01174	-0.01203	-0.0118	-0.0115	-0.01138	-0.01132	-0.01129	-0.01155	-0.01158	-0.01127	-0.0109	-0.01082	-0.01068	-0.01111	-0.01173
2656.05	-0.0057	-0.00592	-0.00602	-0.00555	-0.0052	-0.00538	-0.00546	-0.00566	-0.0077	-0.01376	-0.01342	-0.01319	-0.01304	-0.01329	-0.01335	-0.01314	-0.01307	-0.01318	-0.01294	-0.01288	-0.01341	-0.0132	-0.0127	-0.01222	-0.01205	-0.01176	-0.01208	-0.01184	-0.01156	-0.01142	-0.01141	-0.01133	-0.01159	-0.01158	-0.01129	-0.01092	-0.01081	-0.01068	-0.01113	-0.01177
2654.76	-0.00575	-0.00594	-0.00604	-0.00559	-0.00524	-0.00542	-0.00549	-0.00572	-0.00771	-0.01383	-0.01351	-0.01323	-0.01308	-0.01335	-0.01342	-0.01321	-0.01312	-0.01324	-0.01298	-0.01291	-0.01343	-0.01321	-0.01275	-0.01226	-0.01208	-0.01181	-0.01213	-0.0119	-0.01162	-0.01146	-0.01148	-0.01138	-0.01163	-0.01159	-0.01134	-0.01097	-0.01083	-0.01072	-0.01118	-0.01183
2653.48	-0.0058	-0.00597	-0.00608	-0.00563	-0.00531	-0.00547	-0.00553	-0.00578	-0.00776	-0.01393	-0.01362	-0.0133	-0.01312	-0.01341	-0.01348	-0.0133	-0.01319	-0.0133	-0.01305	-0.01296	-0.01346	-0.01324	-0.01279	-0.01231	-0.0121	-0.01189	-0.01219	-0.01198	-0.0117	-0.01153	-0.01154	-0.01143	-0.01166	-0.01161	-0.0114	-0.01104	-0.01089	-0.01079	-0.01125	-0.0119
2652.19	-0.00585	-0.00601	-0.00613	-0.00567	-0.0054	-0.00551	-0.00557	-0.00582	-0.00782	-0.01403	-0.01372	-0.01337	-0.01317	-0.01346	-0.01353	-0.01337	-0.01326	-0.01337	-0.01312	-0.01301	-0.01349	-0.01327	-0.01282	-0.01237	-0.01214	-0.01198	-0.01225	-0.01207	-0.01178	-0.01161	-0.01157	-0.01148	-0.0117	-0.01166	-0.01147	-0.01113	-0.01097	-0.01089	-0.01134	-0.01198
2650.9	-0.00589	-0.00606	-0.00618	-0.00571	-0.0055	-0.00555	-0.00562	-0.00585	-0.00789	-0.0141	-0.01379	-0.01345	-0.0132	-0.01349	-0.01357	-0.01341	-0.01331	-0.01342	-0.01318	-0.01304	-0.01353	-0.01329	-0.01285	-0.01244	-0.01217	-0.01206	-0.01232	-0.01216	-0.01183	-0.01169	-0.0116	-0.01153	-0.01172	-0.01171	-0.01154	-0.0112	-0.01105	-0.01099	-0.01142	-0.01203
2649.62	-0.00591	-0.0061	-0.00621	-0.00573	-0.00558	-0.00557	-0.00566	-0.00587	-0.00793	-0.01412	-0.0138	-0.01352	-0.01323	-0.01352	-0.01359	-0.01342	-0.01333	-0.01343	-0.01322	-0.01306	-0.01356	-0.01331	-0.01287	-0.0125	-0.0122	-0.01211	-0.01237	-0.01222	-0.01187	-0.01174	-0.01162	-0.01156	-0.01172	-0.01175	-0.01159	-0.01126	-0.01113	-0.01107	-0.01149	-0.01205
2648.33	-0.00591	-0.00613	-0.00622	-0.00574	-0.00563	-0.00558	-0.00568	-0.00587	-0.00794	-0.01412	-0.01379	-0.01356	-0.01324	-0.01353	-0.0136	-0.01342	-0.01334	-0.01343	-0.01322	-0.01307	-0.01359	-0.01333	-0.01288	-0.01256	-0.01223	-0.01212	-0.01239	-0.01225	-0.01188	-0.01176	-0.01164	-0.01158	-0.01173	-0.01177	-0.01161	-0.01132	-0.01119	-0.01115	-0.01155	-0.01205
2647.05	-0.00589	-0.00616	-0.00623	-0.00575	-0.00567	-0.00558	-0.00568	-0.00586	-0.00793	-0.01411	-0.01376	-0.01357	-0.01325	-0.01352	-0.01362	-0.01341	-0.01335	-0.01343	-0.01321	-0.01309	-0.0136	-0.01335	-0.0129	-0.01262	-0.01226	-0.01212	-0.0124	-0.01226	-0.0119	-0.01176	-0.01167	-0.01158	-0.01175	-0.01179	-0.01163	-0.01137	-0.01124	-0.01122	-0.0116	-0.01206
2645.76	-0.00586	-0.00617	-0.00623	-0.00576	-0.00571	-0.00556	-0.00566	-0.00585	-0.00792	-0.01412	-0.01374	-0.01356	-0.01327	-0.0135	-0.01364	-0.01342	-0.01338	-0.01343	-0.0132	-0.01311	-0.01361	-0.01338	-0.01292	-0.01267	-0.01229	-0.01213	-0.0124	-0.01226	-0.01192	-0.01175	-0.01169	-0.01157	-0.01178	-0.01183	-0.01165	-0.01142	-0.0113	-0.01128	-0.01165	-0.0121
2644.48	-0.00583	-0.00618	-0.00623	-0.00579	-0.00575	-0.00553	-0.00564	-0.00582	-0.00793	-0.01413	-0.01374	-0.01355	-0.0133	-0.01347	-0.01364	-0.01343	-0.01342	-0.01344	-0.0132	-0.01314	-0.01362	-0.01343	-0.01296	-0.01271	-0.01231	-0.01214	-0.01239	-0.01226	-0.01194	-0.01176	-0.01171	-0.01156	-0.01183	-0.01189	-0.01168	-0.01146	-0.01136	-0.01133	-0.0117	-0.01215
2643.19	-0.00581	-0.00616	-0.00622	-0.00581	-0.00579	-0.00549	-0.00561	-0.00579	-0.00793	-0.01414	-0.01375	-0.01354	-0.01331	-0.01345	-0.01363	-0.01342	-0.01345	-0.01345	-0.0132	-0.01317	-0.01361	-0.01347	-0.01298	-0.01272	-0.01232	-0.01215	-0.01237	-0.01224	-0.01194	-0.0118	-0.01172	-0.01157	-0.01187	-0.01195	-0.01172	-0.01148	-0.01141	-0.01136	-0.01174	-0.0122
2641.91	-0.00579	-0.00613	-0.00621	-0.00581	-0.00582	-0.00546	-0.00559	-0.00574	-0.00793	-0.01413	-0.01377	-0.01354	-0.01331	-0.01342	-0.01362	-0.0134	-0.01345	-0.01345	-0.0132	-0.01318	-0.01361	-0.01349	-0.01299	-0.01269	-0.01231	-0.01214	-0.01235	-0.01222	-0.01193	-0.01183	-0.01174	-0.01158	-0.01189	-0.01202	-0.01175	-0.0115	-0.01145	-0.01138	-0.01177	-0.01223
2640.62	-0.00576	-0.00608	-0.0062	-0.00581	-0.00583	-0.00545	-0.00558	-0.00571	-0.00791	-0.0141	-0.01378	-0.01354	-0.01329	-0.0134	-0.01361	-0.01338	-0.01343	-0.01345	-0.0132	-0.01317	-0.01362	-0.0135	-0.01298	-0.01265	-0.01229	-0.01211	-0.01233	-0.01221	-0.01191	-0.01184	-0.01176	-0.01159	-0.01192	-0.01206	-0.01178	-0.01151	-0.01147	-0.0114	-0.0118	-0.01224
2639.33	-0.00575	-0.00605	-0.00618	-0.00581	-0.00583	-0.00546	-0.00558	-0.0057	-0.00789	-0.01407	-0.01378	-0.01355	-0.01327	-0.01341	-0.01361	-0.01338	-0.01339	-0.01345	-0.01321	-0.01315	-0.01366	-0.01352	-0.01297	-0.01262	-0.01228	-0.01208	-0.01233	-0.01222	-0.0119	-0.01184	-0.0118	-0.01161	-0.01195	-0.01209	-0.0118	-0.01152	-0.01148	-0.01143	-0.01182	-0.01223
2638.05	-0.00576	-0.00603	-0.00616	-0.00583	-0.00581	-0.00547	-0.0056	-0.00571	-0.00788	-0.01405	-0.01378	-0.01356	-0.01327	-0.01343	-0.01361	-0.0134	-0.01336	-0.01344	-0.01323	-0.01313	-0.01372	-0.01354	-0.01298	-0.01261	-0.01228	-0.01207	-0.01235	-0.01223	-0.01191	-0.01184	-0.01184	-0.01163	-0.01197	-0.0121	-0.01181	-0.01153	-0.01148	-0.01144	-0.01183	-0.01222
2636.76	-0.00579	-0.00603	-0.00615	-0.00586	-0.00577	-0.00547	-0.0056	-0.00573	-0.00788	-0.01402	-0.01375	-0.01357	-0.01328	-0.01347	-0.01362	-0.01342	-0.01336	-0.01342	-0.01324	-0.01313	-0.01378	-0.01354	-0.01299	-0.01262	-0.0123	-0.01208	-0.01237	-0.01226	-0.01193	-0.01185	-0.01186	-0.01165	-0.01198	-0.0121	-0.01181	-0.01153	-0.01147	-0.01143	-0.01182	-0.0122
2635.48	-0.00583	-0.00606	-0.00616	-0.00587	-0.0057	-0.00545	-0.00558	-0.00575	-0.00789	-0.01398	-0.01371	-0.01356	-0.01328	-0.01349	-0.01362	-0.01342	-0.01337	-0.01339	-0.01324	-0.01315	-0.0138	-0.0135	-0.013	-0.01262	-0.01233	-0.0121	-0.01238	-0.01228	-0.01194	-0.01188	-0.01187	-0.01165	-0.01197	-0.01209	-0.01178	-0.0115	-0.01143	-0.01138	-0.01178	-0.01218
2634.19	-0.00587	-0.00611	-0.00618	-0.00586	-0.00562	-0.00543	-0.00555	-0.00576	-0.00789	-0.01396	-0.01367	-0.01353	-0.01327	-0.01348	-0.01361	-0.01342	-0.01338	-0.01337	-0.01321	-0.01316	-0.01378	-0.01345	-0.01301	-0.01263	-0.01235	-0.01211	-0.01238	-0.0123	-0.01194	-0.01192	-0.01186	-0.01165	-0.01197	-0.01208	-0.01174	-0.01146	-0.01138	-0.01132	-0.01173	-0.01216
2632.91	-0.00589	-0.00616	-0.00622	-0.00584	-0.00555	-0.00542	-0.00552	-0.00577	-0.00789	-0.01395	-0.01365	-0.01349	-0.01325	-0.01345	-0.01362	-0.01342	-0.0134	-0.01337	-0.01317	-0.01315	-0.01374	-0.01341	-0.01302	-0.01264	-0.01238	-0.01212	-0.01239	-0.0123	-0.01193	-0.01196	-0.01185	-0.01163	-0.01198	-0.01207	-0.01171	-0.01142	-0.01134	-0.01125	-0.01169	-0.01215
2631.62	-0.00591	-0.00619	-0.00626	-0.00581	-0.00549	-0.00542	-0.00553	-0.00579	-0.0079	-0.01398	-0.01365	-0.01346	-0.01323	-0.01341	-0.01364	-0.01343	-0.01341	-0.01339	-0.01315	-0.01312	-0.01371	-0.0134	-0.01303	-0.01266	-0.0124	-0.01214	-0.01242	-0.0123	-0.01193	-0.01199	-0.01186	-0.01163	-0.01199	-0.01206	-0.0117	-0.01141	-0.0113	-0.0112	-0.01168	-0.01216
2630.34	-0.00591	-0.0062	-0.00628	-0.0058	-0.00547	-0.00543	-0.00557	-0.00581	-0.00793	-0.01403	-0.01368	-0.01345	-0.01322	-0.01339	-0.01366	-0.01345	-0.01342	-0.01343	-0.01315	-0.01308	-0.0137	-0.01341	-0.01302	-0.01268	-0.01242	-0.01216	-0.01246	-0.0123	-0.01195	-0.012	-0.01186	-0.01164	-0.01199	-0.01206	-0.0117	-0.01143	-0.01128	-0.01119	-0.0117	-0.01217
2629.05	-0.0059	-0.00618	-0.00628	-0.00578	-0.00545	-0.00544	-0.00561	-0.00583	-0.00796	-0.01406	-0.0137	-0.01344	-0.01321	-0.01338	-0.01366	-0.01347	-0.01342	-0.01345	-0.01316	-0.01304	-0.01368	-0.01343	-0.013	-0.01269	-0.01242	-0.01218	-0.0125	-0.01229	-0.01199	-0.01199	-0.01187	-0.01167	-0.01196	-0.01206	-0.0117	-0.01145	-0.01127	-0.01121	-0.01173	-0.01218
2627.76	-0.00588	-0.00614	-0.00627	-0.00575	-0.00544	-0.00545	-0.00563	-0.00584	-0.00797	-0.01406	-0.0137	-0.01344	-0.01318	-0.01339	-0.01364	-0.01349	-0.01339	-0.01344	-0.01316	-0.013	-0.01363	-0.01341	-0.01297	-0.01266	-0.01241	-0.0122	-0.01251	-0.01229	-0.01201	-0.01196	-0.01185	-0.0117	-0.0119	-0.01204	-0.01167	-0.01146	-0.01127	-0.01123	-0.01175	-0.01218
2626.48	-0.00586	-0.00611	-0.00626	-0.00573	-0.00544	-0.00545	-0.00563	-0.00583	-0.00796	-0.01403	-0.01368	-0.01343	-0.01315	-0.0134	-0.0136	-0.01348	-0.01336	-0.01341	-0.01315	-0.01296	-0.01358	-0.01338	-0.01295	-0.0126	-0.01239	-0.01222	-0.01252	-0.01229	-0.01202	-0.01193	-0.01183	-0.01172	-0.01184	-0.01203	-0.01164	-0.01146	-0.01127	-0.01127	-0.01176	-0.01217
2625.19	-0.00586	-0.00609	-0.00625	-0.00574	-0.00547	-0.00546	-0.00563	-0.00581	-0.00794	-0.01402	-0.01366	-0.01343	-0.01312	-0.01341	-0.01358	-0.01347	-0.01335	-0.01337	-0.01314	-0.01295	-0.01354	-0.01334	-0.01296	-0.01254	-0.01238	-0.01225	-0.01253	-0.0123	-0.01204	-0.01193	-0.01182	-0.01174	-0.01182	-0.01202	-0.01161	-0.01148	-0.0113	-0.01132	-0.01177	-0.01217
2623.91	-0.0059	-0.00609	-0.00626	-0.00578	-0.00553	-0.00549	-0.00565	-0.0058	-0.00795	-0.01404	-0.01366	-0.01345	-0.01314	-0.01345	-0.01357	-0.01347	-0.01338	-0.01335	-0.01314	-0.01298	-0.01353	-0.01333	-0.013	-0.01252	-0.01238	-0.01231	-0.01255	-0.01234	-0.01207	-0.01195	-0.01185	-0.01176	-0.01184	-0.01202	-0.01163	-0.01152	-0.01135	-0.01138	-0.0118	-0.01219
2622.62	-0.00595	-0.00611	-0.00627	-0.00585	-0.00562	-0.00553	-0.00567	-0.00579	-0.00797	-0.01408	-0.01368	-0.01348	-0.01319	-0.0135	-0.01359	-0.01348	-0.01344	-0.01336	-0.01316	-0.01303	-0.01357	-0.01336	-0.01305	-0.01256	-0.0124	-0.01237	-0.01259	-0.01239	-0.01213	-0.012	-0.0119	-0.01179	-0.0119	-0.01204	-0.01169	-0.01158	-0.01143	-0.01144	-0.01186	-0.01222
2621.34	-0.00599	-0.00612	-0.00626	-0.00592	-0.00572	-0.00557	-0.00568	-0.0058	-0.00799	-0.01414	-0.01373	-0.0135	-0.01327	-0.01357	-0.01361	-0.0135	-0.01349	-0.01339	-0.0132	-0.01308	-0.01363	-0.0134	-0.01309	-0.01262	-0.01243	-0.01244	-0.01262	-0.01243	-0.01218	-0.01205	-0.01195	-0.01184	-0.01197	-0.01206	-0.01177	-0.01165	-0.01153	-0.01151	-0.01194	-0.01227
2620.05	-0.006	-0.00613	-0.00625	-0.00598	-0.00582	-0.0056	-0.00569	-0.00581	-0.008	-0.01417	-0.01379	-0.01351	-0.01334	-0.01361	-0.01365	-0.01351	-0.0135	-0.01342	-0.01322	-0.01312	-0.01368	-0.01344	-0.01311	-0.01268	-0.01245	-0.01249	-0.01263	-0.01247	-0.01223	-0.01208	-0.01198	-0.01189	-0.01202	-0.0121	-0.01182	-0.01171	-0.01162	-0.01159	-0.01201	-0.01231
2618.76	-0.00598	-0.00613	-0.00623	-0.006	-0.00587	-0.00559	-0.00569	-0.00581	-0.00799	-0.01417	-0.01385	-0.01349	-0.01337	-0.01362	-0.01368	-0.01351	-0.01349	-0.01345	-0.01322	-0.01314	-0.01371	-0.01346	-0.01311	-0.01272	-0.01246	-0.0125	-0.01263	-0.0125	-0.01225	-0.01209	-0.01197	-0.01193	-0.01205	-0.01213	-0.01184	-0.01174	-0.0117	-0.01166	-0.01206	-0.01233
2617.48	-0.00593	-0.00612	-0.0062	-0.00599	-0.00587	-0.00555	-0.00568	-0.00578	-0.00795	-0.01414	-0.01389	-0.01346	-0.01337	-0.01359	-0.01369	-0.0135	-0.01347	-0.01345	-0.01321	-0.01314	-0.0137	-0.01346	-0.0131	-0.01274	-0.01245	-0.01247	-0.01261	-0.01252	-0.01223	-0.01208	-0.01194	-0.01192	-0.01206	-0.01216	-0.01182	-0.01175	-0.01175	-0.0117	-0.01208	-0.01233
2616.19	-0.00587	-0.00611	-0.00617	-0.00595	-0.00583	-0.0055	-0.00565	-0.00575	-0.00789	-0.01408	-0.0139	-0.01343	-0.01334	-0.01355	-0.01368	-0.01349	-0.01346	-0.01341	-0.01318	-0.01311	-0.01367	-0.01345	-0.01307	-0.01273	-0.01243	-0.01242	-0.01257	-0.01249	-0.01219	-0.01206	-0.0119	-0.01188	-0.01205	-0.01215	-0.01179	-0.01175	-0.01176	-0.01171	-0.01206	-0.0123
2614.91	-0.0058	-0.00608	-0.00614	-0.00591	-0.00579	-0.00546	-0.0056	-0.00571	-0.00783	-0.01403	-0.01388	-0.01341	-0.01331	-0.01351	-0.01364	-0.01347	-0.01347	-0.01336	-0.01316	-0.01307	-0.01362	-0.01343	-0.01304	-0.01271	-0.01242	-0.01235	-0.01251	-0.01244	-0.01213	-0.01204	-0.01187	-0.01182	-0.01203	-0.01213	-0.01176	-0.01174	-0.01174	-0.01167	-0.01201	-0.01224
2613.62	-0.00573	-0.00605	-0.00613	-0.00587	-0.00576	-0.00543	-0.00555	-0.00569	-0.00779	-0.01399	-0.01384	-0.01339	-0.01328	-0.01348	-0.01362	-0.01347	-0.01347	-0.01334	-0.01314	-0.01303	-0.01359	-0.01342	-0.01301	-0.01269	-0.01241	-0.01228	-0.01246	-0.01239	-0.01209	-0.01204	-0.01186	-0.01177	-0.01202	-0.0121	-0.01176	-0.01173	-0.0117	-0.01161	-0.01196	-0.01218
2612.34	-0.00568	-0.00602	-0.00612	-0.00586	-0.00575	-0.00542	-0.00552	-0.00568	-0.00778	-0.01399	-0.01381	-0.01339	-0.01326	-0.01347	-0.01363	-0.01348	-0.01344	-0.01334	-0.01315	-0.01301	-0.01358	-0.01343	-0.013	-0.01268	-0.0124	-0.01223	-0.01245	-0.01236	-0.01206	-0.01204	-0.01186	-0.01176	-0.01202	-0.01208	-0.01177	-0.01171	-0.01165	-0.01153	-0.01192	-0.01215
2611.05	-0.00567	-0.00603	-0.00613	-0.00586	-0.00574	-0.00543	-0.00551	-0.00567	-0.00777	-0.01401	-0.01379	-0.01339	-0.01325	-0.01346	-0.01367	-0.01348	-0.01341	-0.01337	-0.01316	-0.013	-0.01359	-0.01345	-0.01299	-0.01267	-0.01239	-0.01222	-0.01249	-0.01236	-0.01206	-0.01206	-0.01186	-0.01178	-0.01204	-0.01208	-0.01179	-0.0117	-0.0116	-0.01147	-0.01189	-0.01215
2609.77	-0.0057	-0.00606	-0.00614	-0.00586	-0.0057	-0.00545	-0.00552	-0.00566	-0.00777	-0.01403	-0.01378	-0.01339	-0.01325	-0.01346	-0.01371	-0.01347	-0.01338	-0.0134	-0.01318	-0.01302	-0.0136	-0.01348	-0.01297	-0.01267	-0.01237	-0.01222	-0.01255	-0.01237	-0.01207	-0.01206	-0.01185	-0.01179	-0.01207	-0.0121	-0.0118	-0.01168	-0.01156	-0.01144	-0.01189	-0.01218
2608.48	-0.00576	-0.0061	-0.00616	-0.00585	-0.00564	-0.00547	-0.00552	-0.00565	-0.00778	-0.01405	-0.01377	-0.01339	-0.01324	-0.01348	-0.01373	-0.01345	-0.01336	-0.01342	-0.01319	-0.01304	-0.0136	-0.01349	-0.01294	-0.01267	-0.01236	-0.01224	-0.01261	-0.01238	-0.01206	-0.01204	-0.01183	-0.01179	-0.01209	-0.01212	-0.01179	-0.01166	-0.01153	-0.01142	-0.01189	-0.0122
2607.19	-0.00581	-0.00613	-0.00618	-0.00582	-0.00554	-0.00548	-0.00552	-0.00564	-0.0078	-0.01406	-0.01375	-0.01338	-0.01322	-0.01349	-0.01373	-0.01342	-0.01335	-0.01341	-0.01318	-0.01304	-0.01359	-0.01348	-0.01289	-0.01266	-0.01236	-0.01225	-0.01263	-0.01237	-0.01205	-0.012	-0.01182	-0.01177	-0.0121	-0.01213	-0.01177	-0.01162	-0.0115	-0.01139	-0.01188	-0.01219
2605.91	-0.00583	-0.00613	-0.0062	-0.00579	-0.00543	-0.00547	-0.00551	-0.00563	-0.00782	-0.01406	-0.01372	-0.01337	-0.0132	-0.01346	-0.0137	-0.0134	-0.01335	-0.01339	-0.01315	-0.01302	-0.01358	-0.01345	-0.01285	-0.01264	-0.01236	-0.01224	-0.01262	-0.01234	-0.01204	-0.01195	-0.01182	-0.01172	-0.01209	-0.01211	-0.01173	-0.01158	-0.01148	-0.01135	-0.01186	-0.01217
2604.62	-0.00584	-0.00609	-0.0062	-0.00576	-0.00536	-0.00544	-0.00549	-0.00564	-0.00784	-0.01405	-0.01368	-0.01337	-0.01318	-0.01342	-0.01367	-0.0134	-0.01335	-0.01336	-0.01311	-0.01299	-0.01358	-0.01342	-0.01282	-0.01262	-0.01237	-0.01223	-0.0126	-0.01233	-0.01204	-0.01191	-0.01183	-0.0117	-0.01207	-0.01208	-0.01169	-0.01155	-0.01146	-0.01132	-0.01182	-0.01215
2603.34	-0.00586	-0.00606	-0.00621	-0.00574	-0.00534	-0.00542	-0.00549	-0.00565	-0.00786	-0.01407	-0.01366	-0.01338	-0.01318	-0.01339	-0.01366	-0.01341	-0.01338	-0.01335	-0.01309	-0.01297	-0.01359	-0.01339	-0.01282	-0.01261	-0.01239	-0.01222	-0.01259	-0.01234	-0.01205	-0.01191	-0.01186	-0.01173	-0.01205	-0.01207	-0.01168	-0.01156	-0.01147	-0.01133	-0.01181	-0.01216
2602.05	-0.0059	-0.00604	-0.00623	-0.00574	-0.00537	-0.00542	-0.00551	-0.00568	-0.00789	-0.01409	-0.01366	-0.01341	-0.01319	-0.0134	-0.01367	-0.01343	-0.01341	-0.01336	-0.01309	-0.01297	-0.01363	-0.01338	-0.01286	-0.01262	-0.01241	-0.01223	-0.01259	-0.01238	-0.01209	-0.01195	-0.01189	-0.01179	-0.01204	-0.01208	-0.01171	-0.01163	-0.01149	-0.01137	-0.01183	-0.01221
2600.77	-0.00594	-0.00605	-0.00625	-0.00576	-0.00543	-0.00543	-0.00554	-0.0057	-0.00792	-0.01411	-0.01367	-0.01343	-0.0132	-0.01343	-0.0137	-0.01344	-0.01344	-0.01338	-0.0131	-0.01299	-0.01365	-0.01337	-0.0129	-0.01266	-0.01243	-0.01224	-0.01261	-0.01242	-0.01213	-0.01199	-0.01192	-0.01185	-0.01204	-0.01211	-0.01176	-0.01171	-0.01153	-0.01143	-0.01186	-0.01227
2599.48	-0.00594	-0.00607	-0.00625	-0.00578	-0.00547	-0.00544	-0.00555	-0.0057	-0.00794	-0.01411	-0.01367	-0.01344	-0.01321	-0.01344	-0.01372	-0.01343	-0.01342	-0.01338	-0.0131	-0.013	-0.01366	-0.01335	-0.01294	-0.0127	-0.01244	-0.01224	-0.01261	-0.01244	-0.01216	-0.01201	-0.01193	-0.01188	-0.01203	-0.01213	-0.0118	-0.01179	-0.01156	-0.01148	-0.01189	-0.01229
2598.2	-0.00591	-0.00608	-0.00623	-0.00578	-0.00549	-0.00543	-0.00555	-0.00569	-0.00792	-0.01409	-0.01366	-0.01343	-0.01319	-0.01343	-0.01371	-0.01339	-0.01337	-0.01335	-0.01309	-0.01298	-0.01363	-0.01332	-0.01296	-0.01272	-0.01244	-0.01223	-0.0126	-0.01243	-0.01214	-0.012	-0.01192	-0.01186	-0.01202	-0.01214	-0.01181	-0.01182	-0.01159	-0.01151	-0.01191	-0.01228
2596.91	-0.00584	-0.00606	-0.0062	-0.00576	-0.0055	-0.00539	-0.00553	-0.00566	-0.00787	-0.01406	-0.01364	-0.0134	-0.01317	-0.01339	-0.01367	-0.01334	-0.01329	-0.01331	-0.01307	-0.01295	-0.01359	-0.01331	-0.01296	-0.01271	-0.01242	-0.01221	-0.01258	-0.0124	-0.0121	-0.01196	-0.01191	-0.01181	-0.01201	-0.01213	-0.0118	-0.01181	-0.01161	-0.01155	-0.01193	-0.01224
2595.62	-0.00578	-0.00602	-0.00616	-0.00573	-0.00552	-0.00534	-0.00552	-0.00562	-0.00782	-0.01402	-0.01362	-0.01338	-0.01314	-0.01336	-0.01363	-0.01329	-0.01323	-0.01328	-0.01303	-0.01291	-0.01355	-0.0133	-0.01297	-0.0127	-0.0124	-0.01221	-0.01255	-0.01237	-0.01206	-0.01191	-0.01189	-0.01175	-0.01199	-0.01211	-0.0118	-0.01179	-0.01162	-0.0116	-0.01195	-0.0122
2594.34	-0.00572	-0.00597	-0.00614	-0.0057	-0.00554	-0.0053	-0.00552	-0.00557	-0.00777	-0.01399	-0.01361	-0.01337	-0.0131	-0.01333	-0.01359	-0.01325	-0.01319	-0.01326	-0.01299	-0.01288	-0.0135	-0.01331	-0.01298	-0.01268	-0.0124	-0.01222	-0.01252	-0.01234	-0.01203	-0.01189	-0.01187	-0.0117	-0.01199	-0.0121	-0.01181	-0.01178	-0.01162	-0.01166	-0.01197	-0.01217
2593.05	-0.00569	-0.00594	-0.00612	-0.00569	-0.00555	-0.00528	-0.00554	-0.00553	-0.00772	-0.01397	-0.01359	-0.01337	-0.01307	-0.01331	-0.01357	-0.01322	-0.01317	-0.01325	-0.01294	-0.01287	-0.01346	-0.01332	-0.01299	-0.01267	-0.01241	-0.01222	-0.0125	-0.01233	-0.01203	-0.01188	-0.01186	-0.01167	-0.01199	-0.01208	-0.01182	-0.01179	-0.01163	-0.0117	-0.01198	-0.01215
2591.77	-0.00568	-0.00592	-0.00611	-0.00569	-0.00557	-0.00526	-0.00553	-0.00549	-0.00769	-0.01395	-0.01359	-0.01336	-0.01307	-0.01331	-0.01356	-0.01321	-0.01317	-0.01323	-0.01292	-0.01286	-0.01343	-0.01333	-0.013	-0.01264	-0.01242	-0.0122	-0.01248	-0.01233	-0.01204	-0.01188	-0.01186	-0.01166	-0.01199	-0.01206	-0.01181	-0.01179	-0.01166	-0.0117	-0.01197	-0.01215
2590.48	-0.00567	-0.00591	-0.0061	-0.0057	-0.00558	-0.00525	-0.00549	-0.00546	-0.00766	-0.01394	-0.01358	-0.01335	-0.01308	-0.01332	-0.01355	-0.01323	-0.01319	-0.01322	-0.01293	-0.01288	-0.01342	-0.01334	-0.01301	-0.01261	-0.01241	-0.01217	-0.01246	-0.01233	-0.01206	-0.01189	-0.01188	-0.01167	-0.01198	-0.01206	-0.01179	-0.01179	-0.01169	-0.01165	-0.01195	-0.01214
2589.2	-0.00566	-0.00591	-0.00609	-0.0057	-0.00559	-0.00524	-0.00541	-0.00542	-0.00764	-0.01391	-0.01357	-0.0133	-0.01308	-0.01334	-0.01353	-0.01327	-0.01321	-0.0132	-0.01295	-0.0129	-0.01343	-0.01332	-0.013	-0.01256	-0.01239	-0.01214	-0.01244	-0.01234	-0.01208	-0.01188	-0.01187	-0.01169	-0.01195	-0.01206	-0.01174	-0.01176	-0.0117	-0.01157	-0.01192	-0.01213
2587.91	-0.00563	-0.00591	-0.00606	-0.00567	-0.00556	-0.00521	-0.00531	-0.00537	-0.00761	-0.01386	-0.01356	-0.01324	-0.01307	-0.01335	-0.0135	-0.01331	-0.01321	-0.01318	-0.01297	-0.0129	-0.01345	-0.01329	-0.01298	-0.0125	-0.01234	-0.01212	-0.01243	-0.01233	-0.01206	-0.01185	-0.01184	-0.01169	-0.0119	-0.01204	-0.01169	-0.01171	-0.01169	-0.01148	-0.01187	-0.0121
2586.62	-0.00559	-0.00588	-0.00602	-0.00559	-0.00549	-0.00518	-0.00521	-0.00533	-0.00757	-0.0138	-0.01354	-0.01317	-0.01304	-0.01334	-0.01347	-0.01333	-0.0132	-0.01315	-0.01298	-0.01288	-0.01346	-0.01325	-0.01293	-0.01245	-0.01229	-0.01209	-0.01241	-0.01231	-0.01202	-0.01181	-0.01178	-0.01167	-0.01183	-0.01199	-0.01162	-0.01165	-0.01163	-0.01139	-0.01181	-0.01205
2585.34	-0.00555	-0.00582	-0.00597	-0.00549	-0.00541	-0.00513	-0.00514	-0.00531	-0.00753	-0.01375	-0.01351	-0.01313	-0.013	-0.01332	-0.01345	-0.01331	-0.01319	-0.01313	-0.01296	-0.01284	-0.01346	-0.01323	-0.01286	-0.01241	-0.01224	-0.01207	-0.01238	-0.01228	-0.01198	-0.01179	-0.01174	-0.01163	-0.01179	-0.01194	-0.01157	-0.0116	-0.01157	-0.01132	-0.01175	-0.01201
2584.05	-0.00553	-0.00575	-0.0059	-0.00542	-0.00532	-0.00509	-0.0051	-0.00531	-0.00751	-0.01374	-0.01349	-0.01313	-0.01297	-0.01328	-0.01346	-0.01327	-0.01318	-0.01311	-0.01294	-0.01279	-0.01344	-0.01322	-0.01277	-0.01239	-0.01221	-0.01205	-0.01233	-0.01226	-0.01196	-0.0118	-0.01172	-0.01158	-0.01176	-0.01189	-0.01152	-0.01155	-0.0115	-0.01127	-0.0117	-0.01199
2582.77	-0.00553	-0.00569	-0.00584	-0.00539	-0.00525	-0.00505	-0.0051	-0.00531	-0.0075	-0.01376	-0.01346	-0.01315	-0.01293	-0.01325	-0.01346	-0.01321	-0.01318	-0.0131	-0.01291	-0.01276	-0.01343	-0.01322	-0.0127	-0.01238	-0.01219	-0.01203	-0.0123	-0.01224	-0.01195	-0.01181	-0.01171	-0.01153	-0.01175	-0.01186	-0.01148	-0.01153	-0.01145	-0.01125	-0.01167	-0.01199
2581.48	-0.00552	-0.00564	-0.00579	-0.00538	-0.00521	-0.00503	-0.0051	-0.00531	-0.00748	-0.01378	-0.01344	-0.01314	-0.01288	-0.01321	-0.01346	-0.01316	-0.01316	-0.01309	-0.01288	-0.01275	-0.01341	-0.0132	-0.01264	-0.01238	-0.01218	-0.01201	-0.01228	-0.01222	-0.01193	-0.01181	-0.01171	-0.01148	-0.01172	-0.01182	-0.01144	-0.01151	-0.01141	-0.01123	-0.01164	-0.01199
2580.2	-0.00549	-0.00562	-0.00575	-0.00537	-0.00519	-0.00501	-0.00509	-0.00531	-0.00744	-0.01379	-0.01342	-0.0131	-0.01284	-0.01318	-0.01344	-0.01312	-0.01311	-0.01307	-0.01286	-0.01273	-0.01337	-0.01315	-0.01261	-0.01236	-0.01215	-0.01199	-0.01227	-0.01219	-0.01189	-0.01177	-0.01168	-0.01145	-0.01169	-0.01177	-0.0114	-0.01149	-0.01136	-0.01122	-0.01161	-0.01196
2578.91	-0.00545	-0.00562	-0.00573	-0.00535	-0.00518	-0.00499	-0.00506	-0.0053	-0.0074	-0.01378	-0.01338	-0.01305	-0.01282	-0.01315	-0.01341	-0.01309	-0.01306	-0.01305	-0.01283	-0.01269	-0.01332	-0.01309	-0.01259	-0.01234	-0.01213	-0.01196	-0.01226	-0.01216	-0.01184	-0.01172	-0.01165	-0.01143	-0.01164	-0.01172	-0.01136	-0.01145	-0.01132	-0.0112	-0.01159	-0.01192
2577.63	-0.00541	-0.00563	-0.00571	-0.00534	-0.00518	-0.00497	-0.00503	-0.00529	-0.00737	-0.01377	-0.01335	-0.01302	-0.01282	-0.01311	-0.01339	-0.01308	-0.01301	-0.01304	-0.01281	-0.01264	-0.01326	-0.01303	-0.01257	-0.01232	-0.01211	-0.01192	-0.01225	-0.01213	-0.01179	-0.01169	-0.01162	-0.01142	-0.01162	-0.01168	-0.01134	-0.01141	-0.0113	-0.01119	-0.01158	-0.01188
2576.34	-0.00539	-0.00566	-0.00571	-0.00536	-0.00518	-0.00496	-0.00502	-0.00529	-0.00737	-0.01376	-0.01334	-0.01303	-0.01285	-0.01309	-0.01337	-0.01309	-0.01298	-0.01303	-0.01277	-0.01261	-0.01324	-0.013	-0.01255	-0.01232	-0.0121	-0.01189	-0.01223	-0.01212	-0.01178	-0.01168	-0.01162	-0.01142	-0.01164	-0.01168	-0.01136	-0.0114	-0.01133	-0.01122	-0.01161	-0.01185
2575.05	-0.0054	-0.00571	-0.0057	-0.00541	-0.00519	-0.00497	-0.00504	-0.00527	-0.00739	-0.01377	-0.01337	-0.01308	-0.01288	-0.01308	-0.01336	-0.01309	-0.01298	-0.01304	-0.01274	-0.0126	-0.01325	-0.01299	-0.01256	-0.01233	-0.0121	-0.01189	-0.01224	-0.01212	-0.01179	-0.01168	-0.01164	-0.01144	-0.01168	-0.01172	-0.01143	-0.01143	-0.01139	-0.01127	-0.01167	-0.01186
2573.77	-0.00544	-0.00574	-0.00569	-0.00546	-0.00521	-0.00498	-0.00508	-0.00524	-0.00741	-0.01378	-0.01342	-0.01313	-0.0129	-0.01309	-0.01334	-0.01309	-0.01299	-0.01306	-0.01273	-0.01261	-0.01329	-0.013	-0.01256	-0.01234	-0.0121	-0.01188	-0.01225	-0.01213	-0.0118	-0.01167	-0.01167	-0.01147	-0.01172	-0.01178	-0.01151	-0.01149	-0.01147	-0.01133	-0.01173	-0.01187
2572.48	-0.00546	-0.00573	-0.00566	-0.00548	-0.00522	-0.00497	-0.0051	-0.00519	-0.00741	-0.01376	-0.01344	-0.01313	-0.01289	-0.0131	-0.01333	-0.01308	-0.01299	-0.01306	-0.01273	-0.01262	-0.01331	-0.01301	-0.01256	-0.01234	-0.01209	-0.01187	-0.01225	-0.01212	-0.01179	-0.01165	-0.01168	-0.01149	-0.01173	-0.01184	-0.01158	-0.01154	-0.01153	-0.01137	-0.01177	-0.01187
2571.2	-0.00545	-0.00569	-0.00562	-0.00547	-0.00522	-0.00494	-0.0051	-0.00514	-0.00738	-0.01372	-0.01343	-0.01311	-0.01285	-0.01309	-0.01331	-0.01307	-0.01299	-0.01304	-0.01273	-0.01262	-0.01331	-0.01302	-0.01255	-0.01233	-0.01207	-0.01185	-0.01221	-0.0121	-0.01174	-0.01163	-0.01167	-0.01147	-0.01172	-0.01188	-0.01159	-0.01156	-0.01157	-0.0114	-0.01178	-0.01184
2569.91	-0.00542	-0.00564	-0.00559	-0.00544	-0.0052	-0.00489	-0.00509	-0.0051	-0.00734	-0.01367	-0.01338	-0.01308	-0.0128	-0.01306	-0.0133	-0.01308	-0.01298	-0.01299	-0.01271	-0.01261	-0.01327	-0.01301	-0.01252	-0.01232	-0.01203	-0.01183	-0.01216	-0.01206	-0.01167	-0.01161	-0.01165	-0.01145	-0.01168	-0.01189	-0.01157	-0.01153	-0.01159	-0.01141	-0.01177	-0.01179
2568.63	-0.00539	-0.0056	-0.00555	-0.00541	-0.00518	-0.00484	-0.00507	-0.00508	-0.0073	-0.01363	-0.01333	-0.01307	-0.01275	-0.01302	-0.01328	-0.01309	-0.01297	-0.01293	-0.01267	-0.01258	-0.01322	-0.013	-0.01251	-0.01232	-0.012	-0.01182	-0.0121	-0.012	-0.01161	-0.01159	-0.01162	-0.01142	-0.01166	-0.01188	-0.01155	-0.01148	-0.01158	-0.01142	-0.01176	-0.01173
2567.34	-0.00536	-0.00557	-0.00551	-0.0054	-0.00515	-0.0048	-0.00504	-0.00507	-0.00727	-0.0136	-0.01329	-0.01306	-0.01272	-0.01298	-0.01326	-0.01309	-0.01296	-0.01288	-0.01264	-0.01256	-0.01318	-0.01297	-0.01252	-0.01231	-0.01198	-0.0118	-0.01205	-0.01193	-0.01158	-0.01158	-0.01159	-0.0114	-0.01165	-0.01185	-0.01154	-0.01144	-0.01155	-0.01141	-0.01172	-0.01168
2566.06	-0.00534	-0.00556	-0.00547	-0.0054	-0.00511	-0.00475	-0.00498	-0.00506	-0.00724	-0.01358	-0.01329	-0.01304	-0.01273	-0.01295	-0.01324	-0.01306	-0.01293	-0.01286	-0.01262	-0.01254	-0.01316	-0.01295	-0.01254	-0.0123	-0.01196	-0.01177	-0.01203	-0.01187	-0.01159	-0.01156	-0.01155	-0.01137	-0.01165	-0.01181	-0.01154	-0.01141	-0.0115	-0.01137	-0.01167	-0.01165
2564.77	-0.00531	-0.00554	-0.00545	-0.0054	-0.00506	-0.00472	-0.00492	-0.00505	-0.00719	-0.01357	-0.01329	-0.01302	-0.01276	-0.01293	-0.01323	-0.01301	-0.0129	-0.01287	-0.0126	-0.01252	-0.01316	-0.01294	-0.01256	-0.01229	-0.01197	-0.01173	-0.01201	-0.01183	-0.01162	-0.01153	-0.01149	-0.01134	-0.01165	-0.01178	-0.01152	-0.0114	-0.01144	-0.01131	-0.01161	-0.01166
2563.48	-0.00528	-0.00551	-0.00544	-0.00538	-0.005	-0.0047	-0.00487	-0.00502	-0.00714	-0.01354	-0.01327	-0.01298	-0.0128	-0.01293	-0.01323	-0.01297	-0.01287	-0.01288	-0.0126	-0.0125	-0.01315	-0.01294	-0.01256	-0.01226	-0.01197	-0.01169	-0.01201	-0.01182	-0.01164	-0.01149	-0.01144	-0.0113	-0.01164	-0.01175	-0.01147	-0.01138	-0.01137	-0.01125	-0.01156	-0.01168
2562.2	-0.00523	-0.00546	-0.00546	-0.00535	-0.00495	-0.0047	-0.00484	-0.00499	-0.0071	-0.01351	-0.01324	-0.01293	-0.01282	-0.01293	-0.01323	-0.01294	-0.01284	-0.01289	-0.0126	-0.01248	-0.01314	-0.01295	-0.01254	-0.01222	-0.01198	-0.01169	-0.01203	-0.01182	-0.01164	-0.01147	-0.01141	-0.01129	-0.01162	-0.01173	-0.0114	-0.01136	-0.0113	-0.01121	-0.01151	-0.01171
2560.91	-0.0052	-0.00542	-0.00548	-0.00531	-0.00492	-0.00472	-0.00483	-0.00497	-0.0071	-0.01347	-0.0132	-0.0129	-0.01281	-0.01292	-0.01321	-0.01293	-0.01282	-0.01288	-0.01262	-0.01247	-0.01312	-0.01295	-0.0125	-0.01219	-0.01197	-0.01171	-0.01205	-0.01185	-0.01162	-0.01149	-0.0114	-0.0113	-0.01161	-0.01171	-0.01134	-0.01134	-0.01123	-0.01119	-0.01148	-0.01174
2559.63	-0.00517	-0.0054	-0.00548	-0.00528	-0.00491	-0.00475	-0.00481	-0.00496	-0.00712	-0.01345	-0.01316	-0.01288	-0.0128	-0.01291	-0.01318	-0.01293	-0.0128	-0.01286	-0.01264	-0.01246	-0.01311	-0.01293	-0.01244	-0.01215	-0.01195	-0.01175	-0.01206	-0.01188	-0.0116	-0.01152	-0.01142	-0.01132	-0.0116	-0.01168	-0.0113	-0.01131	-0.0112	-0.01118	-0.01146	-0.01174
2558.34	-0.00514	-0.0054	-0.00546	-0.00525	-0.0049	-0.00477	-0.00479	-0.00495	-0.00715	-0.01345	-0.01313	-0.01288	-0.01278	-0.01289	-0.01313	-0.01292	-0.01279	-0.01283	-0.01266	-0.01244	-0.01308	-0.01289	-0.01239	-0.01211	-0.01193	-0.01178	-0.01205	-0.01189	-0.01158	-0.01156	-0.01144	-0.01133	-0.01157	-0.01165	-0.01127	-0.01128	-0.01118	-0.01116	-0.01144	-0.0117
2557.06	-0.00511	-0.00539	-0.00542	-0.00522	-0.00489	-0.00475	-0.00477	-0.00492	-0.00715	-0.01344	-0.0131	-0.01287	-0.01275	-0.01285	-0.01308	-0.01289	-0.01276	-0.01279	-0.01265	-0.0124	-0.01305	-0.01284	-0.01231	-0.01205	-0.01191	-0.01179	-0.01202	-0.01187	-0.01155	-0.01156	-0.01143	-0.0113	-0.01151	-0.0116	-0.01123	-0.01123	-0.01115	-0.01111	-0.01141	-0.01161
2555.77	-0.00506	-0.00536	-0.00535	-0.00516	-0.00487	-0.00469	-0.00473	-0.00488	-0.00712	-0.01342	-0.01305	-0.01285	-0.0127	-0.01282	-0.01304	-0.01284	-0.0127	-0.01275	-0.01259	-0.01235	-0.013	-0.01279	-0.01222	-0.01198	-0.01186	-0.01176	-0.01195	-0.01182	-0.01152	-0.01152	-0.01136	-0.01125	-0.01143	-0.01154	-0.01117	-0.01116	-0.0111	-0.01103	-0.01137	-0.0115
2554.48	-0.00499	-0.0053	-0.00528	-0.00508	-0.00482	-0.0046	-0.0047	-0.00483	-0.00707	-0.01338	-0.01299	-0.01281	-0.01263	-0.01279	-0.01301	-0.01276	-0.01263	-0.0127	-0.01249	-0.0123	-0.01294	-0.01274	-0.01212	-0.0119	-0.01179	-0.01169	-0.01188	-0.01176	-0.01148	-0.01145	-0.01126	-0.01117	-0.01134	-0.01149	-0.01107	-0.01109	-0.01103	-0.01093	-0.01134	-0.01141
2553.2	-0.00493	-0.00524	-0.00521	-0.00501	-0.00475	-0.00452	-0.00465	-0.00478	-0.00699	-0.01334	-0.01293	-0.01276	-0.01256	-0.01276	-0.01297	-0.0127	-0.01256	-0.01265	-0.01238	-0.01225	-0.01288	-0.01269	-0.01205	-0.01182	-0.01173	-0.01159	-0.01181	-0.01171	-0.01143	-0.01137	-0.01116	-0.0111	-0.01129	-0.01145	-0.01099	-0.01106	-0.01097	-0.01085	-0.01132	-0.01136
2551.91	-0.00488	-0.00518	-0.00516	-0.00496	-0.00468	-0.00446	-0.00459	-0.00472	-0.0069	-0.01331	-0.01289	-0.01269	-0.0125	-0.01274	-0.01293	-0.01264	-0.01252	-0.0126	-0.0123	-0.01219	-0.01281	-0.01265	-0.01202	-0.01177	-0.01166	-0.0115	-0.01177	-0.01168	-0.01139	-0.01132	-0.0111	-0.01105	-0.01127	-0.01145	-0.01095	-0.01106	-0.01093	-0.01081	-0.0113	-0.01133
2550.63	-0.00483	-0.00511	-0.00512	-0.00493	-0.00462	-0.00442	-0.00451	-0.00467	-0.00681	-0.01329	-0.01286	-0.01262	-0.01244	-0.0127	-0.01286	-0.0126	-0.01251	-0.01255	-0.01225	-0.01214	-0.01276	-0.01261	-0.01202	-0.01173	-0.01159	-0.01141	-0.01175	-0.01165	-0.01136	-0.01127	-0.01107	-0.01103	-0.01127	-0.01145	-0.01093	-0.01109	-0.01092	-0.01081	-0.01127	-0.01131
2549.34	-0.00478	-0.00506	-0.0051	-0.00492	-0.00457	-0.0044	-0.00443	-0.00462	-0.00674	-0.01326	-0.01283	-0.01254	-0.01239	-0.01266	-0.01279	-0.01257	-0.01251	-0.0125	-0.0122	-0.01209	-0.01273	-0.01259	-0.01202	-0.01172	-0.01154	-0.01136	-0.01175	-0.01161	-0.01134	-0.01123	-0.01107	-0.01101	-0.01127	-0.01144	-0.01093	-0.01113	-0.01093	-0.01083	-0.01124	-0.01129
2548.06	-0.00474	-0.00501	-0.00508	-0.00492	-0.00456	-0.00438	-0.00437	-0.00458	-0.00671	-0.01324	-0.01279	-0.01248	-0.01235	-0.01263	-0.01274	-0.01254	-0.01251	-0.01247	-0.01216	-0.01207	-0.01272	-0.01259	-0.01201	-0.01172	-0.0115	-0.01134	-0.01174	-0.01156	-0.01133	-0.01119	-0.01108	-0.01101	-0.01127	-0.01141	-0.01093	-0.01116	-0.01095	-0.01086	-0.01122	-0.01127
2546.77	-0.00473	-0.00499	-0.00507	-0.00492	-0.00458	-0.00436	-0.00435	-0.00458	-0.00673	-0.01323	-0.01275	-0.01246	-0.01234	-0.01262	-0.01273	-0.01251	-0.01249	-0.01245	-0.01214	-0.01206	-0.01273	-0.01261	-0.012	-0.01174	-0.01149	-0.01135	-0.01173	-0.01152	-0.01133	-0.01117	-0.01108	-0.01101	-0.01128	-0.01137	-0.01093	-0.01117	-0.01098	-0.01089	-0.01121	-0.01127
2545.49	-0.00476	-0.00497	-0.00508	-0.00493	-0.00461	-0.00435	-0.00437	-0.00461	-0.00678	-0.01323	-0.01273	-0.01248	-0.01233	-0.01262	-0.01276	-0.01249	-0.01245	-0.01244	-0.01214	-0.01205	-0.01274	-0.01264	-0.012	-0.01176	-0.0115	-0.01137	-0.01172	-0.01148	-0.01132	-0.01116	-0.01107	-0.01102	-0.01128	-0.01133	-0.01092	-0.01117	-0.01101	-0.01091	-0.01123	-0.01128
2544.2	-0.00481	-0.00497	-0.00511	-0.00492	-0.00464	-0.00435	-0.00439	-0.00464	-0.0068	-0.01323	-0.01272	-0.0125	-0.01233	-0.01262	-0.01279	-0.01248	-0.01242	-0.01243	-0.01216	-0.01203	-0.01273	-0.01264	-0.01201	-0.01177	-0.01151	-0.01138	-0.01168	-0.01145	-0.01129	-0.01115	-0.01105	-0.01102	-0.0113	-0.01131	-0.01092	-0.01115	-0.01104	-0.01091	-0.01125	-0.01129
2542.91	-0.00484	-0.00496	-0.00514	-0.0049	-0.00465	-0.00434	-0.00442	-0.00467	-0.00681	-0.01323	-0.01272	-0.01252	-0.01232	-0.01262	-0.0128	-0.01247	-0.01239	-0.01243	-0.01219	-0.01202	-0.01269	-0.01262	-0.01203	-0.01176	-0.01153	-0.01138	-0.01164	-0.01142	-0.01123	-0.01115	-0.01102	-0.01102	-0.01131	-0.0113	-0.01093	-0.01114	-0.01105	-0.01089	-0.01126	-0.01127
2541.63	-0.00486	-0.00497	-0.00515	-0.0049	-0.00465	-0.00434	-0.00444	-0.0047	-0.00678	-0.01322	-0.01272	-0.01252	-0.01231	-0.01261	-0.01279	-0.01247	-0.01239	-0.01243	-0.01221	-0.01201	-0.01266	-0.01258	-0.01206	-0.01173	-0.01156	-0.01139	-0.0116	-0.0114	-0.01117	-0.01114	-0.011	-0.01103	-0.0113	-0.01131	-0.01095	-0.01115	-0.01105	-0.01087	-0.01126	-0.01124
2540.34	-0.00486	-0.00499	-0.00515	-0.0049	-0.00466	-0.00433	-0.00448	-0.0047	-0.00676	-0.01321	-0.01275	-0.01253	-0.01233	-0.01261	-0.01277	-0.01248	-0.01239	-0.01243	-0.01221	-0.012	-0.01264	-0.01254	-0.01209	-0.01171	-0.01159	-0.01141	-0.01158	-0.0114	-0.01112	-0.01114	-0.011	-0.01104	-0.01128	-0.01132	-0.01098	-0.01115	-0.01103	-0.01086	-0.01124	-0.01122
2539.06	-0.00485	-0.00502	-0.00513	-0.0049	-0.00468	-0.00432	-0.00451	-0.00468	-0.00674	-0.01318	-0.01277	-0.01253	-0.01237	-0.01262	-0.01275	-0.0125	-0.0124	-0.01243	-0.01218	-0.012	-0.01264	-0.01254	-0.0121	-0.0117	-0.01163	-0.01143	-0.01159	-0.01142	-0.0111	-0.01114	-0.01102	-0.01104	-0.01124	-0.01132	-0.011	-0.01113	-0.01101	-0.01085	-0.01122	-0.01122
2537.77	-0.00484	-0.00504	-0.0051	-0.00487	-0.00467	-0.00431	-0.00452	-0.00463	-0.00674	-0.01315	-0.01279	-0.01253	-0.01238	-0.01262	-0.01274	-0.01251	-0.0124	-0.01243	-0.01214	-0.01199	-0.01264	-0.01256	-0.01208	-0.0117	-0.01163	-0.01143	-0.01162	-0.01143	-0.01111	-0.01115	-0.01102	-0.01103	-0.01119	-0.0113	-0.01101	-0.01108	-0.01097	-0.01084	-0.01117	-0.01122
2536.49	-0.00482	-0.00503	-0.00507	-0.00483	-0.00464	-0.0043	-0.0045	-0.00458	-0.00674	-0.01311	-0.01277	-0.01252	-0.01238	-0.01259	-0.01272	-0.0125	-0.01239	-0.01243	-0.01208	-0.01196	-0.01262	-0.01257	-0.01204	-0.01168	-0.01159	-0.0114	-0.01163	-0.01144	-0.01113	-0.01116	-0.01099	-0.01099	-0.01115	-0.01127	-0.01098	-0.011	-0.01091	-0.01081	-0.0111	-0.01121
2535.2	-0.00479	-0.005	-0.00503	-0.00478	-0.00458	-0.0043	-0.00447	-0.00454	-0.00674	-0.01308	-0.01274	-0.01249	-0.01236	-0.01256	-0.0127	-0.01248	-0.01237	-0.01243	-0.01204	-0.01195	-0.01261	-0.01254	-0.01199	-0.01167	-0.01153	-0.01135	-0.0116	-0.01143	-0.01114	-0.01115	-0.01096	-0.01095	-0.01114	-0.01122	-0.01093	-0.01091	-0.01085	-0.01077	-0.01101	-0.01117
2533.92	-0.00477	-0.00495	-0.005	-0.00475	-0.00452	-0.0043	-0.00444	-0.00452	-0.00673	-0.01305	-0.01272	-0.01246	-0.01235	-0.01254	-0.01271	-0.01247	-0.01236	-0.01243	-0.01202	-0.01196	-0.01261	-0.01249	-0.01194	-0.01166	-0.01148	-0.01132	-0.01158	-0.01142	-0.01116	-0.01113	-0.01093	-0.01091	-0.01112	-0.01118	-0.01087	-0.01084	-0.01078	-0.01072	-0.01093	-0.01113
2532.63	-0.00475	-0.0049	-0.00498	-0.00473	-0.00446	-0.0043	-0.00441	-0.0045	-0.00674	-0.01305	-0.01272	-0.01242	-0.01235	-0.01256	-0.01275	-0.01248	-0.01237	-0.01242	-0.01202	-0.01199	-0.01264	-0.01243	-0.0119	-0.01167	-0.01145	-0.0113	-0.01156	-0.01141	-0.01116	-0.01111	-0.01092	-0.01089	-0.01109	-0.01114	-0.01081	-0.0108	-0.01073	-0.01068	-0.01088	-0.01111
2531.34	-0.00472	-0.00486	-0.00495	-0.00471	-0.0044	-0.00428	-0.00437	-0.00446	-0.00674	-0.01308	-0.01272	-0.0124	-0.01234	-0.01259	-0.01279	-0.01249	-0.01238	-0.01242	-0.01204	-0.01203	-0.01267	-0.01238	-0.01188	-0.01169	-0.01143	-0.01128	-0.01156	-0.01142	-0.01114	-0.01107	-0.0109	-0.01086	-0.01103	-0.0111	-0.01074	-0.01078	-0.01068	-0.01065	-0.01084	-0.0111
2530.06	-0.00469	-0.00482	-0.00491	-0.00468	-0.00434	-0.00423	-0.00431	-0.00442	-0.00673	-0.01311	-0.0127	-0.01238	-0.0123	-0.0126	-0.01281	-0.0125	-0.01238	-0.01241	-0.01206	-0.01204	-0.01268	-0.01235	-0.01187	-0.01171	-0.01142	-0.01126	-0.01156	-0.0114	-0.01111	-0.01103	-0.01086	-0.01081	-0.01095	-0.01104	-0.01069	-0.01075	-0.01064	-0.01062	-0.01082	-0.01108
2528.77	-0.00464	-0.00478	-0.00485	-0.00464	-0.00427	-0.00417	-0.00423	-0.00437	-0.00669	-0.01313	-0.01267	-0.01235	-0.01225	-0.01256	-0.01278	-0.01247	-0.01236	-0.01239	-0.01207	-0.01201	-0.01265	-0.01233	-0.01185	-0.0117	-0.0114	-0.01122	-0.01152	-0.01137	-0.01105	-0.01099	-0.01082	-0.01075	-0.01089	-0.01097	-0.01064	-0.0107	-0.0106	-0.01056	-0.01079	-0.01104
2527.49	-0.00459	-0.00474	-0.00478	-0.00459	-0.00422	-0.00409	-0.00415	-0.00433	-0.00663	-0.01311	-0.01265	-0.01232	-0.01221	-0.01248	-0.01271	-0.01243	-0.01231	-0.01237	-0.01207	-0.01194	-0.01262	-0.0123	-0.01182	-0.01168	-0.01137	-0.01118	-0.01148	-0.01131	-0.01099	-0.01095	-0.01077	-0.0107	-0.01084	-0.0109	-0.01061	-0.01065	-0.01057	-0.01048	-0.01076	-0.01098
2526.2	-0.00454	-0.0047	-0.00472	-0.00455	-0.0042	-0.00403	-0.00408	-0.00429	-0.00656	-0.01305	-0.01264	-0.01228	-0.0122	-0.0124	-0.01262	-0.01238	-0.01226	-0.01236	-0.01207	-0.01188	-0.01258	-0.01227	-0.01178	-0.01165	-0.01133	-0.01114	-0.01143	-0.01126	-0.01092	-0.01091	-0.01075	-0.01067	-0.01083	-0.01087	-0.01059	-0.01061	-0.01056	-0.01041	-0.01073	-0.01092
2524.92	-0.00452	-0.00466	-0.00468	-0.00452	-0.00422	-0.00398	-0.00404	-0.00427	-0.00651	-0.013	-0.01264	-0.01224	-0.0122	-0.01235	-0.01254	-0.01236	-0.01222	-0.01237	-0.01205	-0.01183	-0.01255	-0.01225	-0.01176	-0.01162	-0.01128	-0.01113	-0.0114	-0.01122	-0.01088	-0.01088	-0.01075	-0.01066	-0.01083	-0.01088	-0.01057	-0.01059	-0.01056	-0.01037	-0.01071	-0.01088
2523.63	-0.0045	-0.00463	-0.00465	-0.00449	-0.00428	-0.00394	-0.00402	-0.00424	-0.00647	-0.01296	-0.01263	-0.01222	-0.01221	-0.01233	-0.01247	-0.01234	-0.01219	-0.01237	-0.01201	-0.0118	-0.01253	-0.01225	-0.01177	-0.0116	-0.01123	-0.01113	-0.01137	-0.0112	-0.01085	-0.01084	-0.01074	-0.01065	-0.01084	-0.01089	-0.01055	-0.01059	-0.01057	-0.01039	-0.01072	-0.01088
2522.34	-0.00448	-0.0046	-0.00462	-0.00445	-0.00434	-0.00392	-0.00401	-0.0042	-0.00644	-0.01296	-0.0126	-0.01221	-0.01218	-0.01232	-0.01244	-0.01233	-0.01216	-0.01237	-0.01197	-0.01179	-0.01253	-0.01228	-0.01179	-0.01158	-0.01118	-0.01113	-0.01134	-0.01118	-0.01084	-0.01081	-0.01073	-0.01065	-0.01084	-0.01089	-0.01055	-0.01059	-0.0106	-0.01045	-0.01074	-0.0109
2521.06	-0.00444	-0.00457	-0.00462	-0.00442	-0.00439	-0.00389	-0.004	-0.00416	-0.00641	-0.01297	-0.01257	-0.01222	-0.01214	-0.01233	-0.01245	-0.01231	-0.01215	-0.01235	-0.01194	-0.01178	-0.01254	-0.01233	-0.01181	-0.01156	-0.01115	-0.01113	-0.01132	-0.01116	-0.01085	-0.0108	-0.01072	-0.01064	-0.01084	-0.0109	-0.01056	-0.0106	-0.01065	-0.01051	-0.01079	-0.01093
2519.77	-0.00439	-0.00455	-0.00463	-0.0044	-0.0044	-0.00386	-0.00399	-0.00413	-0.0064	-0.01297	-0.01255	-0.01224	-0.0121	-0.01234	-0.01248	-0.01229	-0.01215	-0.01233	-0.01192	-0.01178	-0.01255	-0.01238	-0.01182	-0.01156	-0.01115	-0.01112	-0.0113	-0.01115	-0.01087	-0.01081	-0.01071	-0.01065	-0.01085	-0.01091	-0.01058	-0.01062	-0.01069	-0.01055	-0.01084	-0.01095
2518.49	-0.00434	-0.00454	-0.00464	-0.00442	-0.00438	-0.00382	-0.00399	-0.0041	-0.00638	-0.01295	-0.01254	-0.01226	-0.01208	-0.01236	-0.01251	-0.01228	-0.01215	-0.01232	-0.01192	-0.01178	-0.01253	-0.01239	-0.01181	-0.01156	-0.01116	-0.01109	-0.01129	-0.01114	-0.01089	-0.0108	-0.01072	-0.01067	-0.01087	-0.01092	-0.01059	-0.01064	-0.01071	-0.01058	-0.01089	-0.01094
2517.2	-0.0043	-0.00453	-0.00463	-0.00446	-0.00433	-0.00378	-0.004	-0.00409	-0.00635	-0.0129	-0.01254	-0.01224	-0.01207	-0.01237	-0.01251	-0.01228	-0.01212	-0.01228	-0.01192	-0.01178	-0.01248	-0.01236	-0.01179	-0.01155	-0.01118	-0.01103	-0.01128	-0.01112	-0.01088	-0.01077	-0.01073	-0.01067	-0.01089	-0.01091	-0.01058	-0.01065	-0.0107	-0.01056	-0.0109	-0.01088
2515.92	-0.00427	-0.00452	-0.0046	-0.00448	-0.00427	-0.00374	-0.00402	-0.00408	-0.0063	-0.01284	-0.01251	-0.0122	-0.01206	-0.01236	-0.01248	-0.01227	-0.01208	-0.01223	-0.01192	-0.01176	-0.01241	-0.01229	-0.01176	-0.0115	-0.01118	-0.01096	-0.01126	-0.01109	-0.01083	-0.0107	-0.01072	-0.01066	-0.01088	-0.01087	-0.01053	-0.01064	-0.01065	-0.01052	-0.01087	-0.0108
2514.63	-0.00424	-0.00451	-0.00455	-0.00447	-0.00422	-0.00372	-0.00403	-0.00407	-0.00624	-0.01278	-0.01247	-0.01213	-0.01203	-0.01231	-0.01244	-0.01223	-0.01202	-0.01217	-0.0119	-0.01172	-0.01234	-0.01221	-0.01172	-0.01142	-0.01115	-0.01089	-0.01122	-0.01105	-0.01076	-0.01063	-0.01066	-0.01063	-0.01085	-0.01081	-0.01046	-0.01059	-0.01058	-0.01046	-0.01081	-0.01071
2513.35	-0.00421	-0.00449	-0.00451	-0.00443	-0.00418	-0.00369	-0.00403	-0.00404	-0.00619	-0.01273	-0.01243	-0.01206	-0.01199	-0.01223	-0.01239	-0.01216	-0.01197	-0.01211	-0.01186	-0.01166	-0.01227	-0.01215	-0.01168	-0.01134	-0.01112	-0.01083	-0.01116	-0.01101	-0.01069	-0.01057	-0.01059	-0.01057	-0.01079	-0.01076	-0.01041	-0.01052	-0.01051	-0.01038	-0.01074	-0.01064
2512.06	-0.00417	-0.00446	-0.00446	-0.00437	-0.00414	-0.00366	-0.00398	-0.004	-0.00614	-0.01267	-0.01237	-0.01198	-0.01193	-0.01212	-0.01234	-0.01207	-0.01193	-0.01206	-0.01179	-0.01159	-0.01222	-0.01209	-0.01162	-0.01125	-0.01107	-0.01078	-0.01109	-0.01095	-0.01064	-0.01051	-0.0105	-0.01048	-0.0107	-0.0107	-0.01036	-0.01044	-0.01043	-0.01028	-0.01064	-0.01059
2510.77	-0.00412	-0.0044	-0.00442	-0.0043	-0.00409	-0.00361	-0.00391	-0.00393	-0.00609	-0.01261	-0.0123	-0.01192	-0.01186	-0.01202	-0.01229	-0.01196	-0.01188	-0.01201	-0.01172	-0.01153	-0.01217	-0.01204	-0.01156	-0.01117	-0.011	-0.01073	-0.01101	-0.01088	-0.01059	-0.01044	-0.01041	-0.01037	-0.01062	-0.01062	-0.01032	-0.01035	-0.01033	-0.01016	-0.01054	-0.01054
2509.49	-0.00407	-0.00434	-0.00437	-0.00423	-0.00403	-0.00356	-0.0038	-0.00385	-0.00605	-0.01256	-0.01221	-0.01187	-0.01179	-0.01195	-0.01224	-0.01187	-0.01182	-0.01197	-0.01166	-0.01148	-0.01212	-0.01198	-0.01148	-0.01111	-0.01093	-0.01069	-0.01094	-0.01081	-0.01054	-0.01038	-0.01033	-0.01027	-0.01055	-0.01054	-0.01027	-0.01026	-0.01022	-0.01004	-0.01044	-0.01049
2508.2	-0.00403	-0.00429	-0.00434	-0.00417	-0.00397	-0.00355	-0.0037	-0.0038	-0.00605	-0.01252	-0.01216	-0.01184	-0.01175	-0.01193	-0.01222	-0.01182	-0.01179	-0.01194	-0.01162	-0.01146	-0.0121	-0.01195	-0.01142	-0.01106	-0.01086	-0.01067	-0.01089	-0.01076	-0.0105	-0.01033	-0.01029	-0.0102	-0.01052	-0.01047	-0.01023	-0.01018	-0.01013	-0.00995	-0.01037	-0.01044
2506.92	-0.00402	-0.00427	-0.00432	-0.00413	-0.00395	-0.00356	-0.00363	-0.00377	-0.00609	-0.01252	-0.01215	-0.01184	-0.01174	-0.01194	-0.01223	-0.01182	-0.01179	-0.01194	-0.0116	-0.01146	-0.0121	-0.01192	-0.01138	-0.01103	-0.01081	-0.01066	-0.01087	-0.01073	-0.01046	-0.01031	-0.01028	-0.01017	-0.01051	-0.01045	-0.01021	-0.01012	-0.01008	-0.00991	-0.01035	-0.0104
2505.63	-0.00403	-0.00428	-0.0043	-0.00412	-0.00395	-0.00357	-0.00359	-0.00377	-0.00613	-0.01253	-0.01218	-0.01186	-0.01175	-0.01197	-0.01225	-0.01185	-0.01182	-0.01194	-0.01161	-0.01148	-0.0121	-0.0119	-0.01138	-0.01102	-0.01079	-0.01065	-0.01086	-0.01073	-0.01043	-0.01032	-0.01029	-0.01016	-0.01048	-0.01046	-0.01018	-0.01008	-0.01006	-0.00989	-0.01036	-0.01038
2504.35	-0.00405	-0.00429	-0.00427	-0.00411	-0.00394	-0.00357	-0.00358	-0.00376	-0.00614	-0.01254	-0.0122	-0.01186	-0.01173	-0.01197	-0.01225	-0.01188	-0.01186	-0.01193	-0.01161	-0.01151	-0.01208	-0.01186	-0.01139	-0.01102	-0.01077	-0.01062	-0.01085	-0.01074	-0.01038	-0.01033	-0.0103	-0.01015	-0.01041	-0.01047	-0.01014	-0.01004	-0.01003	-0.00987	-0.01035	-0.01038
2503.06	-0.00405	-0.00425	-0.0042	-0.0041	-0.00391	-0.00354	-0.00358	-0.00374	-0.0061	-0.01253	-0.01219	-0.01183	-0.01168	-0.01194	-0.0122	-0.0119	-0.01186	-0.01188	-0.01159	-0.01152	-0.01205	-0.01181	-0.01138	-0.01103	-0.01076	-0.01057	-0.01082	-0.01075	-0.01032	-0.01033	-0.01029	-0.01014	-0.01032	-0.01045	-0.0101	-0.01	-0.01	-0.00985	-0.01032	-0.01036
2501.78	-0.004	-0.00418	-0.00413	-0.00407	-0.00386	-0.00349	-0.00355	-0.00369	-0.00603	-0.01248	-0.01215	-0.01177	-0.01159	-0.01189	-0.01213	-0.01187	-0.01181	-0.01183	-0.01154	-0.01151	-0.01202	-0.01175	-0.01133	-0.01104	-0.01074	-0.01052	-0.01078	-0.01073	-0.01027	-0.01031	-0.01025	-0.0101	-0.01022	-0.01039	-0.01007	-0.00996	-0.00996	-0.00983	-0.01025	-0.01033
2500.49	-0.00393	-0.00409	-0.00407	-0.00405	-0.00379	-0.00341	-0.0035	-0.00364	-0.00596	-0.01242	-0.0121	-0.0117	-0.01151	-0.01183	-0.01206	-0.01182	-0.01174	-0.01177	-0.01149	-0.01149	-0.01198	-0.01169	-0.01125	-0.01102	-0.01072	-0.01046	-0.01073	-0.01067	-0.01023	-0.01028	-0.01018	-0.01006	-0.01013	-0.01032	-0.01005	-0.00993	-0.00993	-0.0098	-0.01018	-0.01028
2499.2	-0.00384	-0.00403	-0.00404	-0.00404	-0.00372	-0.00332	-0.00345	-0.0036	-0.0059	-0.01236	-0.01205	-0.01165	-0.01146	-0.01178	-0.01201	-0.01177	-0.01167	-0.01174	-0.01145	-0.01146	-0.01195	-0.01165	-0.01118	-0.01098	-0.01071	-0.0104	-0.01068	-0.01059	-0.01021	-0.01024	-0.0101	-0.01001	-0.01007	-0.01028	-0.01002	-0.00992	-0.00992	-0.00977	-0.01015	-0.01025
2497.92	-0.00376	-0.004	-0.00404	-0.00403	-0.00364	-0.00325	-0.00341	-0.00358	-0.00586	-0.01232	-0.01199	-0.01161	-0.01145	-0.01174	-0.01198	-0.01174	-0.01163	-0.01172	-0.01143	-0.01141	-0.01192	-0.01163	-0.01112	-0.01094	-0.0107	-0.01036	-0.01065	-0.01051	-0.01021	-0.01021	-0.01003	-0.00995	-0.01005	-0.01026	-0.00997	-0.00993	-0.00992	-0.00977	-0.01014	-0.01025
2496.63	-0.00371	-0.004	-0.00406	-0.004	-0.00359	-0.00321	-0.0034	-0.00357	-0.00583	-0.01231	-0.01192	-0.01159	-0.01145	-0.01172	-0.01196	-0.01173	-0.01159	-0.0117	-0.01142	-0.01135	-0.01188	-0.01163	-0.01111	-0.0109	-0.01067	-0.01034	-0.01062	-0.01044	-0.01021	-0.01019	-0.00998	-0.00991	-0.01005	-0.01027	-0.00993	-0.00996	-0.00992	-0.0098	-0.01016	-0.01026
2495.35	-0.00368	-0.00402	-0.00408	-0.00397	-0.00357	-0.00318	-0.00339	-0.00357	-0.00582	-0.01232	-0.01187	-0.01159	-0.01145	-0.01174	-0.01194	-0.01171	-0.01157	-0.01168	-0.01141	-0.01131	-0.01185	-0.01164	-0.01113	-0.01088	-0.01061	-0.01034	-0.01057	-0.01038	-0.01019	-0.01016	-0.00996	-0.00989	-0.01006	-0.01028	-0.00989	-0.00998	-0.00991	-0.00983	-0.01019	-0.01028
2494.06	-0.00368	-0.00403	-0.00408	-0.00396	-0.0036	-0.00317	-0.00337	-0.00357	-0.00582	-0.01231	-0.01185	-0.0116	-0.01144	-0.01177	-0.01193	-0.0117	-0.01156	-0.01167	-0.01142	-0.01128	-0.01184	-0.01165	-0.01116	-0.01087	-0.01055	-0.01035	-0.01052	-0.01033	-0.01016	-0.01015	-0.00996	-0.00988	-0.01008	-0.0103	-0.00987	-0.00999	-0.00992	-0.00986	-0.01022	-0.01029
2492.78	-0.0037	-0.00402	-0.00407	-0.00396	-0.00364	-0.00317	-0.00332	-0.00356	-0.00583	-0.0123	-0.01186	-0.01163	-0.01144	-0.0118	-0.01193	-0.01169	-0.01157	-0.01166	-0.01144	-0.01127	-0.01186	-0.01164	-0.01118	-0.01088	-0.01051	-0.01036	-0.01048	-0.0103	-0.01012	-0.01016	-0.00997	-0.00988	-0.0101	-0.0103	-0.00986	-0.00998	-0.00992	-0.00986	-0.01024	-0.01028
2491.49	-0.00372	-0.00399	-0.00404	-0.00397	-0.00367	-0.00317	-0.00326	-0.00355	-0.00582	-0.01226	-0.0119	-0.01166	-0.01146	-0.01181	-0.01192	-0.01168	-0.01158	-0.01166	-0.01144	-0.01126	-0.0119	-0.01162	-0.01117	-0.01087	-0.01049	-0.01035	-0.01047	-0.0103	-0.0101	-0.01018	-0.00999	-0.00988	-0.01013	-0.01028	-0.00983	-0.00994	-0.00992	-0.00984	-0.01025	-0.01026
2490.2	-0.00372	-0.00394	-0.004	-0.00397	-0.00366	-0.00316	-0.0032	-0.00352	-0.00579	-0.01223	-0.01192	-0.01166	-0.01147	-0.01179	-0.01189	-0.01167	-0.01158	-0.01164	-0.01143	-0.01123	-0.01192	-0.01159	-0.01112	-0.01082	-0.01049	-0.0103	-0.01048	-0.01032	-0.01007	-0.01018	-0.01	-0.00987	-0.01015	-0.01025	-0.00979	-0.00989	-0.00989	-0.00978	-0.01022	-0.01023
2488.92	-0.00369	-0.00389	-0.00395	-0.00394	-0.00362	-0.00315	-0.00316	-0.00348	-0.00576	-0.01222	-0.01192	-0.01163	-0.01145	-0.01175	-0.01185	-0.01164	-0.01157	-0.01161	-0.0114	-0.01119	-0.01192	-0.01156	-0.01107	-0.01075	-0.01048	-0.01024	-0.0105	-0.01036	-0.01006	-0.01015	-0.00999	-0.00984	-0.01014	-0.0102	-0.00973	-0.00985	-0.00985	-0.00972	-0.01016	-0.01017
2487.63	-0.00366	-0.00386	-0.00391	-0.00389	-0.00357	-0.00313	-0.00314	-0.00345	-0.00574	-0.01221	-0.0119	-0.01156	-0.01141	-0.01173	-0.01181	-0.0116	-0.01153	-0.01158	-0.01138	-0.01116	-0.01191	-0.01155	-0.01105	-0.0107	-0.01046	-0.01019	-0.01052	-0.01038	-0.01006	-0.01011	-0.00996	-0.00984	-0.01009	-0.01014	-0.00967	-0.00981	-0.0098	-0.00966	-0.01008	-0.01009
2486.35	-0.00365	-0.00385	-0.00389	-0.00383	-0.00351	-0.00312	-0.00316	-0.00345	-0.00574	-0.01222	-0.01189	-0.0115	-0.01136	-0.01171	-0.01179	-0.01157	-0.0115	-0.01157	-0.01138	-0.01114	-0.01188	-0.01155	-0.01104	-0.01067	-0.01044	-0.01018	-0.01052	-0.01039	-0.01006	-0.01006	-0.00993	-0.00985	-0.01004	-0.0101	-0.00963	-0.00979	-0.00976	-0.00962	-0.01	-0.01002
2485.06	-0.00367	-0.00385	-0.00387	-0.00378	-0.00346	-0.00312	-0.00319	-0.00347	-0.00575	-0.01222	-0.01189	-0.01145	-0.01132	-0.01169	-0.0118	-0.01157	-0.01147	-0.01157	-0.0114	-0.01113	-0.01186	-0.01155	-0.01103	-0.01067	-0.01042	-0.01021	-0.01052	-0.01039	-0.01005	-0.01002	-0.0099	-0.00988	-0.00999	-0.01006	-0.00963	-0.00977	-0.00974	-0.00957	-0.00993	-0.00996
2483.78	-0.00369	-0.00383	-0.00384	-0.00373	-0.00342	-0.00311	-0.00323	-0.00348	-0.00575	-0.01222	-0.01187	-0.01143	-0.01129	-0.01166	-0.01181	-0.01156	-0.01144	-0.01157	-0.0114	-0.01112	-0.01184	-0.01152	-0.01098	-0.01066	-0.01039	-0.01023	-0.0105	-0.01037	-0.01003	-0.00998	-0.00988	-0.00989	-0.00996	-0.01003	-0.00964	-0.00972	-0.00972	-0.0095	-0.00985	-0.00991
2482.49	-0.00368	-0.00379	-0.00381	-0.0037	-0.00338	-0.00307	-0.00326	-0.00346	-0.00571	-0.01219	-0.01184	-0.01141	-0.01126	-0.01162	-0.0118	-0.01154	-0.01139	-0.01154	-0.01136	-0.0111	-0.0118	-0.01145	-0.0109	-0.01063	-0.01035	-0.01022	-0.01046	-0.01033	-0.00998	-0.00993	-0.00984	-0.00987	-0.00994	-0.00996	-0.00964	-0.00965	-0.00968	-0.00943	-0.00977	-0.00985
2481.21	-0.00364	-0.00372	-0.00377	-0.00367	-0.00333	-0.00303	-0.00326	-0.00341	-0.00565	-0.01213	-0.01178	-0.01139	-0.01123	-0.01157	-0.01176	-0.01147	-0.01133	-0.01148	-0.01129	-0.01107	-0.01174	-0.01137	-0.0108	-0.01056	-0.0103	-0.01015	-0.0104	-0.01027	-0.00992	-0.00988	-0.00978	-0.0098	-0.0099	-0.00988	-0.00961	-0.00957	-0.00961	-0.00937	-0.00967	-0.00979
2479.92	-0.00358	-0.00365	-0.00372	-0.00364	-0.00327	-0.00298	-0.00323	-0.00334	-0.00558	-0.01205	-0.01172	-0.01136	-0.01118	-0.01151	-0.0117	-0.01139	-0.01126	-0.0114	-0.01119	-0.01103	-0.01166	-0.01129	-0.01073	-0.01049	-0.01026	-0.01004	-0.01033	-0.01019	-0.00986	-0.00982	-0.00971	-0.00971	-0.00984	-0.00979	-0.00955	-0.0095	-0.00952	-0.00932	-0.00958	-0.00972
2478.63	-0.00352	-0.0036	-0.00368	-0.00362	-0.00323	-0.00294	-0.00317	-0.00327	-0.00552	-0.01197	-0.01167	-0.01131	-0.01112	-0.01144	-0.01165	-0.01131	-0.0112	-0.01133	-0.01109	-0.01097	-0.01158	-0.01124	-0.01068	-0.01042	-0.01024	-0.00993	-0.01025	-0.01011	-0.0098	-0.00976	-0.00964	-0.00962	-0.00977	-0.00973	-0.00948	-0.00944	-0.00942	-0.00931	-0.00951	-0.00966
2477.35	-0.00346	-0.00357	-0.00364	-0.00361	-0.00321	-0.00291	-0.00311	-0.00321	-0.00547	-0.01191	-0.01165	-0.01127	-0.01107	-0.01138	-0.01161	-0.01126	-0.01116	-0.01128	-0.01102	-0.01092	-0.0115	-0.01122	-0.01067	-0.01039	-0.01022	-0.00986	-0.01018	-0.01004	-0.00975	-0.00973	-0.00958	-0.00955	-0.00971	-0.00969	-0.00939	-0.0094	-0.00935	-0.0093	-0.00946	-0.00961
2476.06	-0.00343	-0.00356	-0.00361	-0.0036	-0.0032	-0.00289	-0.00306	-0.00317	-0.00543	-0.01189	-0.01165	-0.01123	-0.01104	-0.01134	-0.01159	-0.01124	-0.01115	-0.01125	-0.01099	-0.01088	-0.01144	-0.01121	-0.01068	-0.01039	-0.01021	-0.00985	-0.01013	-0.00999	-0.00971	-0.00971	-0.00954	-0.00949	-0.00965	-0.00968	-0.00931	-0.00938	-0.00931	-0.0093	-0.00945	-0.00959
2474.78	-0.00341	-0.00355	-0.0036	-0.00359	-0.00319	-0.00288	-0.00301	-0.00314	-0.00539	-0.01189	-0.01164	-0.01118	-0.01102	-0.01131	-0.01158	-0.01123	-0.01115	-0.01122	-0.011	-0.01083	-0.0114	-0.01119	-0.01069	-0.01039	-0.01019	-0.00986	-0.01009	-0.00996	-0.00968	-0.0097	-0.0095	-0.00944	-0.00959	-0.00967	-0.00923	-0.00936	-0.0093	-0.00927	-0.00946	-0.00959
2473.49	-0.00339	-0.00352	-0.00359	-0.00356	-0.00318	-0.00285	-0.00297	-0.00309	-0.00535	-0.01188	-0.01161	-0.01113	-0.011	-0.01129	-0.01156	-0.0112	-0.01113	-0.01117	-0.01101	-0.01078	-0.01137	-0.01114	-0.01067	-0.01037	-0.01016	-0.00985	-0.01005	-0.00992	-0.00964	-0.00969	-0.00945	-0.00937	-0.00952	-0.00963	-0.00916	-0.00935	-0.00928	-0.00922	-0.00948	-0.00957
2472.21	-0.00335	-0.00347	-0.00355	-0.00351	-0.00315	-0.00281	-0.00291	-0.00303	-0.00529	-0.01186	-0.01154	-0.01108	-0.01096	-0.01128	-0.01151	-0.01114	-0.0111	-0.01111	-0.01101	-0.01072	-0.01133	-0.01107	-0.01064	-0.01033	-0.01011	-0.0098	-0.01001	-0.00986	-0.00958	-0.00964	-0.00939	-0.00929	-0.00945	-0.00956	-0.0091	-0.00932	-0.00923	-0.00914	-0.00949	-0.00954
2470.92	-0.00328	-0.00342	-0.00347	-0.00344	-0.00313	-0.00275	-0.00286	-0.00296	-0.00525	-0.01183	-0.01144	-0.01106	-0.01092	-0.01127	-0.01145	-0.01107	-0.01106	-0.01104	-0.01097	-0.01068	-0.01129	-0.01098	-0.0106	-0.01027	-0.01007	-0.00971	-0.00995	-0.00979	-0.00952	-0.00958	-0.00934	-0.00921	-0.0094	-0.00948	-0.00905	-0.00927	-0.00917	-0.00907	-0.00949	-0.0095
2469.64	-0.00319	-0.00338	-0.00339	-0.00338	-0.0031	-0.00269	-0.00281	-0.00291	-0.00523	-0.0118	-0.01135	-0.01106	-0.01089	-0.01126	-0.0114	-0.01101	-0.01101	-0.011	-0.01091	-0.01065	-0.01127	-0.01092	-0.01057	-0.01021	-0.01002	-0.00964	-0.00989	-0.00971	-0.00947	-0.0095	-0.00933	-0.00916	-0.00935	-0.00941	-0.00902	-0.0092	-0.00912	-0.00901	-0.00947	-0.00945
2468.35	-0.00311	-0.00334	-0.0033	-0.00335	-0.00309	-0.00265	-0.00279	-0.00287	-0.00521	-0.01177	-0.01129	-0.01108	-0.01088	-0.01122	-0.01135	-0.01095	-0.01096	-0.01098	-0.01085	-0.01064	-0.01126	-0.0109	-0.01055	-0.01016	-0.00997	-0.00959	-0.00983	-0.00966	-0.00943	-0.00944	-0.00934	-0.00914	-0.00932	-0.00936	-0.00901	-0.00914	-0.00908	-0.00897	-0.00945	-0.00942
2467.06	-0.00304	-0.00332	-0.00325	-0.00333	-0.00308	-0.00263	-0.00277	-0.00284	-0.00518	-0.01176	-0.01126	-0.01108	-0.01087	-0.01118	-0.01132	-0.01091	-0.01094	-0.01099	-0.0108	-0.01064	-0.01126	-0.01091	-0.01055	-0.01011	-0.00993	-0.00959	-0.0098	-0.00963	-0.00941	-0.0094	-0.00936	-0.00914	-0.0093	-0.00934	-0.00903	-0.0091	-0.00905	-0.00895	-0.00942	-0.00941
2465.78	-0.003	-0.00329	-0.00322	-0.00331	-0.00308	-0.00262	-0.00275	-0.00281	-0.00516	-0.01174	-0.01126	-0.01108	-0.01088	-0.01116	-0.01131	-0.01088	-0.01093	-0.01101	-0.01078	-0.01065	-0.01125	-0.01092	-0.01056	-0.01009	-0.00989	-0.00961	-0.00979	-0.00964	-0.00939	-0.00938	-0.00936	-0.00915	-0.00929	-0.00933	-0.00905	-0.00909	-0.00904	-0.00894	-0.0094	-0.00944
2464.49	-0.00297	-0.00327	-0.00322	-0.00328	-0.00307	-0.00262	-0.00273	-0.00279	-0.00515	-0.01172	-0.01129	-0.01107	-0.01089	-0.01117	-0.0113	-0.01088	-0.01093	-0.01103	-0.01079	-0.01066	-0.01123	-0.01092	-0.01058	-0.01008	-0.00986	-0.00961	-0.00981	-0.00964	-0.00936	-0.00938	-0.00933	-0.00914	-0.00928	-0.00931	-0.00905	-0.00908	-0.00903	-0.00893	-0.00936	-0.00947
2463.21	-0.00294	-0.00324	-0.00322	-0.00322	-0.00305	-0.00261	-0.0027	-0.00278	-0.00515	-0.01168	-0.01132	-0.01105	-0.01091	-0.01119	-0.0113	-0.0109	-0.01091	-0.01104	-0.0108	-0.01065	-0.01121	-0.0109	-0.01058	-0.01009	-0.00983	-0.0096	-0.00981	-0.00963	-0.00932	-0.00937	-0.00926	-0.00911	-0.00925	-0.00928	-0.00904	-0.00906	-0.00901	-0.0089	-0.00932	-0.00948
2461.92	-0.00292	-0.00322	-0.00321	-0.00316	-0.00301	-0.00257	-0.00267	-0.00277	-0.00514	-0.01165	-0.01135	-0.01102	-0.01091	-0.0112	-0.0113	-0.01092	-0.01087	-0.01103	-0.0108	-0.01063	-0.01118	-0.01088	-0.01058	-0.01009	-0.00979	-0.00958	-0.0098	-0.00961	-0.0093	-0.00934	-0.00918	-0.00908	-0.0092	-0.00924	-0.009	-0.00902	-0.00899	-0.00886	-0.00928	-0.00945
2460.64	-0.0029	-0.0032	-0.0032	-0.00311	-0.00297	-0.00252	-0.00265	-0.00276	-0.00512	-0.01162	-0.01134	-0.01097	-0.01091	-0.01118	-0.01129	-0.01093	-0.01083	-0.01098	-0.01081	-0.01059	-0.01117	-0.01087	-0.01055	-0.01009	-0.00975	-0.00956	-0.00976	-0.00959	-0.0093	-0.00931	-0.00913	-0.00907	-0.00916	-0.00922	-0.00897	-0.00897	-0.00894	-0.00884	-0.00925	-0.0094
2459.35	-0.00288	-0.00319	-0.00319	-0.00308	-0.00293	-0.00248	-0.00265	-0.00274	-0.00509	-0.01161	-0.01131	-0.01093	-0.01088	-0.01114	-0.01128	-0.01094	-0.01081	-0.01094	-0.0108	-0.01056	-0.01118	-0.01087	-0.01052	-0.01007	-0.00974	-0.00955	-0.00972	-0.00958	-0.00931	-0.00929	-0.00911	-0.00908	-0.00914	-0.00923	-0.00895	-0.00893	-0.00891	-0.00883	-0.00923	-0.00937
2458.06	-0.00288	-0.00319	-0.00318	-0.00308	-0.0029	-0.00246	-0.00264	-0.00272	-0.00506	-0.01161	-0.01127	-0.01092	-0.01085	-0.0111	-0.01129	-0.01095	-0.0108	-0.01091	-0.0108	-0.01056	-0.01122	-0.01087	-0.01047	-0.01005	-0.00975	-0.00955	-0.00969	-0.00958	-0.00933	-0.00928	-0.00912	-0.0091	-0.00915	-0.00925	-0.00893	-0.00891	-0.00889	-0.00882	-0.00922	-0.00936
2456.78	-0.00289	-0.00319	-0.00317	-0.00308	-0.00287	-0.00245	-0.00263	-0.0027	-0.00505	-0.01162	-0.01123	-0.01092	-0.01081	-0.01106	-0.01131	-0.01095	-0.01082	-0.0109	-0.01077	-0.01057	-0.01125	-0.01089	-0.01043	-0.01002	-0.00977	-0.00956	-0.00967	-0.00959	-0.00934	-0.00928	-0.00913	-0.00912	-0.00918	-0.00926	-0.00891	-0.00889	-0.00889	-0.00881	-0.00921	-0.00938
2455.49	-0.0029	-0.00318	-0.00317	-0.00307	-0.00284	-0.00244	-0.00261	-0.00269	-0.00505	-0.01163	-0.01122	-0.01092	-0.01079	-0.01103	-0.01132	-0.01093	-0.01084	-0.01091	-0.01075	-0.01059	-0.01127	-0.0109	-0.01041	-0.00998	-0.00979	-0.00956	-0.00965	-0.00958	-0.00934	-0.00927	-0.00912	-0.0091	-0.0092	-0.00925	-0.00889	-0.00888	-0.00889	-0.00879	-0.00917	-0.00942
2454.21	-0.0029	-0.00317	-0.00317	-0.00305	-0.0028	-0.00242	-0.00257	-0.0027	-0.00504	-0.01164	-0.01122	-0.01092	-0.01078	-0.011	-0.01131	-0.0109	-0.01083	-0.01091	-0.01073	-0.01058	-0.01124	-0.01091	-0.01039	-0.00995	-0.00977	-0.00955	-0.00963	-0.00954	-0.00933	-0.00925	-0.00908	-0.00905	-0.0092	-0.00921	-0.00886	-0.00885	-0.00887	-0.00874	-0.00913	-0.00946
2452.92	-0.00288	-0.00315	-0.00318	-0.00304	-0.00275	-0.0024	-0.00253	-0.00269	-0.00503	-0.01162	-0.01123	-0.0109	-0.01078	-0.01098	-0.01129	-0.01088	-0.0108	-0.01089	-0.01073	-0.01055	-0.01119	-0.01091	-0.01037	-0.00992	-0.00973	-0.00952	-0.00959	-0.00948	-0.00932	-0.00921	-0.00903	-0.00899	-0.00919	-0.00918	-0.00884	-0.00881	-0.00884	-0.00868	-0.00908	-0.00947
2451.64	-0.00284	-0.0031	-0.00317	-0.00303	-0.00272	-0.00237	-0.00251	-0.00266	-0.005	-0.0116	-0.01122	-0.01087	-0.01078	-0.01097	-0.01125	-0.01087	-0.01076	-0.01086	-0.01073	-0.01049	-0.01113	-0.0109	-0.01034	-0.00989	-0.00968	-0.00946	-0.00956	-0.00941	-0.0093	-0.00915	-0.00899	-0.00893	-0.00916	-0.00916	-0.00881	-0.00877	-0.00879	-0.00862	-0.00905	-0.00944
2450.35	-0.00279	-0.00304	-0.00315	-0.00302	-0.00269	-0.00234	-0.0025	-0.00261	-0.00497	-0.01156	-0.01118	-0.01085	-0.01078	-0.01097	-0.01122	-0.01088	-0.01074	-0.01082	-0.01072	-0.01044	-0.01108	-0.01087	-0.0103	-0.00987	-0.00964	-0.00938	-0.00953	-0.00936	-0.00925	-0.0091	-0.00897	-0.00889	-0.00911	-0.00915	-0.00879	-0.00874	-0.00876	-0.00857	-0.00903	-0.00938
2449.07	-0.00275	-0.00296	-0.00309	-0.00301	-0.00266	-0.00229	-0.00248	-0.00257	-0.00494	-0.01152	-0.01113	-0.01082	-0.01076	-0.01096	-0.01118	-0.01088	-0.01071	-0.01079	-0.01068	-0.01042	-0.01104	-0.01082	-0.01027	-0.00986	-0.00961	-0.00931	-0.00953	-0.00932	-0.00918	-0.00904	-0.00896	-0.00885	-0.00906	-0.00913	-0.00875	-0.0087	-0.00873	-0.00853	-0.00902	-0.00928
2447.78	-0.00271	-0.00289	-0.00302	-0.00298	-0.00264	-0.00223	-0.00242	-0.00254	-0.00491	-0.01146	-0.01109	-0.01076	-0.01071	-0.01093	-0.01113	-0.01084	-0.01067	-0.01074	-0.01063	-0.01041	-0.01099	-0.01076	-0.01023	-0.00982	-0.00957	-0.00925	-0.00951	-0.00928	-0.00909	-0.00898	-0.00892	-0.0088	-0.00901	-0.00909	-0.00871	-0.00866	-0.00871	-0.00849	-0.009	-0.00916
2446.49	-0.00266	-0.00282	-0.00293	-0.00295	-0.0026	-0.00216	-0.00232	-0.0025	-0.00487	-0.01139	-0.01104	-0.01067	-0.01065	-0.01087	-0.01107	-0.01076	-0.01059	-0.01068	-0.01056	-0.0104	-0.01093	-0.01068	-0.01018	-0.00976	-0.00951	-0.00919	-0.00946	-0.00924	-0.00901	-0.0089	-0.00885	-0.00874	-0.00894	-0.00903	-0.00865	-0.00862	-0.00868	-0.00845	-0.00896	-0.00903
2445.21	-0.0026	-0.00276	-0.00285	-0.00289	-0.00256	-0.0021	-0.00222	-0.00245	-0.00483	-0.01132	-0.01098	-0.01057	-0.01059	-0.0108	-0.01099	-0.01067	-0.01048	-0.0106	-0.01047	-0.01037	-0.01086	-0.01059	-0.01013	-0.00968	-0.00943	-0.00913	-0.00936	-0.0092	-0.00895	-0.00881	-0.00877	-0.00866	-0.00886	-0.00896	-0.0086	-0.00856	-0.00863	-0.00842	-0.0089	-0.00893
2443.92	-0.00253	-0.0027	-0.00277	-0.00282	-0.00252	-0.00204	-0.00215	-0.00238	-0.00478	-0.01125	-0.01091	-0.01047	-0.01052	-0.01072	-0.01092	-0.01057	-0.01037	-0.01051	-0.01039	-0.0103	-0.0108	-0.01049	-0.01008	-0.0096	-0.00935	-0.00908	-0.00924	-0.00917	-0.00891	-0.00873	-0.00868	-0.00857	-0.00877	-0.00888	-0.00855	-0.00847	-0.00856	-0.00839	-0.00884	-0.00885
2442.64	-0.00244	-0.00266	-0.00269	-0.00273	-0.00249	-0.00198	-0.0021	-0.00229	-0.00473	-0.01121	-0.01082	-0.01039	-0.01046	-0.01064	-0.01085	-0.0105	-0.0103	-0.01044	-0.01031	-0.01021	-0.01074	-0.0104	-0.01003	-0.00951	-0.00927	-0.00904	-0.00914	-0.00913	-0.00888	-0.00867	-0.0086	-0.00849	-0.00867	-0.0088	-0.00849	-0.00839	-0.0085	-0.00835	-0.00879	-0.00877
2441.35	-0.00235	-0.00263	-0.00263	-0.00263	-0.00247	-0.00194	-0.00208	-0.00222	-0.00466	-0.01119	-0.01073	-0.01033	-0.01039	-0.01055	-0.0108	-0.01044	-0.01028	-0.01039	-0.01024	-0.01014	-0.01068	-0.01032	-0.00997	-0.00944	-0.00921	-0.00901	-0.00907	-0.00909	-0.00884	-0.00863	-0.00854	-0.00844	-0.00858	-0.00873	-0.00842	-0.00834	-0.00844	-0.00832	-0.00875	-0.00869
2440.07	-0.00227	-0.00262	-0.00259	-0.00255	-0.00245	-0.00191	-0.00206	-0.00217	-0.0046	-0.01119	-0.01067	-0.0103	-0.01031	-0.01049	-0.01076	-0.01041	-0.01028	-0.01037	-0.01018	-0.01011	-0.01063	-0.01028	-0.00991	-0.00941	-0.00917	-0.00899	-0.00904	-0.00905	-0.0088	-0.00862	-0.00853	-0.00842	-0.0085	-0.00868	-0.00837	-0.00833	-0.00838	-0.00829	-0.00872	-0.00861
2438.78	-0.00221	-0.00261	-0.00257	-0.0025	-0.00243	-0.00189	-0.00204	-0.00215	-0.00455	-0.01119	-0.01065	-0.01028	-0.01025	-0.01045	-0.01073	-0.0104	-0.0103	-0.01038	-0.01014	-0.01011	-0.01061	-0.01026	-0.00986	-0.00941	-0.00916	-0.00896	-0.00905	-0.00901	-0.00878	-0.00864	-0.00856	-0.00842	-0.00846	-0.00864	-0.00834	-0.00835	-0.00833	-0.00827	-0.0087	-0.00855
2437.5	-0.00218	-0.0026	-0.00256	-0.00249	-0.0024	-0.00187	-0.00203	-0.00215	-0.00452	-0.01119	-0.01066	-0.01027	-0.01022	-0.01043	-0.01073	-0.0104	-0.01032	-0.0104	-0.01013	-0.01014	-0.01062	-0.01025	-0.00982	-0.00943	-0.00918	-0.00893	-0.00907	-0.00898	-0.00877	-0.00866	-0.00861	-0.00842	-0.00844	-0.00862	-0.00833	-0.00838	-0.0083	-0.00825	-0.00869	-0.00854
2436.21	-0.00218	-0.00259	-0.00254	-0.00251	-0.00236	-0.00185	-0.00203	-0.00216	-0.0045	-0.01119	-0.01067	-0.01026	-0.01021	-0.01042	-0.01073	-0.01041	-0.01035	-0.01043	-0.01016	-0.01017	-0.01067	-0.01025	-0.00977	-0.00945	-0.0092	-0.00888	-0.0091	-0.00895	-0.00876	-0.00868	-0.00864	-0.00842	-0.00844	-0.00862	-0.00832	-0.00838	-0.00828	-0.00825	-0.00868	-0.00857
2434.92	-0.00221	-0.00256	-0.00254	-0.00253	-0.00232	-0.00183	-0.00201	-0.00216	-0.00449	-0.01117	-0.01069	-0.01026	-0.01022	-0.01043	-0.01072	-0.01042	-0.01037	-0.01045	-0.0102	-0.01017	-0.01072	-0.01027	-0.00974	-0.00946	-0.00921	-0.00886	-0.00913	-0.00892	-0.00874	-0.00868	-0.00863	-0.0084	-0.00845	-0.00863	-0.00829	-0.00834	-0.00828	-0.00825	-0.00866	-0.00863
2433.64	-0.00223	-0.00252	-0.00254	-0.00254	-0.00229	-0.0018	-0.00198	-0.00216	-0.00449	-0.01114	-0.01069	-0.01028	-0.01023	-0.01044	-0.0107	-0.01043	-0.01038	-0.01046	-0.01022	-0.01015	-0.01075	-0.0103	-0.00971	-0.00946	-0.00919	-0.00886	-0.00915	-0.0089	-0.00868	-0.00867	-0.00857	-0.00838	-0.00844	-0.00862	-0.00826	-0.00828	-0.00828	-0.00824	-0.00863	-0.00868
2432.35	-0.00226	-0.00247	-0.00255	-0.00252	-0.00227	-0.00177	-0.00192	-0.00213	-0.00447	-0.0111	-0.01068	-0.01029	-0.01022	-0.01044	-0.01065	-0.01043	-0.01034	-0.01044	-0.01021	-0.0101	-0.01074	-0.01033	-0.00971	-0.00946	-0.00913	-0.00888	-0.00915	-0.00888	-0.00861	-0.00864	-0.00849	-0.00834	-0.00843	-0.00857	-0.0082	-0.0082	-0.00826	-0.00822	-0.00859	-0.00872
[truncated: 1,309 more rows]

## Sheet: Figure 4f
	1	2	3	4	5	6	7	8	9	10	11	12	13	14	15	16	17	18	19	20	21	22	23	24	25	26	27	28	29	30	31	32	33	34	35	36	37	38	39	40
[truncated: 2,451 more rows]

[truncated: 2 more sheets: Figure 4g, Figure 4h]
