# Supplementary material for: A biocompatible electrolyte enables highly reversible Zn anode for zinc ion battery
Source: Nat Commun. 2023 Oct 16;14:6526. doi: 10.1038/s41467-023-42333-z (PMC10579325; doi:10.1038/s41467-023-42333-z)
Supplement: Supplementary file 5 — Source Data [file 41467_2023_42333_MOESM5_ESM.zip › Source Data/Figure 5.xlsx]

## Sheet: Figure 5a
	Liquid electrolyte			HA gel electrolyte			Inset 1		Liquid electrolyte			HA gel electrolyte			Inset 2		HA gel electrolyte
Time (h)	Voltage (V)		Time (h)	Voltage (V)				Time (h)	Voltage (V)		Time (h)	Voltage (V)				Time (h)	Voltage (V)
0	0.112		0	0.0964				0	0.112		0	0.0964				5490	0.0342
0.03	0.0662		0.03	0.09				0	0.112		0	0.0964				5490	0.0342
0.06	0.0577		0.06	0.0822				0	0.1012		0	0.0975				5490	0.0346
0.09	0.0539		0.09	0.0766				0.01	0.0952		0.01	0.1008				5490	0.0353
0.13	0.051		0.13	0.0729				0.01	0.0911		0.01	0.1019				5490	0.0361
0.16	0.0491		0.16	0.0703				0.01	0.0859		0.01	0.1023				5490	0.0361
0.19	0.0469		0.19	0.0688				0.01	0.0833		0.01	0.1019				5490.01	0.0379
0.22	0.0458		0.22	0.067				0.01	0.0811		0.01	0.1012				5490.01	0.0387
0.26	0.0443		0.26	0.0655				0.01	0.0792		0.01	0.1008				5490.01	0.0391
0.29	0.0439		0.29	0.0636				0.02	0.0766		0.02	0.1001				5490.01	0.0394
0.32	0.0435		0.32	0.0629				0.02	0.0751		0.02	0.0986				5490.01	0.0398
0.35	0.0428		0.35	0.0625				0.02	0.0744		0.02	0.0964				5490.01	0.0398
0.38	0.0409		0.38	0.0603				0.02	0.0737		0.02	0.096				5490.01	0.0398
0.41	0.0402		0.41	0.0588				0.02	0.0714		0.02	0.0956				5490.02	0.0402
0.45	0.0394		0.45	0.0565				0.02	0.0707		0.02	0.0941				5490.02	0.0402
0.48	0.0391		0.48	0.0547				0.03	0.0696		0.03	0.0938				5490.02	0.0413
0.51	0.0383		0.51	0.0536				0.03	0.0692		0.03	0.0926				5490.02	0.042
0.54	0.0379		0.54	0.0521				0.03	0.0685		0.03	0.0915				5490.02	0.042
0.57	0.0379		0.57	0.0502				0.03	0.0673		0.03	0.0915				5490.02	0.0424
0.6	0.0379		0.6	0.0487				0.03	0.0666		0.03	0.0911				5490.03	0.0424
0.64	0.0372		0.64	0.048				0.03	0.0662		0.03	0.09				5490.03	0.0424
0.67	0.0372		0.67	0.0472				0.04	0.0658		0.04	0.0897				5490.03	0.0432
0.7	0.0372		0.7	0.0465				0.04	0.0655		0.04	0.0893				5490.03	0.0446
0.73	0.0368		0.73	0.0458				0.04	0.0644		0.04	0.0885				5490.03	0.0443
0.76	0.0365		0.76	0.045				0.04	0.064		0.04	0.0885				5490.03	0.0446
0.79	0.0361		0.79	0.045				0.04	0.064		0.04	0.0878				5490.04	0.0446
0.82	0.0361		0.82	0.0446				0.04	0.0636		0.04	0.0874				5490.04	0.045
0.85	0.0357		0.85	0.0443				0.04	0.0625		0.04	0.0871				5490.04	0.045
0.88	0.035		0.88	0.0428				0.05	0.0625		0.05	0.0863				5490.04	0.0458
0.92	0.035		0.91	0.0428				0.05	0.0621		0.05	0.0859				5490.04	0.0454
0.95	0.0342		0.95	0.042				0.05	0.0625		0.05	0.0848				5490.04	0.0458
0.98	0.0342		0.98	0.0417				0.05	0.0621		0.05	0.0844				5490.05	0.0458
1.01	-0.0182		1.01	-0.0238				0.05	0.0618		0.05	0.0844				5490.05	0.0458
1.04	-0.0227		1.04	-0.0305				0.05	0.0614		0.05	0.0841				5490.05	0.0458
1.07	-0.0238		1.07	-0.0335				0.06	0.0606		0.05	0.0837				5490.05	0.0461
1.1	-0.0242		1.1	-0.0346				0.06	0.0603		0.06	0.0837				5490.05	0.0461
1.13	-0.0253		1.13	-0.0357				0.06	0.0599		0.06	0.0837				5490.05	0.0465
1.16	-0.0264		1.16	-0.0353				0.06	0.0595		0.06	0.0833				5490.05	0.0469
1.19	-0.0275		1.19	-0.035				0.06	0.0588		0.06	0.0826				5490.06	0.0469
1.23	-0.0279		1.22	-0.0342				0.06	0.0588		0.06	0.0826				5490.06	0.0472
1.26	-0.0283		1.26	-0.0331				0.06	0.0577		0.06	0.0822				5490.06	0.0476
1.29	-0.0286		1.29	-0.0335				0.07	0.0577		0.07	0.0815				5490.06	0.0476
1.32	-0.029		1.32	-0.0331				0.07	0.0573		0.07	0.0807				5490.06	0.0476
1.35	-0.0294		1.35	-0.0331				0.07	0.0577		0.07	0.0804				5490.06	0.048
1.39	-0.0298		1.38	-0.0335				0.07	0.0569		0.07	0.0804				5490.07	0.048
1.42	-0.0301		1.41	-0.0331				0.07	0.0573		0.07	0.0796				5490.07	0.048
1.45	-0.0301		1.44	-0.0335				0.07	0.0573		0.07	0.0789				5490.07	0.048
1.48	-0.0309		1.47	-0.0331				0.08	0.0565		0.08	0.0789				5490.07	0.048
1.51	-0.0313		1.5	-0.0339				0.08	0.0565		0.08	0.0785				5490.07	0.0487
1.54	-0.0316		1.54	-0.0339				0.08	0.0558		0.08	0.0778				5490.07	0.0484
1.57	-0.032		1.57	-0.0339				0.08	0.0558		0.08	0.0778				5490.08	0.0487
1.6	-0.0327		1.6	-0.0346				0.08	0.0562		0.08	0.0778				5490.08	0.0487
1.63	-0.0331		1.63	-0.0342				0.08	0.0551		0.08	0.0781				5490.08	0.0487
1.66	-0.0342		1.66	-0.0346				0.08	0.0551		0.08	0.0781				5490.08	0.0487
1.7	-0.0342		1.69	-0.0357				0.09	0.0547		0.09	0.0778				5490.08	0.0487
1.73	-0.0342		1.73	-0.0365				0.09	0.0547		0.09	0.0778				5490.08	0.0487
1.76	-0.035		1.76	-0.0391				0.09	0.0543		0.09	0.0778				5490.09	0.0487
1.79	-0.0368		1.79	-0.0417				0.09	0.0547		0.09	0.0774				5490.09	0.0495
1.83	-0.0387		1.82	-0.0476				0.09	0.0547		0.09	0.077				5490.09	0.0491
1.86	-0.0413		1.85	-0.0599				0.09	0.0543		0.09	0.077				5490.09	0.0491
1.89	-0.0458		1.89	-0.0565				0.09	0.0539		0.09	0.0766				5490.09	0.0499
1.92	-0.0476		1.91	-0.0539				0.1	0.0536		0.1	0.0763				5490.09	0.0499
1.95	-0.0484		1.95	-0.0525				0.1	0.0536		0.1	0.0763				5490.09	0.0502
1.98	-0.0487		1.98	-0.051				0.1	0.0536		0.1	0.0759				5490.1	0.0502
2.01	0.0272		2.01	0.0301				0.1	0.0536		0.1	0.0755				5490.1	0.0499
2.04	0.0316		2.04	0.0365				0.1	0.0528		0.1	0.0759				5490.1	0.0506
2.07	0.032		2.07	0.035				0.1	0.0532		0.1	0.0759				5490.1	0.0506
2.1	0.0309		2.1	0.0324				0.11	0.0532		0.11	0.0759				5490.1	0.051
2.13	0.0305		2.13	0.0298				0.11	0.0528		0.11	0.0759				5490.1	0.051
2.16	0.0294		2.16	0.0275				0.11	0.0528		0.11	0.0751				5490.11	0.051
2.19	0.029		2.19	0.0268				0.11	0.0528		0.11	0.0751				5490.11	0.051
2.23	0.029		2.22	0.026				0.11	0.0528		0.11	0.0751				5490.11	0.0513
2.26	0.029		2.25	0.0253				0.11	0.0528		0.11	0.0748				5490.11	0.0517
2.29	0.029		2.29	0.0246				0.12	0.0528		0.11	0.0748				5490.11	0.0513
2.32	0.0298		2.32	0.0238				0.12	0.0528		0.12	0.0744				5490.11	0.0513
2.35	0.0298		2.35	0.0238				0.12	0.0528		0.12	0.0744				5490.12	0.0517
2.38	0.0305		2.38	0.0238				0.12	0.0528		0.12	0.0737				5490.12	0.0517
2.41	0.0305		2.41	0.0246				0.12	0.0525		0.12	0.0729				5490.12	0.0517
2.45	0.0305		2.44	0.0249				0.12	0.0521		0.12	0.0733				5490.12	0.0517
2.48	0.0305		2.47	0.0253				0.13	0.0513		0.12	0.0729				5490.12	0.0517
2.51	0.0309		2.51	0.026				0.13	0.051		0.13	0.0729				5490.12	0.0517
2.54	0.0316		2.54	0.026				0.13	0.051		0.13	0.0729				5490.13	0.0521
2.57	0.0316		2.57	0.0268				0.13	0.0506		0.13	0.0729				5490.13	0.0521
2.6	0.032		2.6	0.0275				0.13	0.0506		0.13	0.0729				5490.13	0.0521
2.64	0.032		2.63	0.0286				0.13	0.0506		0.13	0.0725				5490.13	0.0521
2.67	0.0324		2.67	0.029				0.14	0.0506		0.13	0.0725				5490.13	0.0521
2.7	0.0324		2.7	0.0294				0.14	0.051		0.14	0.0722				5490.13	0.0525
2.73	0.0339		2.73	0.0305				0.14	0.0506		0.14	0.0722				5490.13	0.0528
2.76	0.0335		2.76	0.0313				0.14	0.0502		0.14	0.0722				5490.14	0.0525
2.79	0.0335		2.79	0.0324				0.14	0.0506		0.14	0.0722				5490.14	0.0525
2.82	0.0342		2.82	0.0335				0.14	0.0502		0.14	0.0718				5490.14	0.0525
2.85	0.0346		2.85	0.035				0.14	0.0502		0.14	0.0718				5490.14	0.0528
2.88	0.0342		2.88	0.0368				0.15	0.0499		0.15	0.0718				5490.14	0.0528
2.92	0.0342		2.91	0.0387				0.15	0.0499		0.15	0.0711				5490.14	0.0528
2.95	0.0335		2.95	0.0402				0.15	0.0499		0.15	0.0707				5490.15	0.0528
2.98	0.0339		2.98	0.0413				0.15	0.0495		0.15	0.0711				5490.15	0.0528
3.01	-0.0171		3	-0.0208				0.15	0.0495		0.15	0.0711				5490.15	0.0528
3.04	-0.0208		3.03	-0.0275				0.15	0.0495		0.15	0.0711				5490.15	0.0532
3.07	-0.0223		3.07	-0.0294				0.16	0.0495		0.16	0.0703				5490.15	0.0532
3.1	-0.0219		3.1	-0.0294				0.16	0.0491		0.16	0.0703				5490.15	0.0528
3.13	-0.0227		3.13	-0.0286				0.16	0.0491		0.16	0.0703				5490.15	0.0528
3.16	-0.0227		3.16	-0.0275				0.16	0.0491		0.16	0.0703				5490.16	0.0536
3.2	-0.0231		3.19	-0.0264				0.16	0.0487		0.16	0.0707				5490.16	0.0536
3.23	-0.0231		3.22	-0.0253				0.16	0.0487		0.16	0.0703				5490.16	0.0543
3.26	-0.0234		3.25	-0.0246				0.17	0.0484		0.17	0.0703				5490.16	0.0543
3.29	-0.0238		3.28	-0.0238				0.17	0.0484		0.17	0.0703				5490.16	0.0536
3.32	-0.0246		3.31	-0.0231				0.17	0.048		0.17	0.0703				5490.16	0.0536
3.35	-0.0246		3.35	-0.0234				0.17	0.0484		0.17	0.0703				5490.17	0.0543
3.38	-0.0249		3.38	-0.0238				0.17	0.048		0.17	0.0703				5490.17	0.0543
3.41	-0.0257		3.41	-0.0249				0.17	0.048		0.17	0.0703				5490.17	0.0543
3.44	-0.026		3.44	-0.0257				0.17	0.0476		0.17	0.0703				5490.17	0.0547
3.48	-0.0268		3.47	-0.0264				0.18	0.0476		0.18	0.0699				5490.17	0.0547
3.51	-0.0275		3.5	-0.0272				0.18	0.0472		0.18	0.0699				5490.17	0.0547
3.54	-0.0279		3.53	-0.0279				0.18	0.0472		0.18	0.0699				5490.18	0.0551
3.57	-0.0279		3.56	-0.0286				0.18	0.0472		0.18	0.0696				5490.18	0.0547
3.6	-0.0286		3.6	-0.029				0.18	0.0472		0.18	0.0692				5490.18	0.0547
3.63	-0.029		3.63	-0.0301				0.18	0.0472		0.18	0.0692				5490.18	0.0547
3.67	-0.0294		3.66	-0.0313				0.19	0.0472		0.19	0.0692				5490.18	0.0547
3.7	-0.0298		3.69	-0.0331				0.19	0.0472		0.19	0.0688				5490.18	0.0551
3.73	-0.0305		3.72	-0.0335				0.19	0.0472		0.19	0.0685				5490.19	0.0551
3.76	-0.0313		3.75	-0.0353				0.19	0.0469		0.19	0.0688				5490.19	0.0551
3.79	-0.0327		3.79	-0.0376				0.19	0.0472		0.19	0.0688				5490.19	0.0551
3.82	-0.0342		3.82	-0.0413				0.19	0.0469		0.19	0.0685				5490.19	0.0551
3.85	-0.0361		3.85	-0.0472				0.2	0.0469		0.2	0.0685				5490.19	0.0551
3.88	-0.0402		3.88	-0.0506				0.2	0.0465		0.2	0.0681				5490.19	0.0551
3.92	-0.0439		3.91	-0.0495				0.2	0.0465		0.2	0.0681				5490.2	0.0551
3.95	-0.0461		3.94	-0.0487				0.2	0.0465		0.2	0.0681				5490.2	0.0547
3.98	-0.0458		3.97	-0.0476				0.2	0.0465		0.2	0.0673				5490.2	0.0547
4.01	0.0219		4	-0.0465				0.2	0.0465		0.2	0.0673				5490.2	0.0551
4.04	0.0272		4.03	0.032				0.21	0.0465		0.21	0.0673				5490.2	0.0551
4.07	0.0272		4.06	0.0298				0.21	0.0465		0.21	0.0681				5490.2	0.0551
4.1	0.0264		4.1	0.0257				0.21	0.0465		0.21	0.0673				5490.2	0.0551
4.13	0.0264		4.13	0.0223				0.21	0.0461		0.21	0.0673				5490.21	0.0551
4.16	0.0246		4.16	0.0216				0.21	0.0465		0.21	0.0673				5490.21	0.0551
4.19	0.0246		4.19	0.0212				0.21	0.0465		0.21	0.067				5490.21	0.0551
4.23	0.0238		4.22	0.0212				0.22	0.0461		0.22	0.067				5490.21	0.0551
4.26	0.0238		4.25	0.0212				0.22	0.0465		0.22	0.067				5490.21	0.0551
4.29	0.0246		4.28	0.0212				0.22	0.0458		0.22	0.067				5490.21	0.0551
4.32	0.0257		4.32	0.0212				0.22	0.0458		0.22	0.067				5490.22	0.0551
4.35	0.0257		4.35	0.0212				0.22	0.0458		0.22	0.067				5490.22	0.0551
4.38	0.026		4.38	0.0216				0.22	0.0458		0.22	0.067				5490.22	0.0551
4.41	0.0264		4.41	0.0216				0.23	0.0458		0.23	0.0666				5490.22	0.0551
4.45	0.0264		4.44	0.0216				0.23	0.0458		0.23	0.067				5490.22	0.0551
4.48	0.0264		4.47	0.0216				0.23	0.0454		0.23	0.067				5490.22	0.0551
4.51	0.0264		4.5	0.0223				0.23	0.0454		0.23	0.0666				5490.23	0.0554
4.54	0.0264		4.53	0.0227				0.23	0.0454		0.23	0.0662				5490.23	0.0551
4.57	0.0268		4.57	0.0234				0.23	0.0454		0.23	0.0666				5490.23	0.0554
4.6	0.0275		4.6	0.0246				0.24	0.0454		0.24	0.0666				5490.23	0.0554
4.64	0.0283		4.63	0.026				0.24	0.0454		0.24	0.0666				5490.23	0.0551
4.67	0.029		4.66	0.0275				0.24	0.0454		0.24	0.0658				5490.23	0.0551
4.7	0.0301		4.69	0.0268				0.24	0.0454		0.24	0.0658				5490.24	0.0551
4.73	0.0309		4.72	0.0275				0.24	0.0454		0.24	0.0658				5490.24	0.0554
4.76	0.032		4.75	0.029				0.24	0.045		0.24	0.0658				5490.24	0.0554
4.79	0.0327		4.78	0.0298				0.25	0.045		0.25	0.0655				5490.24	0.0551
4.82	0.0342		4.81	0.0316				0.25	0.045		0.25	0.0655				5490.24	0.0554
4.85	0.0339		4.85	0.0327				0.25	0.045		0.25	0.0655				5490.24	0.0551
4.88	0.0353		4.88	0.0339				0.25	0.045		0.25	0.0651				5490.25	0.0551
4.91	0.0357		4.91	0.0368				0.25	0.045		0.25	0.0651				5490.25	0.0554
4.94	0.0353		4.94	0.0391				0.25	0.0443		0.25	0.0655				5490.25	0.0551
4.98	0.035		4.97	0.0413				0.25	0.0446		0.25	0.0655				5490.25	0.0554
5.01	-0.0167		5	0.0435				0.26	0.0443		0.26	0.0655				5490.25	0.0554
5.04	-0.0223		5.03	-0.0279				0.26	0.0443		0.26	0.0655				5490.25	0.0554
5.07	-0.0227		5.06	-0.0294				0.26	0.0443		0.26	0.0651				5490.25	0.0554
5.1	-0.0227		5.09	-0.0298				0.26	0.0443		0.26	0.0651				5490.26	0.0551
5.13	-0.0227		5.12	-0.029				0.26	0.0443		0.26	0.0651				5490.26	0.0551
5.16	-0.0227		5.16	-0.0279				0.26	0.0443		0.26	0.0651				5490.26	0.0551
5.19	-0.0219		5.19	-0.0264				0.27	0.0439		0.27	0.0647				5490.26	0.0554
5.22	-0.0219		5.22	-0.026				0.27	0.0439		0.27	0.0644				5490.26	0.0554
5.26	-0.0223		5.25	-0.0249				0.27	0.0439		0.27	0.0644				5490.26	0.0551
5.29	-0.0227		5.28	-0.0242				0.27	0.0435		0.27	0.0651				5490.26	0.0551
5.32	-0.0227		5.31	-0.0242				0.27	0.0439		0.27	0.0651				5490.27	0.0554
5.35	-0.0223		5.34	-0.0242				0.27	0.0439		0.27	0.0647				5490.27	0.0554
5.38	-0.0234		5.38	-0.0253				0.28	0.0439		0.27	0.0647				5490.27	0.0551
5.41	-0.0231		5.41	-0.0257				0.28	0.0439		0.28	0.0647				5490.27	0.0558
5.44	-0.0234		5.44	-0.0264				0.28	0.0439		0.28	0.064				5490.27	0.0558
5.47	-0.0242		5.47	-0.0272				0.28	0.0439		0.28	0.0636				5490.27	0.0558
5.51	-0.0249		5.5	-0.0275				0.28	0.0435		0.28	0.0647				5490.28	0.0558
5.54	-0.0257		5.53	-0.0283				0.28	0.0435		0.28	0.0647				5490.28	0.0558
5.57	-0.0264		5.56	-0.029				0.28	0.0435		0.28	0.0647				5490.28	0.0551
5.6	-0.0268		5.59	-0.0294				0.29	0.0439		0.29	0.0647				5490.28	0.0551
5.63	-0.0279		5.62	-0.0305				0.29	0.0439		0.29	0.0636				5490.28	0.0551
5.66	-0.0279		5.66	-0.0313				0.29	0.0439		0.29	0.0632				5490.28	0.0551
5.69	-0.0283		5.69	-0.0331				0.29	0.0439		0.29	0.0632				5490.29	0.0558
5.73	-0.029		5.72	-0.0331				0.29	0.0439		0.29	0.0647				5490.29	0.0558
5.76	-0.0298		5.75	-0.0339				0.29	0.0432		0.29	0.0632				5490.29	0.0558
5.79	-0.0305		5.78	-0.0361				0.3	0.0435		0.3	0.0647				5490.29	0.0558
5.82	-0.032		5.81	-0.0398				0.3	0.0439		0.3	0.0632				5490.29	0.0558
5.85	-0.0342		5.84	-0.0432				0.3	0.0432		0.3	0.0632				5490.29	0.0562
5.88	-0.0368		5.87	-0.0476				0.3	0.0432		0.3	0.0632				5490.29	0.0558
5.91	-0.0417		5.91	-0.0476				0.3	0.0432		0.3	0.0632				5490.3	0.0554
5.94	-0.0443		5.94	-0.0465				0.3	0.0432		0.3	0.0644				5490.3	0.0558
5.97	-0.0446		5.97	-0.0458				0.31	0.0439		0.3	0.0644				5490.3	0.0562
6	0.0193		6	-0.0454				0.31	0.0439		0.31	0.064				5490.3	0.0554
6.03	0.026		6.03	0.0283				0.31	0.0432		0.31	0.064				5490.3	0.0554
6.06	0.026		6.06	0.0294				0.31	0.0432		0.31	0.0632				5490.3	0.0554
6.09	0.0234		6.09	0.0275				0.31	0.0432		0.31	0.0632				5490.31	0.0551
6.13	0.0219		6.12	0.0234				0.31	0.0432		0.31	0.0632				5490.31	0.0551
6.16	0.0212		6.15	0.0223				0.31	0.0435		0.31	0.0632				5490.31	0.0562
6.19	0.0212		6.19	0.0212				0.32	0.0435		0.32	0.064				5490.31	0.0562
6.22	0.0208		6.22	0.0208				0.32	0.0435		0.32	0.0636				5490.31	0.0554
6.26	0.0212		6.25	0.0205				0.32	0.0435		0.32	0.0629				5490.31	0.0554
6.29	0.0212		6.28	0.0201				0.32	0.0428		0.32	0.0632				5490.32	0.0562
6.32	0.0212		6.31	0.0197				0.32	0.0428		0.32	0.0629				5490.32	0.0554
6.35	0.0216		6.35	0.0208				0.32	0.0428		0.32	0.0629				5490.32	0.0558
6.38	0.0223		6.38	0.0208				0.33	0.0435		0.33	0.0629				5490.32	0.0562
6.41	0.0219		6.41	0.0208				0.33	0.0432		0.33	0.0632				5490.32	0.0554
6.44	0.0227		6.44	0.0212				0.33	0.0428		0.33	0.0629				5490.32	0.0562
6.47	0.0234		6.47	0.0212				0.33	0.0432		0.33	0.0632				5490.33	0.0562
6.5	0.0238		6.5	0.0216				0.33	0.0428		0.33	0.0629				5490.33	0.0558
6.54	0.0242		6.53	0.0219				0.33	0.0424		0.33	0.0629				5490.33	0.0558
6.57	0.0257		6.56	0.0223				0.34	0.0428		0.33	0.0629				5490.33	0.0562
6.6	0.026		6.59	0.0231				0.34	0.0428		0.34	0.0629				5490.33	0.0562
6.63	0.0268		6.63	0.0234				0.34	0.0432		0.34	0.0625				5490.33	0.0558
6.66	0.0264		6.66	0.0246				0.34	0.0432		0.34	0.0625				5490.34	0.0562
6.69	0.0272		6.69	0.0257				0.34	0.0428		0.34	0.0625				5490.34	0.0562
6.73	0.0279		6.72	0.0264				0.34	0.0432		0.34	0.0625				5490.34	0.0565
6.76	0.029		6.75	0.0283				0.34	0.042		0.34	0.0625				5490.34	0.0562
6.79	0.0301		6.78	0.0286				0.35	0.0428		0.34	0.0629				5490.34	0.0558
6.82	0.0313		6.81	0.0298				0.35	0.0428		0.35	0.0625				5490.34	0.0558
6.85	0.0324		6.85	0.032				0.35	0.0428		0.35	0.0625				5490.35	0.0562
6.88	0.0339		6.88	0.0335				0.35	0.0428		0.35	0.0625				5490.35	0.0558
6.92	0.035		6.91	0.0368				0.35	0.0432		0.35	0.0621				5490.35	0.0558
6.95	0.0361		6.94	0.0391				0.35	0.042		0.35	0.0621				5490.35	0.0562
6.98	0.0361		6.97	0.0413				0.35	0.0417		0.35	0.0621				5490.35	0.0562
7.01	-0.0179		7	0.0417				0.36	0.0417		0.36	0.0621				5490.35	0.0565
7.04	-0.0219		7.03	-0.0275				0.36	0.0428		0.36	0.0621				5490.35	0.0565
7.07	-0.0219		7.07	-0.0286				0.36	0.0424		0.36	0.0618				5490.36	0.0565
7.1	-0.0227		7.1	-0.0286				0.36	0.0424		0.36	0.0614				5490.36	0.0565
7.14	-0.0227		7.13	-0.0279				0.36	0.0417		0.36	0.0614				5490.36	0.0558
7.17	-0.0219		7.16	-0.0264				0.36	0.0413		0.36	0.0614				5490.36	0.0562
7.2	-0.0219		7.19	-0.026				0.37	0.0413		0.36	0.0614				5490.36	0.0565
7.23	-0.0223		7.22	-0.0253				0.37	0.0413		0.37	0.0614				5490.36	0.0565
7.26	-0.0219		7.26	-0.0246				0.37	0.0417		0.37	0.0614				5490.37	0.0562
7.3	-0.0223		7.29	-0.0234				0.37	0.0417		0.37	0.061				5490.37	0.0562
7.33	-0.0227		7.32	-0.0223				0.37	0.0413		0.37	0.0614				5490.37	0.0562
7.36	-0.0219		7.36	-0.0227				0.37	0.0413		0.37	0.0606				5490.37	0.0562
7.4	-0.0227		7.39	-0.0234				0.38	0.0409		0.37	0.0606				5490.37	0.0565
7.43	-0.0231		7.42	-0.0249				0.38	0.0413		0.38	0.0606				5490.37	0.0565
7.46	-0.0231		7.45	-0.0257				0.38	0.0409		0.38	0.0606				5490.37	0.0562
7.49	-0.0234		7.48	-0.026				0.38	0.0409		0.38	0.0603				5490.38	0.0562
7.53	-0.0246		7.52	-0.0264				0.38	0.0409		0.38	0.0603				5490.38	0.0565
7.56	-0.0253		7.55	-0.0272				0.38	0.0409		0.38	0.0603				5490.38	0.0565
7.59	-0.0257		7.58	-0.0283				0.39	0.0409		0.38	0.0599				5490.38	0.0565
7.62	-0.0268		7.61	-0.0286				0.39	0.0406		0.39	0.0599				5490.38	0.0562
7.65	-0.0275		7.65	-0.0294				0.39	0.0409		0.39	0.0599				5490.38	0.0565
7.69	-0.0275		7.68	-0.0305				0.39	0.0409		0.39	0.0595				5490.39	0.0565
7.72	-0.0283		7.71	-0.032				0.39	0.0409		0.39	0.0595				5490.39	0.0562
7.75	-0.0286		7.74	-0.0331				0.39	0.0406		0.39	0.0592				5490.39	0.0565
7.78	-0.0294		7.77	-0.0346				0.39	0.0406		0.39	0.0595				5490.39	0.0565
7.81	-0.0305		7.8	-0.0372				0.4	0.0406		0.4	0.0595				5490.39	0.0565
7.84	-0.0324		7.84	-0.0413				0.4	0.0406		0.4	0.0592				5490.39	0.0565
7.88	-0.0346		7.87	-0.0458				0.4	0.0406		0.4	0.0584				5490.4	0.0565
7.91	-0.0387		7.9	-0.0458				0.4	0.0406		0.4	0.0592				5490.4	0.0565
7.94	-0.0428		7.93	-0.0454				0.4	0.0406		0.4	0.0588				5490.4	0.0565
7.97	-0.0439		7.96	-0.0454				0.4	0.0402		0.4	0.0592				5490.4	0.0565
8	-0.0428		7.99	-0.0454				0.41	0.0402		0.41	0.0588				5490.4	0.0565
8.03	0.0257		8.02	0.0253				0.41	0.0402		0.41	0.0584				5490.4	0.0565
8.06	0.0238		8.05	0.0279				0.41	0.0402		0.41	0.0588				5490.41	0.0565
8.09	0.0219		8.08	0.0268				0.41	0.0402		0.41	0.0584				5490.41	0.0565
8.12	0.0208		8.11	0.0246				0.41	0.0402		0.41	0.0588				5490.41	0.0565
8.16	0.0205		8.15	0.0219				0.41	0.0402		0.41	0.0588				5490.41	0.0565
8.19	0.0205		8.18	0.0212				0.42	0.0402		0.42	0.0588				5490.41	0.0569
8.22	0.0205		8.21	0.0208				0.42	0.0402		0.42	0.0588				5490.41	0.0562
8.25	0.0205		8.24	0.0193				0.42	0.0398		0.42	0.058				5490.41	0.0565
8.28	0.0201		8.27	0.019				0.42	0.0402		0.42	0.0588				5490.42	0.0569
8.32	0.0205		8.31	0.019				0.42	0.0398		0.42	0.058				5490.42	0.0569
8.35	0.0212		8.34	0.0197				0.42	0.0398		0.42	0.058				5490.42	0.0569
8.38	0.0212		8.37	0.0193				0.43	0.0402		0.43	0.0577				5490.42	0.0573
8.41	0.0212		8.4	0.0201				0.43	0.0402		0.43	0.0577				5490.42	0.0573
8.45	0.0212		8.44	0.0205				0.43	0.0402		0.43	0.058				5490.42	0.0573
8.48	0.0219		8.47	0.0208				0.43	0.0402		0.43	0.058				5490.43	0.0577
8.51	0.0219		8.5	0.0208				0.43	0.0398		0.43	0.058				5490.43	0.0573
8.54	0.0227		8.53	0.0212				0.43	0.0402		0.43	0.058				5490.43	0.0573
8.57	0.0234		8.56	0.0216				0.44	0.0394		0.44	0.0573				5490.43	0.0577
8.6	0.0234		8.59	0.0219				0.44	0.0398		0.44	0.0569				5490.43	0.0577
8.64	0.0249		8.63	0.0223				0.44	0.0398		0.44	0.0569				5490.43	0.058
8.67	0.0264		8.66	0.0234				0.44	0.0398		0.44	0.0569				5490.43	0.058
8.7	0.026		8.69	0.0242				0.44	0.0398		0.44	0.0569				5490.44	0.0584
8.73	0.0272		8.72	0.026				0.44	0.0398		0.44	0.0565				5490.44	0.0584
8.76	0.0275		8.75	0.0279				0.45	0.0398		0.45	0.0565				5490.44	0.0584
8.79	0.0283		8.78	0.0275				0.45	0.0394		0.45	0.0565				5490.44	0.058
8.82	0.029		8.81	0.029				0.45	0.0391		0.45	0.0565				5490.44	0.0584
8.86	0.0313		8.85	0.0313				0.45	0.0394		0.45	0.0562				5490.44	0.0584
8.89	0.0324		8.88	0.0335				0.45	0.0398		0.45	0.0558				5490.45	0.0584
8.92	0.0342		8.91	0.0365				0.45	0.0398		0.45	0.0562				5490.45	0.0584
8.95	0.0361		8.94	0.0394				0.45	0.0391		0.45	0.0558				5490.45	0.0588
8.98	0.0368		8.97	0.0417				0.46	0.0391		0.46	0.0558				5490.45	0.0588
9.01	-0.0193		9	-0.0208				0.46	0.0394		0.46	0.0554				5490.45	0.0588
9.04	-0.0219		9.03	-0.0275				0.46	0.0391		0.46	0.0554				5490.45	0.0588
9.07	-0.0219		9.06	-0.029				0.46	0.0391		0.46	0.0558				5490.46	0.0588
9.11	-0.0227		9.1	-0.029				0.46	0.0391		0.46	0.0558				5490.46	0.0588
9.14	-0.0219		9.13	-0.0283				0.46	0.0394		0.46	0.0558				5490.46	0.0592
9.17	-0.0216		9.16	-0.0264				0.47	0.0391		0.47	0.0558				5490.46	0.0588
9.2	-0.0216		9.19	-0.026				0.47	0.0391		0.47	0.0551				5490.46	0.0588
9.23	-0.0208		9.22	-0.0246				0.47	0.0394		0.47	0.0554				5490.46	0.0588
9.27	-0.0212		9.25	-0.0238				0.47	0.0391		0.47	0.0551				5490.47	0.0592
9.29	-0.0219		9.28	-0.0231				0.47	0.0391		0.47	0.0554				5490.47	0.0595
9.33	-0.0219		9.32	-0.0227				0.47	0.0391		0.47	0.0554				5490.47	0.0592
9.36	-0.0219		9.35	-0.0231				0.48	0.0391		0.47	0.0551				5490.47	0.0595
9.39	-0.0219		9.38	-0.0231				0.48	0.0391		0.48	0.0547				5490.47	0.0592
9.42	-0.0227		9.41	-0.0242				0.48	0.0391		0.48	0.0547				5490.47	0.0592
9.45	-0.0227		9.44	-0.0238				0.48	0.0391		0.48	0.0543				5490.47	0.0592
9.49	-0.0234		9.47	-0.0253				0.48	0.0391		0.48	0.0543				5490.48	0.0592
9.52	-0.0234		9.51	-0.0257				0.48	0.0383		0.48	0.0543				5490.48	0.0592
9.55	-0.0242		9.54	-0.0264				0.48	0.0383		0.48	0.0543				5490.48	0.0595
9.58	-0.0257		9.57	-0.0272				0.49	0.0391		0.49	0.0543				5490.48	0.0595
9.61	-0.0264		9.6	-0.0275				0.49	0.0391		0.49	0.0543				5490.48	0.0595
9.64	-0.0268		9.63	-0.0283				0.49	0.0383		0.49	0.0536				5490.48	0.0592
9.68	-0.0275		9.66	-0.0294				0.49	0.0391		0.49	0.0536				5490.48	0.0592
9.71	-0.0279		9.7	-0.0305				0.49	0.0391		0.49	0.0543				5490.49	0.0595
9.74	-0.0283		9.73	-0.032				0.49	0.0383		0.49	0.0543				5490.49	0.0592
9.77	-0.029		9.76	-0.0339				0.5	0.0383		0.5	0.0543				5490.49	0.0595
9.8	-0.0294		9.79	-0.0357				0.5	0.0383		0.5	0.0536				5490.49	0.0595
9.83	-0.0313		9.82	-0.0383				0.5	0.0383		0.5	0.0543				5490.49	0.0592
9.86	-0.0339		9.85	-0.0424				0.5	0.0383		0.5	0.0536				5490.49	0.0592
9.89	-0.0365		9.88	-0.0454				0.5	0.0383		0.5	0.0536				5490.5	0.0592
9.93	-0.0402		9.91	-0.0454				0.5	0.0383		0.5	0.0536				5490.5	0.0592
9.96	-0.0435		9.94	-0.0454				0.51	0.0383		0.51	0.0536				5490.5	0.0595
9.99	-0.0439		9.98	-0.045				0.51	0.0383		0.51	0.0536				5490.5	0.0592
10.02	0.0234		10	0.0197				0.51	0.0383		0.51	0.0536				5490.5	0.0592
10.05	0.0238		10.04	0.0268				0.51	0.0383		0.51	0.0536				5490.5	0.0595
10.08	0.0219		10.07	0.0268				0.51	0.0383		0.51	0.0536				5490.51	0.0595
10.11	0.0205		10.1	0.0249				0.51	0.0379		0.51	0.0536				5490.51	0.0599
10.14	0.0201		10.13	0.0227				0.51	0.0383		0.51	0.0532				5490.51	0.0599
10.18	0.0201		10.16	0.0216				0.52	0.0383		0.52	0.0528				5490.51	0.0595
10.21	0.0201		10.2	0.0208				0.52	0.0383		0.52	0.0528				5490.51	0.0595
10.24	0.0201		10.23	0.0201				0.52	0.0379		0.52	0.0528				5490.51	0.0599
10.27	0.0201		10.26	0.0193				0.52	0.0383		0.52	0.0528				5490.52	0.0603
10.31	0.0201		10.29	0.019				0.52	0.0379		0.52	0.0525				5490.52	0.0599
10.34	0.0205		10.32	0.019				0.52	0.0379		0.52	0.0525				5490.52	0.0595
10.37	0.0205		10.35	0.0193				0.53	0.0379		0.53	0.0521				5490.52	0.0595
10.4	0.0205		10.39	0.0197				0.53	0.0379		0.53	0.0521				5490.52	0.0595
10.43	0.0212		10.42	0.0193				0.53	0.0379		0.53	0.0521				5490.52	0.0595
10.46	0.0208		10.45	0.0201				0.53	0.0383		0.53	0.0517				5490.53	0.0599
10.49	0.0216		10.48	0.0205				0.53	0.0379		0.53	0.0517				5490.53	0.0599
10.53	0.0216		10.51	0.0212				0.53	0.0379		0.53	0.0521				5490.53	0.0599
10.56	0.0223		10.55	0.0212				0.54	0.0379		0.54	0.0521				5490.53	0.0599
10.59	0.0223		10.58	0.0216				0.54	0.0379		0.54	0.0517				5490.53	0.0599
10.62	0.0238		10.61	0.0216				0.54	0.0379		0.54	0.0521				5490.53	0.0599
10.66	0.0238		10.64	0.0227				0.54	0.0379		0.54	0.0521				5490.54	0.0603
10.69	0.0249		10.68	0.0231				0.54	0.0379		0.54	0.0521				5490.54	0.0599
10.72	0.026		10.71	0.0238				0.54	0.0379		0.54	0.0517				5490.54	0.0606
10.75	0.0268		10.74	0.026				0.55	0.0379		0.54	0.0513				5490.54	0.0606
10.78	0.0275		10.77	0.0268				0.55	0.0379		0.55	0.0517				5490.54	0.0606
10.82	0.0279		10.8	0.0286				0.55	0.0379		0.55	0.0513				5490.54	0.0599
10.85	0.0298		10.84	0.0298				0.55	0.0379		0.55	0.0517				5490.55	0.0603
10.88	0.0313		10.87	0.0324				0.55	0.0379		0.55	0.0513				5490.55	0.0599
10.91	0.0324		10.9	0.0353				0.55	0.0379		0.55	0.0517				5490.55	0.0599
10.94	0.035		10.93	0.0383				0.55	0.0379		0.55	0.051				5490.55	0.0603
10.97	0.0368		10.96	0.0413				0.56	0.0379		0.56	0.051				5490.55	0.0606
11	-0.0171		10.99	0.042				0.56	0.0379		0.56	0.051				5490.55	0.0606
11.04	-0.0223		11.02	-0.0264				0.56	0.0379		0.56	0.051				5490.56	0.0603
11.07	-0.0223		11.05	-0.0283				0.56	0.0379		0.56	0.051				5490.56	0.0603
11.1	-0.0223		11.09	-0.029				0.56	0.0379		0.56	0.051				5490.56	0.0603
11.13	-0.0219		11.12	-0.0283				0.56	0.0379		0.56	0.051				5490.56	0.0599
11.16	-0.0212		11.15	-0.0272				0.57	0.0379		0.56	0.051				5490.56	0.0599
11.19	-0.0201		11.18	-0.026				0.57	0.0379		0.57	0.0506				5490.56	0.0603
11.23	-0.0197		11.21	-0.0249				0.57	0.0379		0.57	0.0506				5490.57	0.061
11.26	-0.0201		11.24	-0.0234				0.57	0.0379		0.57	0.0506				5490.57	0.061
11.29	-0.0208		11.28	-0.0231				0.57	0.0379		0.57	0.0502				5490.57	0.0603
11.32	-0.0208		11.31	-0.0227				0.57	0.0379		0.57	0.0502				5490.57	0.0599
11.35	-0.0219		11.34	-0.0223				0.57	0.0379		0.57	0.0506				5490.57	0.0603
11.38	-0.0223		11.37	-0.0223				0.58	0.0379		0.57	0.0506				5490.57	0.0603
11.42	-0.0223		11.4	-0.0223				0.58	0.0379		0.58	0.0499				5490.57	0.0603
11.45	-0.0227		11.43	-0.0227				0.58	0.0379		0.58	0.0502				5490.58	0.0599
11.48	-0.0231		11.47	-0.0227				0.58	0.0379		0.58	0.0499				5490.58	0.061
11.51	-0.0231		11.5	-0.0242				0.58	0.0379		0.58	0.0499				5490.58	0.061
11.54	-0.0238		11.53	-0.0253				0.58	0.0379		0.58	0.0495				5490.58	0.0603
11.58	-0.0249		11.56	-0.026				0.59	0.0376		0.58	0.0495				5490.58	0.0603
11.61	-0.0253		11.59	-0.0264				0.59	0.0376		0.59	0.0499				5490.58	0.0603
11.64	-0.0264		11.62	-0.0275				0.59	0.0376		0.59	0.0499				5490.59	0.061
11.67	-0.0268		11.66	-0.0286				0.59	0.0379		0.59	0.0499				5490.59	0.0606
11.7	-0.0279		11.69	-0.029				0.59	0.0379		0.59	0.0495				5490.59	0.061
11.73	-0.0279		11.72	-0.0305				0.59	0.0379		0.59	0.0495				5490.59	0.061
11.76	-0.0286		11.75	-0.0324				0.59	0.0379		0.59	0.0495				5490.59	0.061
11.79	-0.0294		11.78	-0.0331				0.6	0.0379		0.6	0.0491				5490.59	0.061
11.82	-0.0305		11.81	-0.0353				0.6	0.0376		0.6	0.0491				5490.6	0.061
11.85	-0.0324		11.84	-0.0394				0.6	0.0379		0.6	0.0491				5490.6	0.061
11.89	-0.0346		11.87	-0.0428				0.6	0.0376		0.6	0.0491				5490.6	0.0599
11.92	-0.0379		11.9	-0.0454				0.6	0.0376		0.6	0.0491				5490.6	0.0599
11.95	-0.042		11.93	-0.0454				0.6	0.0379		0.6	0.0487				5490.6	0.0603
11.98	-0.0443		11.96	-0.0454				0.61	0.0379		0.61	0.0487				5490.6	0.061
12.01	-0.0078		11.99	-0.045				0.61	0.0376		0.61	0.0484				5490.6	0.061
12.04	0.0246		12.02	0.0212				0.61	0.0376		0.61	0.0484				5490.61	0.061
12.07	0.0223		12.05	0.026				0.61	0.0376		0.61	0.0484				5490.61	0.061
12.1	0.0208		12.08	0.0268				0.61	0.0376		0.61	0.048				5490.61	0.0603
12.13	0.0201		12.11	0.0257				0.61	0.0376		0.61	0.0484				5490.61	0.061
12.16	0.0201		12.14	0.0231				0.62	0.0376		0.62	0.048				5490.61	0.0599
12.19	0.0193		12.17	0.0216				0.62	0.0376		0.62	0.0484				5490.61	0.061
12.23	0.0193		12.2	0.0208				0.62	0.0376		0.62	0.048				5490.62	0.0606
12.26	0.0193		12.24	0.0201				0.62	0.0379		0.62	0.0484				5490.62	0.0599
12.29	0.0197		12.27	0.0193				0.62	0.0379		0.62	0.0484				5490.62	0.0603
12.32	0.0197		12.3	0.019				0.62	0.0376		0.62	0.0484				5490.62	0.061
12.35	0.0201		12.33	0.019				0.63	0.0376		0.63	0.0484				5490.62	0.0603
12.38	0.0201		12.36	0.019				0.63	0.0376		0.63	0.048				5490.62	0.0606
12.41	0.0205		12.39	0.019				0.63	0.0376		0.63	0.048				5490.62	0.0606
12.44	0.0205		12.42	0.0197				0.63	0.0376		0.63	0.048				5490.63	0.0603
12.48	0.0208		12.46	0.0193				0.63	0.0376		0.63	0.048				5490.63	0.0603
12.51	0.0212		12.49	0.0201				0.63	0.0376		0.63	0.048				5490.63	0.061
12.54	0.0212		12.52	0.0205				0.64	0.0376		0.64	0.048				5490.63	0.0606
12.57	0.0216		12.55	0.0208				0.64	0.0372		0.64	0.048				5490.63	0.0606
12.6	0.0223		12.58	0.0216				0.64	0.0376		0.64	0.0476				5490.63	0.0606
12.63	0.0227		12.61	0.0216				0.64	0.0376		0.64	0.0476				5490.64	0.061
12.66	0.0231		12.64	0.0219				0.64	0.0376		0.64	0.0476				5490.64	0.061
12.69	0.0242		12.67	0.0219				0.64	0.0376		0.64	0.0476				5490.64	0.0606
12.72	0.0249		12.7	0.0231				0.65	0.0372		0.64	0.0476				5490.64	0.0603
12.76	0.0264		12.73	0.0242				0.65	0.0372		0.65	0.0476				5490.64	0.061
12.79	0.026		12.77	0.026				0.65	0.0372		0.65	0.0472				5490.64	0.061
12.82	0.0264		12.8	0.0268				0.65	0.0372		0.65	0.0472				5490.64	0.0603
12.85	0.0283		12.83	0.0286				0.65	0.0376		0.65	0.0472				5490.65	0.0603
12.88	0.0298		12.86	0.0301				0.65	0.0376		0.65	0.0472				5490.65	0.0603
12.91	0.0316		12.89	0.0327				0.65	0.0376		0.65	0.0472				5490.65	0.0603
12.94	0.0342		12.92	0.0353				0.66	0.0372		0.66	0.0472				5490.65	0.0603
12.97	0.0361		12.95	0.0391				0.66	0.0376		0.66	0.0476				5490.65	0.0603
13	0.0376		12.98	0.0413				0.66	0.0376		0.66	0.0476				5490.65	0.0603
13.03	-0.0219		13.01	0.0428				0.66	0.0372		0.66	0.0469				5490.66	0.061
13.07	-0.0223		13.04	-0.0264				0.66	0.0372		0.66	0.0469				5490.66	0.0606
13.1	-0.0219		13.08	-0.0283				0.66	0.0376		0.66	0.0472				5490.66	0.0606
13.13	-0.0219		13.11	-0.0286				0.67	0.0368		0.67	0.0472				5490.66	0.061
13.16	-0.0216		13.14	-0.0279				0.67	0.0368		0.67	0.0472				5490.66	0.061
13.19	-0.0205		13.17	-0.0264				0.67	0.0372		0.67	0.0472				5490.66	0.0603
13.22	-0.0197		13.2	-0.0257				0.67	0.0372		0.67	0.0472				5490.66	0.0603
13.25	-0.0197		13.23	-0.0249				0.67	0.0368		0.67	0.0476				5490.67	0.0603
13.28	-0.0201		13.26	-0.0231				0.67	0.0372		0.67	0.0472				5490.67	0.0603
13.31	-0.0197		13.29	-0.0227				0.68	0.0368		0.67	0.0469				5490.67	0.0603
13.35	-0.0208		13.33	-0.0219				0.68	0.0372		0.68	0.0469				5490.67	0.0599
13.38	-0.0212		13.36	-0.0216				0.68	0.0376		0.68	0.0476				5490.67	0.0599
13.41	-0.0219		13.39	-0.0219				0.68	0.0376		0.68	0.0469				5490.67	0.0603
13.44	-0.0223		13.42	-0.0219				0.68	0.0372		0.68	0.0472				5490.67	0.0606
13.47	-0.0223		13.45	-0.0223				0.68	0.0372		0.68	0.0469				5490.68	0.0603
13.5	-0.0227		13.48	-0.0227				0.68	0.0372		0.68	0.0469				5490.68	0.0603
13.53	-0.0231		13.51	-0.0234				0.69	0.0372		0.69	0.0469				5490.68	0.0603
13.56	-0.0234		13.54	-0.0246				0.69	0.0372		0.69	0.0469				5490.68	0.0603
13.59	-0.0238		13.57	-0.0253				0.69	0.0368		0.69	0.0465				5490.68	0.061
13.62	-0.0249		13.6	-0.026				0.69	0.0372		0.69	0.0465				5490.68	0.061
13.65	-0.0257		13.63	-0.0264				0.69	0.0372		0.69	0.0469				5490.68	0.0606
13.69	-0.0268		13.66	-0.0275				0.69	0.0372		0.69	0.0465				5490.69	0.061
13.72	-0.0275		13.7	-0.0283				0.7	0.0368		0.7	0.0465				5490.69	0.0599
13.75	-0.0279		13.72	-0.0294				0.7	0.0372		0.7	0.0465				5490.69	0.0603
13.77	-0.0286		13.75	-0.0309				0.7	0.0372		0.7	0.0465				5490.69	0.061
13.8	-0.0294		13.78	-0.0327				0.7	0.0372		0.7	0.0465				5490.69	0.0603
13.83	-0.0301		13.81	-0.0342				0.7	0.0368		0.7	0.0465				5490.69	0.0606
13.87	-0.032		13.84	-0.0365				0.7	0.0372		0.7	0.0465				5490.7	0.0603
13.9	-0.0342		13.88	-0.0398				0.7	0.0368		0.7	0.0461				5490.7	0.0599
13.93	-0.0368		13.91	-0.0432				0.71	0.0368		0.71	0.0465				5490.7	0.0603
13.96	-0.0402		13.94	-0.0454				0.71	0.0368		0.71	0.0461				5490.7	0.061
13.99	-0.0432		13.97	-0.045				0.71	0.0368		0.71	0.0465				5490.7	0.061
14.02	-0.0435		14	-0.0446				0.71	0.0368		0.71	0.0465				5490.7	0.061
14.05	0.0227		14.02	0.0205				0.71	0.0368		0.71	0.0465				5490.71	0.0603
14.08	0.0208		14.05	0.0249				0.71	0.0368		0.71	0.0461				5490.71	0.0603
14.11	0.0205		14.09	0.0253				0.72	0.0372		0.72	0.0465				5490.71	0.0603
14.14	0.0197		14.12	0.0238				0.72	0.0372		0.72	0.0465				5490.71	0.0603
14.17	0.019		14.15	0.0219				0.72	0.0372		0.72	0.0465				5490.71	0.0603
14.2	0.0182		14.18	0.0216				0.72	0.0368		0.72	0.0461				5490.71	0.061
14.23	0.019		14.21	0.0208				0.72	0.0368		0.72	0.0461				5490.72	0.0603
14.26	0.019		14.24	0.0201				0.72	0.0368		0.72	0.0461				5490.72	0.0603
14.3	0.0193		14.27	0.019				0.72	0.0368		0.72	0.0461				5490.72	0.0603
14.33	0.0193		14.3	0.019				0.73	0.0368		0.73	0.0458				5490.72	0.0603
14.36	0.0197		14.34	0.019				0.73	0.0368		0.73	0.0458				5490.72	0.0603
14.39	0.0197		14.37	0.019				0.73	0.0368		0.73	0.0458				5490.72	0.061
14.42	0.0201		14.4	0.0186				0.73	0.0368		0.73	0.0458				5490.72	0.061
14.45	0.0201		14.43	0.019				0.73	0.0368		0.73	0.0458				5490.73	0.0606
14.48	0.0205		14.46	0.019				0.73	0.0368		0.73	0.0454				5490.73	0.0606
14.51	0.0208		14.49	0.0201				0.74	0.0365		0.74	0.0458				5490.73	0.061
14.54	0.0212		14.52	0.0205				0.74	0.0368		0.74	0.0458				5490.73	0.061
14.57	0.0212		14.55	0.0208				0.74	0.0368		0.74	0.0454				5490.73	0.061
14.61	0.0212		14.58	0.0208				0.74	0.0368		0.74	0.0454				5490.73	0.0606
14.64	0.0219		14.61	0.0212				0.74	0.0368		0.74	0.0454				5490.74	0.0603
14.67	0.0223		14.65	0.0216				0.74	0.0365		0.74	0.0454				5490.74	0.0606
14.7	0.0231		14.68	0.0223				0.75	0.0368		0.74	0.0454				5490.74	0.061
14.73	0.0238		14.71	0.0223				0.75	0.0368		0.75	0.0454				5490.74	0.061
14.76	0.0257		14.74	0.0231				0.75	0.0368		0.75	0.0454				5490.74	0.0606
14.79	0.0264		14.77	0.0246				0.75	0.0368		0.75	0.0454				5490.74	0.061
14.82	0.0268		14.8	0.0268				0.75	0.0368		0.75	0.045				5490.75	0.0603
14.85	0.0279		14.83	0.0283				0.75	0.0368		0.75	0.045				5490.75	0.061
14.88	0.029		14.86	0.0298				0.75	0.0368		0.75	0.045				5490.75	0.061
14.91	0.0305		14.89	0.0324				0.76	0.0365		0.75	0.0446				5490.75	0.0606
14.94	0.0324		14.92	0.0346				0.76	0.0368		0.76	0.0454				5490.75	0.061
14.97	0.0346		14.95	0.0383				0.76	0.0368		0.76	0.045				5490.75	0.0606
15	0.0372		14.98	0.0409				0.76	0.0365		0.76	0.045				5490.76	0.061
15.03	-0.0208		15.01	0.0417				0.76	0.0365		0.76	0.045				5490.76	0.0614
15.06	-0.0219		15.04	-0.026				0.76	0.0365		0.76	0.045				5490.76	0.061
15.09	-0.0219		15.07	-0.0283				0.76	0.0365		0.76	0.045				5490.76	0.0614
15.12	-0.0216		15.1	-0.0283				0.77	0.0365		0.76	0.045				5490.76	0.061
15.16	-0.0212		15.13	-0.0279				0.77	0.0365		0.77	0.045				5490.76	0.061
15.19	-0.0197		15.16	-0.0264				0.77	0.0365		0.77	0.045				5490.77	0.0614
15.22	-0.019		15.2	-0.0257				0.77	0.0365		0.77	0.045				5490.77	0.0614
15.25	-0.019		15.23	-0.0234				0.77	0.0365		0.77	0.045				5490.77	0.0618
15.28	-0.019		15.26	-0.0227				0.77	0.0365		0.77	0.045				5490.77	0.0614
15.31	-0.019		15.29	-0.0223				0.78	0.0365		0.77	0.0446				5490.77	0.0618
15.34	-0.0197		15.32	-0.0219				0.78	0.0368		0.78	0.0454				5490.77	0.0618
15.37	-0.0205		15.35	-0.0216				0.78	0.0365		0.78	0.045				5490.78	0.0618
15.4	-0.0212		15.38	-0.0219				0.78	0.0365		0.78	0.0446				5490.78	0.0621
15.44	-0.0219		15.41	-0.0219				0.78	0.0365		0.78	0.0446				5490.78	0.0621
15.47	-0.0227		15.44	-0.0219				0.78	0.0365		0.78	0.0446				5490.78	0.0621
15.5	-0.0223		15.47	-0.0223				0.78	0.0361		0.78	0.045				5490.78	0.0621
15.53	-0.0231		15.5	-0.0223				0.79	0.0365		0.78	0.045				5490.78	0.0629
15.56	-0.0231		15.54	-0.0234				0.79	0.0365		0.79	0.0446				5490.79	0.0621
15.59	-0.0238		15.57	-0.0242				0.79	0.0365		0.79	0.0443				5490.79	0.0625
15.62	-0.0246		15.6	-0.0253				0.79	0.0365		0.79	0.0443				5490.79	0.0629
15.65	-0.0257		15.63	-0.026				0.79	0.0361		0.79	0.045				5490.79	0.0629
15.68	-0.0268		15.66	-0.0272				0.79	0.0361		0.79	0.0443				5490.79	0.0629
15.72	-0.0275		15.69	-0.0279				0.79	0.0361		0.79	0.0439				5490.79	0.0629
15.75	-0.0279		15.72	-0.0286				0.8	0.0365		0.8	0.0446				5490.8	0.0625
15.78	-0.0286		15.76	-0.0305				0.8	0.0365		0.8	0.0443				5490.8	0.0629
15.81	-0.0294		15.79	-0.0324				0.8	0.0361		0.8	0.0443				5490.8	0.0629
15.84	-0.0301		15.82	-0.0342				0.8	0.0361		0.8	0.045				5490.8	0.0629
15.87	-0.0324		15.85	-0.0361				0.8	0.0361		0.8	0.0446				5490.8	0.0629
15.9	-0.0342		15.88	-0.0406				0.8	0.0361		0.8	0.0446				5490.8	0.0629
15.93	-0.0361		15.91	-0.0432				0.8	0.0365		0.8	0.0443				5490.81	0.0632
15.96	-0.0398		15.94	-0.0454				0.81	0.0361		0.81	0.0446				5490.81	0.0629
15.99	-0.0435		15.97	-0.045				0.81	0.0361		0.81	0.0439				5490.81	0.0632
16.02	0.0205		16	-0.0446				0.81	0.0361		0.81	0.0446				5490.81	0.0632
16.05	0.0216		16.03	0.0212				0.81	0.0365		0.81	0.0446				5490.81	0.0632
16.08	0.0205		16.06	0.0242				0.81	0.0361		0.81	0.0446				5490.81	0.0632
16.11	0.0201		16.09	0.0246				0.81	0.0361		0.81	0.0439				5490.82	0.0632
16.14	0.0193		16.12	0.0227				0.82	0.0361		0.82	0.0439				5490.82	0.0629
16.17	0.019		16.15	0.0216				0.82	0.0361		0.82	0.0439				5490.82	0.0632
16.2	0.019		16.18	0.0212				0.82	0.0361		0.82	0.0446				5490.82	0.0632
16.24	0.0182		16.21	0.0208				0.82	0.0361		0.82	0.0446				5490.82	0.0632
16.27	0.0182		16.25	0.0205				0.82	0.0361		0.82	0.0446				5490.82	0.0629
16.3	0.019		16.28	0.019				0.82	0.0361		0.82	0.0446				5490.83	0.0632
16.33	0.019		16.31	0.0193				0.82	0.0361		0.82	0.0439				5490.83	0.0632
16.36	0.0193		16.34	0.019				0.83	0.0361		0.83	0.0439				5490.83	0.0636
16.39	0.0201		16.37	0.0186				0.83	0.0361		0.83	0.0439				5490.83	0.0636
16.43	0.0201		16.4	0.0186				0.83	0.0361		0.83	0.0439				5490.83	0.0636
16.46	0.0201		16.43	0.0193				0.83	0.0361		0.83	0.0439				5490.83	0.0632
16.49	0.0205		16.46	0.0193				0.83	0.0361		0.83	0.0446				5490.84	0.0636
16.52	0.0205		16.49	0.019				0.83	0.0361		0.83	0.0446				5490.84	0.0636
16.55	0.0208		16.52	0.0201				0.84	0.0361		0.84	0.0443				5490.84	0.0636
16.58	0.0208		16.55	0.0208				0.84	0.0361		0.84	0.0439				5490.84	0.0636
16.61	0.0212		16.59	0.0208				0.84	0.0357		0.84	0.0443				5490.84	0.0636
16.64	0.0216		16.62	0.0212				0.84	0.0361		0.84	0.0443				5490.84	0.0636
16.67	0.0223		16.65	0.0216				0.84	0.0357		0.84	0.0439				5490.84	0.0636
16.7	0.0227		16.68	0.0216				0.84	0.0357		0.84	0.0443				5490.85	0.064
16.73	0.0242		16.71	0.0227				0.85	0.0357		0.85	0.0435				5490.85	0.0632
16.76	0.0249		16.74	0.0234				0.85	0.0357		0.85	0.0435				5490.85	0.064
16.79	0.0257		16.77	0.0246				0.85	0.0357		0.85	0.0443				5490.85	0.064
16.82	0.0264		16.8	0.0264				0.85	0.0357		0.85	0.0443				5490.85	0.064
16.85	0.0279		16.83	0.0275				0.85	0.0357		0.85	0.0443				5490.85	0.0644
16.89	0.0286		16.86	0.0298				0.85	0.0357		0.85	0.0443				5490.86	0.0636
16.92	0.0309		16.89	0.0327				0.86	0.0357		0.85	0.0443				5490.86	0.0636
16.95	0.0331		16.93	0.0353				0.86	0.0357		0.86	0.0443				5490.86	0.064
16.98	0.0353		16.96	0.0387				0.86	0.0357		0.86	0.0435				5490.86	0.0636
17.01	0.0372		16.99	0.0409				0.86	0.0357		0.86	0.0443				5490.86	0.064
17.04	-0.0219		17.02	0.0417				0.86	0.0357		0.86	0.0435				5490.86	0.064
17.07	-0.0227		17.04	-0.026				0.86	0.0357		0.86	0.0435				5490.87	0.0647
17.1	-0.0223		17.07	-0.0279				0.86	0.0357		0.86	0.0439				5490.87	0.0647
17.13	-0.0212		17.11	-0.0283				0.87	0.0353		0.87	0.0443				5490.87	0.0647
17.16	-0.0201		17.14	-0.0275				0.87	0.0357		0.87	0.0432				5490.87	0.064
17.19	-0.0193		17.17	-0.0264				0.87	0.0357		0.87	0.0443				5490.87	0.0651
17.22	-0.019		17.2	-0.0253				0.87	0.0353		0.87	0.0443				5490.87	0.0651
17.25	-0.0193		17.23	-0.0234				0.87	0.0353		0.87	0.0443				5490.88	0.0651
17.28	-0.019		17.26	-0.0231				0.87	0.0353		0.87	0.0443				5490.88	0.0647
17.32	-0.0197		17.29	-0.0223				0.88	0.0353		0.87	0.0435				5490.88	0.0644
17.35	-0.0201		17.32	-0.0216				0.88	0.035		0.88	0.0432				5490.88	0.0647
17.38	-0.0212		17.35	-0.0219				0.88	0.035		0.88	0.0432				5490.88	0.0651
17.41	-0.0219		17.38	-0.0212				0.88	0.0353		0.88	0.0432				5490.88	0.0651
17.44	-0.0223		17.41	-0.0219				0.88	0.0353		0.88	0.0428				5490.89	0.0647
17.47	-0.0223		17.45	-0.0219				0.88	0.035		0.88	0.0432				5490.89	0.064
17.5	-0.0231		17.47	-0.0223				0.88	0.035		0.88	0.0428				5490.89	0.0647
17.53	-0.0227		17.5	-0.0227				0.89	0.035		0.89	0.0428				5490.89	0.0647
17.56	-0.0234		17.53	-0.0227				0.89	0.0353		0.89	0.0428				5490.89	0.064
17.59	-0.0242		17.57	-0.0242				0.89	0.035		0.89	0.0424				5490.89	0.0644
17.62	-0.0249		17.6	-0.0253				0.89	0.035		0.89	0.0424				5490.89	0.064
17.65	-0.026		17.63	-0.0264				0.89	0.0353		0.89	0.0428				5490.9	0.0647
17.68	-0.0264		17.66	-0.0264				0.89	0.035		0.89	0.0428				5490.9	0.0647
17.71	-0.0275		17.69	-0.0275				0.9	0.035		0.89	0.0428				5490.9	0.0644
17.74	-0.0279		17.72	-0.0283				0.9	0.035		0.9	0.0428				5490.9	0.0644
17.78	-0.0279		17.75	-0.0294				0.9	0.035		0.9	0.0428				5490.9	0.0644
17.81	-0.0294		17.78	-0.0309				0.9	0.035		0.9	0.0424				5490.9	0.0644
17.84	-0.0298		17.81	-0.0331				0.9	0.035		0.9	0.0428				5490.91	0.0647
17.87	-0.0305		17.84	-0.0342				0.9	0.035		0.9	0.0428				5490.91	0.0644
17.9	-0.0331		17.87	-0.0383				0.9	0.035		0.9	0.0428				5490.91	0.0644
17.93	-0.0346		17.9	-0.0417				0.91	0.035		0.9	0.0424				5490.91	0.0647
17.96	-0.0379		17.93	-0.0443				0.91	0.0346		0.91	0.0435				5490.91	0.0644
17.99	-0.042		17.96	-0.0443				0.91	0.035		0.91	0.0428				5490.91	0.0647
18.02	-0.0439		17.99	-0.0439				0.91	0.035		0.91	0.0428				5490.92	0.0644
18.05	0.0212		18.02	0.0179				0.91	0.035		0.91	0.0435				5490.92	0.0644
18.08	0.0205		18.05	0.0227				0.91	0.035		0.91	0.0424				5490.92	0.0651
18.11	0.0197		18.08	0.0234				0.92	0.035		0.91	0.0428				5490.92	0.0651
18.14	0.0193		18.11	0.0227				0.92	0.035		0.92	0.0428				5490.92	0.0644
18.17	0.019		18.14	0.0219				0.92	0.0346		0.92	0.0424				5490.92	0.0644
18.2	0.0186		18.17	0.0212				0.92	0.0346		0.92	0.0424				5490.93	0.0651
18.23	0.0179		18.2	0.0208				0.92	0.0346		0.92	0.0424				5490.93	0.0655
18.26	0.0182		18.24	0.0205				0.92	0.0346		0.92	0.0424				5490.93	0.0644
18.29	0.0186		18.27	0.0193				0.93	0.035		0.92	0.0424				5490.93	0.0647
18.33	0.0193		18.3	0.0186				0.93	0.0346		0.93	0.0424				5490.93	0.0644
18.36	0.0193		18.33	0.019				0.93	0.035		0.93	0.0424				5490.93	0.0644
18.39	0.0193		18.36	0.0182				0.93	0.0342		0.93	0.042				5490.94	0.0651
18.42	0.0197		18.39	0.0182				0.93	0.0346		0.93	0.042				5490.94	0.0651
18.45	0.0201		18.42	0.0186				0.93	0.0346		0.93	0.0424				5490.94	0.0651
18.48	0.0201		18.45	0.0186				0.93	0.0346		0.93	0.042				5490.94	0.0655
18.51	0.0205		18.48	0.019				0.94	0.0346		0.94	0.042				5490.94	0.0644
18.54	0.0205		18.51	0.0197				0.94	0.0346		0.94	0.0424				5490.94	0.0644
18.57	0.0208		18.54	0.0201				0.94	0.0342		0.94	0.042				5490.95	0.0644
18.6	0.0212		18.57	0.0205				0.94	0.0346		0.94	0.0424				5490.95	0.0655
18.63	0.0219		18.6	0.0212				0.94	0.035		0.94	0.042				5490.95	0.0655
18.66	0.0223		18.63	0.0216				0.94	0.0342		0.94	0.0424				5490.95	0.0644
18.69	0.0227		18.66	0.0219				0.95	0.0346		0.94	0.0424				5490.95	0.0644
18.72	0.0242		18.7	0.0223				0.95	0.0342		0.95	0.042				5490.95	0.0651
18.75	0.0257		18.72	0.0227				0.95	0.0342		0.95	0.042				5490.96	0.0655
18.78	0.026		18.76	0.0242				0.95	0.0346		0.95	0.0417				5490.96	0.0655
18.81	0.0264		18.79	0.026				0.95	0.0346		0.95	0.042				5490.96	0.0644
18.84	0.0272		18.82	0.0279				0.95	0.0346		0.95	0.042				5490.96	0.0644
18.87	0.0286		18.85	0.029				0.95	0.0346		0.95	0.0417				5490.96	0.0651
18.91	0.0305		18.88	0.0313				0.96	0.0342		0.96	0.042				5490.96	0.0644
18.94	0.032		18.91	0.0342				0.96	0.0342		0.96	0.0417				5490.97	0.0644
18.96	0.0339		18.94	0.0376				0.96	0.0346		0.96	0.0417				5490.97	0.0655
18.99	0.0372		18.97	0.0398				0.96	0.0346		0.96	0.0417				5490.97	0.0644
19.02	-0.0186		19	0.042				0.96	0.0342		0.96	0.042				5490.97	0.0655
19.05	-0.0219		19.02	-0.0223				0.96	0.0342		0.96	0.0413				5490.97	0.0644
19.08	-0.0223		19.06	-0.0275				0.97	0.0342		0.97	0.0417				5490.97	0.0655
19.12	-0.0223		19.09	-0.0286				0.97	0.0342		0.97	0.042				5490.98	0.0644
19.15	-0.0212		19.12	-0.0286				0.97	0.0339		0.97	0.0417				5490.98	0.0655
19.18	-0.0197		19.15	-0.0275				0.97	0.0342		0.97	0.042				5490.98	0.0651
19.21	-0.0193		19.18	-0.026				0.97	0.0342		0.97	0.0413				5490.98	0.0647
19.24	-0.019		19.21	-0.0246				0.97	0.0339		0.97	0.0413				5490.98	0.0647
19.28	-0.0193		19.24	-0.0231				0.97	0.0339		0.97	0.0417				5490.98	0.0647
19.31	-0.0193		19.28	-0.0227				0.98	0.0339		0.98	0.0417				5490.99	0.0644
19.34	-0.0197		19.31	-0.0219				0.98	0.0342		0.98	0.0417				5490.99	0.0655
19.37	-0.0205		19.34	-0.0219				0.98	0.0342		0.98	0.0417				5490.99	0.0647
19.4	-0.0219		19.37	-0.0216				0.98	0.0342		0.98	0.0413				5490.99	0.0647
19.43	-0.0223		19.4	-0.0216				0.98	0.0342		0.98	0.0417				5490.99	0.0658
19.46	-0.0223		19.43	-0.0216				0.98	0.0342		0.98	0.0413				5490.99	0.0655
19.5	-0.0223		19.46	-0.0223				0.99	0.0342		0.99	0.0413				5491	0.0658
19.53	-0.0231		19.5	-0.0223				0.99	0.0339		0.99	0.0413				5491	-0.035
19.56	-0.0238		19.53	-0.0227				0.99	0.0342		0.99	0.0413				5491	-0.035
19.59	-0.0246		19.56	-0.0234				0.99	0.0339		0.99	0.0413				5491	-0.035
19.62	-0.0249		19.59	-0.0246				0.99	0.0339		0.99	0.0413				5491	-0.0368
19.65	-0.026		19.62	-0.0253				0.99	0.0342		0.99	0.0413				5491	-0.0376
19.68	-0.0264		19.65	-0.026				1	0.0339		1	0.0413				5491	-0.0387
19.72	-0.0279		19.69	-0.0272				1	0.0339		1	0.0413				5491.01	-0.0391
19.74	-0.0279		19.72	-0.0283				1	0.0342		1	0.0413				5491.01	-0.0394
19.77	-0.0286		19.74	-0.029				1	0.0339		1	0.0413				5491.01	-0.0406
19.8	-0.0294		19.78	-0.0313				1	-0.0149		1	-0.0208				5491.01	-0.0409
19.84	-0.0298		19.81	-0.0331				1	-0.0149		1	-0.0208				5491.01	-0.0413
19.87	-0.0316		19.84	-0.035				1	-0.016		1	-0.0219				5491.01	-0.0413
19.9	-0.0339		19.87	-0.0383				1.01	-0.0171		1.01	-0.0234				5491.01	-0.042
19.93	-0.035		19.9	-0.0417				1.01	-0.0171		1.01	-0.0238				5491.02	-0.042
19.96	-0.0394		19.93	-0.0439				1.01	-0.0182		1.01	-0.0253				5491.02	-0.0424
19.99	-0.0428		19.96	-0.045				1.01	-0.0186		1.01	-0.0253				5491.02	-0.0432
20.02	0.0212		19.99	-0.0446				1.01	-0.019		1.01	-0.026				5491.02	-0.0435
20.05	0.0212		20.02	0.019				1.01	-0.019		1.01	-0.0264				5491.02	-0.0443
20.08	0.0205		20.05	0.0234				1.01	-0.019		1.01	-0.0264				5491.02	-0.0443
20.11	0.0193		20.08	0.0234				1.02	-0.0197		1.02	-0.0272				5491.02	-0.0446
20.15	0.0182		20.12	0.0227				1.02	-0.0205		1.02	-0.0275				5491.03	-0.0446
20.18	0.0182		20.15	0.0219				1.02	-0.0208		1.02	-0.0275				5491.03	-0.0446
20.21	0.0179		20.18	0.0212				1.02	-0.0216		1.02	-0.0279				5491.03	-0.0446
20.24	0.0179		20.21	0.0205				1.02	-0.0216		1.02	-0.0279				5491.03	-0.045
20.27	0.0182		20.25	0.0193				1.02	-0.0219		1.02	-0.0283				5491.03	-0.0458
20.31	0.019		20.28	0.019				1.03	-0.0223		1.03	-0.0286				5491.03	-0.0461
20.34	0.0186		20.31	0.019				1.03	-0.0223		1.03	-0.0286				5491.03	-0.0458
20.37	0.0193		20.34	0.0182				1.03	-0.0223		1.03	-0.0286				5491.04	-0.0465
20.4	0.0197		20.37	0.0186				1.03	-0.0219		1.03	-0.029				5491.04	-0.0469
20.43	0.0197		20.4	0.0186				1.03	-0.0219		1.03	-0.0294				5491.04	-0.0469
20.46	0.0201		20.43	0.019				1.03	-0.0227		1.03	-0.0298				5491.04	-0.0472
20.49	0.0201		20.46	0.019				1.04	-0.0227		1.04	-0.0301				5491.04	-0.0472
20.52	0.0205		20.5	0.0193				1.04	-0.0223		1.04	-0.0301				5491.04	-0.0472
20.56	0.0208		20.53	0.0201				1.04	-0.0227		1.04	-0.0305				5491.05	-0.0472
20.59	0.0208		20.56	0.0205				1.04	-0.0227		1.04	-0.0305				5491.05	-0.0472
20.62	0.0216		20.59	0.0208				1.04	-0.0223		1.04	-0.0309				5491.05	-0.0476
20.65	0.0219		20.62	0.0216				1.04	-0.0223		1.04	-0.0309				5491.05	-0.048
20.68	0.0223		20.65	0.0216				1.04	-0.0231		1.04	-0.0313				5491.05	-0.048
20.71	0.0231		20.68	0.0216				1.05	-0.0231		1.05	-0.0313				5491.05	-0.0484
20.74	0.0238		20.71	0.0223				1.05	-0.0227		1.05	-0.032				5491.05	-0.0484
20.77	0.0257		20.74	0.0231				1.05	-0.0227		1.05	-0.0324				5491.06	-0.0484
20.8	0.0264		20.77	0.0246				1.05	-0.0231		1.05	-0.0324				5491.06	-0.0487
20.83	0.0272		20.8	0.0268				1.05	-0.0223		1.05	-0.0324				5491.06	-0.0487
20.87	0.0279		20.84	0.0275				1.05	-0.0227		1.05	-0.0327				5491.06	-0.0487
20.9	0.0294		20.87	0.0301				1.06	-0.0231		1.06	-0.0327				5491.06	-0.0491
20.93	0.0313		20.9	0.0331				1.06	-0.0231		1.06	-0.0331				5491.06	-0.0491
20.96	0.0335		20.93	0.0361				1.06	-0.0231		1.06	-0.0331				5491.07	-0.0491
20.99	0.0365		20.96	0.0391				1.06	-0.0227		1.06	-0.0335				5491.07	-0.0491
21.02	-0.0167		20.99	0.0417				1.06	-0.0231		1.06	-0.0335				5491.07	-0.0495
21.05	-0.0227		21.02	0.042				1.06	-0.0234		1.06	-0.0335				5491.07	-0.0495
21.08	-0.0223		21.05	-0.0264				1.07	-0.0231		1.06	-0.0331				5491.07	-0.0499
21.11	-0.0216		21.08	-0.0283				1.07	-0.0234		1.07	-0.0331				5491.07	-0.0499
21.14	-0.0201		21.11	-0.0286				1.07	-0.0234		1.07	-0.0335				5491.08	-0.0502
21.18	-0.0193		21.14	-0.0275				1.07	-0.0234		1.07	-0.0335				5491.08	-0.0502
21.21	-0.019		21.17	-0.0264				1.07	-0.0238		1.07	-0.0335				5491.08	-0.051
21.24	-0.019		21.2	-0.0249				1.07	-0.0238		1.07	-0.0331				5491.08	-0.051
21.27	-0.019		21.24	-0.0234				1.07	-0.0234		1.07	-0.0331				5491.08	-0.051
21.3	-0.0193		21.27	-0.0227				1.08	-0.0234		1.08	-0.0335				5491.08	-0.0513
21.33	-0.0197		21.3	-0.0227				1.08	-0.0234		1.08	-0.0339				5491.09	-0.0517
21.36	-0.0205		21.33	-0.0219				1.08	-0.0242		1.08	-0.0335				5491.09	-0.0517
21.39	-0.0216		21.36	-0.0219				1.08	-0.0242		1.08	-0.0339				5491.09	-0.0517
21.43	-0.0223		21.39	-0.0219				1.08	-0.0238		1.08	-0.0342				5491.09	-0.0517
21.46	-0.0219		21.43	-0.0219				1.08	-0.0238		1.08	-0.0342				5491.09	-0.0517
21.49	-0.0227		21.46	-0.0219				1.09	-0.0238		1.08	-0.0342				5491.09	-0.0517
21.52	-0.0231		21.49	-0.0223				1.09	-0.0238		1.09	-0.0342				5491.09	-0.0517
21.55	-0.0234		21.52	-0.0227				1.09	-0.0238		1.09	-0.0342				5491.1	-0.0521
21.59	-0.0242		21.55	-0.0234				1.09	-0.0242		1.09	-0.0339				5491.1	-0.0521
21.62	-0.0242		21.58	-0.0238				1.09	-0.0238		1.09	-0.0342				5491.1	-0.0521
21.65	-0.0257		21.62	-0.0249				1.09	-0.0238		1.09	-0.0346				5491.1	-0.0521
21.68	-0.0268		21.65	-0.0257				1.09	-0.0238		1.09	-0.0346				5491.1	-0.0521
21.71	-0.0275		21.68	-0.0264				1.1	-0.0238		1.1	-0.035				5491.1	-0.0521
21.74	-0.0279		21.71	-0.0275				1.1	-0.0238		1.1	-0.0346				5491.11	-0.0525
21.77	-0.0286		21.74	-0.029				1.1	-0.0238		1.1	-0.0342				5491.11	-0.0525
21.8	-0.0294		21.77	-0.0305				1.1	-0.0238		1.1	-0.0346				5491.11	-0.0525
21.83	-0.0301		21.8	-0.0327				1.1	-0.0242		1.1	-0.035				5491.11	-0.0521
21.87	-0.0316		21.83	-0.0346				1.1	-0.0242		1.1	-0.0346				5491.11	-0.0521
21.89	-0.0335		21.86	-0.0372				1.11	-0.0242		1.1	-0.0346				5491.11	-0.0525
21.93	-0.035		21.89	-0.0398				1.11	-0.0238		1.11	-0.0346				5491.12	-0.0525
21.96	-0.0376		21.92	-0.0432				1.11	-0.0246		1.11	-0.0346				5491.12	-0.0525
21.99	-0.0417		21.95	-0.0446				1.11	-0.0246		1.11	-0.0346				5491.12	-0.0525
22.02	0.0205		21.99	-0.0443				1.11	-0.0242		1.11	-0.035				5491.12	-0.0525
22.05	0.0212		22.02	-0.0439				1.11	-0.0246		1.11	-0.0353				5491.12	-0.0525
22.08	0.0201		22.05	0.0219				1.11	-0.0249		1.11	-0.0353				5491.12	-0.0525
22.11	0.0193		22.08	0.0227				1.12	-0.0246		1.11	-0.0346				5491.13	-0.0525
22.14	0.0186		22.11	0.0223				1.12	-0.0249		1.12	-0.0353				5491.13	-0.0525
22.18	0.0182		22.14	0.0216				1.12	-0.0242		1.12	-0.035				5491.13	-0.0525
22.21	0.0175		22.17	0.0212				1.12	-0.0246		1.12	-0.035				5491.13	-0.0525
22.24	0.0175		22.2	0.0205				1.12	-0.0249		1.12	-0.0357				5491.13	-0.0528
22.27	0.0179		22.23	0.0197				1.12	-0.0246		1.12	-0.0353				5491.13	-0.0525
22.3	0.0186		22.27	0.0193				1.12	-0.0246		1.12	-0.0357				5491.14	-0.0525
22.34	0.019		22.3	0.0186				1.13	-0.0246		1.13	-0.0357				5491.14	-0.0525
22.37	0.0193		22.33	0.019				1.13	-0.0249		1.13	-0.0361				5491.14	-0.0525
22.4	0.0193		22.37	0.0186				1.13	-0.0253		1.13	-0.0361				5491.14	-0.0525
22.43	0.0201		22.4	0.0186				1.13	-0.0253		1.13	-0.0357				5491.14	-0.0525
22.46	0.0201		22.43	0.019				1.13	-0.0253		1.13	-0.0361				5491.14	-0.0532
22.49	0.0205		22.46	0.019				1.13	-0.0253		1.13	-0.0357				5491.14	-0.0525
22.52	0.0205		22.49	0.019				1.13	-0.0253		1.13	-0.0357				5491.15	-0.0528
22.56	0.0208		22.52	0.0197				1.14	-0.0249		1.14	-0.0361				5491.15	-0.0528
22.59	0.0208		22.55	0.0197				1.14	-0.0253		1.14	-0.0361				5491.15	-0.0532
22.62	0.0212		22.58	0.0205				1.14	-0.0249		1.14	-0.0357				5491.15	-0.0528
22.65	0.0219		22.62	0.0208				1.14	-0.0249		1.14	-0.0357				5491.15	-0.0528
22.68	0.0227		22.65	0.0212				1.14	-0.0253		1.14	-0.0361				5491.15	-0.0528
22.71	0.0234		22.68	0.0216				1.14	-0.0257		1.14	-0.0361				5491.16	-0.0528
22.74	0.0246		22.71	0.0219				1.15	-0.0257		1.14	-0.0361				5491.16	-0.0532
22.78	0.0264		22.74	0.0231				1.15	-0.0257		1.15	-0.0361				5491.16	-0.0532
22.81	0.026		22.77	0.0249				1.15	-0.026		1.15	-0.0361				5491.16	-0.0532
22.84	0.0268		22.8	0.0268				1.15	-0.026		1.15	-0.0361				5491.16	-0.0539
22.87	0.0283		22.84	0.0286				1.15	-0.026		1.15	-0.0361				5491.16	-0.0528
22.9	0.0301		22.87	0.0305				1.15	-0.026		1.15	-0.0357				5491.16	-0.0532
22.94	0.032		22.9	0.0335				1.15	-0.026		1.15	-0.0357				5491.17	-0.0532
22.97	0.0342		22.93	0.0368				1.16	-0.0264		1.16	-0.0357				5491.17	-0.0532
23	0.0368		22.96	0.0391				1.16	-0.0264		1.16	-0.0357				5491.17	-0.0532
23.02	-0.019		22.99	0.0413				1.16	-0.0264		1.16	-0.0353				5491.17	-0.0539
23.06	-0.0219		23.02	-0.0197				1.16	-0.0264		1.16	-0.0353				5491.17	-0.0539
23.09	-0.0223		23.05	-0.0264				1.16	-0.0264		1.16	-0.0353				5491.17	-0.0539
23.12	-0.0212		23.08	-0.0283				1.16	-0.0264		1.16	-0.0357				5491.18	-0.0532
23.15	-0.0201		23.12	-0.0283				1.17	-0.0264		1.16	-0.035				5491.18	-0.0539
23.18	-0.0193		23.15	-0.0279				1.17	-0.0268		1.17	-0.0353				5491.18	-0.0539
23.21	-0.0193		23.18	-0.026				1.17	-0.0264		1.17	-0.0353				5491.18	-0.0543
23.25	-0.0193		23.21	-0.0253				1.17	-0.0264		1.17	-0.0361				5491.18	-0.0543
23.28	-0.0193		23.24	-0.0238				1.17	-0.0268		1.17	-0.0357				5491.18	-0.0547
23.31	-0.0197		23.27	-0.0231				1.17	-0.0268		1.17	-0.0357				5491.19	-0.0547
23.34	-0.0205		23.3	-0.0219				1.17	-0.0264		1.17	-0.0357				5491.19	-0.0543
23.37	-0.0212		23.33	-0.0219				1.18	-0.0268		1.17	-0.035				5491.19	-0.0547
23.4	-0.0216		23.37	-0.0219				1.18	-0.0268		1.18	-0.0357				5491.19	-0.0551
23.43	-0.0219		23.4	-0.0219				1.18	-0.0268		1.18	-0.0357				5491.19	-0.0551
23.46	-0.0219		23.43	-0.0219				1.18	-0.0268		1.18	-0.0346				5491.19	-0.0551
23.49	-0.0219		23.46	-0.0219				1.18	-0.0268		1.18	-0.035				5491.2	-0.0554
23.52	-0.0231		23.49	-0.0219				1.18	-0.0268		1.18	-0.035				5491.2	-0.0554
23.55	-0.0234		23.52	-0.0227				1.18	-0.0268		1.18	-0.035				5491.2	-0.0558
23.59	-0.0238		23.55	-0.0227				1.19	-0.0275		1.18	-0.0346				5491.2	-0.0554
23.62	-0.0253		23.58	-0.0234				1.19	-0.0275		1.19	-0.0346				5491.2	-0.0554
23.65	-0.0257		23.61	-0.0249				1.19	-0.0275		1.19	-0.035				5491.2	-0.0558
23.68	-0.0275		23.65	-0.026				1.19	-0.0275		1.19	-0.035				5491.21	-0.0554
23.71	-0.0279		23.68	-0.0272				1.19	-0.0275		1.19	-0.0346				5491.21	-0.0558
23.74	-0.0279		23.71	-0.0279				1.19	-0.0275		1.19	-0.0346				5491.21	-0.0558
23.77	-0.0286		23.74	-0.029				1.2	-0.0275		1.19	-0.0346				5491.21	-0.0558
23.81	-0.0298		23.77	-0.0305				1.2	-0.0275		1.2	-0.035				5491.21	-0.0562
23.84	-0.0305		23.8	-0.0331				1.2	-0.0275		1.2	-0.0342				5491.21	-0.0562
23.87	-0.0316		23.84	-0.035				1.2	-0.0279		1.2	-0.0346				5491.21	-0.0562
23.9	-0.0331		23.87	-0.0379				1.2	-0.0279		1.2	-0.0346				5491.22	-0.0562
23.93	-0.0342		23.9	-0.0409				1.2	-0.0275		1.2	-0.0346				5491.22	-0.0558
23.96	-0.0368		23.93	-0.0432				1.21	-0.0279		1.2	-0.0339				5491.22	-0.0558
23.99	-0.0417		23.96	-0.0443				1.21	-0.0279		1.21	-0.035				5491.22	-0.0558
24.02	0.0208		23.99	-0.0435				1.21	-0.0279		1.21	-0.0342				5491.22	-0.0562
24.05	0.0208		24.02	-0.0432				1.21	-0.0279		1.21	-0.0346				5491.22	-0.0562
24.08	0.0197		24.05	0.0219				1.21	-0.0279		1.21	-0.0346				5491.23	-0.0562
24.11	0.019		24.08	0.0223				1.21	-0.0279		1.21	-0.0346				5491.23	-0.0562
24.15	0.0186		24.11	0.0223				1.22	-0.0279		1.21	-0.0346				5491.23	-0.0562
24.18	0.0175		24.14	0.0219				1.22	-0.0279		1.22	-0.0346				5491.23	-0.0562
24.21	0.0179		24.17	0.0216				1.22	-0.0279		1.22	-0.0339				5491.23	-0.0562
24.24	0.0182		24.21	0.0208				1.22	-0.0279		1.22	-0.0346				5491.23	-0.0562
24.27	0.0182		24.24	0.0205				1.22	-0.0279		1.22	-0.0346				5491.24	-0.0562
24.3	0.0179		24.27	0.0197				1.22	-0.0279		1.22	-0.0342				5491.24	-0.0562
24.33	0.019		24.3	0.019				1.23	-0.0279		1.22	-0.0335				5491.24	-0.0562
24.37	0.0193		24.33	0.0186				1.23	-0.0279		1.23	-0.0335				5491.24	-0.0562
24.4	0.0193		24.36	0.0186				1.23	-0.0279		1.23	-0.0339				5491.24	-0.0562
24.43	0.0197		24.39	0.0186				1.23	-0.0279		1.23	-0.0339				5491.24	-0.0565
24.46	0.0201		24.42	0.0186				1.23	-0.0279		1.23	-0.0342				5491.25	-0.0565
24.49	0.0201		24.46	0.0186				1.23	-0.0279		1.23	-0.0342				5491.25	-0.0565
24.52	0.0205		24.49	0.0193				1.24	-0.0279		1.23	-0.0342				5491.25	-0.0569
24.56	0.0208		24.52	0.0193				1.24	-0.0279		1.24	-0.0335				5491.25	-0.0569
24.59	0.0208		24.55	0.0201				1.24	-0.0279		1.24	-0.0339				5491.25	-0.0569
24.62	0.0212		24.58	0.0205				1.24	-0.0279		1.24	-0.0339				5491.25	-0.0569
24.65	0.0219		24.61	0.0208				1.24	-0.0279		1.24	-0.0335				5491.26	-0.0569
24.68	0.0227		24.64	0.0212				1.24	-0.0279		1.24	-0.0339				5491.26	-0.0569
24.71	0.0234		24.68	0.0216				1.25	-0.0279		1.24	-0.0335				5491.26	-0.0569
24.74	0.0246		24.71	0.0223				1.25	-0.0279		1.25	-0.0339				5491.26	-0.0569
24.78	0.026		24.74	0.0231				1.25	-0.0283		1.25	-0.0335				5491.26	-0.0569
24.81	0.026		24.77	0.0246				1.25	-0.0283		1.25	-0.0331				5491.26	-0.0573
24.84	0.0264		24.8	0.0268				1.25	-0.0283		1.25	-0.0339				5491.26	-0.0569
24.87	0.0283		24.83	0.0283				1.25	-0.0279		1.25	-0.0335				5491.27	-0.0569
24.9	0.0286		24.86	0.0294				1.26	-0.0279		1.25	-0.0339				5491.27	-0.0573
24.93	0.0313		24.89	0.0324				1.26	-0.0283		1.26	-0.0331				5491.27	-0.0569
24.96	0.0335		24.92	0.0346				1.26	-0.0283		1.26	-0.0335				5491.27	-0.0569
24.99	0.0361		24.95	0.0387				1.26	-0.0283		1.26	-0.0339				5491.27	-0.0569
25.02	-0.0167		24.98	0.0413				1.26	-0.0283		1.26	-0.0339				5491.27	-0.0573
25.05	-0.0227		25.01	0.0417				1.26	-0.0283		1.26	-0.0339				5491.27	-0.0577
25.08	-0.0219		25.04	-0.026				1.26	-0.0283		1.26	-0.0331				5491.28	-0.0573
25.11	-0.0216		25.07	-0.0283				1.27	-0.0283		1.27	-0.0339				5491.28	-0.0569
25.15	-0.0201		25.11	-0.0286				1.27	-0.0283		1.27	-0.0335				5491.28	-0.0573
25.18	-0.0197		25.14	-0.0283				1.27	-0.0286		1.27	-0.0331				5491.28	-0.0569
25.21	-0.019		25.17	-0.0272				1.27	-0.0286		1.27	-0.0331				5491.28	-0.0573
25.24	-0.0193		25.2	-0.026				1.27	-0.0286		1.27	-0.0331				5491.28	-0.0573
25.28	-0.019		25.24	-0.0246				1.27	-0.0286		1.27	-0.0335				5491.29	-0.0577
25.31	-0.0193		25.27	-0.0231				1.28	-0.0286		1.28	-0.0331				5491.29	-0.058
25.34	-0.0197		25.3	-0.0219				1.28	-0.0286		1.28	-0.0331				5491.29	-0.058
25.37	-0.0201		25.33	-0.0219				1.28	-0.0286		1.28	-0.0331				5491.29	-0.0577
25.4	-0.0212		25.37	-0.0212				1.28	-0.0286		1.28	-0.0331				5491.29	-0.0577
25.43	-0.0223		25.4	-0.0216				1.28	-0.0286		1.28	-0.0335				5491.29	-0.0569
25.46	-0.0223		25.43	-0.0219				1.28	-0.029		1.28	-0.0335				5491.29	-0.0569
25.49	-0.0223		25.46	-0.0219				1.28	-0.0286		1.28	-0.0331				5491.3	-0.0569
25.53	-0.0231		25.49	-0.0219				1.29	-0.0286		1.29	-0.0331				5491.3	-0.0569
25.56	-0.0238		25.52	-0.0223				1.29	-0.029		1.29	-0.0335				5491.3	-0.0577
25.59	-0.0242		25.55	-0.0231				1.29	-0.0286		1.29	-0.0331				5491.3	-0.0569
25.62	-0.0257		25.58	-0.0238				1.29	-0.029		1.29	-0.0331				5491.3	-0.0569
25.65	-0.0268		25.61	-0.0249				1.29	-0.029		1.29	-0.0335				5491.3	-0.0577
25.68	-0.0275		25.64	-0.026				1.29	-0.0286		1.29	-0.0331				5491.31	-0.0577
25.71	-0.0279		25.67	-0.0264				1.3	-0.029		1.3	-0.0335				5491.31	-0.0569
25.74	-0.0279		25.71	-0.0275				1.3	-0.029		1.3	-0.0331				5491.31	-0.0577
25.78	-0.0286		25.74	-0.0286				1.3	-0.029		1.3	-0.0335				5491.31	-0.0573
25.81	-0.0294		25.77	-0.0301				1.3	-0.0286		1.3	-0.0331				5491.31	-0.0573
25.84	-0.0301		25.8	-0.0324				1.3	-0.029		1.3	-0.0335				5491.31	-0.0573
25.87	-0.0313		25.83	-0.0339				1.3	-0.029		1.3	-0.0331				5491.32	-0.0573
25.9	-0.0324		25.86	-0.0365				1.31	-0.029		1.3	-0.0335				5491.32	-0.0573
25.93	-0.0346		25.89	-0.0398				1.31	-0.029		1.31	-0.0331				5491.32	-0.058
25.96	-0.0357		25.92	-0.042				1.31	-0.029		1.31	-0.0331				5491.32	-0.0573
25.99	-0.0417		25.95	-0.0446				1.31	-0.029		1.31	-0.0335				5491.32	-0.0573
26.02	0.0219		25.99	-0.0443				1.31	-0.029		1.31	-0.0331				5491.32	-0.0573
26.05	0.0205		26.02	-0.0435				1.31	-0.029		1.31	-0.0335				5491.33	-0.0573
26.08	0.0201		26.04	0.0219				1.31	-0.029		1.31	-0.0331				5491.33	-0.0577
26.12	0.0193		26.08	0.0227				1.32	-0.029		1.32	-0.0331				5491.33	-0.058
26.15	0.0182		26.11	0.0223				1.32	-0.029		1.32	-0.0331				5491.33	-0.058
26.18	0.0182		26.14	0.0223				1.32	-0.029		1.32	-0.0331				5491.33	-0.058
26.21	0.0179		26.17	0.0212				1.32	-0.029		1.32	-0.0335				5491.33	-0.0577
26.24	0.0175		26.2	0.0208				1.32	-0.029		1.32	-0.0335				5491.34	-0.0573
26.27	0.0175		26.23	0.0193				1.32	-0.029		1.32	-0.0331				5491.34	-0.0573
26.3	0.0179		26.26	0.0186				1.33	-0.029		1.33	-0.0335				5491.34	-0.0573
26.34	0.019		26.3	0.019				1.33	-0.0294		1.33	-0.0335				5491.34	-0.0573
26.37	0.0193		26.33	0.0182				1.33	-0.0294		1.33	-0.0335				5491.34	-0.0573
26.4	0.0193		26.36	0.0182				1.33	-0.0294		1.33	-0.0335				5491.34	-0.0569
26.43	0.0197		26.39	0.0186				1.33	-0.0294		1.33	-0.0331				5491.35	-0.0569
26.46	0.0201		26.42	0.019				1.33	-0.0294		1.33	-0.0331				5491.35	-0.0573
26.49	0.0201		26.45	0.0186				1.34	-0.0294		1.34	-0.0331				5491.35	-0.0577
26.52	0.0201		26.48	0.0193				1.34	-0.029		1.34	-0.0331				5491.35	-0.0577
26.55	0.0208		26.51	0.0193				1.34	-0.0294		1.34	-0.0331				5491.35	-0.0577
26.58	0.0208		26.55	0.0201				1.34	-0.0294		1.34	-0.0331				5491.35	-0.058
26.62	0.0216		26.58	0.0205				1.34	-0.0294		1.34	-0.0335				5491.36	-0.0569
26.65	0.0223		26.61	0.0208				1.34	-0.0294		1.34	-0.0335				5491.36	-0.0573
26.68	0.0219		26.64	0.0216				1.35	-0.0294		1.35	-0.0331				5491.36	-0.058
26.71	0.0231		26.67	0.0216				1.35	-0.0294		1.35	-0.0331				5491.36	-0.0573
26.74	0.0246		26.7	0.0219				1.35	-0.0294		1.35	-0.0331				5491.36	-0.058
26.78	0.026		26.74	0.0227				1.35	-0.0294		1.35	-0.0335				5491.36	-0.0577
26.81	0.0264		26.77	0.0234				1.35	-0.0294		1.35	-0.0331				5491.36	-0.0569
26.84	0.0275		26.8	0.0264				1.35	-0.0294		1.35	-0.0331				5491.37	-0.0569
26.87	0.0283		26.83	0.0275				1.36	-0.0294		1.35	-0.0331				5491.37	-0.0569
26.9	0.029		26.86	0.0294				1.36	-0.0294		1.36	-0.0331				5491.37	-0.0573
26.93	0.0316		26.89	0.0327				1.36	-0.0294		1.36	-0.0331				5491.37	-0.0573
26.96	0.0331		26.92	0.0357				1.36	-0.0294		1.36	-0.0331				5491.37	-0.058
26.99	0.0365		26.95	0.0391				1.36	-0.0294		1.36	-0.0331				5491.37	-0.0573
27.02	-0.0167		26.98	0.0413				1.36	-0.0294		1.36	-0.0331				5491.38	-0.0573
27.05	-0.0227		27.01	0.0424				1.36	-0.0294		1.36	-0.0331				5491.38	-0.0577
27.09	-0.0219		27.04	-0.026				1.37	-0.0294		1.37	-0.0335				5491.38	-0.0573
27.12	-0.0212		27.07	-0.0283				1.37	-0.0294		1.37	-0.0335				5491.38	-0.0573
27.15	-0.0197		27.11	-0.0286				1.37	-0.0294		1.37	-0.0331				5491.38	-0.0569
27.18	-0.0193		27.14	-0.0279				1.37	-0.0298		1.37	-0.0335				5491.38	-0.0569
27.21	-0.019		27.17	-0.0264				1.37	-0.0298		1.37	-0.0331				5491.39	-0.0569
27.24	-0.019		27.2	-0.0257				1.37	-0.0298		1.37	-0.0331				5491.39	-0.0577
27.27	-0.019		27.23	-0.0242				1.38	-0.0298		1.38	-0.0331				5491.39	-0.0577
27.3	-0.0197		27.26	-0.0231				1.38	-0.0298		1.38	-0.0331				5491.39	-0.0577
27.34	-0.0197		27.3	-0.0223				1.38	-0.0298		1.38	-0.0335				5491.39	-0.0577
27.37	-0.0208		27.33	-0.0223				1.38	-0.0298		1.38	-0.0335				5491.39	-0.0577
27.4	-0.0219		27.36	-0.0219				1.38	-0.0298		1.38	-0.0335				5491.4	-0.0569
27.43	-0.0219		27.39	-0.0219				1.38	-0.0298		1.38	-0.0335				5491.4	-0.0569
27.46	-0.0219		27.42	-0.0216				1.39	-0.0298		1.39	-0.0335				5491.4	-0.0577
27.49	-0.0227		27.45	-0.0223				1.39	-0.0298		1.39	-0.0331				5491.4	-0.0569
27.52	-0.0227		27.48	-0.0223				1.39	-0.0298		1.39	-0.0331				5491.4	-0.0569
27.55	-0.0234		27.51	-0.0219				1.39	-0.0301		1.39	-0.0335				5491.4	-0.0569
27.58	-0.0238		27.55	-0.0223				1.39	-0.0298		1.39	-0.0331				5491.41	-0.0577
27.62	-0.0249		27.58	-0.0231				1.39	-0.0298		1.39	-0.0335				5491.41	-0.0577
27.65	-0.026		27.61	-0.0242				1.4	-0.0298		1.4	-0.0331				5491.41	-0.0577
27.68	-0.0268		27.64	-0.0257				1.4	-0.0298		1.4	-0.0331				5491.41	-0.0569
27.71	-0.0275		27.67	-0.0264				1.4	-0.0301		1.4	-0.0331				5491.41	-0.0573
27.74	-0.0279		27.7	-0.0272				1.4	-0.0298		1.4	-0.0331				5491.41	-0.0573
27.77	-0.0286		27.73	-0.0286				1.4	-0.0298		1.4	-0.0335				5491.42	-0.0569
27.81	-0.0298		27.76	-0.0298				1.4	-0.0298		1.4	-0.0335				5491.42	-0.0569
27.84	-0.0298		27.8	-0.032				1.4	-0.0301		1.4	-0.0335				5491.42	-0.0569
27.87	-0.0309		27.83	-0.0342				1.41	-0.0298		1.41	-0.0331				5491.42	-0.0569
27.9	-0.0324		27.86	-0.0365				1.41	-0.0301		1.41	-0.0331				5491.42	-0.0569
27.93	-0.0346		27.89	-0.0394				1.41	-0.0298		1.41	-0.0331				5491.42	-0.0577
27.96	-0.0361		27.92	-0.042				1.41	-0.0298		1.41	-0.0335				5491.43	-0.0569
27.99	-0.0417		27.95	-0.0439				1.41	-0.0301		1.41	-0.0335				5491.43	-0.0569
28.02	0.0227		27.98	-0.0439				1.41	-0.0301		1.41	-0.0335				5491.43	-0.0569
28.06	0.0201		28.01	-0.0432				1.41	-0.0305		1.41	-0.0331				5491.43	-0.0569
28.09	0.0193		28.04	0.0216				1.42	-0.0301		1.42	-0.0335				5491.43	-0.0577
28.12	0.0182		28.08	0.0219				1.42	-0.0301		1.42	-0.0331				5491.43	-0.0569
28.15	0.0182		28.11	0.0219				1.42	-0.0301		1.42	-0.0331				5491.43	-0.0569
28.18	0.0179		28.14	0.0219				1.42	-0.0298		1.42	-0.0331				5491.44	-0.0569
28.21	0.0175		28.17	0.0212				1.42	-0.0301		1.42	-0.0331				5491.44	-0.0569
28.25	0.0175		28.2	0.0208				1.42	-0.0301		1.42	-0.0335				5491.44	-0.0573
28.28	0.0179		28.23	0.0205				1.42	-0.0301		1.42	-0.0331				5491.44	-0.0577
28.31	0.0179		28.27	0.0201				1.43	-0.0301		1.43	-0.0335				5491.44	-0.0569
28.34	0.0186		28.3	0.019				1.43	-0.0301		1.43	-0.0335				5491.44	-0.0573
28.37	0.019		28.33	0.0186				1.43	-0.0301		1.43	-0.0335				5491.45	-0.0569
28.4	0.0193		28.36	0.0186				1.43	-0.0301		1.43	-0.0335				5491.45	-0.0573
28.43	0.0197		28.39	0.0186				1.43	-0.0301		1.43	-0.0335				5491.45	-0.0573
28.47	0.0197		28.42	0.0186				1.43	-0.0301		1.43	-0.0331				5491.45	-0.0573
28.5	0.0205		28.45	0.0182				1.43	-0.0305		1.43	-0.0331				5491.45	-0.0573
28.53	0.0201		28.49	0.019				1.44	-0.0305		1.44	-0.0331				5491.45	-0.0573
28.56	0.0208		28.52	0.019				1.44	-0.0301		1.44	-0.0335				5491.46	-0.0573
28.59	0.0212		28.55	0.0193				1.44	-0.0305		1.44	-0.0335				5491.46	-0.0569
28.62	0.0212		28.58	0.0205				1.44	-0.0305		1.44	-0.0335				5491.46	-0.0569
28.65	0.0219		28.61	0.0208				1.44	-0.0305		1.44	-0.0335				5491.46	-0.0569
28.68	0.0223		28.64	0.0212				1.44	-0.0301		1.44	-0.0335				5491.46	-0.0569
28.71	0.0238		28.67	0.0216				1.45	-0.0301		1.44	-0.0331				5491.46	-0.0569
28.74	0.0242		28.7	0.0223				1.45	-0.0301		1.45	-0.0331				5491.47	-0.0569
28.77	0.0264		28.73	0.0227				1.45	-0.0309		1.45	-0.0335				5491.47	-0.0569
28.81	0.0264		28.76	0.0234				1.45	-0.0305		1.45	-0.0331				5491.47	-0.0569
28.84	0.0268		28.79	0.026				1.45	-0.0301		1.45	-0.0331				5491.47	-0.0569
28.87	0.0279		28.83	0.0279				1.45	-0.0305		1.45	-0.0335				5491.47	-0.0569
28.9	0.0286		28.86	0.029				1.45	-0.0305		1.45	-0.0335				5491.47	-0.0577
28.93	0.0309		28.89	0.032				1.46	-0.0305		1.46	-0.0327				5491.47	-0.0573
28.96	0.0324		28.92	0.0342				1.46	-0.0305		1.46	-0.0335				5491.48	-0.0577
28.99	0.0357		28.95	0.0383				1.46	-0.0305		1.46	-0.0335				5491.48	-0.0577
29.02	-0.0167		28.98	0.0409				1.46	-0.0305		1.46	-0.0335				5491.48	-0.0569
29.05	-0.0227		29.01	0.0417				1.46	-0.0305		1.46	-0.0335				5491.48	-0.0577
29.08	-0.0227		29.04	-0.0249				1.46	-0.0305		1.46	-0.0327				5491.48	-0.0577
29.11	-0.0216		29.07	-0.0275				1.47	-0.0305		1.46	-0.0331				5491.48	-0.0577
29.14	-0.0205		29.1	-0.0283				1.47	-0.0305		1.47	-0.0335				5491.49	-0.058
29.17	-0.0193		29.13	-0.0286				1.47	-0.0305		1.47	-0.0331				5491.49	-0.058
29.2	-0.019		29.16	-0.0275				1.47	-0.0305		1.47	-0.0331				5491.49	-0.0577
29.23	-0.019		29.19	-0.0264				1.47	-0.0309		1.47	-0.0331				5491.49	-0.0584
29.27	-0.019		29.22	-0.0249				1.47	-0.0309		1.47	-0.0331				5491.49	-0.0584
29.3	-0.019		29.25	-0.0231				1.47	-0.0313		1.47	-0.0331				5491.49	-0.0577
29.33	-0.0193		29.28	-0.0223				1.48	-0.0309		1.48	-0.0331				5491.49	-0.0577
29.36	-0.0197		29.31	-0.0223				1.48	-0.0309		1.48	-0.0331				5491.5	-0.0577
29.39	-0.0212		29.35	-0.0216				1.48	-0.0309		1.48	-0.0331				5491.5	-0.0577
29.42	-0.0219		29.38	-0.0216				1.48	-0.0309		1.48	-0.0339				5491.5	-0.0577
29.45	-0.0219		29.41	-0.0216				1.48	-0.0309		1.48	-0.0339				5491.5	-0.0577
29.48	-0.0227		29.44	-0.0216				1.48	-0.0309		1.48	-0.0339				5491.5	-0.0584
29.51	-0.0227		29.47	-0.0219				1.49	-0.0309		1.48	-0.0339				5491.5	-0.0584
29.55	-0.0231		29.5	-0.0219				1.49	-0.0313		1.49	-0.0331				5491.51	-0.0584
29.58	-0.0238		29.53	-0.0223				1.49	-0.0313		1.49	-0.0331				5491.51	-0.058
29.61	-0.0249		29.57	-0.0231				1.49	-0.0313		1.49	-0.0335				5491.51	-0.0577
29.64	-0.026		29.6	-0.0242				1.49	-0.0313		1.49	-0.0335				5491.51	-0.0577
29.67	-0.0268		29.63	-0.0253				1.49	-0.0309		1.49	-0.0331				5491.51	-0.058
29.7	-0.0275		29.66	-0.0264				1.49	-0.0313		1.49	-0.0331				5491.51	-0.058
29.74	-0.0279		29.69	-0.0272				1.5	-0.0313		1.5	-0.0339				5491.52	-0.058
29.77	-0.0286		29.72	-0.0283				1.5	-0.0313		1.5	-0.0339				5491.52	-0.0584
29.8	-0.029		29.75	-0.0298				1.5	-0.0313		1.5	-0.0335				5491.52	-0.0584
29.83	-0.0298		29.79	-0.0313				1.5	-0.0313		1.5	-0.0331				5491.52	-0.0584
29.86	-0.0305		29.82	-0.0335				1.5	-0.0313		1.5	-0.0331				5491.52	-0.0584
29.89	-0.032		29.85	-0.035				1.5	-0.0313		1.5	-0.0339				5491.52	-0.0584
29.92	-0.0339		29.88	-0.0383				1.51	-0.0313		1.5	-0.0339				5491.53	-0.0584
29.95	-0.0357		29.91	-0.0413				1.51	-0.0313		1.51	-0.0331				5491.53	-0.0584
29.99	-0.0394		29.94	-0.0435				1.51	-0.0313		1.51	-0.0335				5491.53	-0.0584
30.02	-0.0446		29.97	-0.0443				1.51	-0.0313		1.51	-0.0331				5491.53	-0.0584
30.05	0.0208		30	-0.0435				1.51	-0.0313		1.51	-0.0331				5491.53	-0.0584
30.08	0.0197		30.03	0.0212				1.51	-0.0313		1.51	-0.0339				5491.53	-0.0584
30.11	0.019		30.07	0.0223				1.51	-0.0313		1.51	-0.0331				5491.54	-0.0584
30.14	0.0179		30.1	0.0223				1.52	-0.0313		1.52	-0.0331				5491.54	-0.0584
30.17	0.0175		30.13	0.0219				1.52	-0.0313		1.52	-0.0339				5491.54	-0.0584
30.21	0.0175		30.16	0.0216				1.52	-0.0313		1.52	-0.0339				5491.54	-0.0584
30.24	0.0179		30.19	0.0208				1.52	-0.0313		1.52	-0.0335				5491.54	-0.058
30.27	0.0175		30.22	0.0205				1.52	-0.0313		1.52	-0.0335				5491.54	-0.058
30.3	0.0186		30.26	0.019				1.52	-0.0313		1.52	-0.0339				5491.55	-0.0588
30.33	0.0182		30.29	0.0186				1.53	-0.0313		1.52	-0.0335				5491.55	-0.0588
30.36	0.019		30.32	0.019				1.53	-0.0316		1.53	-0.0335				5491.55	-0.0584
30.39	0.0193		30.35	0.0186				1.53	-0.0316		1.53	-0.0335				5491.55	-0.0584
30.42	0.0201		30.38	0.0186				1.53	-0.0316		1.53	-0.0335				5491.55	-0.0584
30.45	0.0201		30.41	0.019				1.53	-0.0316		1.53	-0.0335				5491.55	-0.0584
30.49	0.0201		30.44	0.019				1.53	-0.0316		1.53	-0.0342				5491.55	-0.0584
30.52	0.0205		30.47	0.0186				1.53	-0.0313		1.53	-0.0342				5491.56	-0.0584
30.55	0.0205		30.5	0.019				1.54	-0.032		1.54	-0.0339				5491.56	-0.0584
30.58	0.0208		30.53	0.0197				1.54	-0.0316		1.54	-0.0335				5491.56	-0.0584
30.61	0.0212		30.57	0.0201				1.54	-0.0316		1.54	-0.0335				5491.56	-0.0584
30.64	0.0216		30.6	0.0205				1.54	-0.0316		1.54	-0.0339				5491.56	-0.0584
30.67	0.0223		30.63	0.0212				1.54	-0.0316		1.54	-0.0335				5491.56	-0.0584
30.7	0.0234		30.66	0.0212				1.54	-0.0316		1.54	-0.0335				5491.57	-0.0584
30.73	0.0238		30.69	0.0216				1.55	-0.0316		1.55	-0.0339				5491.57	-0.0584
30.76	0.0257		30.72	0.0223				1.55	-0.0316		1.55	-0.0335				5491.57	-0.0584
30.79	0.0268		30.75	0.0231				1.55	-0.0316		1.55	-0.0339				5491.57	-0.0588
30.82	0.0272		30.78	0.0253				1.55	-0.032		1.55	-0.0339				5491.57	-0.0588
30.85	0.0279		30.81	0.0279				1.55	-0.032		1.55	-0.0339				5491.57	-0.0588
30.89	0.0286		30.84	0.0283				1.55	-0.032		1.55	-0.0342				5491.58	-0.0588
30.92	0.0305		30.87	0.0313				1.56	-0.032		1.56	-0.0342				5491.58	-0.0584
30.95	0.0327		30.9	0.0342				1.56	-0.032		1.56	-0.0339				5491.58	-0.0584
30.98	0.0353		30.94	0.0379				1.56	-0.0316		1.56	-0.0335				5491.58	-0.0584
31.01	0.0379		30.97	0.0402				1.56	-0.032		1.56	-0.0335				5491.58	-0.0584
31.04	-0.0223		31	0.0417				1.56	-0.032		1.56	-0.0342				5491.58	-0.0588
31.07	-0.0219		31.03	-0.0227				1.56	-0.032		1.56	-0.0346				5491.58	-0.0588
31.11	-0.0219		31.06	-0.0275				1.57	-0.032		1.57	-0.0342				5491.59	-0.0584
31.14	-0.0208		31.09	-0.0286				1.57	-0.032		1.57	-0.0339				5491.59	-0.0584
31.17	-0.0201		31.12	-0.0286				1.57	-0.032		1.57	-0.0339				5491.59	-0.0584
31.2	-0.0193		31.15	-0.0283				1.57	-0.032		1.57	-0.0339				5491.59	-0.0584
31.23	-0.0193		31.18	-0.0264				1.57	-0.0324		1.57	-0.0339				5491.59	-0.0584
31.26	-0.0193		31.22	-0.0257				1.57	-0.032		1.57	-0.0342				5491.59	-0.0584
31.29	-0.0193		31.25	-0.0246				1.58	-0.032		1.58	-0.0342				5491.59	-0.0584
31.33	-0.0197		31.28	-0.0234				1.58	-0.0324		1.58	-0.0339				5491.6	-0.0584
31.36	-0.0212		31.31	-0.0223				1.58	-0.0324		1.58	-0.0342				5491.6	-0.0588
31.39	-0.0219		31.34	-0.0223				1.58	-0.0324		1.58	-0.0339				5491.6	-0.0588
31.42	-0.0219		31.37	-0.0219				1.58	-0.0324		1.58	-0.0346				5491.6	-0.0588
31.45	-0.0227		31.4	-0.0219				1.58	-0.0324		1.58	-0.0339				5491.6	-0.0588
31.48	-0.0227		31.43	-0.0219				1.59	-0.0324		1.59	-0.0346				5491.6	-0.0588
31.51	-0.0231		31.46	-0.0216				1.59	-0.0327		1.59	-0.0339				5491.61	-0.0588
31.54	-0.0234		31.5	-0.0223				1.59	-0.0327		1.59	-0.0339				5491.61	-0.0592
31.57	-0.0234		31.53	-0.0223				1.59	-0.0327		1.59	-0.0339				5491.61	-0.0588
31.61	-0.0242		31.56	-0.0227				1.59	-0.0327		1.59	-0.0342				5491.61	-0.0588
31.64	-0.0257		31.59	-0.0238				1.59	-0.0331		1.59	-0.0342				5491.61	-0.0588
31.67	-0.0264		31.62	-0.0246				1.6	-0.0327		1.6	-0.0346				5491.61	-0.0588
31.7	-0.0275		31.65	-0.0257				1.6	-0.0327		1.6	-0.0346				5491.62	-0.0588
31.73	-0.0279		31.68	-0.0264				1.6	-0.0324		1.6	-0.0346				5491.62	-0.0588
31.76	-0.0283		31.71	-0.0279				1.6	-0.0335		1.6	-0.0346				5491.62	-0.0588
31.79	-0.029		31.75	-0.029				1.6	-0.0331		1.6	-0.0346				5491.62	-0.0588
31.83	-0.0298		31.78	-0.0309				1.6	-0.0327		1.6	-0.0346				5491.62	-0.0584
31.86	-0.0301		31.81	-0.0331				1.61	-0.0327		1.6	-0.0339				5491.62	-0.0588
31.89	-0.0316		31.84	-0.035				1.61	-0.0331		1.61	-0.0339				5491.62	-0.0588
31.92	-0.0335		31.87	-0.0379				1.61	-0.0331		1.61	-0.0346				5491.63	-0.0588
31.95	-0.035		31.9	-0.0406				1.61	-0.0335		1.61	-0.0339				5491.63	-0.0588
31.98	-0.0391		31.93	-0.0428				1.61	-0.0335		1.61	-0.0342				5491.63	-0.0588
32.02	-0.0443		31.97	-0.0443				1.61	-0.0331		1.61	-0.0342				5491.63	-0.0588
32.05	0.0205		32	-0.0435				1.61	-0.0335		1.61	-0.0342				5491.63	-0.0588
32.08	0.0197		32.03	0.0201				1.62	-0.0331		1.61	-0.0342				5491.63	-0.0588
32.11	0.0179		32.06	0.0216				1.62	-0.0331		1.62	-0.0342				5491.64	-0.0588
32.14	0.0175		32.09	0.0219				1.62	-0.0339		1.62	-0.0346				5491.64	-0.0588
32.17	0.0179		32.12	0.0219				1.62	-0.0335		1.62	-0.0342				5491.64	-0.0588
32.2	0.0175		32.15	0.0212				1.62	-0.0331		1.62	-0.035				5491.64	-0.0588
32.23	0.0179		32.18	0.0208				1.62	-0.0331		1.62	-0.0346				5491.64	-0.0588
32.26	0.0175		32.21	0.0201				1.62	-0.0339		1.62	-0.035				5491.64	-0.0588
32.29	0.0182		32.25	0.0197				1.63	-0.0335		1.63	-0.0346				5491.65	-0.0588
32.32	0.0175		32.27	0.019				1.63	-0.0331		1.63	-0.0342				5491.65	-0.0588
32.35	0.0179		32.31	0.0186				1.63	-0.0335		1.63	-0.0342				5491.65	-0.0588
32.38	0.0193		32.34	0.0186				1.63	-0.0339		1.63	-0.0342				5491.65	-0.0588
32.41	0.0193		32.37	0.0186				1.63	-0.0339		1.63	-0.0342				5491.65	-0.0588
32.44	0.0197		32.4	0.0182				1.63	-0.0331		1.63	-0.0342				5491.65	-0.0588
32.48	0.0205		32.43	0.0186				1.63	-0.0335		1.63	-0.0346				5491.66	-0.0588
32.51	0.0205		32.46	0.019				1.64	-0.0339		1.64	-0.0346				5491.66	-0.0588
32.54	0.0208		32.49	0.0193				1.64	-0.0339		1.64	-0.0346				5491.66	-0.0584
32.57	0.0205		32.52	0.019				1.64	-0.0335		1.64	-0.0342				5491.66	-0.0584
32.6	0.0208		32.55	0.0197				1.64	-0.0339		1.64	-0.035				5491.66	-0.0584
32.63	0.0216		32.58	0.0205				1.64	-0.0335		1.64	-0.0346				5491.66	-0.0584
32.66	0.0219		32.61	0.0208				1.64	-0.0339		1.64	-0.035				5491.67	-0.0584
32.69	0.0227		32.64	0.0212				1.65	-0.0335		1.65	-0.035				5491.67	-0.0584
32.72	0.0238		32.67	0.0216				1.65	-0.0335		1.65	-0.035				5491.67	-0.0584
32.76	0.0249		32.7	0.0223				1.65	-0.0339		1.65	-0.035				5491.67	-0.0584
32.79	0.026		32.74	0.0231				1.65	-0.0339		1.65	-0.0346				5491.67	-0.0584
32.82	0.0268		32.77	0.0246				1.65	-0.0342		1.65	-0.035				5491.67	-0.0588
32.85	0.0279		32.8	0.0268				1.65	-0.0342		1.65	-0.035				5491.67	-0.0584
32.88	0.0286		32.83	0.0283				1.66	-0.0339		1.65	-0.0353				5491.68	-0.0584
32.92	0.0305		32.87	0.0301				1.66	-0.0339		1.66	-0.035				5491.68	-0.0584
32.95	0.0324		32.9	0.0331				1.66	-0.0339		1.66	-0.035				5491.68	-0.0584
32.98	0.0342		32.93	0.0368				1.66	-0.0339		1.66	-0.035				5491.68	-0.0584
33.01	0.0376		32.96	0.0391				1.66	-0.0342		1.66	-0.0346				5491.68	-0.0584
33.04	-0.0227		32.99	0.0417				1.66	-0.0342		1.66	-0.0346				5491.68	-0.058
33.07	-0.0227		33.02	-0.0201				1.66	-0.0342		1.66	-0.0346				5491.69	-0.0584
33.1	-0.0223		33.05	-0.0264				1.67	-0.0339		1.67	-0.0346				5491.69	-0.0584
33.13	-0.0205		33.08	-0.0286				1.67	-0.0342		1.67	-0.0346				5491.69	-0.0584
33.17	-0.0197		33.11	-0.0286				1.67	-0.0342		1.67	-0.035				5491.69	-0.0584
33.19	-0.0193		33.15	-0.0283				1.67	-0.0342		1.67	-0.035				5491.69	-0.0584
33.23	-0.0193		33.18	-0.0272				1.67	-0.0342		1.67	-0.0353				5491.69	-0.0584
33.26	-0.019		33.21	-0.0264				1.67	-0.0342		1.67	-0.0353				5491.7	-0.0584
33.29	-0.0193		33.24	-0.0249				1.68	-0.0342		1.67	-0.035				5491.7	-0.0584
33.32	-0.0197		33.27	-0.0238				1.68	-0.0342		1.68	-0.0357				5491.7	-0.0584
33.35	-0.0201		33.3	-0.0227				1.68	-0.0342		1.68	-0.0357				5491.7	-0.0584
33.38	-0.0205		33.33	-0.0223				1.68	-0.0342		1.68	-0.0353				5491.7	-0.0584
33.41	-0.0216		33.36	-0.0219				1.68	-0.0342		1.68	-0.0353				5491.7	-0.0584
33.44	-0.0223		33.39	-0.0219				1.68	-0.0342		1.68	-0.035				5491.71	-0.0584
33.47	-0.0219		33.42	-0.0219				1.69	-0.0342		1.68	-0.035				5491.71	-0.0584
33.5	-0.0227		33.45	-0.0219				1.69	-0.0342		1.69	-0.0353				5491.71	-0.0584
33.53	-0.0231		33.48	-0.0219				1.69	-0.0342		1.69	-0.0357				5491.71	-0.0584
33.56	-0.0234		33.51	-0.0223				1.69	-0.0342		1.69	-0.0357				5491.71	-0.0584
33.59	-0.0246		33.54	-0.0227				1.69	-0.0342		1.69	-0.0361				5491.71	-0.0584
33.63	-0.0257		33.57	-0.0234				1.69	-0.0342		1.69	-0.0357				5491.71	-0.0584
33.66	-0.0268		33.61	-0.0242				1.69	-0.0342		1.69	-0.0357				5491.72	-0.0584
33.69	-0.0275		33.64	-0.026				1.7	-0.0342		1.7	-0.0357				5491.72	-0.0584
33.72	-0.0275		33.67	-0.0264				1.7	-0.0342		1.7	-0.0365				5491.72	-0.0584
33.75	-0.0279		33.7	-0.0272				1.7	-0.0342		1.7	-0.0361				5491.72	-0.0584
33.78	-0.0286		33.73	-0.0283				1.7	-0.0342		1.7	-0.0365				5491.72	-0.058
33.81	-0.0294		33.76	-0.0294				1.7	-0.0346		1.7	-0.0365				5491.72	-0.058
33.84	-0.0301		33.79	-0.032				1.7	-0.0346		1.7	-0.0368				5491.73	-0.0584
33.88	-0.0309		33.83	-0.0331				1.71	-0.0342		1.71	-0.0365				5491.73	-0.0584
33.91	-0.032		33.86	-0.0361				1.71	-0.0346		1.71	-0.0365				5491.73	-0.0584
33.94	-0.0342		33.89	-0.0387				1.71	-0.0342		1.71	-0.0361				5491.73	-0.0584
33.97	-0.0368		33.92	-0.0417				1.71	-0.0346		1.71	-0.0357				5491.73	-0.0584
34	-0.0428		33.95	-0.0435				1.71	-0.0342		1.71	-0.0361				5491.73	-0.0584
34.03	0.0219		33.98	-0.0439				1.71	-0.0342		1.71	-0.0357				5491.74	-0.0584
34.07	0.0201		34.02	-0.0435				1.72	-0.0342		1.72	-0.0368				5491.74	-0.0584
34.1	0.019		34.04	0.0216				1.72	-0.0342		1.72	-0.0365				5491.74	-0.0584
34.13	0.0182		34.08	0.0219				1.72	-0.0342		1.72	-0.0365				5491.74	-0.0584
34.16	0.0175		34.11	0.0219				1.72	-0.0342		1.72	-0.0365				5491.74	-0.0584
34.19	0.0175		34.14	0.0216				1.72	-0.035		1.72	-0.0368				5491.74	-0.0584
34.22	0.0167		34.17	0.0212				1.72	-0.035		1.72	-0.0365				5491.75	-0.0584
34.25	0.0175		34.2	0.0205				1.73	-0.0342		1.73	-0.0365				5491.75	-0.0584
34.28	0.0171		34.23	0.0193				1.73	-0.0342		1.73	-0.0365				5491.75	-0.0584
34.31	0.0175		34.26	0.019				1.73	-0.0342		1.73	-0.0365				5491.75	-0.0584
34.35	0.0186		34.29	0.0182				1.73	-0.035		1.73	-0.0368				5491.75	-0.0584
34.38	0.0179		34.32	0.0186				1.73	-0.0342		1.73	-0.0368				5491.75	-0.0584
34.41	0.0186		34.36	0.0182				1.73	-0.0342		1.73	-0.0368				5491.76	-0.0584
34.44	0.0193		34.39	0.0186				1.74	-0.035		1.73	-0.0372				5491.76	-0.0584
34.47	0.0201		34.42	0.0186				1.74	-0.035		1.74	-0.0372				5491.76	-0.0584
34.5	0.0201		34.45	0.0182				1.74	-0.035		1.74	-0.0376				5491.76	-0.0584
34.53	0.0205		34.48	0.0186				1.74	-0.0346		1.74	-0.0376				5491.76	-0.0584
34.56	0.0208		34.51	0.0186				1.74	-0.035		1.74	-0.0379				5491.76	-0.0584
34.59	0.0208		34.54	0.019				1.74	-0.0346		1.74	-0.0376				5491.76	-0.0584
34.63	0.0212		34.57	0.0193				1.75	-0.035		1.74	-0.0379				5491.77	-0.0584
34.66	0.0219		34.6	0.0205				1.75	-0.0346		1.75	-0.0383				5491.77	-0.0584
34.69	0.0219		34.63	0.0212				1.75	-0.0353		1.75	-0.0379				5491.77	-0.0584
34.72	0.0238		34.67	0.0212				1.75	-0.035		1.75	-0.0379				5491.77	-0.0584
34.75	0.0242		34.7	0.0216				1.75	-0.0346		1.75	-0.0383				5491.77	-0.0584
34.78	0.0264		34.73	0.0227				1.75	-0.0346		1.75	-0.0387				5491.77	-0.0584
34.81	0.0268		34.76	0.0234				1.76	-0.0346		1.75	-0.0383				5491.78	-0.0584
34.84	0.0268		34.79	0.0253				1.76	-0.0346		1.76	-0.0387				5491.78	-0.0584
34.87	0.0279		34.82	0.0275				1.76	-0.0357		1.76	-0.0387				5491.78	-0.0584
34.91	0.0294		34.85	0.0294				1.76	-0.0353		1.76	-0.0391				5491.78	-0.0584
34.94	0.0313		34.88	0.0316				1.76	-0.035		1.76	-0.0391				5491.78	-0.0584
34.97	0.0331		34.91	0.0353				1.76	-0.035		1.76	-0.0394				5491.78	-0.0584
35	0.0365		34.95	0.0383				1.77	-0.0357		1.76	-0.0391				5491.79	-0.0584
35.03	-0.0219		34.98	0.0402				1.77	-0.0357		1.77	-0.0394				5491.79	-0.0588
35.06	-0.0223		35.01	0.0424				1.77	-0.0353		1.77	-0.0398				5491.79	-0.0584
35.09	-0.0219		35.04	-0.0253				1.77	-0.0353		1.77	-0.0398				5491.79	-0.0584
35.12	-0.0208		35.07	-0.0279				1.77	-0.0357		1.77	-0.0398				5491.79	-0.0584
35.16	-0.0197		35.1	-0.029				1.77	-0.0353		1.77	-0.0398				5491.79	-0.0584
35.19	-0.019		35.13	-0.0283				1.77	-0.0353		1.77	-0.0398				5491.8	-0.0584
35.22	-0.019		35.16	-0.0275				1.78	-0.0357		1.78	-0.0398				5491.8	-0.0584
35.25	-0.019		35.19	-0.0264				1.78	-0.0353		1.78	-0.0398				5491.8	-0.0584
35.28	-0.019		35.22	-0.0253				1.78	-0.0353		1.78	-0.0406				5491.8	-0.0584
35.31	-0.0197		35.26	-0.0238				1.78	-0.0357		1.78	-0.0406				5491.8	-0.0584
35.34	-0.0197		35.29	-0.0227				1.78	-0.0361		1.78	-0.0409				5491.8	-0.0584
35.38	-0.0201		35.32	-0.0223				1.78	-0.0361		1.78	-0.0409				5491.8	-0.0584
35.41	-0.0212		35.35	-0.0223				1.79	-0.0361		1.79	-0.0409				5491.81	-0.0584
35.44	-0.0223		35.38	-0.0219				1.79	-0.0365		1.79	-0.0413				5491.81	-0.0584
35.47	-0.0223		35.41	-0.0216				1.79	-0.0357		1.79	-0.0413				5491.81	-0.0584
35.5	-0.0227		35.45	-0.0216				1.79	-0.0357		1.79	-0.0417				5491.81	-0.0584
35.53	-0.0223		35.48	-0.0223				1.79	-0.0365		1.79	-0.0417				5491.81	-0.0584
35.57	-0.0234		35.51	-0.0219				1.79	-0.0368		1.79	-0.042				5491.81	-0.0584
35.6	-0.0242		35.54	-0.0223				1.8	-0.0365		1.8	-0.042				5491.81	-0.0584
35.63	-0.0257		35.57	-0.0227				1.8	-0.0368		1.8	-0.042				5491.82	-0.0584
35.66	-0.026		35.61	-0.0246				1.8	-0.0368		1.8	-0.0428				5491.82	-0.0584
35.69	-0.0275		35.64	-0.0253				1.8	-0.0372		1.8	-0.0428				5491.82	-0.0584
35.72	-0.0275		35.67	-0.026				1.8	-0.0372		1.8	-0.0428				5491.82	-0.0584
35.75	-0.0279		35.7	-0.0272				1.8	-0.0372		1.8	-0.0432				5491.82	-0.0584
35.78	-0.0286		35.73	-0.0283				1.81	-0.0368		1.81	-0.0432				5491.82	-0.0584
35.82	-0.0294		35.76	-0.0294				1.81	-0.0372		1.81	-0.0439				5491.83	-0.0584
35.85	-0.0298		35.79	-0.0316				1.81	-0.0368		1.81	-0.0439				5491.83	-0.0584
35.88	-0.0309		35.82	-0.0339				1.81	-0.0376		1.81	-0.0443				5491.83	-0.0584
35.91	-0.0324		35.86	-0.0353				1.81	-0.0372		1.81	-0.0446				5491.83	-0.0584
35.94	-0.035		35.89	-0.0387				1.81	-0.0376		1.81	-0.045				5491.83	-0.0584
35.97	-0.0365		35.92	-0.0417				1.81	-0.0372		1.81	-0.045				5491.83	-0.0584
36.01	-0.0432		35.95	-0.0432				1.82	-0.0376		1.82	-0.0454				5491.84	-0.0584
36.04	0.0212		35.98	-0.0435				1.82	-0.0379		1.82	-0.0458				5491.84	-0.0584
36.07	0.0201		36.01	-0.0435				1.82	-0.0379		1.82	-0.0461				5491.84	-0.0584
36.1	0.0197		36.04	0.0216				1.82	-0.0383		1.82	-0.0469				5491.84	-0.0584
36.13	0.0179		36.08	0.0219				1.82	-0.0383		1.82	-0.0472				5491.84	-0.0584
36.16	0.0179		36.11	0.0219				1.82	-0.0387		1.82	-0.0476				5491.84	-0.0588
36.19	0.0179		36.14	0.0216				1.83	-0.0387		1.83	-0.0484				5491.85	-0.0584
36.23	0.0175		36.17	0.0212				1.83	-0.0387		1.83	-0.0491				5491.85	-0.0584
36.26	0.0182		36.2	0.0208				1.83	-0.0391		1.83	-0.0495				5491.85	-0.0588
36.29	0.0175		36.23	0.0193				1.83	-0.0394		1.83	-0.0502				5491.85	-0.0588
36.32	0.0175		36.26	0.0193				1.83	-0.0394		1.83	-0.0506				5491.85	-0.0588
36.35	0.0175		36.29	0.0186				1.83	-0.0394		1.83	-0.051				5491.85	-0.0588
36.38	0.0186		36.32	0.019				1.84	-0.0394		1.83	-0.0528				5491.86	-0.0588
36.41	0.019		36.36	0.0186				1.84	-0.0398		1.84	-0.0532				5491.86	-0.0588
36.44	0.0197		36.39	0.019				1.84	-0.0402		1.84	-0.0543				5491.86	-0.0588
36.47	0.0201		36.42	0.019				1.84	-0.0402		1.84	-0.0547				5491.86	-0.0588
36.5	0.0205		36.45	0.0186				1.84	-0.0402		1.84	-0.0558				5491.86	-0.0588
36.54	0.0205		36.48	0.0193				1.84	-0.0409		1.84	-0.0565				5491.86	-0.0588
36.57	0.0208		36.51	0.019				1.84	-0.0413		1.84	-0.0573				5491.86	-0.0588
36.6	0.0208		36.54	0.0193				1.85	-0.0413		1.85	-0.0588				5491.87	-0.0588
36.63	0.0212		36.57	0.0205				1.85	-0.0413		1.85	-0.0592				5491.87	-0.0588
36.66	0.0219		36.61	0.0208				1.85	-0.0417		1.85	-0.0595				5491.87	-0.0588
36.69	0.0227		36.64	0.0212				1.85	-0.0417		1.85	-0.0595				5491.87	-0.0592
36.73	0.0238		36.67	0.0216				1.85	-0.0413		1.85	-0.0599				5491.87	-0.0588
36.76	0.0246		36.7	0.0219				1.85	-0.0413		1.85	-0.0599				5491.87	-0.0588
36.79	0.0264		36.73	0.0227				1.86	-0.0413		1.85	-0.0599				5491.87	-0.0592
36.83	0.0264		36.77	0.0234				1.86	-0.0413		1.86	-0.0599				5491.88	-0.0592
36.86	0.0272		36.8	0.0264				1.86	-0.0413		1.86	-0.0599				5491.88	-0.0592
36.89	0.0286		36.83	0.0283				1.86	-0.0417		1.86	-0.0599				5491.88	-0.0592
36.92	0.0301		36.86	0.0298				1.86	-0.0424		1.86	-0.0595				5491.88	-0.0592
36.95	0.032		36.89	0.0331				1.86	-0.0424		1.86	-0.0592				5491.88	-0.0592
36.98	0.0346		36.93	0.0368				1.86	-0.0428		1.86	-0.0592				5491.88	-0.0592
37.01	0.0379		36.96	0.0391				1.87	-0.0428		1.87	-0.0592				5491.88	-0.0592
37.04	-0.0223		36.99	0.0413				1.87	-0.0432		1.87	-0.0592				5491.89	-0.0595
37.08	-0.0223		37.02	0.0424				1.87	-0.0435		1.87	-0.0588				5491.89	-0.0592
37.11	-0.0216		37.05	-0.0264				1.87	-0.0435		1.87	-0.0584				5491.89	-0.0592
37.14	-0.0197		37.08	-0.0286				1.87	-0.0435		1.87	-0.0577				5491.89	-0.0592
37.17	-0.019		37.11	-0.029				1.87	-0.0439		1.87	-0.0577				5491.89	-0.0592
37.2	-0.0193		37.14	-0.0286				1.88	-0.0439		1.87	-0.0573				5491.89	-0.0592
37.23	-0.0186		37.18	-0.0272				1.88	-0.0443		1.88	-0.0573				5491.89	-0.0595
37.26	-0.0186		37.21	-0.0264				1.88	-0.0443		1.88	-0.0569				5491.9	-0.0595
37.29	-0.019		37.24	-0.0249				1.88	-0.0443		1.88	-0.0569				5491.9	-0.0599
37.33	-0.0197		37.27	-0.0238				1.88	-0.0446		1.88	-0.0565				5491.9	-0.0599
37.36	-0.0193		37.3	-0.0227				1.88	-0.045		1.88	-0.0565				5491.9	-0.0599
37.39	-0.0205		37.33	-0.0223				1.88	-0.0454		1.88	-0.0562				5491.9	-0.0599
37.42	-0.0216		37.36	-0.0216				1.89	-0.0454		1.89	-0.0565				5491.9	-0.0599
37.45	-0.0219		37.39	-0.0219				1.89	-0.0458		1.89	-0.0558				5491.91	-0.0595
37.48	-0.0227		37.42	-0.0219				1.89	-0.0458		1.89	-0.0562				5491.91	-0.0595
37.52	-0.0227		37.46	-0.0216				1.89	-0.0458		1.89	-0.0554				5491.91	-0.0599
37.55	-0.0227		37.49	-0.0219				1.89	-0.0461		1.89	-0.0551				5491.91	-0.0599
37.58	-0.0234		37.52	-0.0223				1.89	-0.0465		1.89	-0.0551				5491.91	-0.0603
37.61	-0.0238		37.55	-0.0227				1.9	-0.0465		1.89	-0.0547				5491.91	-0.0599
37.64	-0.0257		37.58	-0.0238				1.9	-0.0465		1.9	-0.0547				5491.92	-0.0599
37.67	-0.0264		37.61	-0.0246				1.9	-0.0465		1.9	-0.0551				5491.92	-0.0599
37.7	-0.0275		37.64	-0.026				1.9	-0.0465		1.9	-0.0547				5491.92	-0.0599
37.73	-0.0275		37.68	-0.026				1.9	-0.0469		1.9	-0.0547				5491.92	-0.0603
37.77	-0.0283		37.71	-0.0275				1.9	-0.0465		1.9	-0.0543				5491.92	-0.0603
37.8	-0.0286		37.74	-0.0286				1.9	-0.0469		1.9	-0.0543				5491.92	-0.0603
37.83	-0.0298		37.77	-0.0301				1.91	-0.0472		1.9	-0.0547				5491.93	-0.0599
37.86	-0.0301		37.8	-0.0327				1.91	-0.0472		1.91	-0.0543				5491.93	-0.0599
37.89	-0.0316		37.83	-0.0339				1.91	-0.0472		1.91	-0.0543				5491.93	-0.0603
37.93	-0.0335		37.87	-0.0372				1.91	-0.0472		1.91	-0.0543				5491.93	-0.0603
37.96	-0.0357		37.9	-0.0406				1.91	-0.0472		1.91	-0.0543				5491.93	-0.0603
37.99	-0.0394		37.93	-0.0424				1.91	-0.0476		1.91	-0.0543				5491.93	-0.0603
38.02	0.0205		37.96	-0.0443				1.91	-0.0476		1.91	-0.0543				5491.94	-0.0603
38.05	0.0205		37.99	-0.0439				1.92	-0.0476		1.91	-0.0539				5491.94	-0.0603
38.08	0.0193		38.02	0.0171				1.92	-0.0476		1.92	-0.0539				5491.94	-0.0603
38.11	0.0186		38.05	0.0219				1.92	-0.0476		1.92	-0.0539				5491.94	-0.0603
38.15	0.0179		38.08	0.0223				1.92	-0.0484		1.92	-0.0539				5491.94	-0.0603
38.18	0.0171		38.12	0.0223				1.92	-0.0484		1.92	-0.0532				5491.94	-0.0603
38.21	0.0175		38.15	0.0216				1.92	-0.0484		1.92	-0.0532				5491.94	-0.0599
38.24	0.0171		38.18	0.0212				1.93	-0.0487		1.92	-0.0532				5491.95	-0.0599
38.27	0.0179		38.21	0.0208				1.93	-0.0487		1.93	-0.0532				5491.95	-0.0599
38.3	0.0179		38.24	0.0193				1.93	-0.0487		1.93	-0.0532				5491.95	-0.0595
38.34	0.0179		38.27	0.0186				1.93	-0.0487		1.93	-0.0532				5491.95	-0.0603
38.37	0.0182		38.31	0.019				1.93	-0.0487		1.93	-0.0532				5491.95	-0.0603
38.4	0.019		38.34	0.0193				1.93	-0.0484		1.93	-0.0532				5491.95	-0.0599
38.43	0.0193		38.37	0.0186				1.93	-0.048		1.93	-0.0532				5491.96	-0.0599
38.46	0.0201		38.4	0.019				1.94	-0.0487		1.94	-0.0532				5491.96	-0.0603
38.5	0.0201		38.43	0.0193				1.94	-0.0484		1.94	-0.0532				5491.96	-0.0603
38.53	0.0205		38.47	0.0193				1.94	-0.0487		1.94	-0.0528				5491.96	-0.0603
38.56	0.0208		38.5	0.0197				1.94	-0.0487		1.94	-0.0528				5491.96	-0.0603
38.59	0.0212		38.53	0.0193				1.94	-0.0484		1.94	-0.0528				5491.96	-0.0595
38.62	0.0212		38.56	0.0201				1.94	-0.048		1.94	-0.0525				5491.97	-0.0603
38.65	0.0219		38.59	0.0208				1.95	-0.0487		1.94	-0.0528				5491.97	-0.0603
38.68	0.0219		38.62	0.0212				1.95	-0.0484		1.95	-0.0525				5491.97	-0.0603
38.71	0.0231		38.65	0.0216				1.95	-0.0484		1.95	-0.0525				5491.97	-0.0603
38.75	0.0246		38.69	0.0219				1.95	-0.0487		1.95	-0.0525				5491.97	-0.0603
38.78	0.026		38.72	0.0223				1.95	-0.0487		1.95	-0.0525				5491.97	-0.0603
38.81	0.026		38.75	0.0234				1.95	-0.0491		1.95	-0.0525				5491.98	-0.0603
38.84	0.0272		38.78	0.0257				1.95	-0.0484		1.95	-0.0525				5491.98	-0.0603
38.87	0.0279		38.81	0.0268				1.96	-0.0487		1.96	-0.0525				5491.98	-0.0603
38.9	0.029		38.84	0.0283				1.96	-0.0484		1.96	-0.0517				5491.98	-0.0603
38.94	0.0309		38.87	0.0309				1.96	-0.0487		1.96	-0.0521				5491.98	-0.0603
38.97	0.0335		38.9	0.0339				1.96	-0.0487		1.96	-0.0517				5491.98	-0.0603
39	0.0361		38.94	0.0376				1.96	-0.0487		1.96	-0.0513				5491.99	-0.0599
39.03	-0.0201		38.97	0.0394				1.96	-0.0487		1.96	-0.0517				5491.99	-0.0599
39.06	-0.0219		39	0.0417				1.97	-0.0491		1.96	-0.0513				5491.99	-0.0603
39.09	-0.0223		39.03	-0.0219				1.97	-0.0491		1.97	-0.0513				5491.99	-0.0603
39.12	-0.0208		39.06	-0.0272				1.97	-0.0487		1.97	-0.051				5491.99	-0.0595
39.15	-0.0197		39.09	-0.029				1.97	-0.0484		1.97	-0.051				5491.99	-0.0603
39.18	-0.019		39.12	-0.0283				1.97	-0.0487		1.97	-0.051				5492	-0.0603
39.21	-0.019		39.15	-0.0286				1.97	-0.0487		1.97	-0.0506				5492	0.0357
39.24	-0.019		39.18	-0.0275				1.97	-0.0487		1.97	-0.0506				5492	0.0357
39.28	-0.019		39.21	-0.026				1.98	-0.0484		1.98	-0.051				5492	0.0357
39.31	-0.019		39.25	-0.0246				1.98	-0.0487		1.98	-0.051				5492	0.0365
39.34	-0.019		39.28	-0.0231				1.98	-0.0487		1.98	-0.0506				5492	0.0368
39.37	-0.0197		39.31	-0.0223				1.98	-0.0487		1.98	-0.0506				5492	0.0376
39.4	-0.0201		39.34	-0.0219				1.98	-0.0484		1.98	-0.0506				5492.01	0.0391
39.43	-0.0212		39.37	-0.0216				1.98	-0.0476		1.98	-0.0506				5492.01	0.0394
39.47	-0.0219		39.4	-0.0216				1.99	-0.0484		1.98	-0.0502				5492.01	0.0398
39.5	-0.0227		39.43	-0.0216				1.99	-0.0487		1.99	-0.0502				5492.01	0.0398
39.53	-0.0231		39.47	-0.0219				1.99	-0.048		1.99	-0.0502				5492.01	0.0402
39.56	-0.0231		39.5	-0.0219				1.99	-0.0484		1.99	-0.0502				5492.01	0.0402
39.59	-0.0234		39.53	-0.0223				1.99	-0.048		1.99	-0.0499				5492.02	0.0413
39.62	-0.0242		39.56	-0.0223				1.99	-0.0487		1.99	-0.0495				5492.02	0.042
39.65	-0.0253		39.59	-0.0231				1.99	-0.048		1.99	-0.0495				5492.02	0.042
39.68	-0.0264		39.62	-0.0242				2	-0.0476		2	-0.0499				5492.02	0.0424
39.71	-0.0264		39.65	-0.0257				2	-0.0484		2	-0.0495				5492.02	0.0428
39.74	-0.0275		39.68	-0.026				2	-0.048		2	-0.0495				5492.02	0.0432
39.78	-0.0279		39.71	-0.0264				2	-0.0472		2	-0.0495				5492.03	0.0432
39.81	-0.0279		39.75	-0.0279				2	0.0223		2	0.0275				5492.03	0.0443
39.84	-0.0286		39.78	-0.029				2	0.0223		2	0.0275				5492.03	0.0443
39.87	-0.0294		39.81	-0.0313				2	0.0234		2	0.029				5492.03	0.0454
39.9	-0.0305		39.84	-0.0339				2	0.0268		2.01	0.0301				5492.03	0.0454
39.94	-0.0324		39.87	-0.0357				2.01	0.0272		2.01	0.0316				5492.03	0.0461
39.97	-0.0357		39.91	-0.0387				2.01	0.0272		2.01	0.0324				5492.04	0.0454
40	-0.0417		39.94	-0.0409				2.01	0.0268		2.01	0.0342				5492.04	0.0458
40.03	0.0216		39.97	-0.0424				2.01	0.0268		2.01	0.0346				5492.04	0.0454
40.06	0.0201		40	-0.0424				2.01	0.0279		2.01	0.0346				5492.04	0.0458
40.09	0.019		40.03	0.0197				2.01	0.0283		2.02	0.0346				5492.04	0.0461
40.13	0.0179		40.06	0.0216				2.02	0.0283		2.02	0.0346				5492.04	0.0461
40.16	0.0175		40.09	0.0216				2.02	0.0286		2.02	0.0353				5492.05	0.0461
40.19	0.0171		40.12	0.0216				2.02	0.029		2.02	0.0357				5492.05	0.0465
40.22	0.0175		40.15	0.0212				2.02	0.0294		2.02	0.0361				5492.05	0.0465
40.25	0.0175		40.19	0.0208				2.02	0.0298		2.02	0.0361				5492.05	0.0465
40.28	0.0171		40.22	0.0205				2.02	0.0301		2.02	0.0361				5492.05	0.0469
40.32	0.0175		40.25	0.0197				2.02	0.0298		2.03	0.0365				5492.05	0.0469
40.35	0.0182		40.28	0.019				2.03	0.0301		2.03	0.0365				5492.05	0.0472
40.38	0.0179		40.31	0.0186				2.03	0.0298		2.03	0.0368				5492.06	0.048
40.41	0.0182		40.35	0.0182				2.03	0.0301		2.03	0.0368				5492.06	0.048
40.44	0.019		40.38	0.0186				2.03	0.0309		2.03	0.0365				5492.06	0.0476
40.47	0.0193		40.41	0.0186				2.03	0.0313		2.03	0.0365				5492.06	0.0476
40.5	0.0197		40.44	0.0182				2.03	0.0313		2.03	0.0365				5492.06	0.0484
40.53	0.0201		40.47	0.019				2.04	0.0313		2.04	0.0365				5492.06	0.0484
40.57	0.0201		40.5	0.0186				2.04	0.0316		2.04	0.0361				5492.06	0.0484
40.6	0.0205		40.53	0.0186				2.04	0.0316		2.04	0.0361				5492.07	0.048
40.63	0.0208		40.56	0.019				2.04	0.0313		2.04	0.0357				5492.07	0.048
40.66	0.0212		40.59	0.019				2.04	0.0316		2.04	0.0357				5492.07	0.0484
40.69	0.0219		40.63	0.0201				2.04	0.0316		2.04	0.0353				5492.07	0.0487
40.72	0.0219		40.66	0.0208				2.04	0.0316		2.05	0.0353				5492.07	0.0484
40.75	0.0234		40.69	0.0216				2.05	0.0316		2.05	0.035				5492.07	0.0487
40.78	0.0249		40.72	0.0216				2.05	0.032		2.05	0.035				5492.07	0.0487
40.82	0.0257		40.75	0.0223				2.05	0.032		2.05	0.0346				5492.08	0.0487
40.85	0.026		40.78	0.0238				2.05	0.032		2.05	0.035				5492.08	0.0484
40.88	0.0272		40.81	0.0264				2.05	0.032		2.05	0.0353				5492.08	0.0487
40.91	0.0286		40.84	0.0279				2.05	0.0316		2.05	0.0346				5492.08	0.0487
40.94	0.0305		40.87	0.0305				2.06	0.032		2.06	0.0346				5492.08	0.0487
40.97	0.0339		40.91	0.0339				2.06	0.0316		2.06	0.0353				5492.08	0.0487
41	0.0365		40.94	0.0372				2.06	0.032		2.06	0.0346				5492.09	0.0491
41.03	-0.0223		40.97	0.0394				2.06	0.032		2.06	0.0353				5492.09	0.0491
41.06	-0.0219		41	0.0413				2.06	0.0316		2.06	0.0353				5492.09	0.0491
41.1	-0.0216		41.03	-0.0219				2.06	0.032		2.06	0.0342				5492.09	0.0491
41.13	-0.0205		41.06	-0.0264				2.06	0.032		2.06	0.035				5492.09	0.0491
41.16	-0.0193		41.09	-0.0286				2.07	0.0316		2.07	0.035				5492.09	0.0495
41.19	-0.019		41.12	-0.029				2.07	0.0316		2.07	0.0342				5492.1	0.0495
41.22	-0.019		41.15	-0.0279				2.07	0.032		2.07	0.0342				5492.1	0.0499
41.25	-0.019		41.18	-0.0272				2.07	0.0316		2.07	0.0335				5492.1	0.0499
41.29	-0.019		41.22	-0.026				2.07	0.0316		2.07	0.0342				5492.1	0.0499
41.32	-0.0193		41.25	-0.0249				2.07	0.0316		2.07	0.0339				5492.1	0.0499
41.35	-0.0197		41.28	-0.0238				2.08	0.032		2.08	0.0335				5492.1	0.0499
41.38	-0.0205		41.31	-0.0223				2.08	0.032		2.08	0.0339				5492.11	0.0502
41.41	-0.0212		41.35	-0.0219				2.08	0.0316		2.08	0.0335				5492.11	0.0502
41.44	-0.0223		41.38	-0.0216				2.08	0.0316		2.08	0.0335				5492.11	0.0502
41.48	-0.0227		41.41	-0.0219				2.08	0.0316		2.08	0.0331				5492.11	0.0506
41.51	-0.0227		41.44	-0.0219				2.08	0.0316		2.08	0.0331				5492.11	0.0506
41.54	-0.0231		41.47	-0.0223				2.09	0.0316		2.09	0.0331				5492.11	0.0502
41.57	-0.0231		41.5	-0.0223				2.09	0.0313		2.09	0.0331				5492.12	0.051
41.6	-0.0242		41.53	-0.0223				2.09	0.0313		2.09	0.0331				5492.12	0.051
41.63	-0.0249		41.56	-0.0231				2.09	0.0313		2.09	0.0331				5492.12	0.051
41.66	-0.0264		41.59	-0.0238				2.09	0.0313		2.09	0.0331				5492.12	0.051
41.69	-0.0275		41.63	-0.0257				2.09	0.0313		2.09	0.0331				5492.12	0.051
41.72	-0.0275		41.66	-0.026				2.09	0.0309		2.1	0.0327				5492.12	0.051
41.76	-0.0283		41.69	-0.0272				2.1	0.0309		2.1	0.0324				5492.13	0.0513
41.79	-0.0286		41.72	-0.0283				2.1	0.0309		2.1	0.0324				5492.13	0.0513
41.82	-0.0298		41.75	-0.0294				2.1	0.0309		2.1	0.032				5492.13	0.0513
41.85	-0.0301		41.78	-0.0316				2.1	0.0309		2.1	0.032				5492.13	0.0513
41.88	-0.0305		41.81	-0.0331				2.1	0.0305		2.1	0.032				5492.13	0.0517
41.91	-0.0324		41.84	-0.0346				2.1	0.0305		2.1	0.0316				5492.13	0.0517
41.94	-0.035		41.88	-0.0376				2.11	0.0309		2.11	0.032				5492.14	0.0517
41.98	-0.0365		41.91	-0.0406				2.11	0.0305		2.11	0.032				5492.14	0.0513
42.01	-0.0432		41.94	-0.042				2.11	0.0309		2.11	0.0316				5492.14	0.0517
42.03	0.0219		41.97	-0.0432				2.11	0.0305		2.11	0.0313				5492.14	0.0517
42.07	0.0201		42	-0.0432				2.11	0.0305		2.11	0.0313				5492.14	0.0517
42.1	0.019		42.03	0.0201				2.11	0.0305		2.11	0.0305				5492.14	0.0517
42.13	0.0179		42.06	0.0216				2.12	0.0305		2.12	0.0305				5492.15	0.0521
42.16	0.0182		42.09	0.0219				2.12	0.0301		2.12	0.0305				5492.15	0.0517
42.19	0.0175		42.12	0.0216				2.12	0.0305		2.12	0.0305				5492.15	0.0521
42.22	0.0175		42.15	0.0212				2.12	0.0305		2.12	0.0301				5492.15	0.0521
42.25	0.0175		42.19	0.0208				2.12	0.0301		2.12	0.0301				5492.15	0.0517
42.29	0.0175		42.22	0.0201				2.12	0.0301		2.12	0.0298				5492.15	0.0521
42.32	0.0171		42.25	0.0193				2.12	0.0305		2.13	0.0301				5492.16	0.0521
42.35	0.0179		42.28	0.0186				2.13	0.0301		2.13	0.0298				5492.16	0.0521
42.38	0.0182		42.31	0.0186				2.13	0.0298		2.13	0.0298				5492.16	0.0521
42.41	0.0193		42.35	0.0182				2.13	0.0301		2.13	0.0298				5492.16	0.0528
42.45	0.0193		42.38	0.0182				2.13	0.0301		2.13	0.0298				5492.16	0.0528
42.48	0.0201		42.41	0.0182				2.13	0.0305		2.13	0.0298				5492.16	0.0528
42.51	0.0201		42.44	0.0182				2.13	0.0301		2.13	0.0294				5492.17	0.0528
42.54	0.0201		42.47	0.019				2.13	0.0301		2.14	0.0294				5492.17	0.0528
42.57	0.0205		42.5	0.019				2.14	0.0301		2.14	0.0294				5492.17	0.0528
42.6	0.0208		42.53	0.0193				2.14	0.0301		2.14	0.0294				5492.17	0.0532
42.63	0.0212		42.56	0.0201				2.14	0.0301		2.14	0.0294				5492.17	0.0532
42.66	0.0216		42.59	0.0205				2.14	0.0298		2.14	0.0294				5492.17	0.0532
42.69	0.0219		42.62	0.0208				2.14	0.0298		2.14	0.029				5492.18	0.0536
42.72	0.0231		42.66	0.0212				2.14	0.0298		2.15	0.029				5492.18	0.0536
42.75	0.0242		42.69	0.0216				2.15	0.0298		2.15	0.0286				5492.18	0.0536
42.78	0.026		42.72	0.0219				2.15	0.0298		2.15	0.0286				5492.18	0.0536
42.81	0.026		42.75	0.0231				2.15	0.0298		2.15	0.029				5492.18	0.0543
42.84	0.0272		42.78	0.0246				2.15	0.0294		2.15	0.0286				5492.18	0.0536
42.87	0.0275		42.81	0.0268				2.15	0.0294		2.15	0.0286				5492.18	0.0536
42.91	0.0294		42.84	0.0286				2.15	0.0294		2.15	0.0279				5492.19	0.0547
42.94	0.0313		42.87	0.0309				2.15	0.0294		2.16	0.0286				5492.19	0.0547
42.97	0.0331		42.9	0.0339				2.16	0.0294		2.16	0.0286				5492.19	0.0547
43	0.0365		42.93	0.0376				2.16	0.0294		2.16	0.0286				5492.19	0.0551
43.03	-0.0219		42.96	0.0391				2.16	0.0294		2.16	0.0275				5492.19	0.0547
43.06	-0.0223		43	0.042				2.16	0.0294		2.16	0.0275				5492.19	0.0547
43.09	-0.0219		43.02	-0.0212				2.16	0.0294		2.16	0.0275				5492.19	0.0547
43.13	-0.0205		43.06	-0.0272				2.16	0.0294		2.17	0.0275				5492.2	0.0547
43.16	-0.0201		43.09	-0.0286				2.17	0.0294		2.17	0.0283				5492.2	0.0551
43.19	-0.019		43.12	-0.0294				2.17	0.0294		2.17	0.0283				5492.2	0.0551
43.22	-0.0186		43.15	-0.0286				2.17	0.029		2.17	0.0279				5492.2	0.0551
43.25	-0.019		43.18	-0.0272				2.17	0.0286		2.17	0.0268				5492.2	0.0547
43.28	-0.0186		43.22	-0.026				2.17	0.029		2.17	0.0275				5492.2	0.0551
43.31	-0.019		43.25	-0.0246				2.17	0.029		2.17	0.0275				5492.21	0.0551
43.35	-0.0193		43.28	-0.0234				2.18	0.029		2.18	0.0279				5492.21	0.0551
43.38	-0.0193		43.31	-0.0223				2.18	0.029		2.18	0.0279				5492.21	0.0551
43.41	-0.0205		43.34	-0.0219				2.18	0.029		2.18	0.0279				5492.21	0.0551
43.44	-0.0212		43.37	-0.0219				2.18	0.029		2.18	0.0279				5492.21	0.0547
43.47	-0.0219		43.4	-0.0219				2.18	0.029		2.18	0.0279				5492.21	0.0551
43.5	-0.0219		43.43	-0.0216				2.18	0.029		2.18	0.0268				5492.22	0.0551
43.53	-0.0231		43.47	-0.0219				2.18	0.0294		2.19	0.0275				5492.22	0.0551
43.56	-0.0231		43.5	-0.0223				2.19	0.0294		2.19	0.0275				5492.22	0.0551
43.59	-0.0238		43.53	-0.0223				2.19	0.0294		2.19	0.0275				5492.22	0.0551
43.63	-0.0246		43.56	-0.0227				2.19	0.029		2.19	0.0275				5492.22	0.0554
43.66	-0.0257		43.59	-0.0234				2.19	0.029		2.19	0.0268				5492.22	0.0554
43.69	-0.0268		43.62	-0.0246				2.19	0.029		2.19	0.0268				5492.23	0.0554
43.72	-0.0275		43.65	-0.026				2.19	0.029		2.19	0.0268				5492.23	0.0554
43.75	-0.0279		43.68	-0.0264				2.2	0.029		2.2	0.0268				5492.23	0.0554
43.78	-0.0283		43.72	-0.0279				2.2	0.029		2.2	0.0268				5492.23	0.0558
43.81	-0.0298		43.75	-0.029				2.2	0.029		2.2	0.0268				5492.23	0.0554
43.84	-0.0294		43.78	-0.0301				2.2	0.029		2.2	0.0268				5492.23	0.0554
43.87	-0.0305		43.81	-0.0327				2.2	0.029		2.2	0.0268				5492.23	0.0554
43.9	-0.032		43.84	-0.0346				2.2	0.029		2.2	0.0268				5492.24	0.0554
43.94	-0.0342		43.87	-0.0357				2.2	0.029		2.21	0.0264				5492.24	0.0558
43.97	-0.0365		43.9	-0.0394				2.21	0.029		2.21	0.0264				5492.24	0.0558
44	-0.0417		43.93	-0.0417				2.21	0.029		2.21	0.0268				5492.24	0.0554
44.03	0.0231		43.96	-0.0432				2.21	0.029		2.21	0.0264				5492.24	0.0551
44.06	0.0205		43.99	-0.0435				2.21	0.029		2.21	0.0264				5492.24	0.0554
44.09	0.019		44.02	0.0175				2.21	0.029		2.21	0.0264				5492.25	0.0562
44.12	0.0179		44.05	0.0216				2.21	0.029		2.22	0.0264				5492.25	0.0554
44.15	0.0179		44.09	0.0219				2.22	0.029		2.22	0.0264				5492.25	0.0554
44.18	0.0175		44.11	0.0219				2.22	0.029		2.22	0.0264				5492.25	0.0558
44.22	0.0171		44.15	0.0212				2.22	0.029		2.22	0.026				5492.25	0.0562
44.25	0.0175		44.18	0.0212				2.22	0.029		2.22	0.026				5492.25	0.0554
44.28	0.0175		44.21	0.0208				2.22	0.029		2.22	0.026				5492.26	0.0562
44.31	0.0175		44.24	0.0197				2.22	0.029		2.23	0.026				5492.26	0.0562
44.34	0.0179		44.27	0.0193				2.23	0.029		2.23	0.026				5492.26	0.0554
44.37	0.0186		44.3	0.0186				2.23	0.029		2.23	0.026				5492.26	0.0562
44.4	0.0186		44.33	0.0182				2.23	0.029		2.23	0.0257				5492.26	0.0558
44.43	0.0193		44.36	0.0186				2.23	0.029		2.23	0.0257				5492.26	0.0558
44.46	0.0201		44.4	0.0186				2.23	0.029		2.23	0.026				5492.27	0.0565
44.5	0.0201		44.43	0.0186				2.23	0.0286		2.23	0.0257				5492.27	0.0565
44.53	0.0205		44.46	0.0193				2.23	0.029		2.24	0.0257				5492.27	0.0565
44.56	0.0205		44.49	0.019				2.24	0.029		2.24	0.0257				5492.27	0.0565
44.59	0.0208		44.52	0.0193				2.24	0.029		2.24	0.0257				5492.27	0.0565
44.62	0.0212		44.55	0.0193				2.24	0.029		2.24	0.026				5492.27	0.0562
44.65	0.0216		44.58	0.0201				2.24	0.029		2.24	0.0253				5492.28	0.0562
44.68	0.0223		44.61	0.0208				2.24	0.029		2.24	0.0257				5492.28	0.0562
44.71	0.0227		44.64	0.0212				2.24	0.029		2.24	0.0249				5492.28	0.0562
44.75	0.0242		44.67	0.0216				2.25	0.029		2.25	0.0253				5492.28	0.0562
44.78	0.0257		44.71	0.0219				2.25	0.029		2.25	0.0257				5492.28	0.0562
44.81	0.0264		44.74	0.0231				2.25	0.029		2.25	0.0253				5492.28	0.0565
44.84	0.0264		44.77	0.0253				2.25	0.029		2.25	0.0249				5492.28	0.0562
44.87	0.0272		44.8	0.0275				2.25	0.029		2.25	0.0249				5492.29	0.0565
44.9	0.0286		44.83	0.0279				2.25	0.029		2.25	0.0253				5492.29	0.0565
44.93	0.0305		44.86	0.0301				2.26	0.029		2.26	0.0249				5492.29	0.0562
44.96	0.0324		44.89	0.0335				2.26	0.029		2.26	0.0249				5492.29	0.0565
45	0.0361		44.92	0.0368				2.26	0.029		2.26	0.0249				5492.29	0.0565
45.02	-0.0186		44.95	0.0394				2.26	0.029		2.26	0.0249				5492.29	0.0565
45.05	-0.0219		44.99	0.0413				2.26	0.029		2.26	0.0249				5492.29	0.0565
45.09	-0.0216		45.02	0.0417				2.26	0.029		2.26	0.0257				5492.29	0.0565
45.12	-0.0197		45.05	-0.026				2.26	0.029		2.26	0.0249				5492.3	0.0565
45.15	-0.019		45.08	-0.0275				2.27	0.029		2.27	0.0249				5492.3	0.0565
45.18	-0.0186		45.11	-0.0283				2.27	0.029		2.27	0.0253				5492.3	0.0565
45.21	-0.0186		45.14	-0.0279				2.27	0.029		2.27	0.0246				5492.3	0.0565
45.24	-0.0186		45.17	-0.0264				2.27	0.029		2.27	0.0246				5492.3	0.0565
45.28	-0.0186		45.2	-0.0264				2.27	0.029		2.27	0.0246				5492.3	0.0565
45.31	-0.0186		45.24	-0.0249				2.27	0.029		2.27	0.0249				5492.3	0.0565
45.34	-0.019		45.27	-0.0234				2.28	0.029		2.28	0.0242				5492.31	0.0565
45.37	-0.0197		45.3	-0.0227				2.28	0.029		2.28	0.0246				5492.31	0.0565
45.4	-0.0193		45.33	-0.0223				2.28	0.029		2.28	0.0246				5492.31	0.0565
45.43	-0.0212		45.36	-0.0216				2.28	0.0294		2.28	0.0246				5492.31	0.0565
45.47	-0.0219		45.39	-0.0216				2.28	0.0286		2.28	0.0238				5492.31	0.0565
45.5	-0.0219		45.43	-0.0219				2.28	0.029		2.28	0.0242				5492.31	0.0565
45.53	-0.0219		45.46	-0.0216				2.28	0.029		2.29	0.0246				5492.32	0.0562
45.56	-0.0231		45.49	-0.0219				2.29	0.029		2.29	0.0246				5492.32	0.0565
45.59	-0.0231		45.52	-0.0223				2.29	0.029		2.29	0.0242				5492.32	0.0565
45.62	-0.0238		45.55	-0.0227				2.29	0.029		2.29	0.0242				5492.32	0.0565
45.65	-0.0242		45.58	-0.0231				2.29	0.0294		2.29	0.0242				5492.32	0.0565
45.68	-0.0264		45.61	-0.0234				2.29	0.0294		2.29	0.0242				5492.32	0.0565
45.72	-0.0275		45.64	-0.0249				2.29	0.029		2.3	0.0242				5492.33	0.0565
45.75	-0.0279		45.68	-0.0264				2.3	0.0294		2.3	0.0242				5492.33	0.0569
45.78	-0.0283		45.71	-0.0272				2.3	0.0294		2.3	0.0242				5492.33	0.0565
45.81	-0.029		45.74	-0.0286				2.3	0.0294		2.3	0.0242				5492.33	0.0565
45.84	-0.0294		45.77	-0.0298				2.3	0.029		2.3	0.0238				5492.33	0.0565
45.87	-0.0301		45.8	-0.032				2.3	0.029		2.3	0.0238				5492.33	0.0562
45.9	-0.032		45.83	-0.0335				2.3	0.0294		2.3	0.0238				5492.33	0.0562
45.93	-0.0339		45.86	-0.0361				2.3	0.029		2.31	0.0238				5492.34	0.0562
45.96	-0.0353		45.89	-0.0387				2.31	0.0294		2.31	0.0238				5492.34	0.0565
46	-0.0417		45.92	-0.0409				2.31	0.0298		2.31	0.0238				5492.34	0.0569
46.03	0.0234		45.96	-0.0428				2.31	0.0294		2.31	0.0238				5492.34	0.0569
46.06	0.0205		45.99	-0.0443				2.31	0.0294		2.31	0.0238				5492.34	0.0565
46.09	0.0193		46.02	-0.0439				2.31	0.0294		2.31	0.0242				5492.34	0.0562
46.12	0.0182		46.05	0.0216				2.31	0.0294		2.32	0.0234				5492.35	0.0565
46.15	0.0179		46.08	0.0223				2.32	0.0294		2.32	0.0238				5492.35	0.0569
46.18	0.0179		46.11	0.0219				2.32	0.029		2.32	0.0242				5492.35	0.0565
46.21	0.0175		46.14	0.0216				2.32	0.0298		2.32	0.0242				5492.35	0.0565
46.24	0.0175		46.17	0.0212				2.32	0.0298		2.32	0.0238				5492.35	0.0565
46.28	0.0175		46.2	0.0208				2.32	0.0294		2.32	0.0238				5492.35	0.0565
46.31	0.0182		46.23	0.0205				2.32	0.0294		2.32	0.0238				5492.36	0.0565
46.34	0.0182		46.27	0.0201				2.32	0.0298		2.33	0.0238				5492.36	0.0565
46.37	0.0186		46.3	0.0197				2.33	0.0298		2.33	0.0242				5492.36	0.0565
46.4	0.0193		46.33	0.0193				2.33	0.0294		2.33	0.0234				5492.36	0.0562
46.43	0.0193		46.36	0.0197				2.33	0.0294		2.33	0.0238				5492.36	0.0565
46.46	0.0197		46.39	0.019				2.33	0.0301		2.33	0.0238				5492.36	0.0569
46.49	0.0201		46.42	0.0197				2.33	0.0301		2.33	0.0234				5492.36	0.0569
46.52	0.0201		46.45	0.019				2.33	0.0294		2.34	0.0238				5492.37	0.0569
46.55	0.0205		46.48	0.0193				2.34	0.0301		2.34	0.0234				5492.37	0.0565
46.58	0.0208		46.51	0.0193				2.34	0.0298		2.34	0.0238				5492.37	0.0569
46.62	0.0212		46.54	0.0201				2.34	0.0294		2.34	0.0238				5492.37	0.0573
46.65	0.0216		46.57	0.0205				2.34	0.0298		2.34	0.0234				5492.37	0.0569
46.68	0.0219		46.61	0.0208				2.34	0.0294		2.34	0.0234				5492.37	0.0569
46.71	0.0231		46.64	0.0212				2.34	0.0298		2.35	0.0238				5492.38	0.0569
46.74	0.0242		46.67	0.0216				2.35	0.0298		2.35	0.0234				5492.38	0.0569
46.77	0.0257		46.7	0.0223				2.35	0.0301		2.35	0.0238				5492.38	0.0569
46.8	0.0264		46.73	0.0231				2.35	0.0298		2.35	0.0238				5492.38	0.0569
46.83	0.0264		46.76	0.0253				2.35	0.0298		2.35	0.0238				5492.38	0.0565
46.86	0.0279		46.79	0.0275				2.35	0.0294		2.35	0.0238				5492.38	0.0565
46.89	0.0286		46.82	0.029				2.35	0.0294		2.35	0.0238				5492.39	0.0569
46.92	0.0301		46.85	0.0305				2.35	0.0301		2.36	0.0238				5492.39	0.0569
46.95	0.032		46.88	0.0331				2.36	0.0301		2.36	0.0238				5492.39	0.0569
46.98	0.0346		46.91	0.0361				2.36	0.0298		2.36	0.0238				5492.39	0.0569
47.02	0.0379		46.94	0.0391				2.36	0.0301		2.36	0.0238				5492.39	0.0573
47.05	-0.0231		46.97	0.0413				2.36	0.0301		2.36	0.0238				5492.39	0.0565
47.08	-0.0223		47.01	0.042				2.36	0.0301		2.36	0.0238				5492.4	0.0565
47.11	-0.0212		47.03	-0.0234				2.36	0.0294		2.37	0.0234				5492.4	0.0565
47.14	-0.0197		47.07	-0.0279				2.37	0.0301		2.37	0.0234				5492.4	0.0569
47.17	-0.0193		47.1	-0.0286				2.37	0.0301		2.37	0.0238				5492.4	0.0569
47.2	-0.019		47.13	-0.0286				2.37	0.0298		2.37	0.0246				5492.4	0.0569
47.23	-0.019		47.16	-0.0286				2.37	0.0305		2.37	0.0242				5492.4	0.0569
47.26	-0.019		47.19	-0.0275				2.37	0.0301		2.37	0.0242				5492.41	0.0569
47.3	-0.019		47.22	-0.026				2.37	0.0301		2.38	0.0238				5492.41	0.0569
47.33	-0.019		47.25	-0.0257				2.38	0.0301		2.38	0.0238				5492.41	0.0565
47.36	-0.019		47.28	-0.0242				2.38	0.0298		2.38	0.0238				5492.41	0.0565
47.39	-0.0193		47.32	-0.0227				2.38	0.0301		2.38	0.0238				5492.41	0.0569
47.42	-0.0205		47.35	-0.0227				2.38	0.0305		2.38	0.0238				5492.41	0.0569
47.45	-0.0216		47.38	-0.0223				2.38	0.0305		2.38	0.0238				5492.42	0.0569
47.49	-0.0223		47.41	-0.0223				2.38	0.0301		2.38	0.0238				5492.42	0.0569
47.52	-0.0227		47.44	-0.0223				2.38	0.0305		2.39	0.0238				5492.42	0.0569
47.55	-0.0227		47.47	-0.0223				2.39	0.0301		2.39	0.0238				5492.42	0.0569
47.58	-0.0227		47.51	-0.0223				2.39	0.0305		2.39	0.0238				5492.42	0.0569
47.61	-0.0238		47.54	-0.0231				2.39	0.0301		2.39	0.0238				5492.42	0.0569
47.64	-0.0253		47.57	-0.0238				2.39	0.0305		2.39	0.0238				5492.42	0.0573
47.68	-0.0264		47.6	-0.0249				2.39	0.0301		2.39	0.0238				5492.42	0.0573
47.71	-0.0275		47.63	-0.0257				2.39	0.0301		2.4	0.0238				5492.43	0.0569
47.74	-0.0279		47.66	-0.0264				2.4	0.0301		2.4	0.0238				5492.43	0.0569
47.77	-0.0279		47.69	-0.0272				2.4	0.0305		2.4	0.0246				5492.43	0.0569
47.8	-0.0286		47.73	-0.0283				2.4	0.0305		2.4	0.0242				5492.43	0.0573
47.83	-0.0298		47.76	-0.0294				2.4	0.0301		2.4	0.0242				5492.43	0.0573
47.86	-0.0298		47.79	-0.0313				2.4	0.0301		2.4	0.0246				5492.43	0.0573
47.89	-0.0313		47.82	-0.0331				2.4	0.0301		2.4	0.0242				5492.44	0.0573
47.93	-0.0335		47.85	-0.0346				2.41	0.0301		2.41	0.0246				5492.44	0.0569
47.96	-0.0346		47.88	-0.0379				2.41	0.0298		2.41	0.0242				5492.44	0.0569
47.99	-0.0398		47.91	-0.0409				2.41	0.0301		2.41	0.0242				5492.44	0.0573
48.02	0.0219		47.95	-0.042				2.41	0.0305		2.41	0.0246				5492.44	0.0569
48.05	0.0205		47.98	-0.0443				2.41	0.0305		2.41	0.0242				5492.44	0.0573
48.09	0.0193		48.01	-0.0443				2.41	0.0305		2.41	0.0246				5492.45	0.0573
48.12	0.0179		48.04	0.0212				2.42	0.0301		2.42	0.0246				5492.45	0.0573
48.15	0.0182		48.07	0.0223				2.42	0.0301		2.42	0.0246				5492.45	0.0573
48.18	0.0179		48.1	0.0219				2.42	0.0305		2.42	0.0246				5492.45	0.0577
48.21	0.0175		48.13	0.0219				2.42	0.0305		2.42	0.0242				5492.45	0.058
48.24	0.0171		48.17	0.0216				2.42	0.0305		2.42	0.0242				5492.45	0.0577
48.28	0.0179		48.2	0.0212				2.42	0.0301		2.42	0.0246				5492.46	0.0577
48.31	0.0175		48.23	0.0208				2.42	0.0301		2.43	0.0246				5492.46	0.0573
48.34	0.0182		48.26	0.0201				2.43	0.0309		2.43	0.0246				5492.46	0.0573
48.37	0.0182		48.29	0.0201				2.43	0.0305		2.43	0.0246				5492.46	0.0577
48.4	0.0193		48.33	0.0197				2.43	0.0305		2.43	0.0246				5492.46	0.058
48.44	0.0197		48.36	0.0193				2.43	0.0305		2.43	0.0246				5492.46	0.058
48.47	0.0197		48.39	0.0197				2.43	0.0305		2.43	0.0253				5492.47	0.058
48.5	0.0201		48.42	0.0197				2.43	0.0305		2.44	0.0246				5492.47	0.0584
48.53	0.0201		48.45	0.0201				2.44	0.0305		2.44	0.0249				5492.47	0.0584
48.56	0.0205		48.48	0.0197				2.44	0.0305		2.44	0.0246				5492.47	0.0584
48.59	0.0208		48.52	0.0201				2.44	0.0305		2.44	0.0246				5492.47	0.0584
48.62	0.0212		48.55	0.0205				2.44	0.0305		2.44	0.0253				5492.47	0.0588
48.65	0.0216		48.58	0.0212				2.44	0.0305		2.44	0.0249				5492.48	0.0584
48.69	0.0223		48.61	0.0216				2.44	0.0301		2.45	0.0253				5492.48	0.0588
48.72	0.0231		48.64	0.0216				2.45	0.0305		2.45	0.0246				5492.48	0.0588
48.75	0.0238		48.67	0.0223				2.45	0.0309		2.45	0.0249				5492.48	0.0588
48.78	0.026		48.7	0.0231				2.45	0.0305		2.45	0.0249				5492.48	0.0588
48.81	0.026		48.73	0.0246				2.45	0.0305		2.45	0.0253				5492.48	0.0588
48.84	0.0264		48.77	0.0268				2.45	0.0305		2.45	0.0253				5492.49	0.0592
48.87	0.0275		48.79	0.0279				2.45	0.0305		2.46	0.0253				5492.49	0.0588
48.9	0.0286		48.83	0.0294				2.46	0.0301		2.46	0.0249				5492.49	0.0588
48.93	0.0309		48.86	0.0313				2.46	0.0309		2.46	0.0253				5492.49	0.0588
48.97	0.0327		48.89	0.0339				2.46	0.0305		2.46	0.0249				5492.49	0.0592
49	0.0365		48.92	0.0372				2.46	0.0305		2.46	0.0249				5492.49	0.0592
49.03	-0.0208		48.95	0.0394				2.46	0.0309		2.46	0.0249				5492.5	0.0592
49.06	-0.0227		48.98	0.0413				2.46	0.0305		2.46	0.0249				5492.5	0.0595
49.09	-0.0223		49.01	0.0428				2.46	0.0305		2.47	0.0249				5492.5	0.0595
49.12	-0.0208		49.04	-0.0257				2.47	0.0305		2.47	0.0253				5492.5	0.0595
49.15	-0.0197		49.07	-0.0283				2.47	0.0309		2.47	0.0257				5492.5	0.0595
49.18	-0.019		49.1	-0.0286				2.47	0.0309		2.47	0.0257				5492.5	0.0592
49.21	-0.0186		49.13	-0.029				2.47	0.0309		2.47	0.0249				5492.51	0.0595
49.24	-0.0186		49.16	-0.0283				2.47	0.0309		2.47	0.0249				5492.51	0.0592
49.27	-0.0186		49.19	-0.0272				2.47	0.0305		2.47	0.0253				5492.51	0.0592
49.3	-0.019		49.22	-0.026				2.48	0.0309		2.48	0.0253				5492.51	0.0592
49.34	-0.019		49.26	-0.0253				2.48	0.0305		2.48	0.0257				5492.51	0.0592
49.37	-0.0193		49.29	-0.0246				2.48	0.0309		2.48	0.0257				5492.51	0.0592
49.4	-0.0201		49.32	-0.0231				2.48	0.0309		2.48	0.0253				5492.52	0.0592
49.43	-0.0208		49.35	-0.0227				2.48	0.0309		2.48	0.0253				5492.52	0.0595
49.46	-0.0219		49.38	-0.0223				2.48	0.0309		2.48	0.0249				5492.52	0.0595
49.49	-0.0219		49.41	-0.0223				2.48	0.0313		2.49	0.0253				5492.52	0.0592
49.52	-0.0223		49.44	-0.0227				2.49	0.0309		2.49	0.0257				5492.52	0.0595
49.56	-0.0227		49.48	-0.0223				2.49	0.0313		2.49	0.0257				5492.52	0.0592
49.59	-0.0231		49.51	-0.0227				2.49	0.0313		2.49	0.026				5492.52	0.0595
49.62	-0.0242		49.54	-0.0227				2.49	0.0309		2.49	0.026				5492.52	0.0595
49.65	-0.0249		49.57	-0.0238				2.49	0.0309		2.49	0.0257				5492.53	0.0595
49.68	-0.0253		49.6	-0.0231				2.49	0.0309		2.49	0.0257				5492.53	0.0595
49.71	-0.0268		49.63	-0.0257				2.5	0.0309		2.5	0.026				5492.53	0.0595
49.74	-0.0279		49.66	-0.0264				2.5	0.0309		2.5	0.026				5492.53	0.0595
49.78	-0.0283		49.7	-0.0272				2.5	0.0313		2.5	0.0257				5492.53	0.0595
49.81	-0.0286		49.73	-0.0283				2.5	0.0309		2.5	0.0257				5492.53	0.0595
49.84	-0.0294		49.76	-0.0294				2.5	0.0309		2.5	0.026				5492.54	0.0595
49.87	-0.0298		49.79	-0.0313				2.5	0.0309		2.5	0.0257				5492.54	0.0595
49.9	-0.0313		49.82	-0.0331				2.5	0.0313		2.51	0.026				5492.54	0.0595
49.93	-0.0335		49.85	-0.035				2.51	0.0313		2.51	0.026				5492.54	0.0595
49.96	-0.035		49.88	-0.0376				2.51	0.0309		2.51	0.026				5492.54	0.0599
49.99	-0.0402		49.91	-0.0406				2.51	0.0309		2.51	0.026				5492.54	0.0599
50.02	0.0212		49.94	-0.0424				2.51	0.0309		2.51	0.0264				5492.55	0.0595
50.05	0.0208		49.98	-0.0443				2.51	0.0313		2.51	0.0264				5492.55	0.0595
50.08	0.0197		50.01	-0.0443				2.51	0.0313		2.51	0.0264				5492.55	0.0595
50.11	0.0186		50.04	0.0212				2.52	0.0313		2.52	0.026				5492.55	0.0599
50.15	0.0179		50.07	0.0223				2.52	0.0313		2.52	0.0264				5492.55	0.0603
50.18	0.0175		50.1	0.0223				2.52	0.0313		2.52	0.026				5492.55	0.0603
50.21	0.0179		50.13	0.0223				2.52	0.0313		2.52	0.026				5492.55	0.0595
50.24	0.0175		50.16	0.0219				2.52	0.0313		2.52	0.026				5492.56	0.0603
50.27	0.0175		50.19	0.0212				2.52	0.0313		2.52	0.0264				5492.56	0.0603
50.3	0.0175		50.22	0.0212				2.52	0.0313		2.53	0.026				5492.56	0.0595
50.33	0.0175		50.25	0.0208				2.53	0.0309		2.53	0.026				5492.56	0.0599
50.36	0.0179		50.28	0.0205				2.53	0.0309		2.53	0.0264				5492.56	0.0599
50.39	0.0182		50.31	0.0205				2.53	0.0309		2.53	0.0264				5492.56	0.0606
50.42	0.0197		50.34	0.0197				2.53	0.0313		2.53	0.0264				5492.57	0.0606
50.45	0.0201		50.37	0.0197				2.53	0.0313		2.53	0.0264				5492.57	0.0606
50.49	0.0201		50.41	0.0201				2.53	0.0313		2.53	0.0264				5492.57	0.0599
50.52	0.0201		50.44	0.0201				2.54	0.0313		2.54	0.026				5492.57	0.0603
50.55	0.0205		50.47	0.0208				2.54	0.0316		2.54	0.0264				5492.57	0.0603
50.58	0.0208		50.5	0.0208				2.54	0.0316		2.54	0.0264				5492.57	0.0603
50.61	0.0212		50.53	0.0208				2.54	0.0313		2.54	0.0264				5492.58	0.0603
50.64	0.0212		50.56	0.0212				2.54	0.0313		2.54	0.0264				5492.58	0.0606
50.67	0.0219		50.59	0.0212				2.54	0.0313		2.54	0.0264				5492.58	0.0606
50.71	0.0223		50.62	0.0216				2.55	0.0309		2.55	0.0268				5492.58	0.061
50.74	0.0238		50.66	0.0223				2.55	0.0316		2.55	0.0264				5492.58	0.061
50.77	0.0249		50.69	0.0227				2.55	0.0316		2.55	0.0264				5492.58	0.0603
50.8	0.0264		50.72	0.0242				2.55	0.0316		2.55	0.0268				5492.58	0.0603
50.83	0.0272		50.75	0.026				2.55	0.0316		2.55	0.0268				5492.59	0.0606
50.86	0.0275		50.78	0.0268				2.55	0.0313		2.55	0.0268				5492.59	0.061
50.89	0.029		50.82	0.029				2.55	0.0313		2.56	0.0268				5492.59	0.061
50.93	0.0301		50.85	0.0316				2.56	0.0313		2.56	0.0275				5492.59	0.0606
50.96	0.0324		50.88	0.0335				2.56	0.0316		2.56	0.0268				5492.59	0.0603
50.99	0.0353		50.91	0.0368				2.56	0.0316		2.56	0.0268				5492.59	0.0603
51.02	-0.0167		50.94	0.0391				2.56	0.0316		2.56	0.0268				5492.59	0.061
51.05	-0.0227		50.97	0.0413				2.56	0.0316		2.56	0.0268				5492.6	0.061
51.09	-0.0219		51	0.0424				2.56	0.0316		2.57	0.0268				5492.6	0.0606
51.12	-0.0205		51.03	-0.0231				2.57	0.0313		2.57	0.0268				5492.6	0.0606
51.15	-0.0193		51.07	-0.0275				2.57	0.0316		2.57	0.0268				5492.6	0.061
51.18	-0.019		51.1	-0.029				2.57	0.0316		2.57	0.0268				5492.6	0.0603
51.21	-0.019		51.13	-0.0286				2.57	0.0316		2.57	0.0268				5492.6	0.0603
51.24	-0.0186		51.16	-0.0283				2.57	0.0316		2.57	0.0268				5492.61	0.0606
51.28	-0.0186		51.19	-0.0272				2.57	0.0316		2.57	0.0275				5492.61	0.0606
51.31	-0.019		51.22	-0.0264				2.57	0.0316		2.58	0.0275				5492.61	0.0606
51.34	-0.0193		51.25	-0.0257				2.58	0.032		2.58	0.0275				5492.61	0.061
51.37	-0.0193		51.29	-0.0246				2.58	0.032		2.58	0.0275				5492.61	0.0606
51.4	-0.0201		51.32	-0.0234				2.58	0.0316		2.58	0.0268				5492.61	0.0606
51.43	-0.0208		51.35	-0.0231				2.58	0.0316		2.58	0.0268				5492.61	0.061
51.46	-0.0212		51.38	-0.0227				2.58	0.0316		2.58	0.0268				5492.62	0.061
51.5	-0.0223		51.41	-0.0219				2.58	0.0316		2.59	0.0268				5492.62	0.061
51.53	-0.0223		51.44	-0.0223				2.59	0.032		2.59	0.0268				5492.62	0.0614
51.56	-0.0227		51.48	-0.0223				2.59	0.032		2.59	0.0268				5492.62	0.061
51.59	-0.0227		51.51	-0.0227				2.59	0.0316		2.59	0.0275				5492.62	0.0606
51.62	-0.0234		51.54	-0.0234				2.59	0.032		2.59	0.0275				5492.62	0.061
51.65	-0.0249		51.57	-0.0238				2.59	0.032		2.59	0.0275				5492.63	0.061
51.69	-0.026		51.6	-0.0249				2.59	0.032		2.6	0.0275				5492.63	0.061
51.72	-0.0275		51.63	-0.0257				2.6	0.032		2.6	0.0268				5492.63	0.0606
51.75	-0.0279		51.67	-0.0264				2.6	0.032		2.6	0.0275				5492.63	0.061
51.78	-0.0283		51.7	-0.0272				2.6	0.032		2.6	0.0275				5492.63	0.0606
51.81	-0.029		51.73	-0.0286				2.6	0.032		2.6	0.0268				5492.63	0.061
51.84	-0.0301		51.76	-0.0294				2.6	0.032		2.6	0.0275				5492.64	0.061
51.87	-0.0305		51.79	-0.0316				2.6	0.032		2.61	0.0275				5492.64	0.0614
51.9	-0.032		51.82	-0.0339				2.61	0.032		2.61	0.0279				5492.64	0.0614
51.93	-0.0335		51.85	-0.0353				2.61	0.032		2.61	0.0279				5492.64	0.0614
51.97	-0.0357		51.88	-0.0376				2.61	0.032		2.61	0.0279				5492.64	0.0606
52	-0.0413		51.92	-0.0406				2.61	0.032		2.61	0.0279				5492.64	0.061
52.03	0.0227		51.95	-0.0424				2.61	0.032		2.61	0.0275				5492.64	0.0614
52.06	0.0205		51.98	-0.0439				2.61	0.032		2.62	0.0275				5492.65	0.0614
52.09	0.0193		52.01	-0.0435				2.62	0.032		2.62	0.0275				5492.65	0.061
52.12	0.0179		52.04	0.0212				2.62	0.032		2.62	0.0283				5492.65	0.0606
52.15	0.0175		52.07	0.0223				2.62	0.032		2.62	0.0283				5492.65	0.061
52.18	0.0182		52.1	0.0227				2.62	0.032		2.62	0.0275				5492.65	0.061
52.22	0.0179		52.13	0.0223				2.62	0.032		2.62	0.0275				5492.65	0.061
52.25	0.0175		52.16	0.0219				2.62	0.032		2.63	0.0275				5492.65	0.061
52.28	0.0171		52.19	0.0216				2.63	0.0316		2.63	0.0275				5492.66	0.0614
52.31	0.0175		52.23	0.0212				2.63	0.032		2.63	0.0283				5492.66	0.061
52.34	0.0175		52.26	0.0212				2.63	0.032		2.63	0.0283				5492.66	0.061
52.37	0.0182		52.29	0.0205				2.63	0.032		2.63	0.0283				5492.66	0.0606
52.4	0.0186		52.32	0.0197				2.63	0.032		2.63	0.0286				5492.66	0.0606
52.43	0.0193		52.35	0.0201				2.63	0.032		2.64	0.0283				5492.66	0.061
52.46	0.0197		52.38	0.0197				2.64	0.032		2.64	0.0283				5492.66	0.061
52.5	0.0201		52.41	0.0201				2.64	0.0324		2.64	0.0275				5492.67	0.061
52.53	0.0205		52.44	0.0197				2.64	0.0324		2.64	0.0283				5492.67	0.0606
52.56	0.0205		52.48	0.0201				2.64	0.032		2.64	0.0283				5492.67	0.061
52.59	0.0212		52.51	0.0212				2.64	0.032		2.64	0.0286				5492.67	0.0606
52.62	0.0208		52.54	0.0212				2.64	0.032		2.65	0.0275				5492.67	0.0606
52.65	0.0212		52.57	0.0216				2.65	0.032		2.65	0.0279				5492.67	0.0606
52.68	0.0223		52.6	0.0216				2.65	0.032		2.65	0.0279				5492.67	0.061
52.71	0.0227		52.63	0.0219				2.65	0.0324		2.65	0.0286				5492.68	0.0606
52.74	0.0238		52.66	0.0227				2.65	0.0324		2.65	0.0286				5492.68	0.061
52.78	0.0257		52.69	0.0234				2.65	0.032		2.65	0.0286				5492.68	0.061
52.81	0.0264		52.72	0.0249				2.65	0.0324		2.65	0.0286				5492.68	0.0603
52.84	0.0264		52.75	0.0275				2.66	0.0324		2.66	0.0286				5492.68	0.061
52.87	0.0279		52.79	0.0275				2.66	0.0327		2.66	0.029				5492.68	0.0603
52.9	0.0286		52.82	0.0294				2.66	0.0327		2.66	0.029				5492.69	0.0603
52.93	0.0309		52.85	0.0316				2.66	0.032		2.66	0.0286				5492.69	0.061
52.96	0.0331		52.88	0.0335				2.66	0.0324		2.66	0.0286				5492.69	0.061
53	0.0365		52.91	0.0372				2.66	0.0324		2.66	0.0286				5492.69	0.061
53.03	-0.0197		52.94	0.0391				2.66	0.0327		2.67	0.029				5492.69	0.061
53.06	-0.0223		52.97	0.0413				2.67	0.0327		2.67	0.0286				5492.69	0.061
53.09	-0.0219		53.01	0.042				2.67	0.0324		2.67	0.029				5492.69	0.0606
53.12	-0.0208		53.03	-0.0234				2.67	0.0324		2.67	0.0286				5492.7	0.0603
53.15	-0.0193		53.07	-0.0275				2.67	0.0324		2.67	0.029				5492.7	0.0606
53.18	-0.019		53.1	-0.0283				2.67	0.0324		2.67	0.029				5492.7	0.0606
53.21	-0.019		53.13	-0.029				2.67	0.0324		2.67	0.029				5492.7	0.0606
53.24	-0.0186		53.16	-0.0283				2.68	0.0324		2.68	0.029				5492.7	0.061
53.27	-0.0186		53.19	-0.0272				2.68	0.0324		2.68	0.029				5492.7	0.061
53.31	-0.019		53.22	-0.026				2.68	0.0327		2.68	0.0294				5492.71	0.061
53.33	-0.019		53.25	-0.0253				2.68	0.0327		2.68	0.0294				5492.71	0.0606
53.37	-0.019		53.28	-0.0246				2.68	0.0327		2.68	0.0294				5492.71	0.0614
53.4	-0.0193		53.31	-0.0231				2.68	0.0327		2.68	0.0294				5492.71	0.0614
53.43	-0.0201		53.34	-0.0227				2.68	0.0327		2.69	0.0294				5492.71	0.0606
53.46	-0.0208		53.37	-0.0223				2.69	0.0324		2.69	0.0294				5492.71	0.0614
53.49	-0.0219		53.4	-0.0223				2.69	0.0331		2.69	0.0294				5492.72	0.061
53.52	-0.0219		53.43	-0.0219				2.69	0.0327		2.69	0.0294				5492.72	0.061
53.55	-0.0227		53.47	-0.0223				2.69	0.0331		2.69	0.0294				5492.72	0.0606
53.58	-0.0227		53.5	-0.0223				2.69	0.0331		2.69	0.0294				5492.72	0.0603
53.61	-0.0234		53.53	-0.0227				2.69	0.0331		2.69	0.0294				5492.72	0.0603
53.64	-0.0242		53.56	-0.0238				2.7	0.0324		2.7	0.0294				5492.72	0.0606
53.68	-0.0257		53.59	-0.0246				2.7	0.0335		2.7	0.0298				5492.73	0.061
53.71	-0.0268		53.62	-0.0249				2.7	0.0324		2.7	0.0298				5492.73	0.0606
53.74	-0.0275		53.65	-0.026				2.7	0.0327		2.7	0.0298				5492.73	0.061
53.77	-0.0279		53.69	-0.0264				2.7	0.0327		2.7	0.0298				5492.73	0.061
53.81	-0.0283		53.72	-0.0275				2.7	0.0327		2.7	0.0298				5492.73	0.061
53.84	-0.029		53.75	-0.0294				2.7	0.0324		2.71	0.0301				5492.73	0.0606
53.87	-0.0298		53.78	-0.0301				2.71	0.0339		2.71	0.0301				5492.74	0.0606
53.9	-0.0313		53.82	-0.0331				2.71	0.0331		2.71	0.0298				5492.74	0.061
53.93	-0.0335		53.85	-0.0339				2.71	0.0327		2.71	0.0298				5492.74	0.061
53.96	-0.035		53.88	-0.0368				2.71	0.0327		2.71	0.0298				5492.74	0.061
54	-0.0409		53.91	-0.0398				2.71	0.0327		2.71	0.0298				5492.74	0.0606
54.02	0.0223		53.94	-0.042				2.71	0.0331		2.71	0.0298				5492.74	0.0606
54.05	0.0201		53.97	-0.0435				2.72	0.0327		2.72	0.0301				5492.75	0.0606
54.09	0.0193		54	-0.0443				2.72	0.0335		2.72	0.0301				5492.75	0.061
54.12	0.0179		54.03	0.0208				2.72	0.0339		2.72	0.0301				5492.75	0.0614
54.15	0.0175		54.06	0.0223				2.72	0.0339		2.72	0.0301				5492.75	0.0606
54.18	0.0175		54.09	0.0223				2.72	0.0339		2.72	0.0301				5492.75	0.061
54.21	0.0175		54.13	0.0223				2.72	0.0335		2.72	0.0301				5492.75	0.061
54.24	0.0171		54.16	0.0216				2.72	0.0331		2.73	0.0301				5492.76	0.0614
54.27	0.0175		54.19	0.0216				2.73	0.0335		2.73	0.0305				5492.76	0.061
54.3	0.0171		54.22	0.0212				2.73	0.0335		2.73	0.0305				5492.76	0.061
54.33	0.0175		54.25	0.0208				2.73	0.0339		2.73	0.0305				5492.76	0.0614
54.37	0.0182		54.28	0.0205				2.73	0.0335		2.73	0.0305				5492.76	0.0614
54.4	0.019		54.31	0.0205				2.73	0.0339		2.73	0.0305				5492.76	0.061
54.43	0.0193		54.34	0.0201				2.73	0.0339		2.73	0.0305				5492.77	0.0614
54.46	0.0197		54.37	0.0201				2.74	0.0331		2.74	0.0309				5492.77	0.0618
54.49	0.0201		54.41	0.0201				2.74	0.0335		2.74	0.0309				5492.77	0.0614
54.52	0.0201		54.44	0.0205				2.74	0.0339		2.74	0.0305				5492.77	0.0614
54.55	0.0205		54.47	0.0208				2.74	0.0342		2.74	0.0309				5492.77	0.0618
54.59	0.0208		54.5	0.0208				2.74	0.0339		2.74	0.0309				5492.77	0.0618
54.62	0.0208		54.53	0.0212				2.74	0.0342		2.74	0.0305				5492.77	0.0621
54.65	0.0216		54.56	0.0212				2.74	0.0339		2.74	0.0313				5492.78	0.0618
54.68	0.0219		54.6	0.0216				2.75	0.0339		2.75	0.0313				5492.78	0.0621
54.71	0.0227		54.63	0.0219				2.75	0.0335		2.75	0.0313				5492.78	0.0621
54.74	0.0238		54.66	0.0223				2.75	0.0335		2.75	0.0313				5492.78	0.0621
54.77	0.0257		54.69	0.0238				2.75	0.0342		2.75	0.0309				5492.78	0.0621
54.8	0.0268		54.72	0.0253				2.75	0.0339		2.75	0.0309				5492.78	0.0621
54.83	0.0272		54.75	0.0264				2.75	0.0342		2.75	0.0313				5492.79	0.0625
54.87	0.0275		54.78	0.0275				2.75	0.0342		2.75	0.0309				5492.79	0.0625
54.9	0.0286		54.81	0.0294				2.76	0.0339		2.76	0.0313				5492.79	0.0625
54.93	0.0305		54.84	0.0316				2.76	0.0335		2.76	0.0313				5492.79	0.0629
54.96	0.0331		54.87	0.0346				2.76	0.0335		2.76	0.0313				5492.79	0.0625
54.99	0.0361		54.91	0.0368				2.76	0.0339		2.76	0.0316				5492.79	0.0629
55.02	-0.0186		54.94	0.0391				2.76	0.0335		2.76	0.0316				5492.8	0.0629
55.06	-0.0219		54.97	0.0413				2.76	0.0335		2.76	0.0316				5492.8	0.0629
55.09	-0.0219		55	0.0435				2.76	0.0335		2.77	0.0316				5492.8	0.0629
55.12	-0.0205		55.03	-0.0223				2.77	0.0342		2.77	0.032				5492.8	0.0629
55.15	-0.0197		55.06	-0.0272				2.77	0.0342		2.77	0.0316				5492.8	0.0632
55.18	-0.019		55.09	-0.0286				2.77	0.0335		2.77	0.0316				5492.8	0.0632
55.21	-0.019		55.13	-0.0286				2.77	0.0335		2.77	0.0316				5492.81	0.0632
55.24	-0.0186		55.16	-0.0279				2.77	0.0335		2.77	0.0316				5492.81	0.0629
55.28	-0.0186		55.19	-0.0272				2.77	0.0335		2.78	0.032				5492.81	0.0629
55.31	-0.019		55.22	-0.026				2.78	0.0335		2.78	0.032				5492.81	0.0629
55.34	-0.019		55.25	-0.0253				2.78	0.0335		2.78	0.032				5492.81	0.0632
55.37	-0.019		55.28	-0.0242				2.78	0.0342		2.78	0.0324				5492.81	0.0632
55.4	-0.0201		55.32	-0.0234				2.78	0.0342		2.78	0.0324				5492.82	0.0632
55.44	-0.0212		55.35	-0.0227				2.78	0.0342		2.78	0.0324				5492.82	0.0632
55.47	-0.0212		55.38	-0.0227				2.78	0.0335		2.79	0.0327				5492.82	0.0632
55.5	-0.0219		55.41	-0.0223				2.79	0.0335		2.79	0.0324				5492.82	0.0632
55.53	-0.0227		55.44	-0.0219				2.79	0.0342		2.79	0.0324				5492.82	0.0632
55.56	-0.0223		55.48	-0.0223				2.79	0.0339		2.79	0.0327				5492.82	0.0632
55.59	-0.0231		55.51	-0.0227				2.79	0.0335		2.79	0.0327				5492.82	0.0636
55.62	-0.0238		55.54	-0.0231				2.79	0.0335		2.79	0.0327				5492.83	0.0636
55.65	-0.0246		55.57	-0.0238				2.79	0.0342		2.79	0.0331				5492.83	0.0632
55.69	-0.0257		55.6	-0.0253				2.79	0.0339		2.8	0.0331				5492.83	0.0632
55.72	-0.0268		55.63	-0.0257				2.8	0.0339		2.8	0.0331				5492.83	0.0636
55.75	-0.0279		55.66	-0.026				2.8	0.0339		2.8	0.0331				5492.83	0.0636
55.78	-0.0279		55.69	-0.0272				2.8	0.0339		2.8	0.0331				5492.83	0.0636
55.81	-0.029		55.72	-0.0283				2.8	0.0339		2.8	0.0331				5492.84	0.0632
55.84	-0.0298		55.76	-0.029				2.8	0.0342		2.8	0.0331				5492.84	0.0636
55.88	-0.0305		55.79	-0.0313				2.8	0.0342		2.81	0.0331				5492.84	0.0632
55.91	-0.032		55.82	-0.0335				2.81	0.0342		2.81	0.0331				5492.84	0.064
55.94	-0.0339		55.85	-0.0353				2.81	0.0342		2.81	0.0331				5492.84	0.064
55.97	-0.0365		55.88	-0.0379				2.81	0.0342		2.81	0.0331				5492.84	0.0636
56	-0.0413		55.91	-0.0406				2.81	0.0342		2.81	0.0331				5492.85	0.0636
56.03	0.0242		55.95	-0.0424				2.81	0.0342		2.81	0.0331				5492.85	0.0636
56.06	0.0205		55.98	-0.0443				2.81	0.0342		2.82	0.0331				5492.85	0.064
56.09	0.0197		56.01	-0.0446				2.82	0.0342		2.82	0.0331				5492.85	0.0636
56.12	0.0182		56.03	0.0216				2.82	0.0342		2.82	0.0335				5492.85	0.064
56.15	0.0179		56.06	0.0231				2.82	0.0339		2.82	0.0335				5492.85	0.064
56.18	0.0175		56.09	0.0231				2.82	0.0339		2.82	0.0335				5492.86	0.064
56.21	0.0175		56.12	0.0227				2.82	0.0342		2.82	0.0339				5492.86	0.0636
56.24	0.0171		56.15	0.0223				2.82	0.0342		2.82	0.0339				5492.86	0.0647
56.27	0.0179		56.19	0.0219				2.83	0.0342		2.83	0.0339				5492.86	0.064
56.3	0.0175		56.22	0.0219				2.83	0.0342		2.83	0.0339				5492.86	0.064
56.34	0.0179		56.25	0.0212				2.83	0.0342		2.83	0.0342				5492.86	0.0651
56.37	0.0186		56.28	0.0212				2.83	0.0339		2.83	0.0342				5492.87	0.064
56.39	0.019		56.31	0.0208				2.83	0.0339		2.83	0.0346				5492.87	0.0647
56.43	0.0193		56.34	0.0205				2.83	0.0335		2.83	0.0346				5492.87	0.064
56.46	0.0197		56.37	0.0208				2.83	0.0339		2.84	0.0339				5492.87	0.064
56.49	0.0201		56.4	0.0208				2.84	0.0342		2.84	0.0342				5492.87	0.0647
56.52	0.0201		56.43	0.0208				2.84	0.0342		2.84	0.035				5492.87	0.0647
56.55	0.0208		56.46	0.0208				2.84	0.0339		2.84	0.0342				5492.88	0.0651
56.58	0.0208		56.49	0.0212				2.84	0.0335		2.84	0.035				5492.88	0.0644
56.61	0.0208		56.53	0.0212				2.84	0.0342		2.84	0.035				5492.88	0.0644
56.65	0.0216		56.56	0.0216				2.84	0.0342		2.85	0.0342				5492.88	0.0651
56.68	0.0223		56.59	0.0216				2.85	0.0342		2.85	0.0346				5492.88	0.0651
56.71	0.0227		56.62	0.0223				2.85	0.0342		2.85	0.035				5492.88	0.064
56.74	0.0242		56.65	0.0231				2.85	0.0342		2.85	0.035				5492.88	0.064
56.77	0.0257		56.68	0.0234				2.85	0.0342		2.85	0.035				5492.89	0.064
56.81	0.026		56.71	0.0257				2.85	0.0339		2.85	0.0353				5492.89	0.064
56.84	0.0272		56.75	0.0268				2.85	0.0346		2.85	0.0353				5492.89	0.0651
56.87	0.0279		56.78	0.0283				2.86	0.0339		2.86	0.0353				5492.89	0.064
56.9	0.029		56.81	0.0298				2.86	0.0335		2.86	0.0353				5492.89	0.064
56.93	0.0309		56.84	0.0316				2.86	0.0339		2.86	0.0353				5492.89	0.064
56.96	0.0331		56.87	0.0339				2.86	0.0342		2.86	0.035				5492.9	0.064
56.99	0.0361		56.91	0.0368				2.86	0.0339		2.86	0.035				5492.9	0.0647
57.02	-0.0167		56.94	0.0391				2.86	0.0339		2.86	0.035				5492.9	0.0647
57.05	-0.0227		56.97	0.0413				2.86	0.0339		2.87	0.0353				5492.9	0.0647
57.08	-0.0219		57	0.0428				2.87	0.0339		2.87	0.0353				5492.9	0.0647
57.12	-0.0208		57.03	-0.0212				2.87	0.0339		2.87	0.0357				5492.9	0.0644
57.15	-0.0193		57.06	-0.0264				2.87	0.0342		2.87	0.0361				5492.91	0.0647
57.18	-0.019		57.09	-0.0286				2.87	0.0342		2.87	0.0361				5492.91	0.0644
57.21	-0.0186		57.12	-0.0286				2.87	0.0339		2.87	0.0361				5492.91	0.0647
57.24	-0.019		57.15	-0.0283				2.87	0.0335		2.88	0.0365				5492.91	0.0647
57.27	-0.0186		57.18	-0.0272				2.88	0.0342		2.88	0.0365				5492.91	0.0647
57.3	-0.0186		57.22	-0.026				2.88	0.0339		2.88	0.0365				5492.91	0.0647
57.33	-0.019		57.25	-0.0249				2.88	0.0342		2.88	0.0368				5492.91	0.0647
57.36	-0.019		57.28	-0.0246				2.88	0.0342		2.88	0.0368				5492.92	0.0647
57.4	-0.0193		57.31	-0.0234				2.88	0.0339		2.88	0.0368				5492.92	0.0647
57.43	-0.0201		57.34	-0.0223				2.88	0.0339		2.88	0.0372				5492.92	0.0644
57.46	-0.0212		57.37	-0.0223				2.88	0.0342		2.89	0.0372				5492.92	0.0644
57.49	-0.0216		57.4	-0.0223				2.89	0.0342		2.89	0.0376				5492.92	0.0644
57.52	-0.0219		57.44	-0.0223				2.89	0.0335		2.89	0.0372				5492.92	0.0647
57.56	-0.0227		57.47	-0.0223				2.89	0.0339		2.89	0.0372				5492.93	0.0647
57.59	-0.0227		57.5	-0.0223				2.89	0.0342		2.89	0.0376				5492.93	0.0644
57.62	-0.0231		57.53	-0.0231				2.89	0.0342		2.89	0.0379				5492.93	0.0651
57.65	-0.0242		57.56	-0.0234				2.89	0.0342		2.9	0.0379				5492.93	0.0655
57.68	-0.0257		57.59	-0.0246				2.9	0.0342		2.9	0.0379				5492.93	0.0647
57.71	-0.0264		57.63	-0.0249				2.9	0.0335		2.9	0.0379				5492.93	0.0644
57.75	-0.0275		57.66	-0.026				2.9	0.0335		2.9	0.0383				5492.94	0.0644
57.78	-0.0279		57.69	-0.0264				2.9	0.0342		2.9	0.0383				5492.94	0.0651
57.81	-0.029		57.72	-0.0275				2.9	0.0335		2.9	0.0383				5492.94	0.0651
57.84	-0.0294		57.75	-0.029				2.9	0.0335		2.9	0.0387				5492.94	0.0644
57.87	-0.0305		57.78	-0.0301				2.91	0.0342		2.91	0.0383				5492.94	0.0651
57.9	-0.0316		57.81	-0.0331				2.91	0.0335		2.91	0.0387				5492.94	0.0644
57.93	-0.0339		57.84	-0.0339				2.91	0.0335		2.91	0.0387				5492.95	0.0651
57.96	-0.035		57.88	-0.0361				2.91	0.0335		2.91	0.0391				5492.95	0.0651
57.99	-0.0409		57.91	-0.0406				2.91	0.0342		2.91	0.0391				5492.95	0.0651
58.02	0.0223		57.94	-0.042				2.91	0.0342		2.91	0.0387				5492.95	0.0644
58.05	0.0201		57.97	-0.0435				2.91	0.0335		2.92	0.0391				5492.95	0.0644
58.08	0.0197		58	-0.0446				2.92	0.0342		2.92	0.0391				5492.95	0.0644
58.12	0.019		58.03	0.0205				2.92	0.0335		2.92	0.0391				5492.96	0.0644
58.15	0.0179		58.06	0.0223				2.92	0.0342		2.92	0.0391				5492.96	0.0644
58.18	0.0171		58.09	0.0231				2.92	0.0335		2.92	0.0391				5492.96	0.0644
58.21	0.0175		58.12	0.0227				2.92	0.0335		2.92	0.0391				5492.96	0.0651
58.24	0.0175		58.15	0.0223				2.92	0.0342		2.92	0.0394				5492.96	0.0644
58.27	0.0175		58.19	0.0219				2.93	0.0342		2.93	0.0394				5492.96	0.0651
58.3	0.0179		58.22	0.0216				2.93	0.0342		2.93	0.0391				5492.97	0.0644
58.33	0.0182		58.25	0.0216				2.93	0.0335		2.93	0.0394				5492.97	0.0647
58.37	0.0182		58.28	0.0212				2.93	0.0335		2.93	0.0394				5492.97	0.0644
58.4	0.0193		58.31	0.0212				2.93	0.0335		2.93	0.0391				5492.97	0.0647
58.43	0.0193		58.34	0.0208				2.93	0.0335		2.93	0.0391				5492.97	0.0655
58.46	0.0193		58.37	0.0205				2.93	0.0335		2.94	0.0394				5492.97	0.0644
58.49	0.0201		58.4	0.0205				2.94	0.0335		2.94	0.0394				5492.98	0.0644
58.52	0.0205		58.43	0.0208				2.94	0.0342		2.94	0.0398				5492.98	0.0644
58.55	0.0205		58.46	0.0208				2.94	0.0342		2.94	0.0398				5492.98	0.0644
58.58	0.0208		58.5	0.0212				2.94	0.0342		2.94	0.0398				5492.98	0.0651
58.62	0.0208		58.53	0.0212				2.94	0.0335		2.94	0.0402				5492.98	0.0647
58.65	0.0216		58.56	0.0212				2.94	0.0335		2.95	0.0402				5492.98	0.0647
58.68	0.0219		58.59	0.0219				2.95	0.0339		2.95	0.0398				5492.98	0.0644
58.71	0.0223		58.62	0.0223				2.95	0.0335		2.95	0.0402				5492.99	0.0644
58.74	0.0242		58.65	0.0231				2.95	0.0335		2.95	0.0402				5492.99	0.0647
58.77	0.0249		58.68	0.0238				2.95	0.0335		2.95	0.0402				5492.99	0.0655
58.8	0.026		58.71	0.0253				2.95	0.0335		2.95	0.0413				5492.99	0.0655
58.83	0.0268		58.75	0.0268				2.95	0.0335		2.95	0.0402				5492.99	0.0644
58.87	0.0272		58.78	0.0283				2.95	0.0335		2.96	0.0409				5492.99	0.0655
58.9	0.029		58.81	0.0294				2.96	0.0339		2.96	0.0409				5493	0.0655
58.93	0.0309		58.84	0.0313				2.96	0.0339		2.96	0.0409				5493	-0.0346
58.96	0.0324		58.87	0.0335				2.96	0.0335		2.96	0.0409				5493	-0.0346
58.99	0.0357		58.9	0.0368				2.96	0.0335		2.96	0.0409				5493	-0.0353
59.02	-0.0167		58.94	0.0391				2.96	0.0335		2.96	0.0413				5493	-0.0365
59.05	-0.0231		58.97	0.0409				2.96	0.0335		2.97	0.0413				5493	-0.0372
59.08	-0.0223		59	0.0432				2.97	0.0339		2.97	0.0413				5493	-0.0383
59.11	-0.0208		59.02	-0.0208				2.97	0.0331		2.97	0.0413				5493.01	-0.0387
59.14	-0.0193		59.05	-0.0264				2.97	0.0335		2.97	0.0413				5493.01	-0.0391
59.17	-0.019		59.09	-0.0283				2.97	0.0331		2.97	0.0413				5493.01	-0.0406
59.2	-0.0186		59.12	-0.0286				2.97	0.0331		2.97	0.0413				5493.01	-0.0398
59.24	-0.0186		59.15	-0.0283				2.97	0.0335		2.98	0.0413				5493.01	-0.0409
59.27	-0.0186		59.18	-0.0275				2.98	0.0339		2.98	0.0413				5493.01	-0.0409
59.3	-0.0186		59.21	-0.0264				2.98	0.0339		2.98	0.0413				5493.01	-0.0413
59.33	-0.019		59.24	-0.0257				2.98	0.0339		2.98	0.0413				5493.02	-0.0417
59.36	-0.019		59.27	-0.0249				2.98	0.0331		2.98	0.0413				5493.02	-0.0424
59.39	-0.0197		59.3	-0.0227				2.98	0.0331		2.98	0.0409				5493.02	-0.0428
59.42	-0.0201		59.33	-0.0227				2.98	0.0339		2.98	0.0413				5493.02	-0.0435
59.45	-0.0208		59.37	-0.0227				2.99	0.0335		2.99	0.0409				5493.02	-0.0443
59.48	-0.0219		59.4	-0.0227				2.99	0.0339		2.99	0.0409				5493.02	-0.0443
59.52	-0.0219		59.43	-0.0227				2.99	0.0331		2.99	0.0409				5493.02	-0.0443
59.55	-0.0219		59.46	-0.0223				2.99	0.0335		2.99	0.0409				5493.03	-0.0443
59.58	-0.0223		59.49	-0.0227				2.99	0.0339		2.99	0.0409				5493.03	-0.0446
59.61	-0.0234		59.52	-0.0231				2.99	0.0339		2.99	0.0409				5493.03	-0.0454
59.64	-0.0242		59.55	-0.0234				2.99	0.0331		3	0.0409				5493.03	-0.0446
59.67	-0.0249		59.58	-0.0238				3	0.0339		3	0.0413				5493.03	-0.0458
59.71	-0.026		59.62	-0.0249				3	0.0339		3	0.0413				5493.03	-0.0454
59.74	-0.0275		59.65	-0.026				3	0.0339		3	0.0413				5493.04	-0.0458
59.77	-0.0279		59.68	-0.0264				3	0.0331		3	0.0413				5493.04	-0.0461
59.8	-0.0286		59.71	-0.0275				3	-0.0126		3	-0.0201				5493.04	-0.0458
59.83	-0.0294		59.74	-0.0286				3	-0.0126		3	-0.0201				5493.04	-0.0469
59.86	-0.0305		59.77	-0.0298				3	-0.013		3	-0.0208				5493.04	-0.0472
59.9	-0.0313		59.81	-0.032				3.01	-0.016		3.01	-0.0208				5493.04	-0.0465
59.93	-0.0335		59.84	-0.0331				3.01	-0.0167		3.01	-0.0223				5493.05	-0.0465
59.96	-0.0346		59.87	-0.0365				3.01	-0.0171		3.01	-0.0227				5493.05	-0.0469
59.99	-0.0394		59.9	-0.0391				3.01	-0.0171		3.01	-0.0234				5493.05	-0.048
60.02	0.0208		59.93	-0.0417				3.01	-0.0171		3.01	-0.0234				5493.05	-0.0476
60.05	0.0208		59.96	-0.0432				3.01	-0.0179		3.01	-0.0249				5493.05	-0.0484
60.08	0.0197		59.99	-0.0446				3.02	-0.0182		3.02	-0.0249				5493.05	-0.0484
60.11	0.0186		60.02	0.0179				3.02	-0.0182		3.02	-0.0257				5493.06	-0.0484
60.15	0.0182		60.05	0.0223				3.02	-0.0186		3.02	-0.026				5493.06	-0.0484
60.18	0.0175		60.08	0.0234				3.02	-0.0186		3.02	-0.026				5493.06	-0.0484
60.21	0.0175		60.12	0.0234				3.02	-0.019		3.02	-0.026				5493.06	-0.0487
60.24	0.0175		60.15	0.0231				3.02	-0.019		3.02	-0.026				5493.06	-0.0484
60.27	0.0175		60.18	0.0223				3.02	-0.0193		3.02	-0.0264				5493.06	-0.0484
60.3	0.0175		60.21	0.0216				3.03	-0.0193		3.03	-0.0264				5493.06	-0.0491
60.33	0.0179		60.24	0.0216				3.03	-0.0197		3.03	-0.0264				5493.07	-0.0487
60.36	0.0186		60.27	0.0212				3.03	-0.0197		3.03	-0.0272				5493.07	-0.0487
60.39	0.0193		60.3	0.0212				3.03	-0.0201		3.03	-0.0272				5493.07	-0.0491
60.42	0.019		60.33	0.0208				3.03	-0.0205		3.03	-0.0275				5493.07	-0.0495
60.45	0.0193		60.36	0.0205				3.03	-0.0205		3.03	-0.0275				5493.07	-0.0495
60.48	0.0201		60.39	0.0208				3.03	-0.0208		3.03	-0.0275				5493.07	-0.0499
60.52	0.0201		60.42	0.0208				3.04	-0.0208		3.04	-0.0275				5493.07	-0.0499
60.55	0.0205		60.46	0.0212				3.04	-0.0212		3.04	-0.0279				5493.08	-0.0502
60.58	0.0205		60.49	0.0212				3.04	-0.0208		3.04	-0.0279				5493.08	-0.0506
60.61	0.0208		60.52	0.0212				3.04	-0.0208		3.04	-0.0283				5493.08	-0.0513
60.64	0.0212		60.55	0.0216				3.04	-0.0212		3.04	-0.0283				5493.08	-0.0513
60.67	0.0216		60.58	0.0216				3.04	-0.0212		3.04	-0.0283				5493.08	-0.0513
60.7	0.0223		60.61	0.0223				3.05	-0.0212		3.05	-0.0286				5493.08	-0.0513
60.74	0.0231		60.64	0.0227				3.05	-0.0219		3.05	-0.0286				5493.08	-0.0513
60.77	0.0246		60.67	0.0238				3.05	-0.0219		3.05	-0.0286				5493.09	-0.0513
60.8	0.0257		60.71	0.0253				3.05	-0.0216		3.05	-0.0286				5493.09	-0.0517
60.83	0.0268		60.74	0.0268				3.05	-0.0223		3.05	-0.0286				5493.09	-0.0517
60.87	0.0279		60.77	0.0275				3.05	-0.0223		3.05	-0.0286				5493.09	-0.0517
60.9	0.029		60.8	0.0294				3.06	-0.0223		3.06	-0.029				5493.09	-0.0521
60.93	0.0309		60.84	0.0313				3.06	-0.0219		3.06	-0.0286				5493.09	-0.0521
60.96	0.0327		60.87	0.0331				3.06	-0.0223		3.06	-0.029				5493.09	-0.0517
61	0.0365		60.9	0.0368				3.06	-0.0219		3.06	-0.0286				5493.1	-0.0517
61.03	-0.0197		60.93	0.0391				3.06	-0.0223		3.06	-0.029				5493.1	-0.0521
61.06	-0.0227		60.97	0.0413				3.06	-0.0219		3.06	-0.029				5493.1	-0.0525
61.09	-0.0219		61	0.0428				3.07	-0.0219		3.07	-0.029				5493.1	-0.0525
61.12	-0.0205		61.03	-0.0219				3.07	-0.0227		3.07	-0.0294				5493.1	-0.0525
61.15	-0.0193		61.06	-0.0264				3.07	-0.0223		3.07	-0.0294				5493.1	-0.0525
61.18	-0.019		61.09	-0.0286				3.07	-0.0223		3.07	-0.029				5493.11	-0.0525
61.21	-0.0186		61.12	-0.0286				3.07	-0.0223		3.07	-0.029				5493.11	-0.0525
61.24	-0.019		61.15	-0.0283				3.07	-0.0223		3.07	-0.0294				5493.11	-0.0525
61.28	-0.019		61.18	-0.0272				3.07	-0.0223		3.07	-0.0294				5493.11	-0.0525
61.31	-0.0186		61.21	-0.026				3.08	-0.0227		3.08	-0.029				5493.11	-0.0525
61.34	-0.019		61.24	-0.0253				3.08	-0.0219		3.08	-0.0298				5493.11	-0.0525
61.37	-0.019		61.28	-0.0246				3.08	-0.0219		3.08	-0.0298				5493.12	-0.0525
61.4	-0.0197		61.31	-0.0227				3.08	-0.0227		3.08	-0.0294				5493.12	-0.0525
61.44	-0.0201		61.34	-0.0231				3.08	-0.0219		3.08	-0.0294				5493.12	-0.0525
61.47	-0.0216		61.37	-0.0227				3.08	-0.0223		3.08	-0.0294				5493.12	-0.0525
61.5	-0.0219		61.41	-0.0227				3.09	-0.0219		3.09	-0.0294				5493.12	-0.0525
61.53	-0.0227		61.44	-0.0227				3.09	-0.0223		3.09	-0.029				5493.12	-0.0525
61.56	-0.0227		61.47	-0.0227				3.09	-0.0219		3.09	-0.0294				5493.13	-0.0528
61.6	-0.0231		61.5	-0.0227				3.09	-0.0219		3.09	-0.0298				5493.13	-0.0525
61.63	-0.0238		61.53	-0.0234				3.09	-0.0223		3.09	-0.0294				5493.13	-0.0525
61.66	-0.0249		61.56	-0.0238				3.09	-0.0227		3.09	-0.0298				5493.13	-0.0528
61.7	-0.0257		61.6	-0.0242				3.1	-0.0219		3.09	-0.0294				5493.13	-0.0528
61.73	-0.0268		61.63	-0.0257				3.1	-0.0219		3.1	-0.0294				5493.13	-0.0532
61.76	-0.0279		61.66	-0.026				3.1	-0.0219		3.1	-0.0294				5493.14	-0.0532
61.79	-0.0286		61.7	-0.0272				3.1	-0.0227		3.1	-0.029				5493.14	-0.0525
61.82	-0.029		61.73	-0.0283				3.1	-0.0219		3.1	-0.0294				5493.14	-0.0525
61.85	-0.0301		61.76	-0.0294				3.1	-0.0219		3.1	-0.029				5493.14	-0.0528
61.89	-0.0313		61.79	-0.0313				3.1	-0.0227		3.1	-0.029				5493.14	-0.0528
61.92	-0.0335		61.82	-0.0331				3.11	-0.0219		3.11	-0.0286				5493.14	-0.0532
61.95	-0.0342		61.86	-0.0353				3.11	-0.0219		3.11	-0.0286				5493.14	-0.0539
61.98	-0.0387		61.89	-0.0383				3.11	-0.0223		3.11	-0.0286				5493.15	-0.0539
62.02	-0.0446		61.92	-0.0409				3.11	-0.0227		3.11	-0.0286				5493.15	-0.0528
62.05	0.0212		61.95	-0.0432				3.11	-0.0227		3.11	-0.0286				5493.15	-0.0539
62.08	0.0201		61.99	-0.045				3.11	-0.0227		3.11	-0.029				5493.15	-0.0539
62.11	0.019		62.02	-0.0446				3.11	-0.0223		3.11	-0.029				5493.15	-0.0539
62.13	0.0179		62.04	0.0223				3.12	-0.0219		3.12	-0.0286				5493.15	-0.0532
62.17	0.0175		62.08	0.0234				3.12	-0.0223		3.12	-0.0286				5493.16	-0.0532
62.2	0.0179		62.1	0.0238				3.12	-0.0223		3.12	-0.0286				5493.16	-0.0532
62.23	0.0179		62.13	0.0234				3.12	-0.0223		3.12	-0.0286				5493.16	-0.0539
62.26	0.0171		62.17	0.0231				3.12	-0.0227		3.12	-0.029				5493.16	-0.0539
62.3	0.0175		62.2	0.0219				3.12	-0.0227		3.12	-0.029				5493.16	-0.0539
62.33	0.0175		62.23	0.0216				3.13	-0.0231		3.13	-0.0286				5493.16	-0.0539
62.36	0.0179		62.26	0.0212				3.13	-0.0231		3.13	-0.0286				5493.17	-0.0543
62.39	0.0186		62.3	0.0216				3.13	-0.0231		3.13	-0.0286				5493.17	-0.0547
[truncated: 192,091 more rows]

## Sheet: Figure 5f
	Liquid electrolyte	HA gel electrolyte
Cycle number	Coulombic efficiency (%)
1	92.73	95.58
2	95.11	95.86
3	95.98	96.25
4	96.62	96.25
5	96.84	96.11
6	97	96.25
7	97.09	96.58
8	97.14	96.64
9	97.25	96.73
10	97.26	96.81
11	97.25	97.17
12	97.32	97.25
13	97.4	97.36
14	97.51	97.64
15	97.46	98
16	97.62	97.97
17	97.57	98.25
18	97.65	98.59
19	97.71	98.92
20	97.65	98.81
21	97.75	98.86
22	97.84	99
23	97.76	98.81
24	97.79	99
25	97.81	98.97
26	97.81	99.06
27	97.92	99.14
28	97.87	99.06
29	97.93	99.08
30	97.98	99.19
31	97.87	99.05
32	97.95	99.14
33	97.93	99.22
34	97.92	99.17
35	97.86	99.17
36	98.06	99.2
37	98.01	99.16
38	98.06	99.25
39	98.03	99.25
40	97.92	99.11
41	97.96	99.25
42	97.98	99.25
43	97.94	99.17
44	97.95	99.25
45	98.06	99.23
46	97.9	99.19
47	97.92	99.23
48	97.95	99.36
49	97.95	99.22
50	98.04	99.28
51	97.95	99.33
52	97.81	99.31
53	97.81	99.31
54	97.73	99.33
55	97.73	99.33
56	97.86	99.3
57	97.81	99.33
58	97.62	99.34
59	97.84	99.03
60	97.7	99.11
61	97.7	99.56
62	97.7	99.86
63	97.64	99.53
64	97.56	99.33
65	97.67	99.28
66	97.75	99.36
67	97.75	99.28
68	97.73	99.27
69	97.7	99.61
70	97.72	99.47
71	97.76	99.42
72	97.5	99.47
73	97.56	99.5
74	97.69	99.72
75	97.61	99.33
76	97.63	99.5
77	97.45	99.3
78	97.17	99.61
79	97.53	99.5
80	97.39	99.75
81	97.28	99.44
82	97.36	99.33
83	97.34	99.47
84	97.12	99.47
85	96.78	99.31
86	96.5	99.42
87	96.36	99.5
88	95.61	99.53
89	94.67	99.41
90	94.17	99.36
91	93.86	99.39
92	94.28	99.44
93	94.12	99.39
94	93.47	99.55
95	94.75	99.39
96	96.67	99.42
97	97.06	99.44
98	97.14	99.42
99	97.25	99.19
100	97.33	99.56
101	97.33	99.58
102	97.39	99.58
103	97.64	99.44
104	97.78	99.45
105	98	99.39
106	98	99.42
107	0.22	99.44
108	0	99.5
109	97.97	99.37
110	98.17	99.44
111	98.03	99.47
112	97.67	99.45
113	98.08	99.5
114	96.45	99.45
115	0.22	99.5
116	0.19	99.47
117	8.17	99.47
118	1.94	99.39
119	7.3	99.53
120	2.81	99.42
121	0.28	99.53
122	52.48	99.39
123	9.22	99.5
124	2.47	99.47
125	31.83	99.45
126	21.47	99.5
127	8.19	99.45
128	0.19	99.45
129	7.11	99.47
130	0.94	99.47
131	0.22	99.47
132	0.19	99.47
133	0.25	99.5
134	0.28	99.5
135	0.19	99.47
136	0.28	99.47
137	0.22	99.44
138	0.19	99.5
139	0.22	99.47
140	0.28	99.47
141	0.25	99.47
142	1.11	99.5
143	0	99.45
144	--	99.5
145	--	99.53
146	--	99.55
147	--	99.5
148	--	99.47
149	--	99.53
150	--	99.53
151	--	--
152	--	99.08
153	--	99.39
154	--	99.47
155	--	99.56
156	--	99.61
157	--	99.45
158	--	99.53
159	--	99.58
160	--	99.56
161	--	99.53
162	--	99.49
163	--	99.54
164	--	99.47
165	--	99.58
166	--	99.53
167	--	99.58
168	--	99.53
169	--	99.64
170	--	99.53
171	--	99.53
172	--	99.55
173	--	99.61
174	--	99.56
175	--	99.5
176	--	99.58
177	--	99.58
178	--	99.59
179	--	99.61
180	--	99.53
181	--	99.67
182	--	99.56
183	--	99.55
184	--	99.64
185	--	99.53
186	--	99.53
187	--	99.58
188	--	99.55
189	--	99.56
190	--	99.61
191	--	99.55
192	--	99.61
193	--	99.64
194	--	99.53
195	--	99.52
196	--	99.56
197	--	99.55
198	--	99.59
199	--	99.59
200	--	99.45
201	--	99.72
202	--	99.64
203	--	99.56
204	--	99.53
205	--	99.67
206	--	99.61
207	--	99.56
208	--	99.61
209	--	99.48
210	--	99.69
211	--	99.61
212	--	99.64
213	--	99.58
214	--	99.55
215	--	99.58
216	--	99.61
217	--	99.61
218	--	99.58
219	--	99.53
220	--	99.61
221	--	99.58
222	--	99.66
223	--	99.59
224	--	99.69
225	--	99.52
226	--	99.61
227	--	99.58
228	--	99.61
229	--	99.63
230	--	99.61
231	--	99.56
232	--	99.64
233	--	99.58
234	--	99.61
235	--	99.58
236	--	99.67
237	--	99.58
238	--	99.64
239	--	99.67
240	--	99.63
241	--	99.56
242	--	99.66
243	--	99.58
244	--	99.58
245	--	99.58
246	--	99.64
247	--	99.64
248	--	99.61
249	--	99.61
250	--	99.67
251	--	99.64
252	--	99.61
253	--	99.61
254	--	99.59
255	--	99.67
256	--	99.58
257	--	99.58
258	--	99.64
259	--	99.65
260	--	99.61
261	--	99.56
262	--	99.67
263	--	99.58
264	--	99.67
265	--	99.67
266	--	99.58
267	--	99.67
268	--	99.58
269	--	99.61
270	--	99.64
271	--	99.64
272	--	99.58
273	--	99.53
274	--	99.69
275	--	99.67
276	--	99.59
277	--	99.81
278	--	99.61
279	--	99.03
280	--	99.89
281	--	99.72
282	--	99.64
283	--	99.64
284	--	99.67
285	--	99.64
286	--	99.69
287	--	99.61
288	--	99.67
289	--	99.67
290	--	99.75
291	--	99.61
292	--	99.86
293	--	99.58
294	--	99.67
295	--	99.75
296	--	100.11
297	--	99.58
298	--	99.61
299	--	99.64
300	--	99.64
301	--	99.59
302	--	99.64
303	--	99.64
304	--	99.64
305	--	99.67
306	--	99.61
307	--	99.69
308	--	99.64
309	--	99.61
310	--	99.61
311	--	99.67
312	--	99.58
313	--	99.66
314	--	99.64
315	--	99.58
316	--	99.66
317	--	99.64
318	--	99.64
319	--	99.61
320	--	99.67
321	--	99.64
322	--	99.58
323	--	99.67
324	--	99.64
325	--	99.67
326	--	99.78
327	--	99.64
328	--	99.58
329	--	99.67
330	--	99.61
331	--	99.75
332	--	99.58
333	--	99.61
334	--	99.67
335	--	99.59
336	--	99.64
337	--	99.61
338	--	99.69
339	--	99.69
340	--	99.67
341	--	99.69
342	--	99.64
343	--	99.72
344	--	99.67
345	--	99.67
346	--	99.69
347	--	99.66
348	--	99.69
349	--	99.72
350	--	99.69
351	--	99.67
352	--	99.72
353	--	99.67
354	--	99.69
355	--	99.64
356	--	99.67
357	--	99.69
358	--	99.66
359	--	99.66
360	--	99.67
361	--	99.64
362	--	99.72
363	--	99.67
364	--	99.69
365	--	99.72
366	--	99.66
367	--	99.69
368	--	99.72
369	--	99.67
370	--	99.72
371	--	99.64
372	--	99.64
373	--	99.67
374	--	99.72
375	--	99.75
376	--	99.64
377	--	99.67
378	--	99.69
379	--	99.72
380	--	99.72
381	--	99.64
382	--	99.67
383	--	99.72
384	--	99.67
385	--	99.69
386	--	99.64
387	--	99.67
388	--	99.64
389	--	99.78
390	--	99.64
391	--	99.75
392	--	99.64
393	--	99.64
394	--	99.72
395	--	99.67
396	--	99.61
397	--	99.81
398	--	99.7
399	--	99.72
400	--	99.72
401	--	99.61
402	--	99.67
403	--	99.64
404	--	99.72
405	--	99.72
406	--	99.75
407	--	99.67
408	--	99.67
409	--	99.72
410	--	99.72
411	--	99.67
412	--	99.72
413	--	99.72
414	--	99.64
415	--	99.67
416	--	99.7
417	--	99.69
418	--	99.69
419	--	99.69
420	--	99.72
421	--	99.67
422	--	99.75
423	--	99.64
424	--	99.72
425	--	99.64
426	--	99.69
427	--	99.75
428	--	99.67
429	--	99.72
430	--	99.64
431	--	99.67
432	--	99.72
433	--	99.67
434	--	99.67
435	--	99.75
436	--	99.66
437	--	99.61
438	--	99.78
439	--	99.7
440	--	99.67
441	--	99.72
442	--	99.67
443	--	99.7
444	--	99.69
445	--	99.7
446	--	99.69
447	--	99.67
448	--	99.72
449	--	99.67
450	--	99.69
451	--	99.72
452	--	99.7
453	--	99.7
454	--	99.69
455	--	99.73
456	--	99.72
457	--	99.69
458	--	99.72
459	--	99.75
460	--	99.64
461	--	99.69
462	--	99.66
463	--	99.7
464	--	99.72
465	--	99.7
466	--	99.72
467	--	99.69
468	--	99.72
469	--	99.66
470	--	99.72
471	--	99.72
472	--	99.7
473	--	99.69
474	--	99.67
475	--	99.78
476	--	99.67
477	--	99.75
478	--	99.72
479	--	99.73
480	--	99.69
481	--	99.72
482	--	99.69
483	--	99.75
484	--	99.69
485	--	99.72
486	--	99.64
487	--	99.75
488	--	99.72
489	--	99.7
490	--	99.78
491	--	99.75
492	--	99.69
493	--	99.67
494	--	99.69
495	--	99.7
496	--	99.69
497	--	99.72
498	--	99.7
499	--	99.73
500	--	99.67
501	--	99.72
502	--	99.69
503	--	99.72
504	--	99.72
505	--	99.67
506	--	99.69
507	--	99.7
508	--	99.64
509	--	99.72
510	--	99.72
511	--	99.67
512	--	99.72
513	--	99.72
514	--	99.69
515	--	99.7
516	--	99.72
517	--	99.7
518	--	99.75
519	--	99.75
520	--	99.69
521	--	99.72
522	--	99.66
523	--	99.64
524	--	99.72
525	--	99.78
526	--	99.72
527	--	99.75
528	--	99.7
529	--	99.72
530	--	99.72
531	--	99.78
532	--	99.67
533	--	99.64
534	--	99.72
535	--	99.75
536	--	99.67
537	--	99.81
538	--	99.64
539	--	99.72
540	--	99.64
541	--	99.8
542	--	99.58
543	--	99.72
544	--	99.72
545	--	99.69
546	--	99.7
547	--	99.8
548	--	99.75
549	--	99.58
550	--	99.81
551	--	99.67
552	--	99.72
553	--	99.64
554	--	99.86
555	--	99.64
556	--	99.78
557	--	99.78
558	--	99.61
559	--	99.75
560	--	99.78
561	--	99.69
562	--	99.72
563	--	99.75
564	--	99.7
565	--	99.83
566	--	99.69
567	--	99.69
568	--	99.75
569	--	99.64
570	--	99.75
571	--	99.64
572	--	99.75
573	--	99.69
574	--	99.72
575	--	99.72
576	--	99.72
577	--	99.72
578	--	99.75
579	--	99.67
580	--	99.72
581	--	99.72
582	--	99.69
583	--	99.72
584	--	99.69
585	--	99.72
586	--	99.73
587	--	99.72
588	--	99.67
589	--	99.69
590	--	99.75
591	--	99.69
592	--	99.78
593	--	99.69
594	--	99.69
595	--	99.72
596	--	99.75
597	--	99.75
598	--	99.75
599	--	99.7
600	--	99.78
601	--	99.7
602	--	99.75
603	--	99.67
604	--	99.78
605	--	99.69
606	--	99.67
607	--	99.75
608	--	99.67
609	--	99.81
610	--	99.72
611	--	99.72
612	--	99.67
613	--	99.75
614	--	99.64
615	--	99.75
616	--	99.7
617	--	99.83
618	--	99.75
619	--	99.67
620	--	99.75
621	--	99.72
622	--	99.72
623	--	99.83
624	--	99.64
625	--	99.72
626	--	99.72
627	--	99.75
628	--	99.69
629	--	99.7
630	--	99.67
631	--	99.83
632	--	99.75
633	--	99.7
634	--	99.69
635	--	99.75
636	--	99.69
637	--	99.72
638	--	99.67
639	--	99.78
640	--	99.72
641	--	99.72
642	--	99.72
643	--	99.69
644	--	99.72
645	--	99.7
646	--	99.7
647	--	99.72
648	--	99.75
649	--	99.75
650	--	99.83
651	--	99.61
652	--	99.72
653	--	99.7
654	--	99.75
655	--	99.7
656	--	99.69
657	--	99.75
658	--	99.75
659	--	99.69
660	--	99.78
661	--	99.69
662	--	99.72
663	--	99.78
664	--	99.64
665	--	99.75
666	--	99.75
667	--	99.72
668	--	99.8
669	--	99.69
670	--	99.75
671	--	99.72
672	--	99.69
673	--	99.78
674	--	99.67
675	--	99.72
676	--	99.75
677	--	99.78
678	--	99.69
679	--	99.67
680	--	99.89
681	--	99.64
682	--	99.72
683	--	99.84
684	--	99.72
685	--	99.72
686	--	99.75
687	--	99.66
688	--	99.73
689	--	99.72
690	--	99.7
691	--	99.61
692	--	99.86
693	--	99.72
694	--	99.75
695	--	99.75
696	--	99.81
697	--	99.69
698	--	99.75
699	--	99.7
700	--	99.67
701	--	99.7
702	--	99.83
703	--	99.77
704	--	--
705	--	99.64
706	--	99.83
707	--	99.78
708	--	99.78
709	--	99.69
710	--	99.72
711	--	99.69
712	--	99.67
713	--	99.72
714	--	99.75
715	--	99.75
716	--	99.67
717	--	99.78
718	--	99.78
719	--	99.78
720	--	99.69
721	--	99.72
722	--	99.64
723	--	99.78
724	--	99.7
725	--	99.73
726	--	99.72
727	--	99.69
728	--	99.67
729	--	99.75
730	--	99.73
731	--	99.75
732	--	99.78
733	--	99.69
734	--	99.67
735	--	99.75
736	--	99.78
737	--	99.75
738	--	99.72
739	--	99.75
740	--	99.7
741	--	99.78
742	--	99.72
743	--	99.67
744	--	99.72
745	--	99.69
746	--	99.7
747	--	99.78
748	--	99.72
749	--	99.8
750	--	99.72
751	--	99.75
752	--	99.75
753	--	99.75
754	--	99.78
755	--	99.72
756	--	99.72
757	--	99.72
758	--	99.69
759	--	99.69
760	--	99.81
761	--	99.7
762	--	99.69
763	--	99.75
764	--	99.78
765	--	99.69
766	--	99.83
767	--	99.69
768	--	99.75
769	--	99.68
770	--	99.83
771	--	99.71
772	--	99.8
773	--	99.72
774	--	99.64
775	--	99.75
776	--	99.78
777	--	99.72
778	--	99.72
779	--	99.75
780	--	99.84
781	--	99.66
782	--	99.72
783	--	99.67
784	--	99.83
785	--	99.67
786	--	99.75
787	--	99.72
788	--	99.75
789	--	99.81
790	--	99.67
791	--	99.75
792	--	99.67
793	--	99.78
794	--	99.76
795	--	99.78
796	--	99.69
797	--	99.86
798	--	99.63
799	--	99.7
800	--	99.78
801	--	99.75
802	--	99.75
803	--	99.72
804	--	99.72
805	--	99.75
806	--	99.69
807	--	99.83
808	--	99.69
809	--	99.72
810	--	99.83
811	--	99.69
812	--	99.67
813	--	99.78
814	--	99.78
815	--	99.7
816	--	99.72
817	--	99.81
818	--	99.69
819	--	99.75
820	--	99.72
821	--	99.78
822	--	99.75
823	--	99.81
824	--	99.64
825	--	99.81
826	--	99.72
827	--	99.75
828	--	99.75
829	--	99.72
830	--	99.78
831	--	99.8
832	--	99.81
833	--	99.67
834	--	99.72
835	--	99.78
836	--	99.72
837	--	99.67
838	--	99.75
839	--	99.83
840	--	99.67
841	--	99.67
842	--	99.75
843	--	99.78
844	--	99.72
845	--	99.69
846	--	99.75
847	--	99.73
848	--	99.75
849	--	99.78
850	--	99.75
851	--	99.72
852	--	99.8
853	--	99.75
854	--	99.7
855	--	99.72
856	--	99.7
857	--	99.69
858	--	99.77
859	--	99.78
860	--	99.78
861	--	99.72
862	--	99.81
863	--	99.75
864	--	99.75
865	--	99.8
866	--	99.74
867	--	99.77
868	--	99.75
869	--	99.78
870	--	99.75
871	--	99.78
872	--	99.72
873	--	99.75
874	--	99.75
875	--	99.8
876	--	99.78
877	--	99.83
878	--	99.75
879	--	99.8
880	--	99.78
881	--	99.64
882	--	99.78
883	--	99.72
884	--	99.78
885	--	99.72
886	--	99.72
887	--	99.81
888	--	99.67
889	--	99.78
890	--	99.78
891	--	99.78
892	--	99.72
893	--	99.78
894	--	99.78
895	--	99.69
896	--	99.84
897	--	99.7
898	--	99.8
899	--	99.77
900	--	99.75
901	--	99.78
902	--	99.75
903	--	99.78
904	--	99.78
905	--	99.72
906	--	99.77
907	--	99.75
908	--	99.77
909	--	99.75
910	--	99.72
911	--	99.86
912	--	99.75
913	--	99.72
914	--	99.7
915	--	99.75
916	--	99.89
917	--	99.81
918	--	99.67
919	--	99.84
920	--	99.75
921	--	99.77
922	--	99.8
923	--	99.78
924	--	99.72
925	--	99.8
926	--	99.8
927	--	99.67
928	--	99.81
929	--	99.75
930	--	99.72
931	--	99.78
932	--	99.81
933	--	99.67
934	--	99.75
935	--	99.78
936	--	99.75
937	--	99.81
938	--	99.72
939	--	99.81
940	--	99.72
941	--	99.72
942	--	99.83
943	--	99.69
944	--	99.86
945	--	99.72
946	--	99.84
947	--	99.75
948	--	99.69
949	--	99.75
950	--	99.67
951	--	99.75
952	--	99.83
953	--	99.78
954	--	99.7
955	--	99.8
956	--	99.75
957	--	99.78
958	--	99.72
959	--	99.83
960	--	99.81
961	--	99.72
962	--	99.8
963	--	99.8
964	--	99.72
965	--	99.81
966	--	99.75
967	--	99.81
968	--	99.72
969	--	99.75
970	--	99.83
971	--	99.81
972	--	99.72
973	--	99.75
974	--	99.69
975	--	99.78
976	--	99.72
977	--	99.81
978	--	99.72
979	--	99.75
980	--	99.81
981	--	99.75
982	--	99.67
983	--	99.84
984	--	99.72
985	--	99.78
986	--	99.75
987	--	99.72
988	--	99.75
989	--	99.81
990	--	99.73
991	--	99.83
992	--	99.75
993	--	99.78
994	--	99.66
995	--	99.78
996	--	99.83
997	--	99.81
998	--	99.81
999	--	99.67
1000	--	99.89
1001	--	99.81
1002	--	99.83
1003	--	99.72
1004	--	99.83
1005	--	99.7
1006	--	99.81
1007	--	99.72
1008	--	99.84
1009	--	99.8
1010	--	99.83
1011	--	99.77
1012	--	99.7
1013	--	99.78
1014	--	99.83
1015	--	99.72
1016	--	99.81
1017	--	99.72
1018	--	99.75
1019	--	99.81
1020	--	99.77
1021	--	99.75
1022	--	99.77
1023	--	99.89
1024	--	99.69
1025	--	99.84
1026	--	99.8
1027	--	99.75
1028	--	99.75
1029	--	99.8
1030	--	99.75
1031	--	99.75
1032	--	99.78
1033	--	99.78
1034	--	99.75
1035	--	99.75
1036	--	99.89
1037	--	99.69
1038	--	99.75
1039	--	99.78
1040	--	99.78
1041	--	99.86
1042	--	99.78
1043	--	99.72
1044	--	99.78
1045	--	99.81
1046	--	99.81
1047	--	99.75
1048	--	99.78
1049	--	99.81
1050	--	99.67
1051	--	99.89
1052	--	99.75
1053	--	99.75
1054	--	99.71
1055	--	99.81
1056	--	99.78
1057	--	99.81
1058	--	99.8
1059	--	99.78
1060	--	99.69
1061	--	99.86
1062	--	99.83
1063	--	99.72
1064	--	99.8
1065	--	99.86
1066	--	99.75
1067	--	99.72
1068	--	99.81
1069	--	99.81
1070	--	99.75
1071	--	99.83
1072	--	99.78
1073	--	99.78
1074	--	99.78
1075	--	99.86
1076	--	99.75
1077	--	99.75
1078	--	99.83
1079	--	99.75
1080	--	99.72
1081	--	99.83
1082	--	99.8
1083	--	99.81
1084	--	99.78
1085	--	99.75
1086	--	99.69
1087	--	99.89
1088	--	99.75
1089	--	99.78
1090	--	99.81
1091	--	99.78
1092	--	99.81
1093	--	99.83
1094	--	99.72
1095	--	99.86
1096	--	99.75
1097	--	99.78
1098	--	99.78
1099	--	99.83
1100	--	99.81
1101	--	99.8
1102	--	99.8
1103	--	99.81
1104	--	99.81
1105	--	99.81
1106	--	99.86
1107	--	99.75
1108	--	99.83
1109	--	99.72
1110	--	99.83
1111	--	99.81
1112	--	99.75
1113	--	99.81
1114	--	99.72
1115	--	99.81
1116	--	99.72
1117	--	99.81
1118	--	99.86
1119	--	99.81
1120	--	99.72
1121	--	99.81
1122	--	99.86
1123	--	99.72
1124	--	99.83
1125	--	99.72
1126	--	99.89
1127	--	99.72
1128	--	99.86
1129	--	99.86
1130	--	99.75
1131	--	99.8
1132	--	99.83
1133	--	99.78
1134	--	99.75
1135	--	99.72
1136	--	99.86
1137	--	99.72
1138	--	99.81
1139	--	99.72
1140	--	99.86
1141	--	99.69
1142	--	99.78
1143	--	99.78
1144	--	99.78
1145	--	99.78
1146	--	99.72
1147	--	99.87
1148	--	99.91
1149	--	99.64
1150	--	99.84
1151	--	99.83
1152	--	--
1153	--	--
1154	--	--
1155	--	99.42
1156	--	99.55
1157	--	99.61
1158	--	99.67
1159	--	99.67
1160	--	99.72
1161	--	99.75
1162	--	99.72
1163	--	99.64
1164	--	--
1165	--	99.5
1166	--	99.67
1167	--	99.75
1168	--	99.78
1169	--	99.78
1170	--	99.78
1171	--	99.75
1172	--	99.81
1173	--	99.81
1174	--	99.75
1175	--	99.72
1176	--	99.8
1177	--	99.67
1178	--	99.81
1179	--	99.72
1180	--	99.75
1181	--	99.75
1182	--	99.7
1183	--	99.78
1184	--	99.81
1185	--	99.72
1186	--	99.72
1187	--	99.75
1188	--	99.81
1189	--	99.84
1190	--	99.72
1191	--	99.75
1192	--	99.73
1193	--	99.8
1194	--	99.72
1195	--	99.75
1196	--	99.66
1197	--	99.94
1198	--	99.75
1199	--	99.78
1200	--	99.72
1201	--	99.72
1202	--	99.78
1203	--	99.86
1204	--	99.66
1205	--	99.72
1206	--	99.89
1207	--	99.72
1208	--	99.83
1209	--	99.78
1210	--	99.64
1211	--	99.92
1212	--	99.69
1213	--	99.78
1214	--	99.69
1215	--	99.95
1216	--	99.67
1217	--	99.89
1218	--	99.7
1219	--	99.86
1220	--	99.78
1221	--	99.94
1222	--	99.78
1223	--	99.78
1224	--	99.83
1225	--	99.83
1226	--	99.67
1227	--	99.61
1228	--	99.64
1229	--	99.83
1230	--	99.81
1231	--	99.78
1232	--	99.69
1233	--	99.97
1234	--	99.75
1235	--	99.75
1236	--	99.75
1237	--	99.89
1238	--	99.72
1239	--	99.86
1240	--	99.69
1241	--	99.92
1242	--	99.8
1243	--	99.75
1244	--	99.83
1245	--	99.81
1246	--	99.75
1247	--	99.69
1248	--	99.78
1249	--	99.78
1250	--	99.83
1251	--	99.83
1252	--	99.97
1253	--	99.78
1254	--	99.81
1255	--	99.92
1256	--	99.72
1257	--	99.83
1258	--	99.86
1259	--	99.89
1260	--	99.83
1261	--	99.69
1262	--	99.83
1263	--	99.75
1264	--	99.78
1265	--	99.83
1266	--	99.86
1267	--	99.75
1268	--	99.83
1269	--	99.72
1270	--	99.7
1271	--	99.81
1272	--	99.72
1273	--	99.81
1274	--	99.81
1275	--	99.75
1276	--	99.83
1277	--	99.83
1278	--	99.78
1279	--	99.72
1280	--	99.78
1281	--	99.78
1282	--	99.83
1283	--	99.83
1284	--	99.75
1285	--	99.78
1286	--	99.78
1287	--	99.83
1288	--	99.75
1289	--	99.8
1290	--	99.81
1291	--	99.83
1292	--	99.72
1293	--	99.8
1294	--	99.78
1295	--	99.81
1296	--	99.75
1297	--	99.75
1298	--	99.78
1299	--	99.75
1300	--	99.78
1301	--	99.81
1302	--	99.86
1303	--	99.69
1304	--	99.83
1305	--	99.78
1306	--	99.64
1307	--	99.64
1308	--	99.83
1309	--	99.89
1310	--	99.86
1311	--	99.81
1312	--	99.86
1313	--	99.86
1314	--	99.75
1315	--	99.83
1316	--	99.86
1317	--	99.83
1318	--	99.86
1319	--	99.78
1320	--	99.83
1321	--	99.72
1322	--	99.8
1323	--	99.86
1324	--	99.78
1325	--	99.83
1326	--	99.86
1327	--	99.75
1328	--	99.78
1329	--	99.8
1330	--	99.86
1331	--	99.83
1332	--	99.8
1333	--	99.75
1334	--	99.75
1335	--	99.89
1336	--	99.86
1337	--	99.72
1338	--	99.78
1339	--	99.83
1340	--	99.83
1341	--	99.72
1342	--	99.83
1343	--	99.78
1344	--	99.72
1345	--	99.89
1346	--	99.81
1347	--	99.75
1348	--	99.86
1349	--	99.78
1350	--	99.92
1351	--	99.75
1352	--	99.81
1353	--	99.83
1354	--	99.78
1355	--	99.64
1356	--	99.81
1357	--	99.72
1358	--	99.83
1359	--	99.81
1360	--	99.97
1361	--	99.81
1362	--	99.78
1363	--	99.86
1364	--	99.83
1365	--	99.92
1366	--	99.72
1367	--	99.83
1368	--	99.81
1369	--	99.83
1370	--	99.97
1371	--	99.83
1372	--	99.78
1373	--	99.78
1374	--	99.83
1375	--	99.8
1376	--	99.78
1377	--	99.83
1378	--	99.78
1379	--	99.81
1380	--	99.78
1381	--	99.81
1382	--	99.92
1383	--	99.81
1384	--	99.83
1385	--	99.86
1386	--	99.81
1387	--	99.78
1388	--	99.89
1389	--	99.78
1390	--	99.78
1391	--	99.75
1392	--	99.81
1393	--	--
1394	--	--
1395	--	99.58
1396	--	99.61
1397	--	99.78
1398	--	99.86
1399	--	99.81
1400	--	99.83
1401	--	99.92
1402	--	99.86
1403	--	99.81
1404	--	99.8
1405	--	99.86
1406	--	99.86
1407	--	99.83
1408	--	99.75
1409	--	99.89
1410	--	99.83
1411	--	99.83
1412	--	99.86
1413	--	99.86
1414	--	99.75
1415	--	99.92
1416	--	99.86
1417	--	99.75
1418	--	99.91
1419	--	99.78
1420	--	99.78
1421	--	99.84
1422	--	99.75
1423	--	99.83
1424	--	99.78
1425	--	99.89
1426	--	99.7
1427	--	99.78
1428	--	99.8
1429	--	99.83
1430	--	99.78
1431	--	99.89
1432	--	99.81
1433	--	99.83
1434	--	99.78
1435	--	99.8
1436	--	99.89
1437	--	99.78
1438	--	99.83
1439	--	99.83
1440	--	99.8
1441	--	99.8
1442	--	99.91
1443	--	99.75
1444	--	99.89
1445	--	99.91
1446	--	99.81
1447	--	99.81
1448	--	99.75
1449	--	99.75
1450	--	99.89
1451	--	99.84
1452	--	99.86
1453	--	99.8
1454	--	99.81
1455	--	99.86
1456	--	99.78
1457	--	99.86
1458	--	99.86
1459	--	99.78
1460	--	99.83
1461	--	99.69
1462	--	99.81
1463	--	99.81
1464	--	99.8
1465	--	99.83
1466	--	99.75
1467	--	99.75
1468	--	99.89
1469	--	99.75
1470	--	99.92
1471	--	99.81
1472	--	99.8
1473	--	99.83
1474	--	99.78
1475	--	99.78
1476	--	99.78
1477	--	--
1478	--	99.87
1479	--	99.94
1480	--	99.84
1481	--	99.72
1482	--	99.89
1483	--	99.67
1484	--	99.86
1485	--	99.75
1486	--	99.78
1487	--	99.78
1488	--	99.78
1489	--	99.92
1490	--	99.91
1491	--	99.72
1492	--	99.83
1493	--	99.83
1494	--	99.75
1495	--	99.81
1496	--	99.83
1497	--	99.75
1498	--	99.8
1499	--	99.75
1500	--	99.81
1501	--	99.81
1502	--	99.83
1503	--	99.86
1504	--	99.81
1505	--	99.81
1506	--	99.81
1507	--	99.78
1508	--	99.84
1509	--	99.83
1510	--	99.75
1511	--	99.83
1512	--	99.86
1513	--	99.77
1514	--	99.89
1515	--	99.86
1516	--	99.75
1517	--	99.86
1518	--	99.8
1519	--	99.8
1520	--	99.81
1521	--	99.83
1522	--	99.7
1523	--	99.89
1524	--	99.78
1525	--	99.79
1526	--	99.84
1527	--	99.83
1528	--	99.75
1529	--	99.78
1530	--	99.86
1531	--	99.83
1532	--	99.78
1533	--	99.81
1534	--	99.77
1535	--	99.78
1536	--	99.86
1537	--	99.83
1538	--	99.84
1539	--	99.81
1540	--	99.86
1541	--	99.86
1542	--	99.72
1543	--	99.75
1544	--	99.78
1545	--	99.81
1546	--	99.81
1547	--	99.86
1548	--	99.8
1549	--	99.84
1550	--	99.84
1551	--	99.8
1552	--	99.75
1553	--	99.86
1554	--	99.86
1555	--	99.78
1556	--	99.84
1557	--	99.83
1558	--	99.83
1559	--	99.83
1560	--	99.86
1561	--	99.78
1562	--	99.72
1563	--	99.81
1564	--	99.75
1565	--	99.86
1566	--	99.81
1567	--	99.85
1568	--	99.81
1569	--	99.84
1570	--	99.78
1571	--	99.84
1572	--	99.83
1573	--	99.78
1574	--	99.78
1575	--	99.77
1576	--	99.83
1577	--	99.74
1578	--	99.79
1579	--	99.81
1580	--	99.95
1581	--	99.89
1582	--	99.86
1583	--	99.8
1584	--	99.77
1585	--	99.78
1586	--	99.75
1587	--	99.78
1588	--	99.78
1589	--	99.78
1590	--	99.87
1591	--	99.83
1592	--	99.86
1593	--	99.83
1594	--	99.89
1595	--	99.84
1596	--	99.89
1597	--	99.83
1598	--	99.67
1599	--	99.72
1600	--	99.78
1601	--	99.75
1602	--	99.81
1603	--	99.83
1604	--	99.89
1605	--	99.86
1606	--	99.89
1607	--	99.86
1608	--	99.77
1609	--	99.78
1610	--	99.78
1611	--	99.78
1612	--	99.83
1613	--	99.83
1614	--	99.82
1615	--	99.89
1616	--	99.86
1617	--	99.78
1618	--	99.76
1619	--	99.73
1620	--	99.83
1621	--	99.83
1622	--	99.86
1623	--	99.87
1624	--	99.77
1625	--	99.86
1626	--	99.86
1627	--	99.86
1628	--	99.86
1629	--	99.84
1630	--	99.77
1631	--	99.81
1632	--	99.8
1633	--	99.84
1634	--	99.83
1635	--	99.81
1636	--	99.78
1637	--	99.83
1638	--	99.78
1639	--	99.8
1640	--	99.86
1641	--	99.75
1642	--	99.86
1643	--	99.75
1644	--	99.83
1645	--	99.86
1646	--	99.83
1647	--	99.77
1648	--	99.89
1649	--	99.75
1650	--	99.78
1651	--	99.83
1652	--	99.78
1653	--	99.8
1654	--	99.78
1655	--	99.8
1656	--	99.92
1657	--	99.83
1658	--	99.78
1659	--	99.78
1660	--	99.81
1661	--	99.86
1662	--	99.8
1663	--	99.89
1664	--	99.81
1665	--	99.8
1666	--	99.75
1667	--	99.8
1668	--	99.84
1669	--	99.75
1670	--	99.89
1671	--	99.94
1672	--	99.81
1673	--	99.89
1674	--	99.69
1675	--	99.81
1676	--	99.86
1677	--	99.83
1678	--	99.75
1679	--	99.78
1680	--	99.86
1681	--	99.86
1682	--	99.83
1683	--	99.8
1684	--	99.92
1685	--	99.81
1686	--	99.92
1687	--	99.75
1688	--	99.97
1689	--	99.81
1690	--	99.8
1691	--	99.86
1692	--	99.75
1693	--	99.81
1694	--	99.86
1695	--	99.86
1696	--	99.83
1697	--	99.86
1698	--	99.8
1699	--	99.81
1700	--	99.81
1701	--	99.78
1702	--	99.81
1703	--	99.89
1704	--	99.86
1705	--	99.78
1706	--	99.89
1707	--	99.83
1708	--	99.84
1709	--	99.86
1710	--	99.78
1711	--	99.75
1712	--	99.86
1713	--	99.83
1714	--	99.83
1715	--	99.81
1716	--	99.86
1717	--	99.72
1718	--	99.86
1719	--	99.84
1720	--	99.78
1721	--	99.78
1722	--	99.78
1723	--	99.89
1724	--	99.89
1725	--	99.83
1726	--	99.8
1727	--	99.83
1728	--	99.83
1729	--	99.86
1730	--	99.78
1731	--	99.91
1732	--	99.75
1733	--	99.83
1734	--	99.78
1735	--	99.83
1736	--	99.92
1737	--	99.78
1738	--	99.81
1739	--	99.92
1740	--	99.84
1741	--	99.86
1742	--	99.8
1743	--	99.89
1744	--	99.81
1745	--	99.7
1746	--	99.81
1747	--	99.84
1748	--	99.8
1749	--	99.81
1750	--	99.83
1751	--	99.83
1752	--	99.84
1753	--	99.78
1754	--	99.94
1755	--	99.83
1756	--	99.81
1757	--	99.83
1758	--	99.75
1759	--	99.83
1760	--	99.81
1761	--	99.86
1762	--	99.72
1763	--	99.81
1764	--	99.92
1765	--	99.81
1766	--	99.92
1767	--	99.75
1768	--	99.83
1769	--	99.86
1770	--	99.86
1771	--	99.78
1772	--	99.86
1773	--	99.75
1774	--	99.81
1775	--	99.86
1776	--	99.75
1777	--	99.89
1778	--	99.86
1779	--	99.87
1780	--	99.72
1781	--	99.69
1782	--	99.92
1783	--	99.83
1784	--	99.92
1785	--	99.84
1786	--	99.89
1787	--	99.8
1788	--	99.81
1789	--	99.78
1790	--	99.92
1791	--	99.83
1792	--	99.67
1793	--	99.72
1794	--	99.86
1795	--	99.86
1796	--	99.84
1797	--	99.83
1798	--	99.83
1799	--	99.86
1800	--	99.83
1801	--	99.83
1802	--	99.77
1803	--	99.83
1804	--	99.72
1805	--	99.78
1806	--	99.75
1807	--	99.95
1808	--	99.83
1809	--	99.83
1810	--	99.83
1811	--	99.81
1812	--	99.86
1813	--	99.75
1814	--	99.84
1815	--	99.81
1816	--	99.83
1817	--	99.75
1818	--	99.89
1819	--	99.84
1820	--	99.86
1821	--	99.86
1822	--	99.75
1823	--	99.81
1824	--	99.84
1825	--	99.89
1826	--	99.86
1827	--	99.89
1828	--	99.89
1829	--	99.83
1830	--	99.84
1831	--	99.75
1832	--	99.78
1833	--	99.84
1834	--	99.7
1835	--	99.69
1836	--	99.84
1837	--	99.81
1838	--	99.89
1839	--	99.86
1840	--	99.83
1841	--	99.78
1842	--	99.84
1843	--	99.92
1844	--	99.86
1845	--	99.75
1846	--	99.79
1847	--	99.92
1848	--	99.81
1849	--	99.78
1850	--	99.86
1851	--	99.9
1852	--	99.83
1853	--	99.94
1854	--	99.84
1855	--	99.74
1856	--	99.86
1857	--	99.76
1858	--	99.86
1859	--	99.79
1860	--	99.8
1861	--	99.83
1862	--	99.78
1863	--	99.93
1864	--	99.8
1865	--	99.94
1866	--	99.78
1867	--	99.81
1868	--	99.83
1869	--	99.81
1870	--	99.83
1871	--	99.69
1872	--	99.83
1873	--	99.84
1874	--	99.83
1875	--	99.83
1876	--	99.81
1877	--	99.92
1878	--	99.83
1879	--	99.94
1880	--	99.81
1881	--	99.84
1882	--	99.67
1883	--	99.81
1884	--	99.89
1885	--	99.78
1886	--	99.81
1887	--	99.8
1888	--	99.83
1889	--	99.86
1890	--	99.83
1891	--	99.81
1892	--	99.8
1893	--	99.75
1894	--	99.83
1895	--	99.75
1896	--	99.73
1897	--	99.89
1898	--	99.75
1899	--	99.86
1900	--	99.89
1901	--	99.73
1902	--	99.78
1903	--	99.81
1904	--	99.84
1905	--	99.78
1906	--	99.89
1907	--	99.8
1908	--	99.75
1909	--	99.83
1910	--	99.83
1911	--	99.83
1912	--	99.81
1913	--	99.89
1914	--	99.75
1915	--	99.81
1916	--	99.81
1917	--	99.86
1918	--	99.78
1919	--	99.84
1920	--	99.78
1921	--	99.77
1922	--	99.83
1923	--	99.94
1924	--	99.75
1925	--	99.8
1926	--	99.86
1927	--	99.83
1928	--	99.78
1929	--	99.72
1930	--	99.89
1931	--	99.75
1932	--	99.78
1933	--	99.86
1934	--	99.78
1935	--	99.84
1936	--	99.84
1937	--	99.72
1938	--	99.83
1939	--	99.89
1940	--	99.86
1941	--	99.86
1942	--	99.72
1943	--	99.86
1944	--	99.75
1945	--	99.86
1946	--	99.83
1947	--	99.78
1948	--	99.83
1949	--	99.88
1950	--	99.77
1951	--	99.8
1952	--	99.81
1953	--	99.83
1954	--	99.75
1955	--	99.78
1956	--	99.8
1957	--	99.83
1958	--	99.72
1959	--	99.89
1960	--	99.8
1961	--	99.83
1962	--	99.81
1963	--	99.83
1964	--	99.89
1965	--	99.73
1966	--	99.8
1967	--	99.83
1968	--	99.78
1969	--	99.8
1970	--	99.81
1971	--	99.92
1972	--	99.84
1973	--	99.8
1974	--	99.83
1975	--	99.81
1976	--	99.81
1977	--	99.78
1978	--	99.83
1979	--	99.84
1980	--	99.75
1981	--	99.86
1982	--	99.78
1983	--	99.92
1984	--	99.75
1985	--	99.75
1986	--	99.81
1987	--	99.8
1988	--	99.83
1989	--	99.72
1990	--	99.89
1991	--	99.78
1992	--	99.83
1993	--	99.73
1994	--	99.8
1995	--	99.75
1996	--	99.78
1997	--	99.92
1998	--	99.75
[truncated: 2 more rows]

## Sheet: Figure 5g
Coulombic efficiency (%)	Cumulative capacity (A h cm-2)	Current density mA cm-2
99.7	3	5
94.7	3
94.7	2.3
98.5	1.125	5
99.4	0.4	2
99.1	0.15	1
99.6	1.5	7.5
99.1	0.36	2
99.5	2.5	1
98.9	2.25	1
98.5	1.25	5
99.5	0.5	2
99.6	0.8	2
95	0.2	1
99.5	2	5

## Sheet: Figure 5h
	Liquid electrolyte			HA gel electrolyte
Time (h)	Voltage (V)		Time (h)	Voltage (V)
0	0.0003		0	-0.0042
0.25	0.0005		0.5	-0.0005
0.5	0.0005		1	-0.0012
0.75	0.0003		1.01	0.1017
1	0.0005		1.02	0.0975
1.17	0.0992		1.03	0.0953
1.18	0.0882		1.04	0.0938
1.19	0.0789		1.05	0.0924
1.19	0.075		1.07	0.0913
1.2	0.0724		1.08	0.0904
1.21	0.0707		1.09	0.0894
1.22	0.0698		1.1	0.0888
1.23	0.0687		1.11	0.0882
1.24	0.0676		1.12	0.0877
1.25	0.0668		1.13	0.0873
1.26	0.0662		1.14	0.0868
1.27	0.0657		1.15	0.0865
1.28	0.0651		1.16	0.0862
1.29	0.0645		1.18	0.0859
1.3	0.064		1.19	0.0857
1.31	0.0637		1.2	0.0856
1.32	0.0632		1.21	0.0854
1.33	0.0629		1.22	0.0851
1.34	0.0625		1.23	0.0849
1.35	0.0622		1.24	0.0848
1.36	0.0618		1.25	0.0846
1.36	0.0615		1.26	0.0845
1.37	0.0614		1.27	0.0843
1.38	0.0611		1.29	0.0842
1.39	0.0608		1.3	0.084
1.4	0.0606		1.31	0.0839
1.41	0.0603		1.32	0.0837
1.42	0.0601		1.33	0.0836
1.43	0.06		1.34	0.0834
1.43	0.0598		1.35	0.0832
1.44	0.0597		1.36	0.0831
1.45	0.0594		1.37	0.0829
1.46	0.0594		1.38	0.0828
1.47	0.0591		1.4	0.0826
1.48	0.0589		1.41	0.0823
1.49	0.0587		1.42	0.0822
1.5	0.0587		1.43	0.0818
1.5	0.0586		1.44	0.0817
1.51	0.0584		1.45	0.0814
1.52	0.0583		1.46	0.0812
1.53	0.0581		1.47	0.0809
1.54	0.058		1.48	0.0808
1.55	0.058		1.49	0.0806
1.56	0.0578		1.5	0.0803
1.57	0.0578		1.52	0.0801
1.58	0.0577		1.53	0.08
1.59	0.0577		1.54	0.0798
1.59	0.0575		1.55	0.0795
1.6	0.0575		1.56	0.0794
1.61	0.0574		1.57	0.0794
1.62	0.0574		1.58	0.0791
1.63	0.0574		1.59	0.0791
1.64	0.0572		1.6	0.0789
1.65	0.0572		1.61	0.0789
1.66	0.057		1.63	0.0787
1.66	0.057		1.64	0.0787
1.67	0.0569		1.65	0.0786
1.68	0.0569		1.66	0.0786
1.69	0.0569		1.67	0.0786
1.7	0.0569		1.68	0.0784
1.71	0.0569		1.69	0.0784
1.72	0.0569		1.7	0.0784
1.73	0.0567		1.71	0.0784
1.74	0.0569		1.72	0.0783
1.74	0.0569		1.74	0.0783
1.75	0.0569		1.75	0.0783
1.76	0.0569		1.76	0.0783
1.77	0.057		1.77	0.0783
1.78	0.057		1.78	0.0783
1.79	0.0572		1.79	0.0783
1.8	0.0572		1.8	0.0781
1.81	0.0572		1.81	0.0781
1.82	0.0574		1.82	0.0781
1.82	0.0574		1.83	0.0781
1.83	0.0575		1.85	0.0781
1.84	0.0577		1.86	0.0781
1.85	0.0577		1.87	0.0783
1.86	0.0577		1.88	0.0783
1.87	0.0578		1.89	0.0781
1.88	0.0578		1.9	0.0781
1.89	0.058		1.91	0.0781
1.9	0.0581		1.92	0.0781
1.91	0.0583		1.93	0.0781
1.91	0.0583		1.94	0.0781
1.92	0.0584		1.95	0.0781
1.93	0.0586		1.96	0.0783
1.94	0.0586		1.98	0.0783
1.95	0.0589		1.99	0.0783
1.96	0.0591		2	0.0784
1.97	0.0592		2.01	-0.0463
1.98	0.0594		2.02	-0.0502
1.99	0.0595		2.03	-0.0529
2	0.0597		2.04	-0.0546
2	0.0598		2.05	-0.0558
2.01	0.06		2.06	-0.0563
2.02	0.0601		2.07	-0.0566
2.03	0.0605		2.08	-0.0567
2.04	0.0606		2.09	-0.0569
2.05	0.0608		2.11	-0.0569
2.06	0.0611		2.12	-0.0567
2.07	0.0612		2.13	-0.0567
2.08	0.0615		2.14	-0.0566
2.09	0.0617		2.15	-0.0564
2.1	0.062		2.16	-0.0563
2.11	0.0623		2.17	-0.0561
2.12	0.0626		2.18	-0.0558
2.13	0.0631		2.19	-0.0558
2.14	0.0634		2.2	-0.0555
2.14	0.0637		2.22	-0.0552
2.15	0.0642		2.23	-0.0549
2.16	0.0645		2.24	-0.0546
2.17	-0.0339		2.25	-0.0543
2.18	-0.0394		2.26	-0.0538
2.19	-0.0423		2.27	-0.0535
2.2	-0.0436		2.28	-0.053
2.21	-0.0442		2.29	-0.0527
2.22	-0.0442		2.3	-0.0522
2.23	-0.044		2.31	-0.0519
2.24	-0.0437		2.33	-0.0515
2.25	-0.0436		2.34	-0.0512
2.25	-0.0431		2.35	-0.0508
2.26	-0.0428		2.36	-0.0504
2.27	-0.0425		2.37	-0.0501
2.28	-0.042		2.38	-0.0498
2.29	-0.0417		2.39	-0.0494
2.3	-0.0412		2.4	-0.0491
2.31	-0.0408		2.41	-0.049
2.32	-0.0406		2.42	-0.0487
2.33	-0.0401		2.43	-0.0484
2.34	-0.0398		2.45	-0.0482
2.35	-0.0397		2.46	-0.0481
2.36	-0.0394		2.47	-0.0479
2.36	-0.0391		2.48	-0.0477
2.37	-0.0389		2.49	-0.0476
2.38	-0.0386		2.5	-0.0474
2.39	-0.0384		2.51	-0.0473
2.4	-0.0383		2.52	-0.0473
2.41	-0.0381		2.53	-0.0471
2.42	-0.0381		2.54	-0.0471
2.43	-0.038		2.56	-0.0471
2.44	-0.0378		2.57	-0.0471
2.44	-0.0378		2.58	-0.047
2.45	-0.0377		2.59	-0.047
2.46	-0.0377		2.6	-0.0471
2.47	-0.0375		2.61	-0.0471
2.48	-0.0375		2.62	-0.0471
2.49	-0.0375		2.63	-0.0473
2.5	-0.0374		2.64	-0.0473
2.51	-0.0374		2.65	-0.0474
2.52	-0.0372		2.67	-0.0474
2.53	-0.0374		2.68	-0.0476
2.54	-0.0374		2.69	-0.0476
2.55	-0.0374		2.7	-0.0477
2.55	-0.0374		2.71	-0.0479
2.57	-0.0374		2.72	-0.0481
2.57	-0.0374		2.73	-0.0482
2.58	-0.0374		2.74	-0.0485
2.59	-0.0374		2.75	-0.0487
2.6	-0.0374		2.76	-0.049
2.61	-0.0374		2.77	-0.0491
2.62	-0.0374		2.78	-0.0494
2.63	-0.0375		2.8	-0.0499
2.64	-0.0374		2.81	-0.0502
2.65	-0.0375		2.82	-0.0507
2.66	-0.0377		2.83	-0.051
2.67	-0.0377		2.84	-0.0515
2.68	-0.0375		2.85	-0.0521
2.68	-0.0375		2.86	-0.0529
2.69	-0.0377		2.87	-0.0536
2.7	-0.0377		2.88	-0.0547
2.71	-0.0377		2.89	-0.0558
2.72	-0.0378		2.9	-0.0572
2.73	-0.0378		2.92	-0.0589
2.74	-0.038		2.93	-0.0609
2.75	-0.038		2.94	-0.0636
2.75	-0.0381		2.95	-0.0667
2.76	-0.0383		2.96	-0.0688
2.77	-0.0383		2.97	-0.067
2.78	-0.0383		2.98	-0.0645
2.79	-0.0384		2.99	-0.0626
2.8	-0.0384		3	0.0405
2.81	-0.0386		3.01	0.053
2.82	-0.0388		3.02	0.0535
2.83	-0.0389		3.03	0.0532
2.84	-0.0391		3.05	0.0527
2.85	-0.0391		3.06	0.0521
2.86	-0.0392		3.07	0.0516
2.87	-0.0394		3.08	0.051
2.88	-0.0395		3.09	0.0507
2.89	-0.0398		3.1	0.0502
2.9	-0.04		3.11	0.0498
2.91	-0.0401		3.12	0.0494
2.92	-0.0405		3.13	0.0491
2.92	-0.0406		3.14	0.0487
2.93	-0.0408		3.15	0.0484
2.94	-0.0409		3.17	0.0481
2.95	-0.0412		3.18	0.0479
2.96	-0.0415		3.19	0.0476
2.97	-0.0417		3.2	0.0473
2.98	-0.042		3.21	0.047
2.99	-0.0423		3.22	0.0467
3	-0.0426		3.23	0.0463
3.01	-0.0429		3.24	0.0462
3.02	-0.0434		3.25	0.0459
3.02	-0.0437		3.26	0.0456
3.03	-0.0442		3.27	0.0454
3.04	-0.0446		3.29	0.0451
3.05	-0.0451		3.3	0.045
3.06	-0.0457		3.31	0.045
3.07	-0.0463		3.32	0.0446
3.08	-0.047		3.33	0.0445
3.09	-0.0477		3.34	0.0443
3.09	-0.0485		3.35	0.0443
3.11	-0.0494		3.36	0.0442
3.12	-0.0502		3.37	0.0442
3.12	-0.0512		3.38	0.0442
3.13	-0.0518		3.4	0.044
3.14	-0.0524		3.41	0.044
3.15	-0.0527		3.42	0.044
3.16	-0.0529		3.43	0.044
3.17	0.0299		3.44	0.044
3.18	0.0332		3.45	0.044
3.19	0.0353		3.46	0.044
3.2	0.0366		3.47	0.0442
3.21	0.0374		3.48	0.0442
3.22	0.0374		3.49	0.0442
3.23	0.0372		3.5	0.0443
3.24	0.0369		3.52	0.0443
3.25	0.0363		3.53	0.0443
3.26	0.036		3.54	0.0445
3.27	0.0357		3.55	0.0445
3.28	0.0353		3.56	0.0446
3.28	0.0352		3.57	0.0446
3.29	0.035		3.58	0.0448
3.3	0.0349		3.59	0.0448
3.31	0.0349		3.6	0.045
3.32	0.0349		3.61	0.0451
3.33	0.0349		3.63	0.0453
3.34	0.0349		3.64	0.0454
3.35	0.0349		3.65	0.0457
3.36	0.035		3.66	0.0459
3.37	0.0352		3.67	0.046
3.38	0.0353		3.68	0.0463
3.38	0.0355		3.69	0.0467
3.39	0.0357		3.7	0.047
3.4	0.0358		3.71	0.0473
3.41	0.036		3.72	0.0476
3.42	0.0361		3.74	0.0479
3.43	0.0363		3.75	0.0482
3.44	0.0366		3.76	0.0485
3.45	0.0367		3.77	0.049
3.46	0.0369		3.78	0.0493
3.46	0.037		3.79	0.0498
3.47	0.0372		3.8	0.0504
3.48	0.0374		3.81	0.0508
3.49	0.0375		3.82	0.0515
3.5	0.0377		3.83	0.0521
3.51	0.0378		3.84	0.0527
3.52	0.038		3.86	0.0533
3.53	0.0381		3.87	0.0539
3.53	0.0383		3.88	0.0546
3.54	0.0384		3.89	0.0552
3.55	0.0386		3.9	0.0558
3.56	0.0388		3.91	0.0564
3.57	0.0389		3.92	0.057
3.58	0.0391		3.93	0.0577
3.59	0.0392		3.94	0.0583
3.6	0.0394		3.95	0.0587
3.61	0.0395		3.96	0.0592
3.62	0.0397		3.98	0.0595
3.63	0.0398		3.99	0.0598
3.63	0.0398		4	0.0601
3.64	0.0401		4.01	-0.0406
3.65	0.0401		4.02	-0.0445
3.66	0.0403		4.03	-0.0467
3.67	0.0405		4.04	-0.0481
3.68	0.0406		4.05	-0.0487
3.69	0.0408		4.06	-0.0491
3.69	0.0409		4.07	-0.0491
3.7	0.0411		4.08	-0.0488
3.72	0.0412		4.1	-0.0487
3.72	0.0414		4.11	-0.0484
3.73	0.0415		4.12	-0.0479
3.74	0.0417		4.13	-0.0474
3.75	0.0419		4.14	-0.047
3.76	0.042		4.15	-0.0465
3.77	0.0422		4.16	-0.046
3.78	0.0423		4.17	-0.0456
3.79	0.0423		4.18	-0.0451
3.8	0.0425		4.19	-0.0446
3.81	0.0426		4.2	-0.0442
3.82	0.0428		4.22	-0.0437
3.83	0.0429		4.23	-0.0432
3.84	0.0431		4.24	-0.0429
3.85	0.0432		4.25	-0.0426
3.85	0.0434		4.26	-0.0423
3.86	0.0436		4.27	-0.0422
3.87	0.0437		4.28	-0.0419
3.88	0.0439		4.29	-0.0417
3.89	0.044		4.3	-0.0415
3.9	0.0442		4.32	-0.0414
3.91	0.0443		4.33	-0.0414
3.92	0.0445		4.34	-0.0412
3.93	0.0446		4.35	-0.0412
3.94	0.045		4.36	-0.0411
3.95	0.0451		4.37	-0.0411
3.96	0.0451		4.38	-0.0411
3.96	0.0454		4.39	-0.0411
3.97	0.0456		4.4	-0.0411
3.98	0.0457		4.41	-0.0411
3.99	0.0459		4.42	-0.0411
4	0.0462		4.44	-0.0411
4.01	0.0463		4.45	-0.0412
4.02	0.0467		4.46	-0.0412
4.03	0.0468		4.47	-0.0412
4.03	0.0471		4.48	-0.0414
4.05	0.0474		4.49	-0.0414
4.05	0.0477		4.5	-0.0414
4.06	0.0481		4.51	-0.0415
4.07	0.0484		4.52	-0.0415
4.08	0.0488		4.53	-0.0417
4.09	0.0491		4.55	-0.0419
4.1	0.0496		4.56	-0.0419
4.11	0.0499		4.57	-0.042
4.12	0.0504		4.58	-0.0422
4.13	0.0507		4.59	-0.0422
4.14	0.0512		4.6	-0.0423
4.15	0.0515		4.61	-0.0423
4.16	0.0519		4.62	-0.0425
4.17	-0.0222		4.63	-0.0426
4.18	-0.0307		4.64	-0.0428
4.19	-0.0327		4.66	-0.0429
4.2	-0.033		4.67	-0.0431
4.2	-0.033		4.68	-0.0434
4.21	-0.0327		4.69	-0.0436
4.22	-0.0326		4.7	-0.0437
4.23	-0.0319		4.71	-0.0439
4.24	-0.0315		4.72	-0.0442
4.25	-0.031		4.73	-0.0443
4.26	-0.0305		4.74	-0.0446
4.27	-0.0302		4.75	-0.0448
4.28	-0.0299		4.77	-0.0451
4.29	-0.0299		4.78	-0.0453
4.29	-0.0296		4.79	-0.0456
4.3	-0.0296		4.8	-0.0459
4.31	-0.0295		4.81	-0.0462
4.32	-0.0295		4.82	-0.0467
4.33	-0.0295		4.83	-0.047
4.34	-0.0295		4.84	-0.0474
4.35	-0.0296		4.85	-0.0479
4.36	-0.0296		4.86	-0.0484
4.37	-0.0298		4.88	-0.049
4.37	-0.0298		4.89	-0.0498
4.38	-0.0299		4.9	-0.0505
4.39	-0.0299		4.91	-0.0513
4.4	-0.0301		4.92	-0.0524
4.41	-0.0302		4.93	-0.0535
4.42	-0.0304		4.94	-0.0547
4.43	-0.0305		4.95	-0.056
4.43	-0.0307		4.96	-0.0575
4.44	-0.0308		4.97	-0.0594
4.45	-0.031		4.98	-0.0614
4.46	-0.0312		5	-0.0639
4.47	-0.0315		5.01	0.0465
4.48	-0.0316		5.02	0.0493
4.49	-0.0318		5.03	0.0502
4.5	-0.0319		5.04	0.0502
4.51	-0.0321		5.05	0.0499
4.52	-0.0321		5.06	0.0494
4.52	-0.0322		5.07	0.049
4.53	-0.0324		5.08	0.0484
4.54	-0.0326		5.09	0.0479
4.55	-0.0327		5.1	0.0474
4.56	-0.0327		5.11	0.047
4.57	-0.0327		5.13	0.0463
4.58	-0.0327		5.14	0.0459
4.59	-0.0329		5.15	0.0454
4.6	-0.0329		5.16	0.045
4.61	-0.033		5.17	0.0445
4.62	-0.033		5.18	0.0442
4.63	-0.0332		5.19	0.0437
4.64	-0.0333		5.2	0.0432
4.65	-0.0333		5.21	0.0429
4.65	-0.0335		5.22	0.0425
4.67	-0.0335		5.24	0.0422
4.67	-0.0336		5.25	0.0419
4.68	-0.0338		5.26	0.0414
4.69	-0.0339		5.27	0.0411
4.7	-0.0343		5.28	0.0409
4.71	-0.0344		5.29	0.0406
4.72	-0.0344		5.3	0.0405
4.73	-0.0346		5.31	0.0401
4.74	-0.0346		5.32	0.04
4.75	-0.0347		5.33	0.0398
4.76	-0.0347		5.35	0.0397
4.77	-0.0349		5.36	0.0395
4.78	-0.035		5.37	0.0394
4.79	-0.0353		5.38	0.0394
4.79	-0.0353		5.39	0.0392
4.8	-0.0355		5.4	0.0392
4.81	-0.0357		5.41	0.0392
4.82	-0.036		5.42	0.0391
4.83	-0.0361		5.43	0.0391
4.84	-0.0363		5.44	0.0391
4.85	-0.0364		5.45	0.0391
4.86	-0.0367		5.47	0.0391
4.87	-0.0369		5.48	0.0391
4.88	-0.0372		5.49	0.0392
4.88	-0.0372		5.5	0.0392
4.89	-0.0375		5.51	0.0394
4.9	-0.0377		5.52	0.0397
4.91	-0.0378		5.53	0.0398
4.92	-0.038		5.54	0.0401
4.93	-0.0381		5.55	0.0403
4.94	-0.0383		5.56	0.0405
4.95	-0.0384		5.57	0.0408
4.96	-0.0386		5.59	0.0411
4.97	-0.0389		5.6	0.0412
4.97	-0.0391		5.61	0.0414
4.98	-0.0392		5.62	0.0417
4.99	-0.0394		5.63	0.042
5	-0.0398		5.64	0.0423
5.01	-0.04		5.65	0.0426
5.02	-0.0403		5.66	0.0429
5.03	-0.0408		5.67	0.0431
5.04	-0.0409		5.68	0.0436
5.05	-0.0412		5.7	0.0437
5.05	-0.0417		5.71	0.044
5.06	-0.0422		5.72	0.0442
5.07	-0.0426		5.73	0.0445
5.08	-0.0431		5.74	0.0448
5.09	-0.0436		5.75	0.045
5.1	-0.0442		5.76	0.0453
5.1	-0.045		5.77	0.0454
5.11	-0.0457		5.78	0.0457
5.12	-0.0465		5.79	0.046
5.13	-0.0474		5.81	0.0463
5.14	-0.0484		5.82	0.0468
5.15	-0.0494		5.83	0.0473
5.16	-0.0502		5.84	0.0477
5.17	0.0264		5.85	0.0482
5.18	0.0305		5.86	0.049
5.19	0.0321		5.87	0.0498
5.2	0.033		5.88	0.0507
5.21	0.0333		5.89	0.0518
5.22	0.0332		5.9	0.053
5.23	0.0329		5.91	0.0544
5.23	0.0322		5.93	0.0558
5.24	0.0318		5.94	0.0572
5.25	0.0312		5.95	0.0584
5.26	0.0307		5.96	0.0595
5.27	0.0301		5.97	0.0601
5.28	0.0298		5.98	0.0608
5.29	0.0295		5.99	0.0612
5.3	0.0293		6	-0.0374
5.31	0.029		6.01	-0.0432
5.32	0.0288		6.02	-0.046
5.33	0.0288		6.03	-0.0474
5.34	0.0287		6.05	-0.0482
5.35	0.0287		6.06	-0.0484
5.36	0.0288		6.07	-0.0484
5.37	0.0287		6.08	-0.0481
5.38	0.0288		6.09	-0.0476
5.38	0.0288		6.1	-0.0471
5.39	0.029		6.11	-0.0465
5.4	0.029		6.12	-0.0457
5.41	0.0291		6.13	-0.0453
5.42	0.0293		6.14	-0.0446
5.43	0.0295		6.15	-0.044
5.44	0.0296		6.17	-0.0434
5.45	0.0298		6.18	-0.0429
5.46	0.0299		6.19	-0.0425
5.47	0.0301		6.2	-0.0419
5.48	0.0302		6.21	-0.0414
5.49	0.0304		6.22	-0.0409
5.49	0.0307		6.23	-0.0406
5.5	0.031		6.24	-0.0401
5.51	0.0312		6.25	-0.0398
5.52	0.0315		6.26	-0.0395
5.53	0.0316		6.28	-0.0394
5.54	0.0319		6.29	-0.0391
5.55	0.0322		6.3	-0.0389
5.56	0.0326		6.31	-0.0388
5.57	0.0327		6.32	-0.0388
5.58	0.033		6.33	-0.0386
5.59	0.0333		6.34	-0.0384
5.6	0.0336		6.35	-0.0384
5.61	0.0339		6.36	-0.0384
5.61	0.0341		6.37	-0.0384
5.62	0.0343		6.38	-0.0384
5.63	0.0347		6.4	-0.0384
5.65	0.0349		6.41	-0.0384
5.65	0.0352		6.42	-0.0386
5.67	0.0355		6.43	-0.0386
5.68	0.0357		6.44	-0.0386
5.68	0.0358		6.45	-0.0388
5.69	0.0361		6.46	-0.0389
5.7	0.0363		6.47	-0.0389
5.71	0.0364		6.48	-0.0391
5.72	0.0367		6.49	-0.0392
5.73	0.0369		6.5	-0.0392
5.74	0.0372		6.52	-0.0394
5.75	0.0374		6.53	-0.0394
5.76	0.0375		6.54	-0.0397
5.77	0.0377		6.55	-0.0397
5.78	0.0378		6.56	-0.0398
5.79	0.038		6.57	-0.04
5.8	0.0381		6.58	-0.04
5.81	0.0384		6.59	-0.04
5.82	0.0384		6.6	-0.0401
5.83	0.0388		6.61	-0.0403
5.84	0.0389		6.63	-0.0405
5.84	0.0391		6.64	-0.0406
5.85	0.0392		6.65	-0.0406
5.86	0.0395		6.66	-0.0409
5.87	0.0395		6.67	-0.0411
5.88	0.0398		6.68	-0.0414
5.89	0.04		6.69	-0.0417
5.9	0.0401		6.7	-0.042
5.91	0.0405		6.71	-0.0423
5.92	0.0406		6.72	-0.0426
5.93	0.0409		6.74	-0.0429
5.94	0.0412		6.75	-0.0432
5.95	0.0414		6.76	-0.0436
5.96	0.0417		6.77	-0.044
5.97	0.042		6.78	-0.0445
5.98	0.0425		6.79	-0.045
5.99	0.0428		6.8	-0.0454
5.99	0.0431		6.81	-0.0459
6	0.0436		6.82	-0.0465
6.01	0.0439		6.83	-0.0471
6.02	0.0443		6.85	-0.0479
6.03	0.0448		6.86	-0.0485
6.04	0.0451		6.87	-0.0491
6.05	0.0456		6.88	-0.0499
6.06	0.0462		6.89	-0.0508
6.07	0.0467		6.9	-0.0518
6.08	0.0471		6.91	-0.0529
6.09	0.0477		6.92	-0.0543
6.09	0.0482		6.93	-0.0558
6.1	0.0488		6.94	-0.0572
6.11	0.0493		6.95	-0.0589
6.12	0.0499		6.97	-0.0606
6.13	0.0505		6.98	-0.0623
6.14	0.0513		6.99	-0.0645
6.15	0.0519		7	-0.0668
6.16	0.0525		7.01	0.0487
6.16	0.0532		7.02	0.0512
6.17	-0.0298		7.03	0.0521
6.18	-0.0319		7.04	0.0522
6.19	-0.0326		7.05	0.0522
6.2	-0.0324		7.06	0.0519
6.21	-0.0319		7.07	0.0516
6.22	-0.0313		7.09	0.0515
6.23	-0.0307		7.1	0.0512
6.24	-0.0302		7.11	0.051
6.25	-0.0296		7.12	0.0507
6.26	-0.0293		7.13	0.0504
6.27	-0.0288		7.14	0.0501
6.28	-0.0285		7.15	0.0498
6.28	-0.0284		7.16	0.0493
6.29	-0.0282		7.17	0.0488
6.3	-0.0281		7.18	0.0485
6.31	-0.0281		7.2	0.0482
6.32	-0.0279		7.21	0.0479
6.33	-0.0277		7.22	0.0476
6.34	-0.0277		7.23	0.0473
6.35	-0.0277		7.24	0.047
6.35	-0.0279		7.25	0.0468
6.36	-0.0279		7.26	0.0465
6.37	-0.0279		7.27	0.0463
6.38	-0.0281		7.28	0.0462
6.39	-0.0281		7.29	0.0459
6.4	-0.0282		7.31	0.0457
6.41	-0.0284		7.32	0.0456
6.42	-0.0285		7.33	0.0453
6.43	-0.0287		7.34	0.0451
6.44	-0.0287		7.35	0.0448
6.45	-0.0288		7.36	0.0446
6.45	-0.029		7.37	0.0445
6.46	-0.0291		7.38	0.0443
6.47	-0.0293		7.39	0.0442
6.48	-0.0295		7.4	0.044
6.49	-0.0296		7.41	0.0439
6.5	-0.0298		7.43	0.0439
6.5	-0.0299		7.44	0.0437
6.51	-0.0301		7.45	0.0436
6.52	-0.0302		7.46	0.0436
6.53	-0.0305		7.47	0.0436
6.54	-0.0307		7.48	0.0436
6.55	-0.0308		7.49	0.0436
6.56	-0.031		7.5	0.0436
6.57	-0.0312		7.51	0.0436
6.57	-0.0315		7.52	0.0436
6.58	-0.0316		7.54	0.0436
6.59	-0.0318		7.55	0.0437
6.6	-0.0321		7.56	0.0437
6.61	-0.0326		7.57	0.0437
6.62	-0.0327		7.58	0.0439
6.63	-0.0329		7.59	0.044
6.64	-0.033		7.6	0.0442
6.65	-0.0332		7.61	0.0443
6.66	-0.0333		7.62	0.0445
6.67	-0.0335		7.64	0.0446
6.68	-0.0336		7.65	0.0448
6.69	-0.0336		7.66	0.0451
6.7	-0.0339		7.67	0.0454
6.7	-0.0341		7.68	0.0456
6.71	-0.0341		7.69	0.0457
6.72	-0.0344		7.7	0.046
6.73	-0.0346		7.71	0.0463
6.74	-0.0347		7.72	0.0467
6.75	-0.0349		7.73	0.047
6.76	-0.035		7.75	0.0473
6.77	-0.0352		7.76	0.0476
6.78	-0.0355		7.77	0.0481
6.79	-0.0357		7.78	0.0484
6.8	-0.0358		7.79	0.0488
6.8	-0.036		7.8	0.0491
6.81	-0.0363		7.81	0.0496
6.82	-0.0364		7.82	0.0502
6.83	-0.0366		7.83	0.0507
6.84	-0.0367		7.84	0.0513
6.85	-0.0369		7.86	0.0519
6.86	-0.0372		7.87	0.0529
6.87	-0.0375		7.88	0.0536
6.88	-0.0377		7.89	0.0547
6.89	-0.038		7.9	0.056
6.9	-0.0381		7.91	0.0575
6.91	-0.0383		7.92	0.0592
6.92	-0.0383		7.93	0.0609
6.92	-0.0384		7.94	0.0626
6.94	-0.0388		7.95	0.0645
6.94	-0.0391		7.96	0.0659
6.95	-0.0392		7.98	0.067
6.96	-0.0394		7.99	0.0674
6.97	-0.0397		8	0.0677
6.98	-0.04		8.01	-0.0454
6.99	-0.0401		8.02	-0.0484
7	-0.0405		8.03	-0.0499
7.01	-0.0406		8.04	-0.0507
7.02	-0.0409		8.05	-0.0512
7.03	-0.0414		8.06	-0.0512
7.03	-0.0417		8.07	-0.051
7.04	-0.042		8.08	-0.0507
7.05	-0.0423		8.1	-0.0502
7.06	-0.0429		8.11	-0.0499
7.07	-0.0432		8.12	-0.0493
7.08	-0.0436		8.13	-0.0488
7.09	-0.0442		8.14	-0.0485
7.1	-0.0446		8.15	-0.0481
7.11	-0.0451		8.16	-0.0477
7.12	-0.0457		8.17	-0.0473
7.13	-0.0463		8.18	-0.0468
7.13	-0.047		8.19	-0.0465
7.14	-0.0477		8.2	-0.046
7.15	-0.0485		8.22	-0.0457
7.16	-0.0493		8.23	-0.0453
7.17	0.0276		8.24	-0.045
7.18	0.0305		8.25	-0.0446
7.19	0.0319		8.26	-0.0445
7.2	0.0327		8.27	-0.0442
7.21	0.033		8.28	-0.044
7.22	0.0329		8.29	-0.0439
7.23	0.0326		8.3	-0.0437
7.23	0.0322		8.32	-0.0436
7.24	0.0318		8.33	-0.0434
7.25	0.0313		8.34	-0.0434
7.26	0.0307		8.35	-0.0432
7.27	0.0301		8.36	-0.0432
7.28	0.0296		8.37	-0.0432
7.29	0.0293		8.38	-0.0432
7.3	0.029		8.39	-0.0432
7.31	0.0287		8.4	-0.0431
7.32	0.0285		8.41	-0.0431
7.33	0.0284		8.42	-0.0429
7.33	0.0282		8.44	-0.0429
7.34	0.0281		8.45	-0.0428
7.35	0.0281		8.46	-0.0426
7.36	0.0281		8.47	-0.0425
7.37	0.0279		8.48	-0.0423
7.38	0.0281		8.49	-0.0423
7.39	0.0281		8.5	-0.0422
7.4	0.0281		8.51	-0.042
7.41	0.0282		8.52	-0.042
7.42	0.0282		8.53	-0.0419
7.43	0.0284		8.55	-0.0419
7.43	0.0285		8.56	-0.0419
7.44	0.0287		8.57	-0.0419
7.45	0.0287		8.58	-0.0419
7.46	0.029		8.59	-0.0419
7.47	0.0291		8.6	-0.042
7.48	0.0293		8.61	-0.042
7.49	0.0295		8.62	-0.042
7.5	0.0296		8.63	-0.0422
7.51	0.0298		8.64	-0.0422
7.52	0.0299		8.66	-0.0423
7.52	0.0302		8.67	-0.0425
7.53	0.0304		8.68	-0.0426
7.54	0.0307		8.69	-0.0428
7.56	0.031		8.7	-0.0429
7.56	0.0312		8.71	-0.0431
7.57	0.0315		8.72	-0.0432
7.58	0.0318		8.73	-0.0436
7.59	0.0319		8.74	-0.0439
7.6	0.0324		8.75	-0.0442
7.61	0.0326		8.77	-0.0445
7.62	0.0329		8.78	-0.045
7.63	0.0332		8.79	-0.0454
7.64	0.0335		8.8	-0.0459
7.65	0.0336		8.81	-0.0462
7.66	0.0339		8.82	-0.0467
7.67	0.0341		8.83	-0.0471
7.68	0.0344		8.84	-0.0476
7.68	0.0346		8.85	-0.0482
7.69	0.0347		8.86	-0.0488
7.7	0.0349		8.87	-0.0496
7.71	0.0352		8.89	-0.0504
7.72	0.0355		8.9	-0.0512
7.73	0.0357		8.91	-0.0521
7.74	0.0358		8.92	-0.0533
7.75	0.0361		8.93	-0.0546
7.76	0.0363		8.94	-0.0558
7.77	0.0364		8.95	-0.0574
7.78	0.0366		8.96	-0.0591
7.79	0.0369		8.97	-0.0608
7.8	0.037		8.98	-0.0626
7.81	0.0372		8.99	-0.0646
7.82	0.0375		9.01	0.0453
7.83	0.0377		9.02	0.049
7.83	0.0378		9.03	0.0505
7.84	0.0381		9.04	0.051
7.85	0.0383		9.05	0.051
7.86	0.0386		9.06	0.0507
7.87	0.0388		9.07	0.0504
7.88	0.0391		9.08	0.0499
7.89	0.0392		9.09	0.0494
7.9	0.0395		9.1	0.049
7.91	0.0397		9.11	0.0487
7.92	0.04		9.13	0.0482
7.93	0.0403		9.14	0.0477
7.94	0.0406		9.15	0.0474
7.95	0.0409		9.16	0.047
7.96	0.0411		9.17	0.0467
7.97	0.0414		9.18	0.0463
7.97	0.0417		9.19	0.0459
7.98	0.0419		9.2	0.0456
7.99	0.0423		9.21	0.0453
8	0.0426		9.22	0.0448
8.01	0.0429		9.24	0.0445
8.02	0.0434		9.25	0.0443
8.03	0.0439		9.26	0.044
8.04	0.0443		9.27	0.0437
8.05	0.0448		9.28	0.0434
8.06	0.0451		9.29	0.0431
8.07	0.0456		9.3	0.0429
8.08	0.0462		9.31	0.0426
8.09	0.047		9.32	0.0423
8.1	0.0477		9.33	0.042
8.1	0.0487		9.35	0.0419
8.11	0.0494		9.36	0.0415
8.12	0.0504		9.37	0.0415
8.13	0.0512		9.38	0.0414
8.14	0.0521		9.39	0.0412
8.15	0.053		9.4	0.0411
8.16	0.0539		9.41	0.0409
8.17	-0.0259		9.42	0.0409
8.18	-0.0313		9.43	0.0408
8.19	-0.0322		9.44	0.0406
8.2	-0.0322		9.46	0.0406
8.21	-0.0319		9.47	0.0405
8.22	-0.0313		9.48	0.0405
8.23	-0.0307		9.49	0.0405
8.24	-0.0301		9.5	0.0405
8.25	-0.0295		9.51	0.0405
8.25	-0.0291		9.52	0.0406
8.26	-0.0287		9.53	0.0406
8.27	-0.0284		9.54	0.0408
8.28	-0.0281		9.55	0.0408
8.29	-0.0277		9.57	0.0409
8.3	-0.0276		9.58	0.0409
8.31	-0.0276		9.59	0.0411
8.32	-0.0274		9.6	0.0411
8.32	-0.0273		9.61	0.0414
8.33	-0.0273		9.62	0.0415
8.34	-0.0273		9.63	0.0415
8.35	-0.0273		9.64	0.0419
8.36	-0.0274		9.65	0.042
8.37	-0.0274		9.66	0.0422
8.38	-0.0274		9.67	0.0425
8.39	-0.0274		9.69	0.0426
8.4	-0.0276		9.7	0.0428
8.41	-0.0277		9.71	0.0431
8.42	-0.0279		9.72	0.0432
8.43	-0.0281		9.73	0.0436
8.44	-0.0282		9.74	0.0439
8.45	-0.0285		9.75	0.0442
8.45	-0.0287		9.76	0.0445
8.46	-0.0288		9.77	0.0448
8.47	-0.029		9.79	0.0453
8.48	-0.0291		9.8	0.0457
8.49	-0.0293		9.81	0.0463
8.5	-0.0295		9.82	0.047
8.51	-0.0296		9.83	0.0476
8.52	-0.0298		9.84	0.0482
8.53	-0.0301		9.85	0.049
8.54	-0.0302		9.86	0.0499
8.55	-0.0304		9.87	0.0508
8.56	-0.0305		9.88	0.0519
8.57	-0.0307		9.89	0.0532
8.58	-0.0308		9.91	0.0547
8.59	-0.0312		9.92	0.0563
8.6	-0.0313		9.93	0.058
8.61	-0.0315		9.94	0.0598
8.62	-0.0316		9.95	0.0618
8.63	-0.0319		9.96	0.0637
8.64	-0.0321		9.97	0.0653
8.65	-0.0322		9.98	0.0663
8.66	-0.0324		9.99	0.067
8.66	-0.0327		10	-0.0425
8.67	-0.0327		10.01	-0.0463
8.68	-0.033		10.03	-0.0481
8.69	-0.0333		10.04	-0.0488
8.7	-0.0335		10.05	-0.0491
8.71	-0.0338		10.06	-0.0491
8.72	-0.0341		10.07	-0.049
8.73	-0.0343		10.08	-0.0487
8.74	-0.0346		10.09	-0.0482
8.75	-0.0347		10.1	-0.0477
8.76	-0.0349		10.11	-0.0473
8.77	-0.0352		10.12	-0.047
8.78	-0.0353		10.13	-0.0465
8.79	-0.0357		10.15	-0.046
8.8	-0.0358		10.16	-0.0456
8.81	-0.0361		10.17	-0.0451
8.82	-0.0364		10.18	-0.0446
8.83	-0.0366		10.19	-0.0443
8.83	-0.0369		10.2	-0.0439
8.84	-0.037		10.21	-0.0436
8.85	-0.0372		10.22	-0.0432
8.86	-0.0374		10.23	-0.0431
8.87	-0.0375		10.24	-0.0428
8.88	-0.0378		10.26	-0.0425
8.89	-0.038		10.27	-0.0422
8.9	-0.0381		10.28	-0.042
8.91	-0.0383		10.29	-0.042
8.91	-0.0384		10.3	-0.0419
8.92	-0.0386		10.31	-0.0417
8.93	-0.0389		10.32	-0.0417
8.94	-0.0391		10.33	-0.0415
8.95	-0.0392		10.34	-0.0417
8.96	-0.0395		10.35	-0.0417
8.97	-0.0398		10.37	-0.0417
8.98	-0.04		10.38	-0.0417
8.99	-0.0403		10.39	-0.0417
9	-0.0405		10.4	-0.0417
9	-0.0408		10.41	-0.0419
9.01	-0.0411		10.42	-0.0419
9.02	-0.0414		10.43	-0.042
9.03	-0.0419		10.44	-0.0422
9.04	-0.0422		10.45	-0.0423
9.05	-0.0425		10.46	-0.0425
9.06	-0.0429		10.48	-0.0425
9.07	-0.0432		10.49	-0.0425
9.08	-0.0437		10.5	-0.0426
9.09	-0.0442		10.51	-0.0428
9.1	-0.0446		10.52	-0.0429
9.11	-0.0453		10.53	-0.0429
9.12	-0.0457		10.54	-0.0431
9.13	-0.0465		10.55	-0.0432
9.13	-0.047		10.56	-0.0432
9.14	-0.0477		10.58	-0.0432
9.15	-0.0484		10.59	-0.0432
9.16	-0.0488		10.6	-0.0434
9.17	0.027		10.61	-0.0434
9.18	0.0301		10.62	-0.0436
9.19	0.0315		10.63	-0.0437
9.2	0.0324		10.64	-0.0439
9.21	0.0329		10.65	-0.044
9.22	0.0327		10.66	-0.0442
9.23	0.0326		10.67	-0.0443
9.24	0.0321		10.69	-0.0446
9.25	0.0316		10.7	-0.0448
9.25	0.0312		10.71	-0.045
9.26	0.0307		10.72	-0.0453
9.27	0.0304		10.73	-0.0456
9.28	0.0299		10.74	-0.0457
9.29	0.0295		10.75	-0.0462
9.3	0.0291		10.76	-0.0465
9.31	0.029		10.77	-0.0468
9.32	0.0287		10.78	-0.0473
9.33	0.0285		10.8	-0.0477
9.34	0.0284		10.81	-0.0482
9.35	0.0282		10.82	-0.0487
9.36	0.0281		10.83	-0.0493
9.36	0.0281		10.84	-0.0499
9.37	0.0281		10.85	-0.0505
9.38	0.0281		10.86	-0.0513
9.39	0.0281		10.87	-0.0521
9.4	0.0281		10.88	-0.053
9.41	0.0281		10.89	-0.0539
9.42	0.0282		10.9	-0.0552
9.43	0.0282		10.92	-0.0561
9.44	0.0284		10.93	-0.0575
9.45	0.0285		10.94	-0.0589
9.46	0.0285		10.95	-0.0605
9.47	0.0287		10.96	-0.0622
9.48	0.0288		10.97	-0.0639
9.48	0.029		10.98	-0.0656
9.49	0.0291		10.99	-0.0673
9.5	0.0293		11	0.0454
9.51	0.0295		11.01	0.0499
9.52	0.0296		11.03	0.0519
9.53	0.0299		11.04	0.0529
9.54	0.0301		11.05	0.0532
9.55	0.0302		11.06	0.0532
9.56	0.0305		11.07	0.053
9.57	0.0307		11.08	0.0527
9.58	0.031		11.09	0.0524
9.58	0.0312		11.1	0.0521
9.59	0.0315		11.11	0.0518
9.6	0.0318		11.12	0.0516
9.61	0.0319		11.14	0.0513
9.62	0.0322		11.15	0.051
9.63	0.0324		11.16	0.0508
9.64	0.0327		11.17	0.0507
9.65	0.0329		11.18	0.0504
9.66	0.0332		11.19	0.0502
9.67	0.0333		11.2	0.0501
9.67	0.0335		11.21	0.0498
9.68	0.0336		11.22	0.0496
9.69	0.0339		11.24	0.0493
9.7	0.0341		11.25	0.0491
9.71	0.0343		11.26	0.0488
9.72	0.0344		11.27	0.0487
9.73	0.0347		11.28	0.0484
9.74	0.0349		11.29	0.0482
9.75	0.035		11.3	0.0481
9.75	0.0352		11.31	0.0479
9.76	0.0353		11.32	0.0477
9.77	0.0357		11.33	0.0476
9.78	0.0358		11.35	0.0474
9.79	0.036		11.36	0.0473
9.8	0.0363		11.37	0.047
9.81	0.0364		11.38	0.047
9.82	0.0366		11.39	0.0467
9.83	0.0369		11.4	0.0467
9.84	0.0372		11.41	0.0465
9.84	0.0374		11.42	0.0463
9.85	0.0377		11.43	0.0462
9.86	0.0378		11.44	0.046
9.87	0.038		11.45	0.046
9.88	0.0383		11.47	0.0459
9.89	0.0386		11.48	0.0457
9.9	0.0388		11.49	0.0457
9.91	0.0391		11.5	0.0457
9.92	0.0394		11.51	0.0456
9.93	0.0395		11.52	0.0456
9.94	0.0397		11.53	0.0456
9.94	0.04		11.54	0.0456
9.95	0.0401		11.55	0.0454
9.96	0.0405		11.56	0.0456
9.97	0.0408		11.58	0.0456
9.98	0.0409		11.59	0.0456
9.98	0.0411		11.6	0.0457
9.99	0.0414		11.61	0.0457
10	0.0417		11.62	0.0459
10.01	0.042		11.63	0.0459
10.02	0.0425		11.64	0.046
10.03	0.0429		11.65	0.0462
10.04	0.0432		11.66	0.0462
10.05	0.0437		11.67	0.0463
10.06	0.0442		11.69	0.0465
10.07	0.0446		11.7	0.0467
10.08	0.0451		11.71	0.0468
10.09	0.0459		11.72	0.0471
10.09	0.0465		11.73	0.0474
10.1	0.0474		11.74	0.0476
10.11	0.0484		11.75	0.0479
10.12	0.0493		11.76	0.0482
10.13	0.0505		11.77	0.0485
10.14	0.0518		11.78	0.0488
10.15	0.053		11.8	0.0493
10.16	0.0541		11.81	0.0498
10.17	0.055		11.82	0.0502
10.18	-0.0308		11.83	0.0508
10.19	-0.0318		11.84	0.0515
10.2	-0.0321		11.85	0.0522
10.2	-0.0318		11.86	0.053
10.21	-0.0315		11.87	0.0539
10.22	-0.031		11.88	0.055
10.23	-0.0304		11.89	0.0563
10.24	-0.0299		11.9	0.0577
10.25	-0.0293		11.92	0.0592
10.26	-0.0288		11.93	0.0611
10.27	-0.0282		11.94	0.0629
10.28	-0.0279		11.95	0.0651
10.29	-0.0277		11.96	0.0673
10.3	-0.0276		11.97	0.0691
10.31	-0.0274		11.98	0.0705
10.32	-0.0273		11.99	0.0713
10.33	-0.0273		12	-0.0445
10.34	-0.0271		12.01	-0.0487
10.35	-0.0273		12.02	-0.0502
10.36	-0.0273		12.04	-0.051
10.36	-0.0273		12.05	-0.0513
10.37	-0.0273		12.06	-0.0513
10.38	-0.0274		12.07	-0.0512
10.39	-0.0274		12.08	-0.0508
10.4	-0.0276		12.09	-0.0502
10.41	-0.0277		12.1	-0.0499
10.42	-0.0277		12.11	-0.0494
10.43	-0.0281		12.12	-0.049
10.44	-0.0281		12.13	-0.0485
10.45	-0.0282		12.15	-0.0481
10.46	-0.0284		12.16	-0.0476
10.46	-0.0284		12.17	-0.0471
10.47	-0.0285		12.18	-0.0467
10.48	-0.0287		12.19	-0.0463
10.49	-0.0288		12.2	-0.0459
10.5	-0.029		12.21	-0.0456
10.51	-0.0291		12.22	-0.0451
10.52	-0.0293		12.23	-0.0448
10.53	-0.0295		12.25	-0.0446
10.54	-0.0296		12.26	-0.0443
10.55	-0.0298		12.27	-0.044
10.56	-0.0299		12.28	-0.0439
10.57	-0.0301		12.29	-0.0437
10.57	-0.0302		12.3	-0.0436
10.58	-0.0304		12.31	-0.0436
10.59	-0.0307		12.32	-0.0434
10.6	-0.0308		12.33	-0.0434
10.61	-0.0312		12.35	-0.0434
10.62	-0.0313		12.36	-0.0434
10.62	-0.0315		12.37	-0.0434
10.63	-0.0316		12.38	-0.0434
10.64	-0.0318		12.39	-0.0432
10.65	-0.0321		12.4	-0.0434
10.66	-0.0322		12.41	-0.0434
10.67	-0.0326		12.42	-0.0434
10.68	-0.0327		12.43	-0.0434
10.69	-0.0329		12.44	-0.0434
10.7	-0.033		12.46	-0.0436
10.71	-0.0333		12.47	-0.0436
10.72	-0.0335		12.48	-0.0436
10.73	-0.0336		12.49	-0.0437
10.74	-0.0338		12.5	-0.0437
10.75	-0.0341		12.51	-0.0439
10.76	-0.0344		12.52	-0.0439
10.77	-0.0347		12.53	-0.044
10.78	-0.0349		12.54	-0.0442
10.79	-0.0352		12.56	-0.0443
10.8	-0.0355		12.57	-0.0443
10.81	-0.0357		12.58	-0.0445
10.82	-0.036		12.59	-0.0446
10.83	-0.0364		12.6	-0.0448
10.84	-0.0367		12.61	-0.045
10.85	-0.0367		12.62	-0.0451
10.86	-0.0372		12.63	-0.0453
10.87	-0.0374		12.64	-0.0454
10.88	-0.0375		12.65	-0.0457
10.89	-0.0377		12.67	-0.0459
10.9	-0.038		12.68	-0.0462
10.9	-0.038		12.69	-0.0465
10.91	-0.0383		12.7	-0.0468
10.92	-0.0386		12.71	-0.0471
10.93	-0.0388		12.72	-0.0476
10.94	-0.0389		12.73	-0.0479
10.95	-0.0391		12.74	-0.0484
10.96	-0.0394		12.75	-0.0487
10.97	-0.0395		12.77	-0.0491
10.98	-0.0398		12.78	-0.0496
10.99	-0.0401		12.79	-0.0499
11	-0.0405		12.8	-0.0504
11.01	-0.0408		12.81	-0.051
11.02	-0.0411		12.82	-0.0515
11.02	-0.0412		12.83	-0.0521
11.03	-0.0415		12.84	-0.0529
11.04	-0.0419		12.85	-0.0535
11.05	-0.0423		12.86	-0.0543
11.06	-0.0428		12.88	-0.0552
11.07	-0.0432		12.89	-0.056
11.08	-0.0437		12.9	-0.057
11.09	-0.0443		12.91	-0.0583
11.1	-0.0448		12.92	-0.0595
11.11	-0.0453		12.93	-0.0609
11.12	-0.0459		12.94	-0.0625
11.13	-0.0463		12.95	-0.0639
11.14	-0.047		12.96	-0.0654
11.15	-0.0474		12.98	-0.067
11.15	-0.0481		12.99	-0.0684
11.16	-0.0487		13	-0.0698
11.17	0.0271		13.01	0.0488
11.18	0.0299		13.02	0.0518
11.19	0.0316		13.03	0.0535
11.2	0.0324		13.04	0.0543
11.21	0.0326		13.05	0.0544
11.22	0.0326		13.06	0.0544
11.23	0.0322		13.07	0.0543
11.24	0.0319		13.08	0.0539
11.25	0.0315		13.1	0.0536
11.26	0.0308		13.11	0.0533
11.27	0.0305		13.12	0.0532
11.28	0.0301		13.13	0.0529
11.29	0.0296		13.14	0.0525
11.3	0.0293		13.15	0.0524
11.31	0.029		13.16	0.0521
11.32	0.0287		13.17	0.0519
11.33	0.0287		13.18	0.0516
11.34	0.0284		13.2	0.0515
11.35	0.0284		13.21	0.0513
11.36	0.0282		13.22	0.051
11.37	0.0282		13.23	0.0508
11.38	0.0282		13.24	0.0507
11.39	0.0282		13.25	0.0504
11.4	0.0282		13.26	0.0501
11.4	0.0282		13.27	0.0499
11.41	0.0282		13.28	0.0498
11.42	0.0282		13.29	0.0494
11.43	0.0284		13.31	0.0493
11.44	0.0284		13.32	0.0491
11.45	0.0285		13.33	0.049
11.46	0.0285		13.34	0.0487
11.47	0.0287		13.35	0.0487
11.48	0.0288		13.36	0.0484
11.49	0.029		13.37	0.0482
11.5	0.0291		13.38	0.0482
11.51	0.0295		13.39	0.0481
11.52	0.0296		13.4	0.0481
11.53	0.0298		13.42	0.0479
11.54	0.0299		13.43	0.0477
11.55	0.0302		13.44	0.0477
11.56	0.0304		13.45	0.0476
11.57	0.0305		13.46	0.0474
11.57	0.0308		13.47	0.0473
11.58	0.031		13.48	0.0473
11.59	0.0312		13.49	0.0471
11.6	0.0315		13.5	0.0471
11.61	0.0316		13.51	0.0471
11.62	0.0318		13.53	0.0471
11.63	0.0321		13.54	0.047
11.64	0.0324		13.55	0.0471
11.65	0.0326		13.56	0.047
11.65	0.0327		13.57	0.0471
11.66	0.033		13.58	0.047
11.67	0.0332		13.59	0.0471
11.68	0.0333		13.6	0.0471
11.69	0.0336		13.61	0.0471
11.7	0.0338		13.62	0.0471
11.71	0.0339		13.64	0.0471
11.71	0.0341		13.65	0.0471
11.72	0.0343		13.66	0.0473
11.73	0.0344		13.67	0.0473
11.74	0.0346		13.68	0.0473
11.75	0.0349		13.69	0.0474
11.76	0.035		13.7	0.0474
11.77	0.0352		13.71	0.0476
11.78	0.0353		13.72	0.0477
11.79	0.0357		13.73	0.0479
11.79	0.0358		13.75	0.0482
11.8	0.036		13.76	0.0484
11.81	0.0363		13.77	0.0485
11.82	0.0364		13.78	0.0488
11.83	0.0367		13.79	0.0491
11.84	0.0369		13.8	0.0494
11.85	0.0372		13.81	0.0499
11.86	0.0374		13.82	0.0504
11.87	0.0375		13.83	0.0508
11.88	0.0378		13.84	0.0515
11.88	0.038		13.86	0.0521
11.89	0.0383		13.87	0.0529
11.9	0.0384		13.88	0.0538
11.91	0.0388		13.89	0.0549
11.92	0.0389		13.9	0.0561
11.93	0.0392		13.91	0.0575
11.94	0.0394		13.92	0.0592
11.95	0.0397		13.93	0.0614
11.96	0.04		13.94	0.0634
11.97	0.0401		13.95	0.0657
11.98	0.0405		13.97	0.0682
11.99	0.0408		13.98	0.0701
12	0.0411		13.99	0.0713
12.01	0.0414		14	0.0719
12.02	0.0417		14.01	-0.047
12.03	0.0423		14.02	-0.0491
12.04	0.0428		14.03	-0.0501
12.05	0.0432		14.04	-0.0505
12.06	0.0437		14.05	-0.0504
12.07	0.0442		14.06	-0.0502
12.08	0.0448		14.07	-0.0499
12.08	0.0453		14.09	-0.0496
12.1	0.046		14.1	-0.0491
12.1	0.0468		14.11	-0.0487
12.11	0.0476		14.12	-0.0481
12.12	0.0487		14.13	-0.0476
12.13	0.0498		14.14	-0.047
12.14	0.0507		14.15	-0.0465
12.15	0.0521		14.16	-0.046
12.15	0.0533		14.17	-0.0456
12.16	0.0546		14.18	-0.0451
12.17	-0.0274		14.19	-0.0446
12.18	-0.0313		14.21	-0.0442
12.19	-0.0318		14.22	-0.0439
12.2	-0.0318		14.23	-0.0434
12.21	-0.0315		14.24	-0.0429
12.22	-0.031		14.25	-0.0423
12.23	-0.0304		14.26	-0.042
12.24	-0.0299		14.27	-0.0415
12.25	-0.0295		14.28	-0.0411
12.25	-0.029		14.29	-0.0408
12.26	-0.0285		14.31	-0.0405
12.27	-0.0282		14.32	-0.04
12.28	-0.0279		14.33	-0.0397
12.29	-0.0276		14.34	-0.0394
12.3	-0.0274		14.35	-0.0391
12.31	-0.0273		14.36	-0.0389
12.32	-0.0271		14.37	-0.0386
12.33	-0.0271		14.38	-0.0384
12.34	-0.027		14.39	-0.0381
12.35	-0.027		14.4	-0.038
12.36	-0.027		14.42	-0.0378
12.37	-0.027		14.43	-0.0377
12.38	-0.027		14.44	-0.0375
12.39	-0.027		14.45	-0.0374
12.4	-0.027		14.46	-0.0374
12.41	-0.027		14.47	-0.0372
12.41	-0.0271		14.48	-0.037
12.43	-0.0273		14.49	-0.037
12.44	-0.0274		14.5	-0.0369
12.44	-0.0276		14.51	-0.0369
12.45	-0.0277		14.52	-0.0369
12.46	-0.0279		14.54	-0.0369
12.47	-0.0281		14.55	-0.0369
12.48	-0.0282		14.56	-0.0369
12.49	-0.0282		14.57	-0.037
12.5	-0.0285		14.58	-0.037
12.51	-0.0287		14.59	-0.037
12.51	-0.0288		14.6	-0.0372
12.52	-0.029		14.61	-0.0372
12.53	-0.0291		14.62	-0.0374
12.54	-0.0293		14.63	-0.0374
12.55	-0.0295		14.64	-0.0374
12.56	-0.0296		14.66	-0.0375
12.56	-0.0298		14.67	-0.0377
12.57	-0.0299		14.68	-0.038
12.58	-0.0301		14.69	-0.0381
12.59	-0.0304		14.7	-0.0384
12.6	-0.0305		14.71	-0.0388
12.61	-0.0308		14.72	-0.0389
12.62	-0.031		14.73	-0.0392
12.63	-0.0313		14.74	-0.0394
12.64	-0.0315		14.75	-0.0397
12.65	-0.0318		14.77	-0.0401
12.66	-0.0319		14.78	-0.0405
12.67	-0.0324		14.79	-0.0408
12.68	-0.0327		14.8	-0.0411
12.69	-0.0327		14.81	-0.0414
12.7	-0.033		14.82	-0.0419
12.71	-0.0333		14.83	-0.0423
12.72	-0.0335		14.84	-0.0428
12.73	-0.0336		14.85	-0.0434
12.74	-0.0339		14.86	-0.0439
12.75	-0.0344		14.87	-0.0446
12.76	-0.0347		14.89	-0.0454
12.76	-0.0349		14.9	-0.0462
12.78	-0.035		14.91	-0.0473
12.78	-0.0357		14.92	-0.0484
12.79	-0.0357		14.93	-0.0494
12.8	-0.036		14.94	-0.0507
12.81	-0.0361		14.95	-0.0521
12.82	-0.0364		14.96	-0.0535
12.83	-0.0366		14.97	-0.0549
12.84	-0.0367		14.98	-0.0563
12.86	-0.037		14.99	-0.0577
12.87	-0.0372		15.01	0.0377
12.87	-0.0372		15.02	0.0414
12.88	-0.0375		15.03	0.0434
12.89	-0.0377		15.04	0.0442
12.9	-0.0377		15.05	0.0443
12.91	-0.0378		15.06	0.0442
12.92	-0.038		15.07	0.0437
12.93	-0.0381		15.08	0.0434
12.94	-0.0383		15.09	0.0429
12.95	-0.0386		15.1	0.0425
12.96	-0.0388		15.11	0.0422
12.97	-0.0389		15.13	0.0415
12.97	-0.0392		15.14	0.0412
12.98	-0.0395		15.15	0.0408
12.99	-0.0397		15.16	0.0403
13	-0.0401		15.17	0.0398
13.01	-0.0405		15.18	0.0395
13.02	-0.0406		15.19	0.0392
13.03	-0.0409		15.2	0.0388
13.04	-0.0414		15.21	0.0384
13.05	-0.0417		15.22	0.0383
13.06	-0.0422		15.23	0.0381
13.07	-0.0426		15.25	0.0378
13.08	-0.0429		15.26	0.0375
13.09	-0.0434		15.27	0.0374
13.1	-0.0439		15.28	0.0372
13.1	-0.0443		15.29	0.0369
13.11	-0.0448		15.3	0.0367
13.12	-0.0451		15.31	0.0364
13.13	-0.0457		15.32	0.0363
13.14	-0.0463		15.33	0.0363
13.15	-0.0468		15.35	0.0361
13.16	-0.0474		15.36	0.036
13.16	-0.0479		15.37	0.0358
13.17	0.0259		15.38	0.0357
13.18	0.0285		15.39	0.0355
13.19	0.0304		15.4	0.0355
13.2	0.0313		15.41	0.0355
13.21	0.0316		15.42	0.0357
13.22	0.0316		15.43	0.0357
13.23	0.0316		15.44	0.0357
13.24	0.0312		15.45	0.0357
13.25	0.0308		15.47	0.0357
13.26	0.0304		15.48	0.0357
13.26	0.0299		15.49	0.0358
13.27	0.0296		15.5	0.0358
13.28	0.0293		15.51	0.0358
13.29	0.0288		15.52	0.036
13.3	0.0285		15.53	0.036
13.31	0.0284		15.54	0.036
13.32	0.0281		15.55	0.036
13.33	0.0277		15.56	0.0361
13.34	0.0276		15.58	0.0361
13.35	0.0276		15.59	0.0363
13.36	0.0274		15.6	0.0364
13.37	0.0274		15.61	0.0366
13.38	0.0273		15.62	0.0366
13.39	0.0273		15.63	0.0369
13.4	0.0273		15.64	0.037
13.4	0.0273		15.65	0.0372
13.41	0.0274		15.66	0.0374
13.42	0.0274		15.68	0.0375
13.43	0.0274		15.69	0.0377
13.44	0.0276		15.7	0.0378
13.45	0.0276		15.71	0.0381
13.46	0.0277		15.72	0.0383
13.47	0.0279		15.73	0.0384
13.48	0.0281		15.74	0.0388
13.48	0.0281		15.75	0.0391
13.49	0.0282		15.76	0.0394
13.5	0.0284		15.77	0.0397
13.51	0.0285		15.79	0.0401
13.52	0.0287		15.8	0.0405
13.53	0.029		15.81	0.0409
13.54	0.0291		15.82	0.0412
13.55	0.0293		15.83	0.0419
13.56	0.0296		15.84	0.0425
13.57	0.0298		15.85	0.0431
13.58	0.0301		15.86	0.0437
13.59	0.0302		15.87	0.0446
13.6	0.0305		15.88	0.0454
13.61	0.0307		15.9	0.0465
13.61	0.031		15.91	0.0476
13.62	0.0312		15.92	0.0488
13.63	0.0315		15.93	0.0504
13.64	0.0316		15.94	0.0522
13.65	0.0319		15.95	0.0544
13.66	0.0321		15.96	0.0567
13.67	0.0322		15.97	0.0591
13.68	0.0326		15.98	0.0609
13.69	0.0327		15.99	0.062
13.7	0.0329		16	-0.0384
13.71	0.033		16.02	-0.0419
13.72	0.0332		16.03	-0.0429
13.73	0.0333		16.04	-0.0432
13.74	0.0336		16.05	-0.0431
13.74	0.0338		16.06	-0.0425
13.75	0.0341		16.07	-0.0417
13.76	0.0341		16.08	-0.0411
13.77	0.0344		16.09	-0.0403
13.78	0.0346		16.1	-0.0395
13.79	0.0347		16.11	-0.0388
13.8	0.035		16.12	-0.0381
13.81	0.0352		16.14	-0.0375
13.82	0.0355		16.15	-0.0369
13.83	0.0357		16.16	-0.0364
13.84	0.0358		16.17	-0.036
13.84	0.0361		16.18	-0.0355
13.85	0.0363		16.19	-0.0352
13.86	0.0366		16.2	-0.0349
13.87	0.0367		16.21	-0.0346
13.88	0.0369		16.22	-0.0343
13.89	0.0372		16.23	-0.0341
13.9	0.0374		16.24	-0.0339
13.91	0.0377		16.26	-0.0336
13.91	0.0378		16.27	-0.0335
13.92	0.038		16.28	-0.0335
13.93	0.0383		16.29	-0.0333
13.94	0.0384		16.3	-0.0332
13.95	0.0388		16.31	-0.033
13.96	0.0389		16.32	-0.0329
13.97	0.0392		16.33	-0.0329
13.97	0.0395		16.34	-0.0327
13.98	0.0398		16.36	-0.0327
13.99	0.04		16.37	-0.0326
14	0.0403		16.38	-0.0326
14.01	0.0406		16.39	-0.0326
14.02	0.0409		16.4	-0.0326
14.03	0.0414		16.41	-0.0327
14.03	0.0415		16.42	-0.0327
14.05	0.0422		16.43	-0.0327
14.05	0.0425		16.44	-0.0327
14.06	0.0429		16.45	-0.0329
14.07	0.0436		16.46	-0.0329
14.08	0.044		16.48	-0.033
14.09	0.0446		16.49	-0.033
14.1	0.0451		16.5	-0.0332
14.11	0.0459		16.51	-0.0333
14.11	0.0468		16.52	-0.0333
14.12	0.0477		16.53	-0.0335
14.13	0.0488		16.54	-0.0336
14.14	0.0501		16.55	-0.0338
14.15	0.0515		16.56	-0.0339
14.16	0.053		16.57	-0.0341
14.17	0.0543		16.59	-0.0343
14.18	-0.0291		16.6	-0.0344
14.19	-0.0305		16.61	-0.0346
14.19	-0.0308		16.62	-0.0349
14.2	-0.0308		16.63	-0.035
14.21	-0.0305		16.64	-0.0353
14.22	-0.0301		16.65	-0.0355
14.23	-0.0295		16.66	-0.0358
14.23	-0.0291		16.67	-0.0361
14.24	-0.0285		16.68	-0.0364
14.25	-0.0279		16.69	-0.0367
14.26	-0.0276		16.71	-0.037
14.27	-0.0271		16.72	-0.0374
14.28	-0.0268		16.73	-0.0378
14.29	-0.0265		16.74	-0.0381
14.3	-0.0264		16.75	-0.0384
14.31	-0.0264		16.76	-0.0389
14.32	-0.0262		16.77	-0.0394
14.32	-0.026		16.78	-0.0398
14.33	-0.026		16.79	-0.0403
14.34	-0.026		16.8	-0.0408
14.35	-0.0259		16.82	-0.0412
14.36	-0.026		16.83	-0.0419
14.37	-0.026		16.84	-0.0423
14.38	-0.026		16.85	-0.0429
14.39	-0.026		16.86	-0.0437
14.39	-0.0262		16.87	-0.0445
14.4	-0.0262		16.88	-0.0454
14.41	-0.0264		16.89	-0.0463
14.42	-0.0264		16.9	-0.0474
14.43	-0.0265		16.91	-0.0485
14.44	-0.0267		16.93	-0.0499
14.45	-0.0268		16.94	-0.0513
14.45	-0.027		16.95	-0.0529
14.46	-0.027		16.96	-0.0544
14.47	-0.0271		16.97	-0.0561
14.48	-0.0273		16.98	-0.058
14.49	-0.0274		16.99	-0.0597
14.5	-0.0276		17	0.0353
14.51	-0.0277		17.01	0.0425
14.51	-0.0279		17.02	0.0446
14.52	-0.0282		17.03	0.0456
14.53	-0.0284		17.05	0.0457
14.54	-0.0285		17.06	0.0456
14.55	-0.0287		17.07	0.045
14.56	-0.029		17.08	0.0443
14.57	-0.0291		17.09	0.0437
14.58	-0.0295		17.1	0.0432
14.58	-0.0296		17.11	0.0426
14.59	-0.0298		17.12	0.042
14.6	-0.0301		17.13	0.0414
14.61	-0.0302		17.14	0.0409
14.62	-0.0304		17.16	0.0403
14.63	-0.0307		17.17	0.0397
14.64	-0.031		17.18	0.0392
14.65	-0.0312		17.19	0.0386
14.66	-0.0315		17.2	0.0383
14.66	-0.0318		17.21	0.0378
14.67	-0.0319		17.22	0.0374
14.68	-0.0322		17.23	0.0369
14.69	-0.0324		17.24	0.0364
14.7	-0.0327		17.25	0.0361
14.71	-0.033		17.27	0.0357
14.72	-0.0332		17.28	0.0353
14.73	-0.0333		17.29	0.035
14.74	-0.0336		17.3	0.0347
14.75	-0.0344		17.31	0.0344
14.75	-0.0344		17.32	0.0343
14.76	-0.0346		17.33	0.0339
14.77	-0.0349		17.34	0.0338
14.78	-0.0352		17.35	0.0335
14.79	-0.0355		17.36	0.0333
14.8	-0.0358		17.37	0.0332
14.81	-0.036		17.39	0.033
14.82	-0.0361		17.4	0.0329
14.83	-0.0364		17.41	0.0327
14.84	-0.0367		17.42	0.0327
14.85	-0.0369		17.43	0.0326
14.86	-0.0369		17.44	0.0326
14.86	-0.037		17.45	0.0324
14.87	-0.0374		17.46	0.0324
14.88	-0.0375		17.47	0.0322
14.89	-0.0377		17.48	0.0322
14.9	-0.0378		17.5	0.0322
14.91	-0.0381		17.51	0.0322
14.92	-0.0383		17.52	0.0324
14.93	-0.0384		17.53	0.0324
14.93	-0.0388		17.54	0.0324
14.94	-0.0389		17.55	0.0326
14.95	-0.0391		17.56	0.0327
14.96	-0.0392		17.57	0.0329
14.97	-0.0395		17.58	0.033
14.98	-0.0397		17.59	0.0332
14.99	-0.04		17.61	0.0333
15	-0.0401		17.62	0.0335
15.01	-0.0405		17.63	0.0336
15.02	-0.0408		17.64	0.0339
15.03	-0.0411		17.65	0.0341
15.03	-0.0414		17.66	0.0344
15.04	-0.0417		17.67	0.0346
15.05	-0.042		17.68	0.0349
15.06	-0.0425		17.69	0.035
15.07	-0.0428		17.7	0.0353
15.08	-0.0432		17.72	0.0357
15.09	-0.0436		17.73	0.036
15.1	-0.0442		17.74	0.0363
15.11	-0.0445		17.75	0.0366
15.12	-0.045		17.76	0.0369
15.12	-0.0456		17.77	0.0372
15.13	-0.0459		17.78	0.0377
15.14	-0.0467		17.79	0.0381
15.15	-0.047		17.8	0.0384
15.16	-0.0474		17.81	0.0389
15.17	-0.0479		17.82	0.0394
15.17	0.0259		17.84	0.04
15.18	0.0287		17.85	0.0406
15.19	0.0299		17.86	0.0412
15.2	0.0307		17.87	0.042
15.21	0.0312		17.88	0.0428
15.22	0.0312		17.89	0.0437
15.23	0.0308		17.9	0.0446
15.24	0.0305		17.91	0.0459
15.25	0.0302		17.92	0.0473
15.26	0.0296		17.93	0.049
15.27	0.0293		17.94	0.0508
15.28	0.0288		17.96	0.0532
15.29	0.0284		17.97	0.0558
15.3	0.0281		17.98	0.0583
15.31	0.0277		17.99	0.0603
15.32	0.0276		18	0.0614
15.33	0.0274		18.01	-0.0401
15.34	0.0273		18.02	-0.0422
15.35	0.0271		18.03	-0.0425
15.36	0.027		18.04	-0.0423
15.37	0.027		18.05	-0.0419
15.37	0.027		18.06	-0.0411
15.38	0.0268		18.08	-0.0403
15.39	0.0268		18.09	-0.0392
15.4	0.027		18.1	-0.0383
15.41	0.027		18.11	-0.0375
15.42	0.027		18.12	-0.0367
15.43	0.027		18.13	-0.0361
15.44	0.0271		18.14	-0.0355
15.45	0.0271		18.15	-0.035
15.46	0.0273		18.16	-0.0346
15.47	0.0274		18.17	-0.0341
15.48	0.0274		18.18	-0.0336
15.48	0.0276		18.2	-0.0333
15.49	0.0277		18.21	-0.033
15.5	0.0279		18.22	-0.0329
15.51	0.0281		18.23	-0.0326
15.52	0.0282		18.24	-0.0324
15.53	0.0284		18.25	-0.0322
15.54	0.0285		18.26	-0.0321
15.55	0.0287		18.27	-0.0319
15.56	0.029		18.28	-0.0318
15.57	0.0291		18.29	-0.0316
15.58	0.0293		18.31	-0.0315
15.59	0.0296		18.32	-0.0315
15.6	0.0298		18.33	-0.0313
15.61	0.0299		18.34	-0.0313
15.61	0.0302		18.35	-0.0312
15.62	0.0304		18.36	-0.0312
15.63	0.0307		18.37	-0.0312
15.64	0.0308		18.38	-0.0312
15.65	0.031		18.39	-0.0312
15.66	0.0312		18.4	-0.0312
15.67	0.0315		18.42	-0.0312
15.68	0.0316		18.43	-0.0312
15.68	0.0318		18.44	-0.0312
15.69	0.0319		18.45	-0.0313
15.7	0.0321		18.46	-0.0313
15.71	0.0322		18.47	-0.0313
15.72	0.0326		18.48	-0.0315
15.72	0.0326		18.49	-0.0315
15.73	0.0329		18.5	-0.0316
15.74	0.033		18.51	-0.0316
15.75	0.0332		18.52	-0.0318
15.76	0.0335		18.54	-0.0319
15.77	0.0338		18.55	-0.0321
15.78	0.0339		18.56	-0.0322
15.79	0.0343		18.57	-0.0322
15.8	0.0344		18.58	-0.0324
15.81	0.0347		18.59	-0.0326
15.82	0.0349		18.6	-0.0327
15.82	0.035		18.61	-0.0329
15.83	0.0353		18.62	-0.033
15.84	0.0357		18.63	-0.0333
15.85	0.0358		18.65	-0.0335
15.86	0.0361		18.66	-0.0338
15.87	0.0363		18.67	-0.0341
15.88	0.0364		18.68	-0.0343
15.89	0.0367		18.69	-0.0346
15.9	0.0369		18.7	-0.0349
15.9	0.037		18.71	-0.0352
15.91	0.0374		18.72	-0.0357
15.92	0.0375		18.73	-0.036
15.93	0.0378		18.74	-0.0364
15.94	0.0381		18.76	-0.0369
15.95	0.0383		18.77	-0.0375
15.96	0.0386		18.78	-0.038
15.97	0.0389		18.79	-0.0386
15.98	0.0392		18.8	-0.0392
15.99	0.0395		18.81	-0.0398
16	0.0398		18.82	-0.0403
16.01	0.0403		18.83	-0.0411
16.02	0.0406		18.84	-0.0417
16.03	0.0411		18.85	-0.0425
16.04	0.0414		18.87	-0.0432
16.04	0.0419		18.88	-0.0442
16.05	0.0423		18.89	-0.045
16.06	0.0429		18.9	-0.046
16.07	0.0436		18.91	-0.047
16.08	0.0442		18.92	-0.0482
16.09	0.0448		18.93	-0.0498
16.1	0.0453		18.94	-0.0513
16.11	0.046		18.95	-0.0532
16.12	0.047		18.96	-0.0552
16.13	0.0479		18.97	-0.0569
16.13	0.049		18.99	-0.0591
16.14	0.0502		19	-0.0606
16.15	0.0516		19.01	0.0408
16.16	0.053		19.02	0.0436
16.17	-0.0239		19.03	0.0448
16.18	-0.0293		19.04	0.0451
16.19	-0.0302		19.05	0.0448
16.2	-0.0305		19.06	0.0443
16.21	-0.0304		19.07	0.0437
16.22	-0.0301		19.08	0.0431
16.22	-0.0298		19.09	0.0423
16.23	-0.0291		19.11	0.0415
16.24	-0.0287		19.12	0.0408
16.25	-0.0281		19.13	0.0401
16.26	-0.0277		19.14	0.0395
16.27	-0.0273		19.15	0.0389
16.28	-0.0268		19.16	0.0384
16.29	-0.0265		19.17	0.0381
16.3	-0.0264		19.18	0.0377
16.31	-0.0262		19.19	0.0374
16.32	-0.026		19.2	0.037
16.33	-0.0259		19.21	0.0367
16.34	-0.0257		19.23	0.0366
16.35	-0.0257		19.24	0.0363
16.36	-0.0257		19.25	0.036
16.37	-0.0257		19.26	0.0358
16.38	-0.0259		19.27	0.0357
16.38	-0.0259		19.28	0.0353
16.39	-0.0259		19.29	0.035
16.4	-0.0259		19.3	0.0349
16.41	-0.026		19.31	0.0347
16.42	-0.026		19.32	0.0346
16.43	-0.0262		19.34	0.0344
16.44	-0.0262		19.35	0.0343
16.45	-0.0264		19.36	0.0341
16.46	-0.0265		19.37	0.0341
16.46	-0.0267		19.38	0.0339
16.47	-0.0268		19.39	0.0338
16.48	-0.0268		19.4	0.0336
16.49	-0.027		19.41	0.0336
16.5	-0.0271		19.42	0.0336
16.51	-0.0273		19.43	0.0336
16.51	-0.0274		19.45	0.0335
16.52	-0.0277		19.46	0.0335
16.53	-0.0279		19.47	0.0335
16.54	-0.0281		19.48	0.0335
16.55	-0.0282		19.49	0.0335
16.56	-0.0284		19.5	0.0335
16.57	-0.0285		19.51	0.0335
16.58	-0.0288		19.52	0.0335
16.58	-0.029		19.53	0.0335
16.59	-0.0291		19.54	0.0336
16.6	-0.0295		19.55	0.0336
16.61	-0.0296		19.57	0.0336
16.62	-0.0299		19.58	0.0338
16.63	-0.0301		19.59	0.0339
16.64	-0.0304		19.6	0.0341
16.64	-0.0307		19.61	0.0341
16.65	-0.0308		19.62	0.0344
16.66	-0.0312		19.63	0.0346
16.67	-0.0315		19.64	0.0347
16.68	-0.0318		19.65	0.0347
16.69	-0.0321		19.66	0.0349
16.69	-0.0322		19.67	0.0349
16.7	-0.0324		19.69	0.0347
16.71	-0.0327		19.7	0.0347
16.72	-0.0329		19.71	0.0346
16.73	-0.0332		19.72	0.0347
16.74	-0.0332		19.73	0.0347
16.75	-0.0333		19.74	0.0349
16.76	-0.0336		19.75	0.035
16.77	-0.0341		19.76	0.0352
16.77	-0.0344		19.77	0.0353
16.78	-0.0349		19.78	0.0357
16.79	-0.035		19.79	0.036
16.8	-0.0355		19.81	0.0363
16.81	-0.0355		19.82	0.0367
16.82	-0.0355		19.83	0.0372
16.83	-0.036		19.84	0.0377
16.83	-0.0363		19.85	0.0383
16.84	-0.0364		19.86	0.0388
16.85	-0.0364		19.87	0.0395
16.86	-0.0367		19.88	0.0405
16.87	-0.037		19.89	0.0414
16.88	-0.0372		19.9	0.0425
16.89	-0.0374		19.92	0.0437
16.9	-0.0377		19.93	0.0451
16.91	-0.0377		19.94	0.047
16.92	-0.038		19.95	0.0491
16.93	-0.0381		19.96	0.0516
16.94	-0.0383		19.97	0.0546
16.95	-0.0386		19.98	0.0574
16.95	-0.0388		19.99	0.0592
16.96	-0.0391		20	-0.0322
16.97	-0.0391		20.01	-0.0401
16.98	-0.0394		20.02	-0.0415
16.99	-0.0397		20.03	-0.0419
17	-0.04		20.05	-0.0417
17.01	-0.0403		20.06	-0.0412
17.01	-0.0405		20.07	-0.0408
17.02	-0.0409		20.08	-0.0401
17.03	-0.0411		20.09	-0.0395
17.04	-0.0415		20.1	-0.0389
17.05	-0.0419		20.11	-0.0384
17.06	-0.0422		20.12	-0.0378
17.07	-0.0426		20.13	-0.0372
17.08	-0.0431		20.14	-0.0367
17.09	-0.0434		20.15	-0.0364
17.09	-0.0439		20.17	-0.036
17.1	-0.0445		20.18	-0.0355
17.11	-0.045		20.19	-0.0352
17.12	-0.0454		20.2	-0.0349
17.13	-0.0459		20.21	-0.0346
17.14	-0.0465		20.22	-0.0343
17.15	-0.0471		20.23	-0.0341
17.16	-0.0474		20.24	-0.0338
17.17	-0.0477		20.25	-0.0336
17.18	0.0259		20.27	-0.0335
17.19	0.0285		20.28	-0.0333
17.2	0.0296		20.29	-0.0332
17.2	0.0302		20.3	-0.0332
17.21	0.0305		20.31	-0.033
17.23	0.0305		20.32	-0.033
17.24	0.0304		20.33	-0.0329
17.24	0.0301		20.34	-0.0329
17.25	0.0296		20.35	-0.0329
17.26	0.0291		20.36	-0.0329
17.27	0.0287		20.37	-0.0329
17.28	0.0284		20.39	-0.0329
17.29	0.0279		20.4	-0.0329
17.3	0.0276		20.41	-0.0329
17.31	0.0273		20.42	-0.0329
17.32	0.0271		20.43	-0.0329
17.33	0.027		20.44	-0.0329
17.34	0.0268		20.45	-0.0329
17.35	0.0267		20.46	-0.033
17.36	0.0267		20.47	-0.033
17.37	0.0267		20.48	-0.0332
17.37	0.0267		20.5	-0.0332
17.38	0.0265		20.51	-0.0333
17.39	0.0267		20.52	-0.0335
17.4	0.0265		20.53	-0.0336
17.41	0.0265		20.54	-0.0338
17.42	0.0265		20.55	-0.0339
17.43	0.0267		20.56	-0.0341
17.44	0.0267		20.57	-0.0343
17.45	0.0267		20.58	-0.0344
17.45	0.0268		20.59	-0.0346
17.46	0.0268		20.61	-0.0347
17.47	0.027		20.62	-0.035
17.48	0.027		20.63	-0.0352
17.49	0.0271		20.64	-0.0353
17.5	0.0273		20.65	-0.0357
17.51	0.0274		20.66	-0.0358
17.51	0.0276		20.67	-0.0361
17.52	0.0277		20.68	-0.0364
17.53	0.0279		20.69	-0.0367
17.54	0.0281		20.7	-0.037
17.55	0.0282		20.72	-0.0374
17.56	0.0284		20.73	-0.0378
17.57	0.0287		20.74	-0.0381
17.58	0.0288		20.75	-0.0384
17.59	0.029		20.76	-0.0389
17.6	0.0293		20.77	-0.0392
17.61	0.0295		20.78	-0.0397
17.62	0.0298		20.79	-0.0401
17.63	0.0299		20.8	-0.0408
17.63	0.0301		20.81	-0.0412
17.64	0.0304		20.83	-0.0419
17.65	0.0305		20.84	-0.0423
17.66	0.0307		20.85	-0.0429
17.67	0.031		20.86	-0.0437
17.68	0.0312		20.87	-0.0445
17.69	0.0313		20.88	-0.0453
17.7	0.0315		20.89	-0.0462
17.71	0.0318		20.9	-0.0473
17.72	0.0319		20.91	-0.0484
17.73	0.0322		20.92	-0.0498
17.74	0.0324		20.93	-0.0513
17.75	0.0327		20.95	-0.0532
17.76	0.0329		20.96	-0.055
17.77	0.0332		20.97	-0.057
17.78	0.0335		20.98	-0.0591
17.78	0.0336		20.99	-0.0609
17.79	0.0339		21	-0.0623
17.8	0.0341		21.01	0.0429
17.81	0.0344		21.02	0.0451
17.82	0.0346		21.03	0.046
17.83	0.0349		21.04	0.0462
17.84	0.035		21.05	0.046
17.85	0.0353		21.07	0.0456
17.86	0.0357		21.08	0.0451
17.87	0.0358		21.09	0.0445
17.88	0.0361		21.1	0.0439
17.89	0.0364		21.11	0.0434
17.9	0.0366		21.12	0.0428
17.91	0.0367		21.13	0.0423
17.92	0.037		21.14	0.0419
17.93	0.0374		21.15	0.0412
17.94	0.0377		21.16	0.0408
17.95	0.0377		21.17	0.0403
17.96	0.0381		21.19	0.0398
17.97	0.0384		21.2	0.0392
17.98	0.0388		21.21	0.0389
17.98	0.0389		21.22	0.0384
17.99	0.0394		21.23	0.0381
18.01	0.0398		21.24	0.0377
18.01	0.0401		21.25	0.0374
18.02	0.0406		21.26	0.037
18.03	0.0409		21.27	0.0367
18.04	0.0412		21.28	0.0364
18.05	0.0417		21.3	0.0361
18.06	0.0422		21.31	0.036
18.07	0.0426		21.32	0.0358
18.07	0.0432		21.33	0.0355
18.08	0.0437		21.34	0.0353
18.09	0.0445		21.35	0.035
18.1	0.0451		21.36	0.0349
18.11	0.046		21.37	0.0347
18.12	0.047		21.38	0.0346
18.13	0.0479		21.39	0.0344
18.14	0.049		21.41	0.0343
18.15	0.0502		21.42	0.0341
18.16	0.0516		21.43	0.0338
18.17	0.053		21.44	0.0336
18.18	-0.0271		21.45	0.0335
18.19	-0.0293		21.46	0.0333
18.19	-0.0299		21.47	0.0332
18.21	-0.0299		21.48	0.033
18.22	-0.0296		21.49	0.033
18.22	-0.0291		21.5	0.033
18.23	-0.0287		21.52	0.0329
18.24	-0.0281		21.53	0.0329
18.26	-0.0274		21.54	0.0329
18.27	-0.027		21.55	0.0329
18.28	-0.0265		21.56	0.033
18.29	-0.0262		21.57	0.033
18.3	-0.0259		21.58	0.033
18.31	-0.0257		21.59	0.033
18.31	-0.0256		21.6	0.0332
18.33	-0.0254		21.61	0.0333
18.33	-0.0254		21.62	0.0335
18.34	-0.0253		21.64	0.0336
18.35	-0.0253		21.65	0.0338
18.36	-0.0253		21.66	0.0339
18.37	-0.0253		21.67	0.0343
18.38	-0.0253		21.68	0.0344
18.39	-0.0254		21.69	0.0347
18.4	-0.0254		21.7	0.0349
18.41	-0.0254		21.71	0.0352
18.42	-0.0256		21.72	0.0355
18.42	-0.0256		21.73	0.0358
18.43	-0.0257		21.75	0.0361
18.44	-0.0259		21.76	0.0366
18.45	-0.026		21.77	0.0369
18.46	-0.026		21.78	0.0374
18.47	-0.0264		21.79	0.0377
18.48	-0.0265		21.8	0.0381
18.49	-0.0267		21.81	0.0384
18.5	-0.0268		21.82	0.0389
18.51	-0.0271		21.83	0.0395
18.52	-0.0271		21.84	0.0401
18.53	-0.0274		21.85	0.0409
18.54	-0.0277		21.87	0.0415
18.55	-0.0281		21.88	0.0423
18.56	-0.0282		21.89	0.0432
18.57	-0.0284		21.9	0.0443
18.57	-0.0287		21.91	0.0454
18.58	-0.029		21.92	0.0468
18.6	-0.0293		21.93	0.0484
18.61	-0.0296		21.94	0.0504
18.62	-0.0299		21.95	0.0527
18.63	-0.0301		21.96	0.0555
18.64	-0.0304		21.97	0.0583
18.65	-0.0305		21.99	0.0606
18.66	-0.0308		22	0.062
18.67	-0.031		22.01	-0.0397
18.67	-0.0315		22.02	-0.0417
18.68	-0.0319		22.03	-0.0423
18.69	-0.0322		22.04	-0.0423
18.7	-0.0326		22.05	-0.0419
18.71	-0.0327		22.06	-0.0412
18.72	-0.0327		22.07	-0.0405
18.73	-0.033		22.08	-0.0397
18.74	-0.0333		22.1	-0.0388
18.75	-0.0338		22.11	-0.0381
18.76	-0.0341		22.12	-0.0374
18.77	-0.0344		22.13	-0.0367
18.77	-0.0347		22.14	-0.0361
18.78	-0.035		22.15	-0.0355
18.79	-0.0352		22.16	-0.035
18.8	-0.0355		22.17	-0.0346
18.81	-0.0357		22.18	-0.0343
18.82	-0.0357		22.19	-0.0338
18.83	-0.036		22.21	-0.0335
18.84	-0.0361		22.22	-0.0332
18.85	-0.0363		22.23	-0.033
18.86	-0.0364		22.24	-0.0329
18.86	-0.0366		22.25	-0.0327
18.87	-0.0367		22.26	-0.0326
18.88	-0.0369		22.27	-0.0324
18.89	-0.037		22.28	-0.0324
18.9	-0.0374		22.29	-0.0322
18.91	-0.0375		22.3	-0.0322
18.91	-0.0377		22.32	-0.0322
18.92	-0.0378		22.33	-0.0322
18.93	-0.0381		22.34	-0.0322
18.94	-0.0383		22.35	-0.0322
18.95	-0.0386		22.36	-0.0322
18.96	-0.0384		22.37	-0.0322
18.97	-0.0388		22.38	-0.0322
18.98	-0.0392		22.39	-0.0322
18.99	-0.0395		22.4	-0.0322
18.99	-0.0397		22.41	-0.0322
19	-0.04		22.43	-0.0322
19.01	-0.0401		22.44	-0.0322
19.02	-0.0403		22.45	-0.0322
19.03	-0.0408		22.46	-0.0324
19.04	-0.0411		22.47	-0.0324
19.05	-0.0414		22.48	-0.0326
19.06	-0.0415		22.49	-0.0326
19.07	-0.042		22.5	-0.0327
19.08	-0.0425		22.51	-0.0329
19.08	-0.0428		22.52	-0.033
19.09	-0.0432		22.53	-0.0332
19.1	-0.0436		22.55	-0.0333
19.11	-0.0442		22.56	-0.0335
19.12	-0.0446		22.57	-0.0336
19.13	-0.045		22.58	-0.0338
19.14	-0.0457		22.59	-0.0339
19.15	-0.0463		22.6	-0.0343
19.16	-0.0468		22.61	-0.0344
19.17	-0.047		22.62	-0.0347
19.17	0.0242		22.63	-0.035
19.18	0.026		22.64	-0.0352
19.19	0.0277		22.66	-0.0355
19.2	0.0287		22.67	-0.0358
19.21	0.0295		22.68	-0.0361
19.22	0.0298		22.69	-0.0363
19.23	0.0298		22.7	-0.0366
19.24	0.0296		22.71	-0.0369
19.25	0.0293		22.72	-0.0372
19.26	0.029		22.73	-0.0377
19.27	0.0285		22.74	-0.038
19.27	0.0282		22.75	-0.0383
19.28	0.0277		22.76	-0.0388
19.29	0.0274		22.78	-0.0391
19.3	0.0271		22.79	-0.0395
19.31	0.027		22.8	-0.04
19.32	0.0268		22.81	-0.0405
19.33	0.0265		22.82	-0.0409
19.34	0.0265		22.83	-0.0415
19.35	0.0264		22.84	-0.0422
19.35	0.0264		22.85	-0.0428
19.36	0.0262		22.86	-0.0436
19.37	0.0262		22.87	-0.0443
[truncated: 21,111 more rows]
