# Supplementary material for: A biocompatible electrolyte enables highly reversible Zn anode for zinc ion battery
Source: Nat Commun. 2023 Oct 16;14:6526. doi: 10.1038/s41467-023-42333-z (PMC10579325; doi:10.1038/s41467-023-42333-z)
Supplement: Supplementary file 5 — Source Data [file 41467_2023_42333_MOESM5_ESM.zip › Source Data/Figure 6.xlsx]

## Sheet: Figure 6a
	Blank							0.1 mg/mL							0.01 mg/mL
24H	101.204	101.454	100	87.9938	86.7154	85.4775		87.2159	97.4026	102.232	106.059	123.072	106.833		103.105	104.627	105.235	106.081	103.314	104.451
48H	100	102.071	98.0075	96.6443	101.159	101.233		100.875	96.406	124.395	124.674	113.524	111.754		100.019	90.5587	116.983	110.54	102.987	104.814

## Sheet: Figure 6b
	Blank							0.1 mg/mL							0.01 mg/mL
24H	93.5285	99.5285	100.024	106.057	105.988	102.685		79.0488	81.2683	70.9675	76.3984	76.5236	76.7764		88.3882	87.502	96.1971	96.9776	91.437	90.7236
48H	93.2135	98	106.348	100.312	100.695	101.652		79.2865	78.7219	83.8798	93.6423	92.3015	94.5655		96.2828	94.7303	95.6648	93.9607	92.9345	95.0899

## Sheet: Figure 6c
	Liquid electrolyte			HA gel electrolyte
Voltage (V)	Current density (mA cm-2)		Voltage (V)	Current density (mA cm-2)
1.34684	-0.000776411		1.2879	-9.16304e-06
1.34857	0.0016		1.28941	0.000686306
1.35164	0.00246		1.2925	0.00182
1.35471	0.00258		1.29553	0.00222
1.35776	0.00268		1.29861	0.00244
1.36087	0.00282		1.30171	0.0026
1.36392	0.00287		1.30486	0.00271
1.36701	0.00293		1.30789	0.00281
1.37014	0.00306		1.31102	0.00289
1.37319	0.00311		1.31406	0.00297
1.37624	0.00317		1.31712	0.00307
1.37932	0.00327		1.32019	0.00314
1.38248	0.00337		1.32324	0.00322
1.38553	0.00344		1.32634	0.0033
1.38859	0.00353		1.32942	0.00338
1.39175	0.00367		1.33253	0.00348
1.39478	0.00373		1.3356	0.00356
1.39778	0.00382		1.33866	0.00365
1.40095	0.00401		1.34178	0.00378
1.40403	0.00407		1.34492	0.00386
1.40702	0.00418		1.34797	0.00395
1.41022	0.00437		1.35105	0.00405
1.41321	0.00447		1.3541	0.00415
1.41631	0.0046		1.35719	0.00427
1.41943	0.00481		1.36026	0.00438
1.42252	0.00496		1.36339	0.0045
1.42561	0.00513		1.36644	0.00462
1.4286	0.00533		1.36947	0.00474
1.43172	0.00555		1.37256	0.00487
1.43484	0.00572		1.37568	0.005
1.43788	0.00596		1.3787	0.00512
1.44099	0.00626		1.38186	0.00529
1.44405	0.00647		1.38493	0.00542
1.4471	0.00675		1.388	0.00556
1.45025	0.00712		1.39108	0.00571
1.45329	0.0074		1.39416	0.00585
1.45635	0.00774		1.39723	0.00601
1.45947	0.00816		1.40032	0.00617
1.46251	0.00855		1.40341	0.00632
1.46563	0.00898		1.40647	0.00649
1.46868	0.00947		1.40955	0.00666
1.47182	0.00996		1.41261	0.00684
1.47491	0.01046		1.41571	0.00703
1.47794	0.01101		1.4188	0.0072
1.481	0.01164		1.42183	0.00739
1.48409	0.0122		1.42492	0.00759
1.48713	0.01279		1.42798	0.0078
1.4903	0.01347		1.43105	0.00802
1.49328	0.01403		1.43412	0.00823
1.4964	0.0146		1.43722	0.00845
1.4995	0.01517		1.4403	0.0087
1.50266	0.01562		1.44338	0.00894
1.50562	0.01603		1.44643	0.0092
1.50878	0.01637		1.44947	0.00948
1.51187	0.0166		1.4526	0.00975
1.515	0.01674		1.45568	0.01005
1.51808	0.01687		1.45881	0.01037
1.52113	0.01694		1.46187	0.0107
1.52418	0.01694		1.46496	0.01103
1.52724	0.01697		1.46804	0.01139
1.53031	0.01706		1.47112	0.01176
1.53342	0.01713		1.47418	0.01215
1.53645	0.01723		1.47725	0.01255
1.53958	0.01746		1.48038	0.01299
1.54268	0.01766		1.48346	0.01343
1.54574	0.01791		1.48644	0.01389
1.54886	0.0183		1.48956	0.01438
1.55196	0.01864		1.49266	0.01488
1.55496	0.01902		1.49569	0.0154
1.55807	0.01948		1.49878	0.01596
1.56116	0.01994		1.50195	0.01651
1.56422	0.0204		1.50499	0.01707
1.56725	0.02093		1.5081	0.01763
1.57039	0.02148		1.51116	0.01819
1.57347	0.02201		1.51421	0.01874
1.57651	0.02258		1.51734	0.01925
1.57964	0.0232		1.5204	0.01972
1.58266	0.02381		1.52353	0.02011
1.58573	0.02445		1.52651	0.0204
1.5889	0.02516		1.52962	0.02061
1.59198	0.02584		1.53269	0.02069
1.59505	0.02655		1.53579	0.02067
1.59816	0.02739		1.53893	0.02061
1.60124	0.02821		1.54192	0.02045
1.60425	0.02915		1.54503	0.02028
1.60738	0.03027		1.54816	0.02015
1.61046	0.03153		1.55117	0.02005
1.6135	0.03301		1.55427	0.02003
1.61664	0.03483		1.55731	0.02006
1.61969	0.03689		1.56046	0.02016
1.62279	0.03931		1.56353	0.02033
1.62587	0.04222		1.56656	0.02054
1.62896	0.04589		1.56966	0.02084
1.63202	0.04978		1.57275	0.02118
1.63508	0.0541		1.57581	0.02158
1.63821	0.05925		1.57893	0.0221
1.64129	0.06422		1.58202	0.02265
1.64427	0.06951		1.58512	0.02328
1.64735	0.07563		1.58816	0.02403
1.65048	0.08147		1.59123	0.02487
1.65359	0.08758		1.59436	0.02586
1.65665	0.0946		1.5974	0.027
1.65972	0.10177		1.6005	0.02829
1.66288	0.11014		1.60353	0.02977
1.66594	0.11847		1.60661	0.03142
1.66908	0.12766		1.60968	0.03328
1.67215	0.13688		1.61281	0.03536
1.67515	0.14723		1.61587	0.03764
1.67832	0.15902		1.61898	0.04025
1.68136	0.17053		1.62205	0.04297
1.68444	0.18291		1.62512	0.04587
1.68752	0.19757		1.62817	0.04916
1.6906	0.21135		1.63127	0.05257
1.6937	0.22632		1.63433	0.05631
1.6968	0.2439		1.63749	0.06045
1.69987	0.26163		1.64045	0.06476
1.70291	0.28111		1.64357	0.06951
1.70603	0.30312		1.64668	0.07466
1.70908	0.32633		1.64973	0.08014
1.71217	0.35107		1.65277	0.08619
1.71526	0.3791		1.65587	0.09286
1.71837	0.4097		1.65902	0.10026
1.72138	0.44129		1.66209	0.10797
1.72445	0.47567		1.66512	0.11616
1.72755	0.51453		1.66829	0.12525
1.73065	0.55272		1.6713	0.13502
1.73368	0.5931		1.67441	0.14551
1.73685	0.63894		1.67752	0.15725
1.7399	0.68315		1.68055	0.16948
1.74295	0.72911		1.68364	0.18274
1.74609	0.77942		1.68672	0.19727
1.74912	0.82783		1.6898	0.21236
1.75221	0.87733		1.69289	0.22882
1.75529	0.93074		1.69603	0.24684
1.75838	0.98356		1.69905	0.26553
1.76144	1.03582		1.70217	0.28532
1.76449	1.09143		1.70519	0.30581
1.76763	1.14824		1.7083	0.32741
1.77069	1.2031		1.71137	0.34995
1.77378	1.25971		1.71445	0.37294
1.77688	1.32064		1.71755	0.39751
1.77994	1.37968		1.72063	0.42241
1.78302	1.43953		1.72367	0.448
1.78611	1.50521		1.72679	0.47563
1.7892	1.56727		1.72984	0.50366
1.79225	1.63151		1.73287	0.53321
1.7954	1.70325		1.73598	0.564
1.79842	1.77301		1.73905	0.59626
1.8015	1.84415		1.74211	0.63073
1.8046	1.92252		1.74523	0.66696
1.80766	2.0014		1.74826	0.70454
1.81074	2.08085		1.75139	0.74463
1.81383	2.16576		1.75442	0.78628
1.8169	2.25382		1.75752	0.83021
1.82	2.34566		1.76057	0.87589
1.82313	2.4366		1.76363	0.92288
1.82621	2.53274		1.7668	0.97269
1.82926	2.6252		1.76985	1.02363
1.83238	2.72026		1.7729	1.07668
1.83547	2.82354		1.77605	1.13441
1.83848	2.92204		1.77912	1.18981
1.84159	3.02366		1.78216	1.24719
1.84469	3.1345		1.78524	1.30718
1.84778	3.2405		1.78834	1.36698
1.85086	3.34538		1.79141	1.42956
1.85396	3.45203		1.79449	1.49398
1.857	3.55108		1.79757	1.55955
1.86005	3.64411		1.80065	1.62763
1.86316	3.72961		1.80372	1.69715
1.86625	3.80449		1.8068	1.76851
1.86931	3.86166		1.80987	1.8417
1.87238	3.90574		1.81296	1.91651
1.87548	3.93736		1.81608	1.99642
1.87857	3.94414		1.81914	2.07358
1.88155	3.92993		1.82224	2.15168
1.88474	3.90129		1.82531	2.2324
1.88779	3.84079		1.82841	2.31201
1.89085	3.75818		1.83143	2.39215
1.89395	3.65872		1.83457	2.47414
1.89704	3.53445		1.83761	2.55435
1.90013	3.39429		1.84073	2.63453
1.90321	3.24345		1.84384	2.71498
1.90628	3.08389		1.84685	2.79507
1.9094	2.922		1.84993	2.87445
1.91244	2.76781		1.85306	2.95514
1.91555	2.62426		1.85612	3.03676
1.91856	2.49352		1.85925	3.11812
1.92168	2.38568		1.86227	3.19978
1.92481	2.30556		1.86537	3.28575
1.92782	2.24436		1.86845	3.37344
1.93087	2.21059		1.87151	3.46152
1.93405	2.20939		1.87455	3.54904
1.93711	2.22965		1.87765	3.62939
1.94022	2.27773		1.88079	3.69975
1.94326	2.35923		1.88384	3.75647
1.94635	2.46693		1.88688	3.79474
1.94942	2.6038		1.88996	3.81538
1.9525	2.77105		1.89305	3.81608
1.95558	2.95184		1.89616	3.79425
1.95865	3.13671		1.89921	3.75253
1.96177	3.33025		1.90228	3.6897
1.96486	3.52222		1.90535	3.60944
1.9679	3.70409		1.90846	3.51339
1.97092	3.8786		1.91151	3.40416
1.97415	4.04893		1.91466	3.28733
1.97713	4.20399		1.91768	3.16308
1.98024	4.34104		1.92077	3.03565
1.98337	4.46753		1.92385	2.91226
1.98647	4.56531		1.92692	2.79111
1.9895	4.64135		1.93	2.67721
1.99264	4.69686		1.93309	2.57698
1.99563	4.71561		1.9362	2.48425
1.99875	4.70317		1.93929	2.40641
2.00188	4.66061		1.94234	2.34398
2.00489	4.57616		1.9454	2.29697
2.00798	4.45272		1.9485	2.26794
2.01103	4.29624		1.95158	2.25617
2.01415	4.10558		1.95467	2.26248
2.01724	3.88205		1.95775	2.28705
2.0203	3.63281		1.96081	2.32983
2.02348	3.36842		1.96393	2.39356
2.02646	3.08859		1.96697	2.47766
2.02954	2.80623		1.97005	2.58389
2.03267	2.53168		1.97319	2.71687
2.03574	2.26147		1.97627	2.85581
2.03877	2.00642		1.97937	3.00188
2.04191	1.77299		1.98239	3.15055
2.04499	1.55621		1.98547	3.29463
2.04802	1.36089		1.98856	3.43534
2.05113	1.18853		1.99168	3.57017
2.05419	1.03466		1.99473	3.69531
2.05724	0.89991		1.9978	3.81191
2.06035	0.78361		2.00084	3.91569
2.06351	0.6827		2.00392	4.00909
2.06658	0.59558		2.00704	4.08996
2.06957	0.5215		2.01015	4.15794
2.07274	0.45774		2.01325	4.21531
2.07577	0.40309		2.01629	4.2533
2.07878	0.35665		2.01942	4.27362
2.08191	0.31805		2.02246	4.27696
2.085	0.28368		2.02548	4.25652
2.08805	0.25454		2.02865	4.21484
2.09123	0.23046		2.0317	4.15049
2.09429	0.20816		2.03479	4.05916
2.09736	0.18947		2.03787	3.9454
2.09914	0.17937		2.04086	3.80976
2.09954	0.17724		2.04405	3.65524
2.09794	0.13364		2.04711	3.48469
2.09487	0.10173		2.05012	3.30042
2.09178	0.08373		2.05325	3.10821
2.08871	0.06891		2.05626	2.91155
2.08569	0.05732		2.05932	2.71135
2.08259	0.04672		2.06239	2.51267
2.07947	0.03651		2.06551	2.31582
2.07637	0.02813		2.06861	2.12323
2.07334	0.02022		2.07167	1.93911
2.07023	0.01188		2.0747	1.76159
2.06717	0.00457		2.07777	1.59385
2.06411	-0.0017		2.0809	1.43717
2.06104	-0.01028		2.08395	1.29054
2.0579	-0.01768		2.08704	1.15556
2.05484	-0.0248		2.09019	1.03237
2.05179	-0.03218		2.09325	0.91855
2.04866	-0.0402		2.09632	0.81607
2.04558	-0.04726		2.09845	0.74997
2.04259	-0.05494		2.09927	0.72776
2.03942	-0.06434		2.09756	0.62311
2.03634	-0.07205		2.09448	0.5008
2.03329	-0.08059		2.09142	0.4165
2.03021	-0.09091		2.08825	0.35171
2.02707	-0.09982		2.08521	0.30055
2.0241	-0.10927		2.08217	0.25802
2.02097	-0.12089		2.07905	0.22176
2.01786	-0.13167		2.07598	0.19102
2.01481	-0.14328		2.07289	0.1641
2.01172	-0.15596		2.06981	0.14039
2.00861	-0.16886		2.06677	0.11956
2.00548	-0.18163		2.06368	0.10077
2.00249	-0.19585		2.06061	0.08376
1.99936	-0.21195		2.05749	0.06836
1.9963	-0.22655		2.05441	0.05412
1.99327	-0.24233		2.05135	0.04118
1.9901	-0.26196		2.04833	0.02944
1.98709	-0.27882		2.04524	0.01858
1.984	-0.29752		2.04215	0.00868
1.98089	-0.31995		2.03911	-0.000990886
1.97778	-0.34092		2.03603	-0.01002
1.97471	-0.36484		2.03296	-0.01936
1.97162	-0.38925		2.02983	-0.02938
1.96857	-0.41311		2.02683	-0.03953
1.96548	-0.4377		2.02369	-0.05048
1.96237	-0.46616		2.02056	-0.06237
1.9593	-0.49599		2.01754	-0.07529
1.95621	-0.52458		2.01447	-0.08964
1.95321	-0.55616		2.01138	-0.10529
1.95001	-0.59171		2.00825	-0.12227
1.94695	-0.62439		2.00517	-0.1395
1.94394	-0.65928		2.00211	-0.15689
1.94083	-0.70103		1.99907	-0.17508
1.93772	-0.73988		1.99598	-0.19334
1.93462	-0.78102		1.99289	-0.21172
1.93154	-0.82839		1.98978	-0.2315
1.92848	-0.87253		1.98672	-0.25095
1.92542	-0.91983		1.9836	-0.27109
1.92233	-0.97429		1.98058	-0.29263
1.91922	-1.02915		1.97747	-0.31418
1.91619	-1.08496		1.97445	-0.33696
1.91313	-1.14909		1.97132	-0.36236
1.90994	-1.21809		1.96821	-0.38715
1.90695	-1.28783		1.96512	-0.41303
1.90389	-1.36506		1.96206	-0.43987
1.90076	-1.45345		1.95893	-0.46846
1.89768	-1.54402		1.95589	-0.49839
1.89468	-1.64164		1.95284	-0.52931
1.89151	-1.7556		1.94975	-0.56283
1.8884	-1.87061		1.94666	-0.59732
1.88541	-1.9965		1.94362	-0.63318
1.88227	-2.13924		1.94051	-0.67268
1.87915	-2.27542		1.93741	-0.71235
1.87613	-2.40766		1.93436	-0.75489
1.87305	-2.5356		1.93125	-0.80245
1.86995	-2.64393		1.92817	-0.84977
1.86687	-2.72844		1.92508	-0.9004
1.86381	-2.79334		1.92202	-0.95435
1.86071	-2.83682		1.91897	-1.0114
1.85765	-2.86792		1.91588	-1.0732
1.85458	-2.88915		1.91279	-1.13877
1.85139	-2.90425		1.90968	-1.20971
1.84838	-2.90635		1.90662	-1.2864
1.84534	-2.90245		1.90354	-1.36791
1.84217	-2.89456		1.90045	-1.45758
1.83915	-2.87063		1.89738	-1.55417
1.83607	-2.83949		1.89431	-1.65788
1.83301	-2.80712		1.89121	-1.77526
1.82989	-2.76443		1.88811	-1.89898
1.82687	-2.71953		1.88507	-2.03373
1.82374	-2.67679		1.88196	-2.18135
1.82065	-2.62926		1.87893	-2.33773
1.81753	-2.58585		1.87585	-2.50468
1.81447	-2.53994		1.87275	-2.6741
1.81136	-2.49553		1.86969	-2.83247
1.80834	-2.45014		1.86655	-2.97829
1.8052	-2.4098		1.86353	-3.10275
1.8021	-2.37363		1.86044	-3.20711
1.79906	-2.33592		1.85737	-3.29105
1.79604	-2.30168		1.85429	-3.3533
1.79288	-2.27791		1.85119	-3.39973
1.78982	-2.25188		1.84809	-3.42352
1.78678	-2.23128		1.84503	-3.43129
1.78365	-2.2224		1.84193	-3.429
1.78059	-2.21356		1.83886	-3.41166
1.7775	-2.21249		1.83578	-3.38392
1.77442	-2.22274		1.83269	-3.34991
1.77135	-2.23899		1.82963	-3.30508
1.76824	-2.26087		1.8266	-3.25581
1.76518	-2.29414		1.82348	-3.20304
1.76208	-2.33218		1.82043	-3.14574
1.75903	-2.36889		1.81727	-3.08872
1.75598	-2.40892		1.81424	-3.03089
1.75286	-2.45185		1.81112	-2.97343
1.7498	-2.4855		1.80807	-2.91448
1.74669	-2.51778		1.80499	-2.85857
1.74358	-2.55251		1.80193	-2.8072
1.7405	-2.57664		1.79878	-2.75849
1.73748	-2.5966		1.79575	-2.71338
1.73434	-2.61902		1.79264	-2.67561
1.73129	-2.62969		1.7896	-2.64016
1.72821	-2.638		1.78649	-2.61168
1.7251	-2.6475		1.78342	-2.59053
1.72201	-2.65148		1.78036	-2.57386
1.71897	-2.65111		1.77723	-2.56616
1.71589	-2.65317		1.77414	-2.56917
1.71281	-2.65412		1.77108	-2.57822
1.70974	-2.6518		1.76801	-2.59763
1.70668	-2.6514		1.76495	-2.62663
1.70353	-2.6543		1.76185	-2.66884
1.70052	-2.65258		1.75875	-2.72125
1.69747	-2.64843		1.75567	-2.78182
1.69428	-2.64827		1.7526	-2.84975
1.69124	-2.63846		1.74953	-2.91879
1.68816	-2.62691		1.74645	-2.98463
1.68509	-2.61713		1.74335	-3.04898
1.68197	-2.59783		1.74031	-3.10539
1.67897	-2.57483		1.73726	-3.15657
1.67584	-2.55163		1.73419	-3.20173
1.67275	-2.52142		1.73112	-3.24291
1.6697	-2.48592		1.72801	-3.27965
1.66657	-2.44989		1.72494	-3.3122
1.66351	-2.40987		1.7219	-3.33789
1.66043	-2.36739		1.71878	-3.36074
1.65731	-2.31801		1.71571	-3.37772
1.65418	-2.2673		1.71264	-3.39154
1.65113	-2.21036		1.70956	-3.39905
1.64808	-2.1519		1.70647	-3.40139
1.64495	-2.09466		1.70342	-3.40089
1.64187	-2.02914		1.70036	-3.39392
1.63886	-1.96248		1.69733	-3.38183
1.63569	-1.89812		1.69414	-3.37042
1.63269	-1.82693		1.69108	-3.34699
1.62961	-1.75452		1.68799	-3.32025
1.62649	-1.6839		1.68487	-3.29009
1.62341	-1.60997		1.68179	-3.2522
1.62033	-1.5353		1.67879	-3.21156
1.61725	-1.46125		1.67564	-3.16677
1.61414	-1.38623		1.67261	-3.11593
1.61109	-1.31107		1.66953	-3.06107
1.60803	-1.23806		1.66641	-3.00194
1.6049	-1.16661		1.66338	-2.93819
1.6019	-1.09525		1.66029	-2.87204
1.5988	-1.02685		1.65723	-2.80227
1.59568	-0.96267		1.65404	-2.7333
1.59262	-0.89918		1.65097	-2.6564
1.58957	-0.8406		1.64794	-2.57767
1.58643	-0.78719		1.64487	-2.49926
1.58337	-0.73606		1.64178	-2.41761
1.58031	-0.69033		1.63868	-2.33513
1.5772	-0.64909		1.6356	-2.25292
1.57415	-0.6108		1.63252	-2.16752
1.57104	-0.57628		1.62945	-2.08194
1.56795	-0.54569		1.62634	-1.99538
1.56486	-0.51716		1.6233	-1.90686
1.56177	-0.49086		1.6202	-1.81757
1.55875	-0.46687		1.61717	-1.72777
1.55546	-0.44413		1.61402	-1.63698
1.55228	-0.42149		1.61092	-1.545
1.54923	-0.40187		1.60788	-1.45217
1.54607	-0.38342		1.60476	-1.36072
1.54302	-0.36568		1.60173	-1.26955
1.53998	-0.34891		1.59862	-1.17962
1.53686	-0.33322		1.59556	-1.09234
1.53378	-0.31778		1.59246	-1.007
1.53066	-0.30329		1.58942	-0.92524
1.52755	-0.28962		1.58635	-0.84798
1.52448	-0.27615		1.58328	-0.7744
1.52144	-0.26344		1.58016	-0.7066
1.51841	-0.25145		1.57708	-0.64474
1.51529	-0.23969		1.57401	-0.58733
1.51224	-0.2285		1.57091	-0.53594
1.50915	-0.218		1.56783	-0.48976
1.50603	-0.20777		1.56459	-0.44753
1.50295	-0.19816		1.56137	-0.4092
1.49986	-0.18878		1.55829	-0.37645
1.49671	-0.17997		1.55518	-0.34718
1.49366	-0.1715		1.55214	-0.32097
1.4906	-0.16352		1.54904	-0.29719
1.48745	-0.15613		1.54597	-0.27587
1.48446	-0.14884		1.54291	-0.25644
1.48132	-0.14209		1.53986	-0.23871
1.47828	-0.1359		1.53674	-0.223
1.47524	-0.12974		1.53368	-0.20823
1.47216	-0.12411		1.53057	-0.19491
1.46907	-0.11894		1.52752	-0.18285
1.46595	-0.11383		1.5244	-0.17161
1.46288	-0.10913		1.52138	-0.16138
1.45979	-0.10475		1.51822	-0.15198
1.4567	-0.10053		1.51518	-0.14317
1.45363	-0.09657		1.51211	-0.1352
1.45058	-0.09289		1.50906	-0.12772
1.44742	-0.08946		1.50595	-0.12089
1.44443	-0.08617		1.50291	-0.11454
1.44137	-0.08312		1.49977	-0.10862
1.43823	-0.08035		1.49667	-0.10327
1.43515	-0.07754		1.49356	-0.09809
1.43205	-0.07496		1.49052	-0.09332
1.42897	-0.07271		1.48743	-0.08898
1.42591	-0.07035		1.48437	-0.08484
1.42285	-0.06827		1.48129	-0.08099
1.41977	-0.06638		1.47819	-0.0775
1.41669	-0.06446		1.47512	-0.07416
1.41357	-0.0627		1.47208	-0.07112
1.41053	-0.06117		1.46895	-0.06828
1.40738	-0.05959		1.46592	-0.06556
1.40434	-0.05815		1.46283	-0.06311
1.40131	-0.05683		1.45973	-0.06084
1.39957	-0.05638		1.45658	-0.05872
--	--		1.45352	-0.05674
--	--		1.45048	-0.05485
--	--		1.44742	-0.05318
--	--		1.44433	-0.05159
--	--		1.44125	-0.05008
--	--		1.43816	-0.04875
--	--		1.43511	-0.04741
--	--		1.432	-0.04616
--	--		1.42894	-0.04505
--	--		1.42586	-0.04401
--	--		1.42282	-0.04301
--	--		1.41972	-0.04203
--	--		1.41668	-0.0411
--	--		1.41361	-0.04029
--	--		1.4105	-0.03949
--	--		1.40742	-0.03874
--	--		1.40438	-0.03805
--	--		1.40126	-0.03736
--	--		1.39968	-0.03711
--	--
--	--
--	--
--	--
--	--
--	--
--	--
--	--
--	--
--	--
--	--
--	--
--	--
--	--
--	--
--	--
--	--
--	--
--	--
--	--
--	--
--	--
--	--
--	--
--	--
--	--
--	--
--	--
--	--
--	--
--	--
--	--
--	--
--	--
--	--
--	--
--	--
--	--
--	--
--	--
--	--
--	--
--	--
--	--
--	--
--	--
--	--
--	--
--	--
--	--
--	--
--	--
--	--
--	--
--	--
--	--
--	--
--	--
--	--
--	--
--	--
--	--
--	--
--	--
--	--
--	--
--	--
--	--
--	--
--	--
--	--
--	--
--	--
--	--
--	--
--	--
--	--
--	--
--	--
--	--
--	--
--	--
--	--
--	--
--	--
--	--
--	--
--	--
--	--
--	--
--	--
--	--
--	--
--	--
--	--
--	--
--	--
--	--
--	--
--	--
--	--
--	--
--	--
--	--
--	--
--	--
--	--
--	--
--	--
--	--
--	--
--	--
--	--
--	--
--	--
--	--
--	--
--	--
--	--
--	--
--	--
--	--
--	--
--	--
--	--
--	--
--	--
--	--
--	--
--	--
--	--
--	--
--	--
--	--
--	--
--	--
--	--
--	--
--	--
--	--
--	--
--	--
--	--
--	--
--	--
--	--
--	--
--	--
--	--
--	--
--	--
--	--
--	--
--	--
--	--
--	--
--	--
--	--
--	--
--	--
--	--
--	--
--	--
--	--
--	--
--	--
--	--
--	--
--	--
--	--
--	--
--	--
--	--
--	--
--	--
--	--
--	--
--	--
--	--
--	--
--	--
--	--
--	--
--	--
--	--
--	--
--	--
--	--
--	--
--	--
--	--
--	--
--	--
--	--
--	--
--	--
--	--
--	--
--	--
--	--
--	--
--	--
--	--
--	--
--	--
--	--
--	--
--	--
--	--
--	--
--	--
--	--
--	--
--	--
--	--
--	--
--	--
--	--
--	--
--	--
--	--
--	--
--	--
--	--
--	--
--	--
--	--
--	--
--	--
--	--
--	--
--	--
--	--
--	--
--	--
--	--
--	--
--	--
--	--
--	--
--	--
--	--
--	--
--	--
--	--
--	--
--	--
--	--
--	--
--	--
--	--
--	--
--	--
--	--
--	--
--	--
--	--
--	--
--	--
--	--
--	--
--	--
--	--
--	--
--	--
--	--
--	--
--	--
--	--
--	--
--	--
--	--
--	--
--	--
--	--
--	--
--	--
--	--
--	--
--	--
--	--
--	--
--	--
--	--
--	--
--	--
--	--
--	--
--	--
--	--
--	--
--	--
--	--
--	--
--	--
--	--
--	--
--	--
--	--
--	--
--	--
--	--
--	--
--	--
--	--
--	--
--	--
--	--
--	--
--	--
--	--
--	--
--	--
--	--
--	--
--	--
--	--
--	--
--	--
--	--
--	--
--	--
--	--
--	--
--	--
--	--
--	--
--	--
--	--
--	--
--	--
--	--
--	--
--	--
--	--
--	--
--	--
--	--
--	--
--	--
--	--
--	--
--	--
--	--
--	--
--	--
--	--
--	--
--	--
--	--
--	--
--	--
--	--
--	--
--	--
--	--
--	--
--	--
--	--
--	--
--	--
--	--
--	--
--	--
--	--
--	--
--	--
--	--
--	--
--	--
--	--
--	--
--	--
--	--
--	--
--	--
--	--
--	--
--	--
--	--
--	--
--	--
--	--
--	--
--	--
--	--
--	--
--	--
--	--
--	--
--	--
--	--
--	--
--	--
--	--
--	--
--	--
--	--
--	--
--	--
--	--
--	--
--	--
--	--
--	--
--	--
--	--
--	--
--	--
--	--
--	--
--	--
--	--
--	--
--	--
--	--
--	--
--	--
--	--
--	--
--	--
--	--
--	--
--	--
--	--
--	--
--	--
--	--
--	--
--	--
--	--
--	--
--	--
--	--
--	--
--	--
--	--
--	--
--	--
--	--
--	--
--	--
--	--
--	--
--	--
--	--
--	--
--	--
--	--
--	--
--	--
--	--
--	--
--	--
--	--
--	--
--	--
--	--
--	--
--	--
--	--
--	--
--	--
--	--
--	--
--	--
--	--
--	--
--	--
--	--
--	--
--	--
--	--
--	--
--	--
--	--
--	--
--	--
--	--
--	--
--	--
--	--
--	--
--	--
--	--
--	--
--	--
--	--
--	--
--	--
--	--
--	--
--	--
--	--
--	--
--	--
--	--
--	--
--	--
--	--
--	--
--	--
--	--
--	--
--	--
--	--
--	--
--	--
--	--
--	--
--	--
--	--
--	--
--	--
--	--
--	--
--	--
--	--
--	--
--	--
--	--
--	--
--	--
--	--
--	--
--	--
--	--
--	--
--	--
--	--
--	--
--	--
--	--
--	--
--	--
--	--
--	--
--	--
--	--
--	--
--	--
--	--
--	--
--	--
--	--
--	--
--	--
--	--
--	--
--	--
--	--
--	--
--	--
--	--
--	--
--	--
--	--
--	--
--	--
--	--
--	--
--	--
--	--
--	--
--	--
--	--
--	--
--	--
--	--
--	--
--	--
--	--
--	--
--	--
--	--
--	--
--	--
--	--
--	--
--	--
--	--
--	--
--	--
--	--
--	--
--	--
--	--
--	--
--	--
--	--
--	--
--	--
--	--
--	--
--	--
--	--
--	--
--	--
--	--
--	--
--	--
--	--
--	--
--	--
--	--
--	--
--	--
--	--
--	--
--	--
--	--
--	--
--	--
--	--
--	--
--	--
--	--
--	--
--	--
--	--
--	--
--	--
--	--
--	--
--	--
--	--
--	--
--	--
--	--
--	--
--	--
--	--
--	--
--	--
--	--
--	--
--	--
--	--
--	--
--	--
--	--
--	--
--	--
--	--
--	--
--	--
--	--
--	--
--	--
--	--
--	--
--	--
--	--
--	--
--	--
--	--
--	--
--	--
--	--
--	--
--	--
--	--
--	--
--	--
--	--
--	--
--	--
--	--
--	--
--	--
--	--
--	--
--	--
--	--
--	--
--	--
--	--
--	--
--	--
--	--
--	--
--	--
--	--
--	--
--	--
--	--
--	--
--	--
--	--
--	--
--	--
--	--
--	--
--	--
--	--
--	--
--	--
--	--
--	--
--	--
--	--
--	--
--	--
--	--
--	--
--	--
--	--
--	--
--	--
--	--
--	--
--	--
--	--
--	--
--	--
--	--
--	--
--	--
--	--
--	--
--	--
--	--
--	--
--	--
--	--
--	--
--	--
--	--
--	--
--	--
--	--
--	--
--	--
--	--
--	--
--	--
--	--
--	--
--	--
--	--
--	--
--	--
--	--
--	--
--	--
--	--
--	--
--	--
--	--
--	--
--	--
--	--
--	--
--	--
--	--
--	--
--	--
--	--
--	--
--	--
--	--
--	--
--	--
--	--
--	--
--	--
--	--
--	--
--	--
--	--
--	--
--	--
--	--
--	--
--	--
--	--
--	--
--	--
--	--
--	--
--	--
--	--
--	--
--	--
--	--
--	--
--	--
--	--
--	--
--	--
--	--
--	--
--	--
--	--
--	--
--	--
--	--
--	--
--	--
--	--
--	--
--	--
--	--
--	--
--	--
--	--
--	--
--	--
--	--
--	--
--	--
--	--
--	--
--	--
--	--
--	--
--	--
--	--
--	--
--	--
--	--
--	--
--	--
--	--
--	--
--	--
--	--
--	--
--	--
--	--
--	--
--	--
--	--
--	--
--	--
--	--
--	--
--	--
--	--
--	--
--	--
--	--
--	--
--	--
--	--
--	--
--	--
--	--
--	--
--	--
--	--
--	--
--	--
--	--
--	--
--	--
--	--
--	--
--	--
--	--
--	--
--	--
--	--
--	--
--	--
--	--
--	--
--	--
--	--
--	--
--	--
--	--
--	--
--	--
--	--
--	--
--	--
--	--
--	--
--	--
--	--
--	--
--	--
--	--
--	--
--	--
--	--
--	--
--	--
--	--
--	--
--	--
--	--
--	--
--	--
--	--
--	--
--	--
--	--
--	--
--	--
--	--
--	--
--	--
--	--
--	--
--	--
--	--
--	--
--	--
--	--
--	--
--	--
--	--
--	--
--	--
--	--
--	--
--	--
--	--
--	--
--	--
--	--
--	--
--	--
--	--
--	--
--	--
--	--
--	--
--	--
--	--
--	--
--	--
--	--
--	--
--	--
--	--
--	--
--	--
--	--
--	--
--	--
--	--
--	--
--	--
--	--
--	--
--	--
--	--
--	--
--	--
--	--
--	--
--	--
--	--
--	--
--	--
--	--
--	--
--	--
--	--
--	--
--	--
--	--
--	--
--	--
--	--
--	--
--	--
--	--
--	--
--	--
--	--
--	--
--	--
--	--
--	--
--	--
--	--
--	--
--	--
--	--
--	--
--	--
--	--
--	--
--	--
--	--
--	--
--	--
--	--
--	--
--	--
--	--
--	--
--	--
--	--
--	--
--	--
--	--
--	--
--	--
--	--
--	--
--	--
--	--
--	--
--	--
--	--
--	--
--	--
--	--
--	--
--	--
--	--
--	--
--	--
--	--
--	--
--	--
--	--
--	--
--	--
--	--
--	--
--	--
--	--
--	--
--	--
--	--
--	--
--	--
--	--
--	--
--	--
--	--
--	--
--	--
--	--
--	--
--	--
--	--
--	--
--	--
--	--
--	--
--	--
--	--
--	--
--	--
--	--
--	--
--	--
--	--
--	--
--	--
--	--
--	--
--	--
--	--
--	--
--	--
--	--
--	--
--	--
--	--
--	--
--	--
--	--
--	--
--	--
--	--
--	--
--	--
--	--
--	--
--	--
--	--
--	--
--	--
--	--
--	--
--	--
--	--
--	--
--	--
--	--
--	--
--	--
--	--
--	--
--	--
--	--
--	--
--	--
--	--
--	--
--	--
--	--
--	--
--	--
--	--
--	--
--	--
--	--
--	--
--	--
--	--
--	--
--	--
--	--
--	--
--	--
--	--
--	--
--	--
--	--
--	--
--	--
--	--
--	--
--	--
--	--
--	--
--	--
--	--
--	--
--	--
--	--
--	--
--	--
--	--
--	--
--	--
--	--
--	--
--	--
--	--
--	--
--	--
--	--
--	--
--	--
--	--
--	--
--	--
--	--
--	--
--	--
--	--
--	--
--	--
--	--
--	--
--	--
--	--
--	--
--	--
--	--
--	--
--	--
--	--
--	--
--	--
--	--
--	--
--	--
--	--
--	--
--	--
--	--
--	--
--	--
--	--
--	--
--	--
--	--
--	--
--	--
--	--
--	--
--	--
--	--
--	--
--	--
--	--
--	--
--	--
--	--
--	--
--	--
--	--
--	--
--	--
--	--
--	--
--	--
--	--
--	--
--	--
--	--
--	--
--	--
--	--
--	--
--	--
--	--
--	--
--	--
--	--
--	--
--	--
--	--
--	--
--	--
--	--
--	--
--	--
--	--
--	--
--	--
--	--
--	--
--	--
--	--
--	--
--	--
--	--
--	--
--	--
--	--
--	--
--	--
--	--
--	--
--	--
--	--
--	--
--	--
--	--
--	--
--	--
--	--
--	--
--	--
--	--
--	--
--	--
--	--
--	--
--	--
--	--
--	--
--	--
--	--
--	--
--	--
--	--
--	--
--	--
--	--
--	--
--	--
--	--
--	--
--	--
--	--
--	--
--	--
--	--
--	--
--	--
--	--
--	--
--	--
--	--
--	--
--	--
--	--
--	--
--	--
--	--
--	--
--	--
--	--
--	--
--	--
--	--
--	--
--	--
--	--
--	--
--	--
--	--
--	--
--	--
--	--
--	--
--	--
--	--
--	--
--	--
--	--
--	--
--	--
--	--
--	--
--	--
--	--
--	--
--	--
--	--
--	--
--	--
--	--
--	--
--	--
--	--
--	--
--	--
--	--
--	--
--	--
--	--
--	--
--	--
--	--
--	--
--	--
--	--
--	--
--	--
--	--
--	--
--	--
--	--
--	--
--	--
--	--
--	--
--	--
--	--
--	--
--	--
--	--
--	--
--	--
--	--
--	--
--	--
--	--
--	--
--	--
--	--
--	--
--	--
--	--
--	--
--	--
--	--
--	--
--	--
--	--
--	--
--	--
--	--
--	--
--	--
--	--
--	--
--	--
--	--
--	--
--	--
--	--
--	--
--	--
--	--
--	--
--	--
--	--
--	--
--	--
--	--
--	--
--	--
--	--
--	--
--	--
--	--
--	--
--	--
--	--
--	--
--	--
--	--
--	--
--	--
--	--
--	--
--	--
--	--
--	--
--	--
--	--
--	--
--	--
--	--
--	--
--	--
--	--
--	--
--	--
--	--
--	--
--	--
--	--
--	--
--	--
--	--
--	--
--	--
--	--
--	--
--	--
--	--
--	--
--	--
--	--
--	--
--	--
--	--
--	--
--	--
--	--
--	--
--	--
--	--
--	--
--	--
--	--
--	--
--	--
--	--
--	--
--	--
--	--
--	--
--	--
--	--
--	--
--	--
--	--
--	--
--	--
--	--
--	--
--	--
--	--
--	--
--	--
--	--
--	--
--	--
--	--
--	--
--	--
--	--
--	--
--	--
--	--
--	--
--	--
--	--
--	--
--	--
--	--
--	--
--	--
--	--
--	--
--	--
--	--
--	--
--	--
--	--
--	--
--	--
--	--
--	--
--	--
--	--
--	--
--	--
--	--
--	--
--	--
--	--
--	--
--	--
--	--
--	--
--	--
[truncated: 57,438 more rows]

## Sheet: Figure 6d
	Charge/discharge profile			H2 evolution
Time (h)	Voltage (V)		Time (h)	Intensity (a.u.)
0.000138889	1.575		0.000666667	0.89828
0.000833333	1.666		0.00344	0.8966
0.00153	1.693		0.00622	0.89609
0.00222	1.708		0.00872	0.89154
0.00292	1.717		0.0115	0.90414
0.00361	1.724		0.01428	0.90038
0.00431	1.73		0.01678	0.89467
0.005	1.734		0.01956	0.89086
0.00569	1.738		0.02206	0.89335
0.00639	1.742		0.02483	0.89812
0.00708	1.745		0.02761	0.89638
0.00778	1.747		0.03011	0.90133
0.00847	1.75		0.03289	0.90035
0.00917	1.752		0.03567	0.90802
0.00986	1.754		0.03817	0.89539
0.01056	1.756		0.04094	0.90059
0.01125	1.758		0.04372	0.89702
0.01194	1.759		0.04622	0.89804
0.01264	1.761		0.049	0.90155
0.01333	1.762		0.05178	0.88885
0.01403	1.764		0.05428	0.89744
0.01472	1.765		0.05706	0.88994
0.01542	1.766		0.05956	0.89897
0.01611	1.767		0.06233	0.89348
0.01681	1.768		0.06511	0.89494
0.0175	1.77		0.06761	0.90164
0.01819	1.771		0.07039	0.89322
0.01889	1.772		0.07317	0.89821
0.01958	1.773		0.07567	0.89394
0.02028	1.773		0.07844	0.89464
0.02097	1.774		0.08094	0.89379
0.02167	1.775		0.08372	0.90441
0.02236	1.776		0.0865	0.88645
0.02306	1.777		0.089	0.89887
0.02375	1.778		0.09178	0.89889
0.02444	1.778		0.09456	0.89769
0.02514	1.779		0.09706	0.89357
0.02583	1.78		0.09983	0.89906
0.02653	1.78		0.10261	0.89465
0.02722	1.781		0.10511	0.89608
0.02792	1.782		0.10789	0.90358
0.02861	1.782		0.11039	0.90082
0.02931	1.783		0.11317	0.90189
0.03	1.784		0.11594	0.89706
0.03069	1.784		0.11844	0.90117
0.03139	1.785		0.12122	0.8947
0.03208	1.785		0.124	0.90259
0.03278	1.786		0.1265	0.89992
0.03347	1.787		0.12928	0.89408
0.03417	1.787		0.13206	0.90026
0.03486	1.788		0.13456	0.89752
0.03556	1.788		0.13733	0.89867
0.03625	1.789		0.13983	0.90414
0.03694	1.789		0.14261	0.90522
0.03764	1.79		0.14539	0.89873
0.03833	1.79		0.14789	0.90327
0.03903	1.791		0.15067	0.9056
0.03972	1.791		0.15344	0.89848
0.04042	1.791		0.15594	0.90788
0.04111	1.792		0.15872	0.90334
0.04181	1.792		0.1615	0.90361
0.0425	1.793		0.164	0.90889
0.04319	1.793		0.16678	0.90115
0.04389	1.794		0.16956	0.89531
0.04458	1.794		0.17206	0.9056
0.04528	1.794		0.17483	0.9065
0.04597	1.795		0.17761	0.90801
0.04667	1.795		0.18011	0.90976
0.04736	1.796		0.18289	0.89762
0.04806	1.796		0.18539	0.90167
0.04875	1.796		0.18817	0.90402
0.04944	1.797		0.19094	0.90153
0.05014	1.797		0.19344	0.89856
0.05083	1.798		0.19622	0.90909
0.05153	1.798		0.199	0.89949
0.05222	1.798		0.2015	0.90716
0.05292	1.799		0.20428	0.90647
0.05361	1.799		0.20706	0.90198
0.05431	1.799		0.20956	0.91119
0.055	1.8		0.21233	0.90946
0.05569	1.8		0.21511	0.90379
0.05639	1.8		0.21761	0.91176
0.05708	1.801		0.22039	0.9071
0.05778	1.801		0.22317	0.90576
0.05847	1.801		0.22567	0.90775
0.05917	1.802		0.22844	0.90412
0.05986	1.802		0.23122	0.91289
0.06056	1.802		0.23372	0.91283
0.06125	1.803		0.2365	0.91531
0.06194	1.803		0.239	0.90866
0.06264	1.803		0.24178	0.90605
0.06333	1.804		0.24456	0.90682
0.06403	1.804		0.24706	0.91135
0.06472	1.804		0.24983	0.91457
0.06542	1.805		0.25261	0.91634
0.06611	1.805		0.25511	0.90297
0.06681	1.805		0.25789	0.91563
0.0675	1.806		0.26067	0.91061
0.06819	1.806		0.26317	0.90779
0.06889	1.806		0.26594	0.90756
0.06958	1.807		0.26872	0.91264
0.07028	1.807		0.27122	0.91137
0.07097	1.807		0.274	0.91384
0.07167	1.807		0.27678	0.91257
0.07236	1.808		0.27928	0.91519
0.07306	1.808		0.28206	0.90766
0.07375	1.808		0.28456	0.91321
0.07444	1.809		0.28733	0.91661
0.07514	1.809		0.29011	0.91656
0.07583	1.809		0.29261	0.9125
0.07653	1.809		0.29539	0.91098
0.07722	1.81		0.29817	0.91877
0.07792	1.81		0.30067	0.9111
0.07861	1.81		0.30344	0.90926
0.07931	1.81		0.30622	0.92134
0.08	1.811		0.30872	0.91145
0.08069	1.811		0.3115	0.91348
0.08139	1.811		0.31428	0.92091
0.08208	1.812		0.31678	0.92057
0.08278	1.812		0.31956	0.92113
0.08347	1.812		0.32206	0.91495
0.08417	1.812		0.32483	0.91908
0.08486	1.813		0.32761	0.91489
0.08556	1.813		0.33011	0.91323
0.08625	1.813		0.33289	0.92203
0.08694	1.813		0.33567	0.90648
0.08764	1.814		0.33817	0.91153
0.08833	1.814		0.34094	0.91742
0.08903	1.814		0.34372	0.91229
0.08972	1.814		0.34622	0.9113
0.09042	1.815		0.349	0.92564
0.09111	1.815		0.35178	0.9089
0.09181	1.815		0.35428	0.91403
0.0925	1.815		0.35706	0.91666
0.09319	1.816		0.35956	0.92434
0.09389	1.816		0.36233	0.91414
0.09458	1.816		0.36511	0.91349
0.09528	1.816		0.36761	0.91659
0.09597	1.817		0.37039	0.91805
0.09667	1.817		0.37317	0.91818
0.09736	1.817		0.37567	0.9159
0.09806	1.817		0.37844	0.9162
0.09875	1.818		0.38122	0.91755
0.09944	1.818		0.38372	0.91279
0.10014	1.818		0.3865	0.91624
0.10083	1.818		0.389	0.92777
0.10153	1.819		0.39178	0.91289
0.10222	1.819		0.39456	0.92837
0.10292	1.819		0.39706	0.91556
0.10361	1.819		0.39983	0.91911
0.10431	1.819		0.40261	0.91821
0.105	1.82		0.40511	0.91783
0.10569	1.82		0.40789	0.91941
0.10639	1.82		0.41067	0.91898
0.10708	1.82		0.41317	0.92538
0.10778	1.821		0.41594	0.92068
0.10847	1.821		0.41872	0.91653
0.10917	1.821		0.42122	0.92334
0.10986	1.821		0.424	0.91639
0.11056	1.822		0.42678	0.92282
0.11125	1.822		0.42928	0.92049
0.11194	1.822		0.43206	0.92163
0.11264	1.822		0.43456	0.92189
0.11333	1.822		0.43733	0.91976
0.11403	1.823		0.44011	0.92215
0.11472	1.823		0.44261	0.93098
0.11542	1.823		0.44539	0.92127
0.11611	1.823		0.44817	0.91673
0.11681	1.824		0.45067	0.91136
0.1175	1.824		0.45344	0.91323
0.11819	1.824		0.45622	0.91462
0.11889	1.824		0.45872	0.91672
0.11958	1.824		0.4615	0.92069
0.12028	1.825		0.46428	0.9176
0.12097	1.825		0.46678	0.91626
0.12167	1.825		0.46956	0.91695
0.12236	1.825		0.47206	0.91261
0.12306	1.825		0.47483	0.91537
0.12375	1.826		0.47761	0.91794
0.12444	1.826		0.48011	0.92096
0.12514	1.826		0.48289	0.91361
0.12583	1.826		0.48567	0.91487
0.12653	1.827		0.48817	0.92025
0.12722	1.827		0.49094	0.91799
0.12792	1.827		0.49372	0.92513
0.12861	1.827		0.49622	0.92482
0.12931	1.827		0.499	0.92351
0.13	1.828		0.50178	0.92198
0.13069	1.828		0.50428	0.915
0.13139	1.828		0.50706	0.91428
0.13208	1.828		0.50983	0.91303
0.13278	1.828		0.51233	0.92145
0.13347	1.829		0.51511	0.92019
0.13417	1.829		0.51789	0.9195
0.13486	1.829		0.52039	0.92611
0.13556	1.829		0.52317	0.91618
0.13625	1.83		0.52567	0.92522
0.13694	1.83		0.52844	0.92687
0.13764	1.83		0.53122	0.9234
0.13833	1.83		0.53372	0.92782
0.13903	1.83		0.5365	0.92219
0.13972	1.831		0.53928	0.91682
0.14042	1.831		0.54178	0.91558
0.14111	1.831		0.54456	0.9262
0.14181	1.831		0.54733	0.92937
0.1425	1.831		0.54983	0.912
0.14319	1.832		0.55261	0.91455
0.14389	1.832		0.55511	0.91371
0.14458	1.832		0.55789	0.92874
0.14528	1.832		0.56067	0.91673
0.14597	1.832		0.56317	0.91369
0.14667	1.833		0.56594	0.92466
0.14736	1.833		0.56872	0.92019
0.14806	1.833		0.57122	0.92403
0.14875	1.833		0.574	0.92247
0.14944	1.833		0.57678	0.91675
0.15014	1.834		0.57928	0.92235
0.15083	1.834		0.58206	0.92546
0.15153	1.834		0.58483	0.92363
0.15222	1.834		0.58733	0.92274
0.15292	1.834		0.59011	0.92235
0.15361	1.835		0.59289	0.92156
0.15431	1.835		0.59539	0.92759
0.155	1.835		0.59817	0.92358
0.15569	1.835		0.60094	0.92202
0.15639	1.835		0.60344	0.92276
0.15708	1.836		0.60622	0.92321
0.15778	1.836		0.60872	0.92669
0.15847	1.836		0.6115	0.92947
0.15917	1.836		0.61428	0.92633
0.15986	1.836		0.61678	0.92059
0.16056	1.836		0.61956	0.92274
0.16125	1.837		0.62233	0.92185
0.16194	1.837		0.62483	0.92234
0.16264	1.837		0.62761	0.91896
0.16333	1.837		0.63011	0.92382
0.16403	1.837		0.63289	0.91764
0.16472	1.838		0.63567	0.91932
0.16542	1.838		0.63817	0.91595
0.16611	1.838		0.64094	0.92653
0.16681	1.838		0.64372	0.92913
0.1675	1.838		0.64622	0.92066
0.16819	1.839		0.649	0.93083
0.16889	1.839		0.65178	0.9223
0.16958	1.839		0.65428	0.92014
0.17028	1.839		0.65706	0.91775
0.17097	1.839		0.65983	0.9224
0.17167	1.84		0.66233	0.9225
0.17236	1.84		0.66511	0.91774
0.17306	1.84		0.66761	0.91791
0.17375	1.84		0.67039	0.92616
0.17444	1.84		0.67317	0.9188
0.17514	1.84		0.67567	0.91389
0.17583	1.841		0.67844	0.91851
0.17653	1.841		0.68122	0.91492
0.17722	1.841		0.68372	0.91449
0.17792	1.841		0.6865	0.92243
0.17861	1.841		0.68928	0.9219
0.17931	1.842		0.69178	0.91864
0.18	1.842		0.69456	0.91824
0.18069	1.842		0.69733	0.92017
0.18139	1.842		0.69983	0.92054
0.18208	1.842		0.70261	0.91773
0.18278	1.842		0.70511	0.93056
0.18347	1.843		0.70789	0.92656
0.18417	1.843		0.71067	0.92521
0.18486	1.843		0.71317	0.92096
0.18556	1.843		0.71594	0.92441
0.18625	1.843		0.71872	0.92397
0.18694	1.844		0.72122	0.91976
0.18764	1.844		0.724	0.92663
0.18833	1.844		0.72678	0.92511
0.18903	1.844		0.72928	0.9266
0.18972	1.844		0.73206	0.92689
0.19042	1.844		0.73483	0.93234
0.19111	1.845		0.73733	0.92763
0.19181	1.845		0.74011	0.92734
0.1925	1.845		0.74289	0.92289
0.19319	1.845		0.74539	0.92065
0.19389	1.845		0.74817	0.92929
0.19458	1.846		0.75067	0.93181
0.19528	1.846		0.75344	0.93319
0.19597	1.846		0.75622	0.92604
0.19667	1.846		0.75872	0.91867
0.19736	1.846		0.7615	0.92991
0.19806	1.846		0.76428	0.92387
0.19875	1.847		0.76678	0.93442
0.19944	1.847		0.76956	0.92803
0.20014	1.847		0.77233	0.92853
0.20083	1.847		0.77483	0.92292
0.20153	1.847		0.77761	0.92141
0.20222	1.847		0.78039	0.92345
0.20292	1.848		0.78289	0.92811
0.20361	1.848		0.78567	0.92792
0.20431	1.848		0.78844	0.9241
0.205	1.848		0.79094	0.93298
0.20569	1.848		0.79372	0.92772
0.20639	1.848		0.7965	0.92881
0.20708	1.849		0.799	0.92921
0.20778	1.849		0.80178	0.92126
0.20847	1.849		0.80428	0.92406
0.20917	1.849		0.80706	0.93525
0.20986	1.849		0.80983	0.92751
0.21056	1.849		0.81233	0.93038
0.21125	1.85		0.81511	0.92913
0.21194	1.85		0.81789	0.93222
0.21264	1.85		0.82039	0.92234
0.21333	1.85		0.82317	0.93099
0.21403	1.85		0.82594	0.93918
0.21472	1.85		0.82844	0.93391
0.21542	1.851		0.83122	0.93783
0.21611	1.851		0.834	0.94396
0.21681	1.851		0.8365	0.93657
0.2175	1.851		0.83928	0.93903
0.21819	1.851		0.84178	0.94616
0.21889	1.851		0.84456	0.9407
0.21958	1.852		0.84733	0.94701
0.22028	1.852		0.84983	0.9461
0.22097	1.852		0.85261	0.95152
0.22167	1.852		0.85539	0.94825
0.22236	1.852		0.85789	0.94534
0.22306	1.852		0.86067	0.94357
0.22375	1.852		0.86344	0.94741
0.22444	1.853		0.86594	0.94596
0.22514	1.853		0.86872	0.95302
0.22583	1.853		0.8715	0.94545
0.22653	1.853		0.874	0.94915
0.22722	1.853		0.87678	0.94004
0.22792	1.853		0.87928	0.94584
0.22861	1.854		0.88206	0.94998
0.22931	1.854		0.88483	0.94624
0.23	1.854		0.88733	0.94214
0.23069	1.854		0.89011	0.94992
0.23139	1.854		0.89289	0.95029
0.23208	1.854		0.89539	0.94087
0.23278	1.854		0.89817	0.94367
0.23347	1.855		0.90094	0.94806
0.23417	1.855		0.90344	0.94058
0.23486	1.855		0.90622	0.94479
0.23556	1.855		0.90872	0.94414
0.23625	1.855		0.9115	0.94013
0.23694	1.855		0.91428	0.94517
0.23764	1.856		0.91678	0.94284
0.23833	1.856		0.91956	0.95048
0.23903	1.856		0.92233	0.94207
0.23972	1.856		0.92483	0.94229
0.24042	1.856		0.92761	0.94657
0.24111	1.856		0.93039	0.93865
0.24181	1.856		0.93289	0.94328
0.2425	1.857		0.93567	0.93766
0.24319	1.857		0.93844	0.9471
0.24389	1.857		0.94094	0.94209
0.24458	1.857		0.94372	0.94032
0.24528	1.857		0.9465	0.9327
0.24597	1.857		0.949	0.94878
0.24667	1.857		0.95178	0.94228
0.24736	1.858		0.95428	0.94219
0.24806	1.858		0.95706	0.94064
0.24875	1.858		0.95983	0.94476
0.24944	1.858		0.96233	0.94612
0.25014	1.858		0.96511	0.94365
0.25083	1.858		0.96789	0.94508
0.25153	1.858		0.97039	0.94172
0.25222	1.859		0.97317	0.93942
0.25292	1.859		0.97594	0.94143
0.25361	1.859		0.97844	0.95091
0.25431	1.859		0.98122	0.94249
0.255	1.859		0.984	0.9404
0.25569	1.859		0.9865	0.93965
0.25639	1.859		0.98928	0.93704
0.25708	1.86		0.99178	0.94457
0.25778	1.86		0.99456	0.9438
0.25847	1.86		0.99733	0.94124
0.25917	1.86		0.99983	0.93896
0.25986	1.86		1.00261	0.93595
0.26056	1.86		1.00539	0.94013
0.26125	1.86		1.00789	0.93838
0.26194	1.861		1.01067	0.94153
0.26264	1.861		1.01344	0.94388
0.26333	1.861		1.01594	0.95317
0.26403	1.861		1.01872	0.94141
0.26472	1.861		1.0215	0.94277
0.26542	1.861		1.024	0.94644
0.26611	1.861		1.02678	0.94677
0.26681	1.862		1.02928	0.95871
0.2675	1.862		1.03206	0.94692
0.26819	1.862		1.03483	0.94876
0.26889	1.862		1.03733	0.95011
0.26958	1.862		1.04011	0.93855
0.27028	1.862		1.04289	0.94494
0.27097	1.863		1.04539	0.95063
0.27167	1.863		1.04817	0.94545
0.27236	1.863		1.05094	0.93918
0.27306	1.863		1.05344	0.94784
0.27375	1.863		1.05622	0.93729
0.27444	1.863		1.059	0.94501
0.27514	1.863		1.0615	0.94311
0.27583	1.864		1.06428	0.94541
0.27653	1.864		1.06678	0.95534
0.27722	1.864		1.06956	0.94643
0.27806	1.864		1.07233	0.94659
0.27861	1.864		1.07483	0.94116
0.27944	1.864		1.07761	0.95242
0.28	1.864		1.08039	0.94206
0.28083	1.865		1.08289	0.95166
0.28139	1.865		1.08567	0.94491
0.28222	1.865		1.08844	0.94388
0.28278	1.865		1.09094	0.94449
0.28361	1.865		1.09372	0.95038
0.28417	1.865		1.0965	0.94646
0.285	1.866		1.099	0.95371
0.28556	1.866		1.10178	0.95151
0.28639	1.866		1.10456	0.94879
0.28694	1.866		1.10706	0.9454
0.28778	1.866		1.10983	0.95239
0.28833	1.866		1.11261	0.94261
0.28917	1.866		1.11511	0.95126
0.28972	1.867		1.11789	0.94832
0.29056	1.867		1.12039	0.93811
0.29111	1.867		1.12317	0.95007
0.29194	1.867		1.12594	0.94625
0.2925	1.867		1.12844	0.9465
0.29333	1.867		1.13122	0.9405
0.29389	1.868		1.134	0.9498
0.29472	1.868		1.1365	0.95091
0.29528	1.868		1.13928	0.94855
0.29611	1.868		1.14206	0.94003
0.29667	1.868		1.14456	0.95498
0.2975	1.868		1.14733	0.95369
0.29806	1.869		1.14983	0.94371
0.29889	1.869		1.15261	0.95216
0.29944	1.869		1.15539	0.94745
0.30028	1.869		1.15789	0.95172
0.30083	1.869		1.16067	0.94647
0.30167	1.869		1.16344	0.95145
0.30222	1.87		1.16594	0.95414
0.30306	1.87		1.16872	0.94068
0.30361	1.87		1.1715	0.96212
0.30444	1.87		1.174	0.95167
0.305	1.87		1.17678	0.94361
0.30583	1.87		1.17956	0.94456
0.30639	1.871		1.18206	0.95187
0.30722	1.871		1.18483	0.94717
0.30778	1.871		1.18761	0.95007
0.30861	1.871		1.19011	0.95522
0.30917	1.871		1.19289	0.94772
0.31	1.871		1.19539	0.95164
0.31056	1.872		1.19817	0.94886
0.31139	1.872		1.20094	0.95198
0.31194	1.872		1.20344	0.95609
0.31278	1.872		1.20622	0.95229
0.31333	1.872		1.209	0.96087
0.31417	1.872		1.2115	0.96393
0.31472	1.873		1.21428	0.9538
0.31556	1.873		1.21706	0.95615
0.31611	1.873		1.21956	0.95819
0.31694	1.873		1.22233	0.95365
0.3175	1.873		1.22511	0.95101
0.31833	1.874		1.22761	0.95254
0.31889	1.874		1.23039	0.95523
0.31972	1.874		1.23317	0.95247
0.32028	1.874		1.23567	0.95783
0.32111	1.874		1.23844	0.94649
0.32167	1.874		1.24122	0.95641
0.3225	1.875		1.24372	0.95972
0.32306	1.875		1.2465	0.9544
0.32389	1.875		1.249	0.95588
0.32444	1.875		1.25178	0.94636
0.32528	1.875		1.25456	0.95377
0.32583	1.876		1.25706	0.95743
0.32667	1.876		1.25983	0.95968
0.32722	1.876		1.26261	0.9506
0.32806	1.876		1.26511	0.95498
0.32861	1.876		1.26789	0.95737
0.32944	1.877		1.27067	0.95899
0.33	1.877		1.27317	0.96095
0.33083	1.877		1.27594	0.95461
0.33139	1.877		1.27872	0.95466
0.33222	1.877		1.28122	0.95987
0.33278	1.878		1.284	0.95786
0.33361	1.878		1.28678	0.95776
0.33417	1.878		1.28928	0.95685
0.335	1.878		1.29206	0.95686
0.33556	1.878		1.29456	0.95996
0.33639	1.879		1.29733	0.95388
0.33694	1.879		1.30011	0.95972
0.33778	1.879		1.30261	0.95852
0.33833	1.879		1.30539	0.96041
0.33917	1.879		1.30817	0.95803
0.33972	1.88		1.31067	0.95568
0.34056	1.88		1.31344	0.95295
0.34111	1.88		1.31622	0.9556
0.34194	1.88		1.31872	0.96428
0.3425	1.88		1.3215	0.96033
0.34333	1.881		1.32428	0.95721
0.34389	1.881		1.32678	0.96077
0.34472	1.881		1.32956	0.96244
0.34528	1.881		1.33233	0.96414
0.34611	1.882		1.33483	0.95899
0.34667	1.882		1.33761	0.96255
0.3475	1.882		1.34039	0.96241
0.34806	1.882		1.34289	0.95943
0.34889	1.883		1.34567	0.96174
0.34944	1.883		1.34817	0.95646
0.35028	1.883		1.35094	0.96493
0.35083	1.883		1.35372	0.96575
0.35167	1.883		1.35622	0.966
0.35222	1.884		1.359	0.96596
0.35306	1.884		1.36178	0.9604
0.35361	1.884		1.36428	0.95977
0.35444	1.884		1.36706	0.96929
0.355	1.885		1.36983	0.96048
0.35583	1.885		1.37233	0.96921
0.35639	1.885		1.37511	0.96794
0.35722	1.885		1.37761	0.97132
0.35778	1.886		1.38039	0.95909
0.35861	1.886		1.38317	0.95821
0.35917	1.886		1.38567	0.96922
0.36	1.886		1.38844	0.96307
0.36056	1.887		1.39122	0.96607
0.36139	1.887		1.39372	0.96342
0.36194	1.887		1.3965	0.97292
0.36278	1.887		1.39928	0.96588
0.36333	1.888		1.40178	0.967
0.36417	1.888		1.40456	0.96406
0.36472	1.888		1.40733	0.96338
0.36556	1.889		1.40983	0.96245
0.36611	1.889		1.41261	0.97083
0.36694	1.889		1.41539	0.96696
0.3675	1.889		1.41789	0.97019
0.36833	1.89		1.42067	0.96824
0.36889	1.89		1.42317	0.97024
0.36972	1.89		1.42594	0.96917
0.37028	1.891		1.42872	0.96955
0.37111	1.891		1.43122	0.97155
0.37167	1.891		1.434	0.97531
0.3725	1.891		1.43678	0.97064
0.37306	1.892		1.43928	0.97051
0.37389	1.892		1.44206	0.96612
0.37444	1.892		1.44483	0.96419
0.37528	1.893		1.44733	0.98055
0.37583	1.893		1.45011	0.9762
0.37667	1.893		1.45289	0.97325
0.37722	1.894		1.45539	0.97075
0.37806	1.894		1.45817	0.96816
0.37861	1.894		1.46067	0.9698
0.37944	1.895		1.46344	0.96863
0.38	1.895		1.46622	0.97804
0.38083	1.895		1.46872	0.9771
0.38139	1.896		1.4715	0.97689
0.38222	1.896		1.47428	0.96724
0.38278	1.896		1.47678	0.9627
0.38361	1.897		1.47956	0.97381
0.38417	1.897		1.48233	0.97003
0.385	1.897		1.48483	0.9693
0.38556	1.898		1.48761	0.97381
0.38639	1.898		1.49039	0.97336
0.38694	1.898		1.49289	0.97673
0.38778	1.899		1.49567	0.96773
0.38833	1.899		1.49844	0.97289
0.38917	1.899		1.50094	0.9786
0.38972	1.9		1.50372	0.97588
0.39056	1.9		1.5065	0.97454
0.39111	1.9		1.509	0.97381
0.39194	1.901		1.51178	0.9764
0.3925	1.901		1.51428	0.97066
0.39333	1.902		1.51706	0.97306
0.39389	1.902		1.51983	0.97274
0.39472	1.902		1.52233	0.9726
0.39528	1.903		1.52511	0.98179
0.39611	1.903		1.52789	0.97501
0.39667	1.904		1.53039	0.97467
0.3975	1.904		1.53317	0.97554
0.39806	1.904		1.53594	0.97421
0.39889	1.905		1.53844	0.96955
0.39944	1.905		1.54122	0.97547
0.40028	1.906		1.544	0.97321
0.40083	1.906		1.5465	0.9775
0.40167	1.906		1.54928	0.9802
0.40222	1.907		1.55178	0.9672
0.40306	1.907		1.55456	0.97173
0.40361	1.908		1.55733	0.9734
0.40444	1.908		1.55983	0.97168
0.405	1.909		1.56261	0.97608
0.40583	1.909		1.56539	0.97737
0.40639	1.909		1.56789	0.97817
0.40722	1.91		1.57067	0.98025
0.40778	1.91		1.57344	0.98098
0.40861	1.911		1.57594	0.97458
0.40917	1.911		1.57872	0.98178
0.41	1.912		1.5815	0.97904
0.41056	1.912		1.584	0.97515
0.41139	1.913		1.58678	0.97672
0.41194	1.913		1.58956	0.97132
0.41278	1.914		1.59206	0.98324
0.41333	1.914		1.59483	0.97967
0.41417	1.914		1.59761	0.97824
0.41472	1.915		1.60011	0.9746
0.41556	1.915		1.60289	0.9748
0.41611	1.916		1.60539	0.97265
0.41694	1.916		1.60817	0.97979
0.4175	1.917		1.61094	0.98138
0.41833	1.917		1.61344	0.98461
0.41889	1.918		1.61622	0.98417
0.41972	1.918		1.619	0.97528
0.42028	1.919		1.6215	0.97391
0.42111	1.919		1.62428	0.97992
0.42167	1.92		1.62706	0.97238
0.4225	1.92		1.62956	0.97708
0.42306	1.921		1.63233	0.9738
0.42389	1.921		1.63483	0.98113
0.42444	1.922		1.63761	0.97293
0.42528	1.922		1.64039	0.98507
0.42583	1.923		1.64289	0.9729
0.42667	1.924		1.64567	0.98
0.42722	1.924		1.64844	0.97886
0.42806	1.925		1.65094	0.97453
0.42861	1.925		1.65372	0.97234
0.42944	1.926		1.6565	0.97138
0.43	1.926		1.659	0.97128
0.43083	1.927		1.66178	0.97139
0.43139	1.927		1.66428	0.97629
0.43222	1.928		1.66706	0.97364
0.43278	1.928		1.66983	0.9749
0.43361	1.929		1.67233	0.97767
0.43417	1.929		1.67511	0.97072
0.435	1.93		1.67789	0.97558
0.43556	1.93		1.68039	0.97462
0.43639	1.931		1.68317	0.97021
0.43694	1.931		1.68594	0.97647
0.43778	1.932		1.68844	0.97651
0.43833	1.932		1.69122	0.96499
0.43917	1.933		1.694	0.97352
0.43972	1.933		1.6965	0.96461
0.44056	1.934		1.69928	0.98139
0.44111	1.934		1.70206	0.96848
0.44194	1.935		1.70456	0.97596
0.4425	1.935		1.70733	0.96428
0.44333	1.936		1.70983	0.96864
0.44389	1.936		1.71261	0.96751
0.44472	1.937		1.71539	0.97484
0.44528	1.937		1.71789	0.97246
0.44611	1.938		1.72067	0.97926
0.44667	1.938		1.72344	0.97046
0.4475	1.939		1.72594	0.9705
0.44806	1.939		1.72872	0.96478
0.44889	1.94		1.7315	0.97068
0.44944	1.94		1.734	0.97387
0.45028	1.941		1.73678	0.9679
0.45083	1.941		1.73928	0.96834
0.45167	1.941		1.74206	0.96973
0.45222	1.942		1.74483	0.97918
0.45306	1.942		1.74733	0.97002
0.45361	1.943		1.75011	0.97487
0.45444	1.943		1.75289	0.97593
0.455	1.944		1.75539	0.96708
0.45583	1.944		1.75817	0.97292
0.45639	1.945		1.76094	0.98017
0.45722	1.945		1.76344	0.97487
0.45778	1.945		1.76622	0.97113
0.45861	1.946		1.769	0.96675
0.45917	1.946		1.7715	0.976
0.46	1.947		1.77428	0.97176
0.46056	1.947		1.77706	0.97289
0.46139	1.947		1.77956	0.97935
0.46194	1.948		1.78233	0.97018
0.46278	1.948		1.78511	0.97824
0.46333	1.949		1.78761	0.97585
0.46417	1.949		1.79039	0.96161
0.46472	1.949		1.79289	0.96972
0.46556	1.95		1.79567	0.97865
0.46611	1.95		1.79844	0.97321
0.46694	1.95		1.80094	0.97171
0.4675	1.951		1.80372	0.98378
0.46833	1.951		1.8065	0.96956
0.46889	1.952		1.809	0.97453
0.46972	1.952		1.81178	0.97812
0.47028	1.952		1.81456	0.9684
0.47111	1.953		1.81706	0.97849
0.47167	1.953		1.81983	0.97616
0.4725	1.953		1.82261	0.97225
0.47306	1.954		1.82511	0.96906
0.47389	1.954		1.82789	0.98078
0.47444	1.954		1.83039	0.96842
0.47528	1.955		1.83317	0.97446
0.47583	1.955		1.83594	0.97353
0.47667	1.955		1.83844	0.97468
0.47722	1.955		1.84122	0.976
0.47806	1.956		1.844	0.97893
0.47861	1.956		1.8465	0.97539
0.47944	1.956		1.84928	0.98166
0.48	1.957		1.85206	0.98087
0.48083	1.957		1.85456	0.97221
0.48139	1.957		1.85733	0.98162
0.48222	1.957		1.86011	0.97348
0.48278	1.958		1.86261	0.9767
0.48361	1.958		1.86539	0.97146
0.48417	1.958		1.86789	0.97396
0.485	1.959		1.87067	0.97757
0.48556	1.959		1.87344	0.97959
0.48639	1.959		1.87594	0.97519
0.48694	1.959		1.87872	0.98325
0.48778	1.96		1.8815	0.97816
0.48833	1.96		1.884	0.97934
0.48917	1.96		1.88678	0.97936
0.48972	1.96		1.88956	0.97775
0.49056	1.961		1.89206	0.97027
0.49111	1.961		1.89483	0.9853
0.49194	1.961		1.89733	0.98394
0.4925	1.961		1.90011	0.98039
0.49333	1.961		1.90289	0.98262
0.49389	1.962		1.90539	0.98042
0.49472	1.962		1.90817	0.97817
0.49528	1.962		1.91094	0.97825
0.49611	1.962		1.91344	0.98331
0.49667	1.963		1.91622	0.97434
0.4975	1.963		1.919	0.98243
0.49806	1.963		1.9215	0.98481
0.49889	1.963		1.92428	0.97978
0.49944	1.963		1.92678	0.98496
0.50028	1.964		1.92956	0.97621
0.50083	1.964		1.93233	0.98326
0.50167	1.964		1.93483	0.98455
0.50222	1.964		1.93761	0.97912
0.50306	1.964		1.94039	0.98694
0.50361	1.965		1.94289	0.9823
0.50444	1.965		1.94567	0.98118
0.505	1.965		1.94817	0.98271
0.50583	1.965		1.95094	0.98966
0.50639	1.965		1.95372	0.97765
0.50722	1.966		1.95622	0.9833
0.50778	1.966		1.959	0.98242
0.50861	1.966		1.96178	0.98034
0.50917	1.966		1.96428	0.98686
0.51	1.966		1.96706	0.98102
0.51056	1.966		1.96983	0.97974
0.51139	1.967		1.97233	0.98297
0.51194	1.967		1.97511	0.98076
0.51278	1.967		1.97789	0.98438
0.51333	1.967		1.98039	0.98282
0.51417	1.967		1.98317	0.98581
0.51472	1.967		1.98567	0.99218
0.51556	1.967		1.98844	0.9805
0.51611	1.968		1.99122	0.97851
0.51694	1.968		1.99372	0.98503
0.5175	1.968		1.9965	0.98537
0.51833	1.968		1.99928	0.9818
0.51889	1.968		2.00178	0.98172
0.51972	1.968		2.00456	0.98841
0.52028	1.969		2.00733	0.98345
0.52111	1.969		2.00983	0.99342
0.52167	1.969		2.01261	0.98486
0.5225	1.969		2.01539	0.98585
0.52306	1.969		2.01789	0.98126
0.52389	1.969		2.02067	0.98037
0.52444	1.969		2.02317	0.98587
0.52528	1.969		2.02594	0.98844
0.52583	1.97		2.02872	0.98432
0.52667	1.97		2.03122	0.99552
0.52722	1.97		2.034	0.98595
0.52806	1.97		2.03678	0.98042
0.52861	1.97		2.03928	0.98851
0.52944	1.97		2.04206	0.98804
0.53	1.97		2.04483	0.98499
0.53083	1.97		2.04733	0.98936
0.53139	1.971		2.05011	0.98893
0.53222	1.971		2.05261	0.99399
0.53278	1.971		2.05539	0.98287
0.53361	1.971		2.05817	0.98189
0.53417	1.971		2.06067	0.98568
0.535	1.971		2.06344	0.98933
0.53556	1.971		2.06622	0.98218
0.53639	1.971		2.06872	0.97966
0.53694	1.971		2.0715	0.98375
0.53778	1.972		2.07428	0.98762
0.53833	1.972		2.07678	0.97848
0.53917	1.972		2.07956	0.98872
0.53972	1.972		2.08233	0.99075
0.54056	1.972		2.08483	0.9849
0.54111	1.972		2.08761	0.98748
0.54194	1.972		2.09039	0.98293
0.5425	1.972		2.09289	0.98426
0.54333	1.972		2.09567	0.98847
0.54389	1.972		2.09817	0.98577
0.54472	1.973		2.10094	0.99373
0.54528	1.973		2.10372	0.99144
0.54611	1.973		2.10622	0.98869
0.54667	1.973		2.109	0.98115
0.5475	1.973		2.11178	0.98581
0.54806	1.973		2.11428	0.9852
0.54889	1.973		2.11706	0.99145
0.54944	1.973		2.11983	0.99239
0.55028	1.973		2.12233	0.98905
0.55083	1.973		2.12511	0.99271
0.55167	1.974		2.12761	0.99326
0.55222	1.974		2.13039	0.9884
0.55306	1.974		2.13317	0.98851
0.55361	1.974		2.13567	0.98446
0.55444	1.974		2.13844	0.98699
0.555	1.974		2.14122	0.98523
0.55583	1.974		2.14372	0.99379
0.55639	1.974		2.1465	0.98772
0.55722	1.974		2.14928	0.98881
0.55778	1.974		2.15178	0.99351
0.55861	1.974		2.15456	0.99188
0.55917	1.975		2.15733	0.98124
0.56	1.975		2.15983	0.99282
0.56056	1.975		2.16261	0.98448
0.56139	1.975		2.16511	0.98868
0.56194	1.975		2.16789	0.99333
0.56278	1.975		2.17067	0.99044
0.56333	1.975		2.17317	0.99157
0.56417	1.975		2.17594	0.98974
0.56472	1.975		2.17872	0.99476
0.56556	1.975		2.18122	0.99108
0.56611	1.975		2.184	0.98471
0.56694	1.975		2.18678	0.98957
0.5675	1.976		2.18928	0.99072
0.56833	1.976		2.19206	0.98733
0.56889	1.976		2.19483	0.99114
0.56972	1.976		2.19733	0.98615
0.57028	1.976		2.20011	0.99039
0.57111	1.976		2.20289	0.98954
0.57167	1.976		2.20539	0.98764
0.5725	1.976		2.20817	0.99117
0.57306	1.976		2.21094	0.98906
0.57389	1.976		2.21344	0.9861
0.57444	1.976		2.21622	0.99199
0.57528	1.976		2.21872	0.9873
0.57583	1.977		2.2215	0.98731
0.57667	1.977		2.22428	0.99279
0.57722	1.977		2.22678	0.99335
0.57806	1.977		2.22956	0.99636
0.57861	1.977		2.23233	0.98495
0.57944	1.977		2.23483	0.98662
0.58	1.977		2.23761	0.99189
0.58083	1.977		2.24011	0.99197
0.58139	1.977		2.24289	0.9878
0.58222	1.977		2.24567	0.98755
0.58278	1.977		2.24817	0.98983
0.58361	1.977		2.25094	0.99502
0.58417	1.977		2.25372	0.98427
0.585	1.978		2.25622	0.98765
0.58556	1.978		2.259	0.98839
0.58639	1.978		2.26178	1.00015
0.58694	1.978		2.26344	0.99398
0.58778	1.978		2.26483	0.99425
0.58833	1.978		2.26622	1.00297
0.58917	1.978		2.26761	0.98886
0.58972	1.978		2.269	0.98739
0.59056	1.978		2.27039	0.97953
0.59111	1.978		2.27178	0.98107
0.59194	1.978		2.27317	1.01015
0.5925	1.978		2.27456	0.98805
0.59333	1.979		2.27594	0.98907
0.59389	1.979		2.27733	0.98537
0.59472	1.979		2.27872	1.00392
0.59528	1.979		2.28011	1.00593
0.59611	1.979		2.2815	0.99088
0.59667	1.979		2.28289	0.97596
0.5975	1.979		2.28428	0.9896
0.59806	1.979		2.28567	0.98241
0.59889	1.979		2.28733	0.97798
0.59944	1.979		2.28872	1.00452
0.60028	1.979		2.29011	0.99512
0.60083	1.979		2.2915	0.98665
0.60167	1.98		2.29289	0.9878
0.60222	1.98		2.29428	0.9878
0.60306	1.98		2.29567	0.97085
0.60361	1.98		2.29706	0.98812
0.60444	1.98		2.29844	0.98712
0.605	1.98		2.29983	1.00996
0.60583	1.98		2.30122	0.97933
0.60639	1.98		2.30261	0.9884
0.60722	1.98		2.304	1.03219
0.60778	1.98		2.30539	1.00774
0.60861	1.98		2.30678	0.98718
0.60917	1.98		2.30817	1.00634
0.61	1.981		2.30956	0.98389
0.61056	1.981		2.31094	0.96709
0.61139	1.981		2.31233	0.98941
0.61194	1.981		2.31372	0.98638
0.61278	1.981		2.31511	0.99525
0.61333	1.981		2.3165	1.0031
0.61417	1.981		2.31789	0.97368
0.61472	1.981		2.31928	1.01062
0.61556	1.981		2.32067	0.98914
0.61611	1.981		2.32206	0.97718
0.61694	1.981		2.32344	0.97764
0.6175	1.981		2.32483	0.95507
0.61833	1.982		2.32622	0.9929
0.61889	1.982		2.32761	0.9927
0.61972	1.982		2.329	0.99384
0.62028	1.982		2.33039	0.99902
0.62111	1.982		2.33178	1.01399
0.62167	1.982		2.33317	0.99639
0.6225	1.982		2.33456	0.96723
0.62306	1.982		2.33594	0.98598
0.62389	1.982		2.33733	0.99961
0.62444	1.982		2.33872	0.98886
0.62528	1.982		2.34011	0.97865
0.62583	1.983		2.3415	0.98503
0.62667	1.983		2.34289	0.99418
0.62722	1.983		2.34428	0.97462
0.62806	1.983		2.34567	0.9902
0.62861	1.983		2.34706	0.96246
0.62944	1.983		2.34872	0.99962
0.63	1.983		2.35011	0.98457
0.63083	1.983		2.3515	0.97858
0.63139	1.983		2.35289	0.99148
0.63222	1.983		2.35428	0.9933
0.63278	1.983		2.35567	0.98941
0.63361	1.983		2.35706	1.00263
0.63417	1.984		2.35844	0.98967
0.635	1.984		2.35983	1.01089
0.63556	1.984		2.36122	1.00915
0.63639	1.984		2.36261	0.98693
0.63694	1.984		2.364	1.00163
0.63778	1.984		2.36539	0.99343
0.63833	1.984		2.36678	0.99653
0.63917	1.984		2.36817	1.00163
0.63972	1.984		2.36956	0.9681
0.64056	1.984		2.37094	0.96831
0.64111	1.985		2.37233	1.0017
0.64194	1.985		2.37372	1.00781
0.6425	1.985		2.37511	0.97368
0.64333	1.985		2.3765	1.01802
0.64389	1.985		2.37789	1.00095
0.64472	1.985		2.37928	0.98517
0.64528	1.985		2.38067	0.98134
0.64611	1.985		2.38206	0.98812
0.64667	1.985		2.38344	0.9927
0.6475	1.985		2.38483	1.0113
0.64806	1.985		2.38622	1.0015
0.64889	1.986		2.38761	0.99632
0.64944	1.986		2.389	0.99626
0.65028	1.986		2.39039	0.96985
0.65083	1.986		2.39178	0.99673
0.65167	1.986		2.39317	1.00089
0.65222	1.986		2.39456	1.0146
0.65306	1.986		2.39594	0.98443
0.65361	1.986		2.39733	0.97583
0.65444	1.986		2.39872	1.00049
0.655	1.986		2.40011	1.00014
0.65583	1.987		2.4015	0.99512
0.65639	1.987		2.40289	0.99995
0.65722	1.987		2.40428	1.00499
0.65778	1.987		2.40567	0.98309
0.65861	1.987		2.40706	0.98114
0.65917	1.987		2.40844	1.00304
0.66	1.987		2.40983	0.98987
0.66056	1.987		2.41122	0.97308
0.66139	1.987		2.41261	0.99875
0.66194	1.987		2.41428	1.01326
0.66278	1.988		2.41539	0.99686
0.66333	1.988		2.41678	1.00828
0.66417	1.988		2.41817	0.97455
0.66472	1.988		2.41956	0.98141
0.66556	1.988		2.42094	0.99431
0.66611	1.988		2.42233	0.96367
0.66694	1.988		2.424	0.99471
0.6675	1.988		2.42539	0.98666
0.66833	1.988		2.42678	0.98725
0.66889	1.988		2.42817	0.99182
0.66972	1.989		2.42956	0.97945
0.67028	1.989		2.43094	0.97697
0.67111	1.989		2.43233	0.99793
0.67167	1.989		2.43372	0.99768
0.6725	1.989		2.43511	0.98423
0.67306	1.989		2.4365	0.9816
0.67389	1.989		2.43789	0.99512
0.67444	1.989		2.43928	0.99001
0.67528	1.989		2.44067	1.01271
0.67583	1.99		2.44206	0.98994
0.67667	1.99		2.44344	0.9853
0.67722	1.99		2.44483	1.02286
0.67806	1.99		2.44622	1.00163
0.67861	1.99		2.44761	0.99485
0.67944	1.99		2.449	1.00545
0.68	1.99		2.45039	1.00768
0.68083	1.99		2.45178	1.00431
0.68139	1.99		2.45317	0.99545
0.68222	1.991		2.45456	1.00022
0.68278	1.991		2.45594	1.0195
0.68361	1.991		2.45733	1.02186
0.68417	1.991		2.45872	1.02192
0.685	1.991		2.46011	1.00707
0.68556	1.991		2.4615	1.02333
0.68639	1.991		2.46289	1.00908
0.68694	1.991		2.46428	1.02165
0.68778	1.992		2.46567	1.02098
0.68833	1.992		2.46706	1.02877
0.68917	1.992		2.46844	1.01963
0.68972	1.992		2.46983	1.03078
0.69056	1.992		2.47122	1.03388
0.69111	1.992		2.47261	1.04504
0.69194	1.992		2.474	1.0285
0.6925	1.992		2.47539	1.0359
0.69333	1.993		2.47678	1.00526
0.69389	1.993		2.47817	1.03603
0.69472	1.993		2.47956	1.00022
0.69528	1.993		2.48094	1.01084
0.69611	1.993		2.48233	1.0144
0.69667	1.993		2.48372	1.03568
0.6975	1.993		2.48511	1.00747
0.69806	1.993		2.48678	1.0064
0.69889	1.994		2.48789	1.0318
0.69944	1.994		2.48956	1.03999
0.70028	1.994		2.49094	1.04852
0.70083	1.994		2.49233	1.04126
0.70167	1.994		2.49372	1.01245
0.70222	1.994		2.49511	1.05021
0.70306	1.994		2.4965	1.01304
0.70361	1.995		2.49789	1.02958
0.70444	1.995		2.49928	1.02245
0.705	1.995		2.50067	0.99411
0.70583	1.995		2.50206	1.0242
0.70639	1.995		2.50344	1.02985
0.70722	1.995		2.50483	1.0359
0.70778	1.995		2.50622	1.01896
0.70861	1.996		2.50761	1.02709
0.70917	1.996		2.509	1.02689
0.71	1.996		2.51039	1.02642
0.71056	1.996		2.51178	1.03642
0.71139	1.996		2.51317	1.02172
0.71194	1.996		2.51456	1.03179
0.71278	1.996		2.51594	1.04019
0.71333	1.997		2.51733	1.02844
0.71417	1.997		2.51872	1.00923
0.71472	1.997		2.52011	1.03791
0.71556	1.997		2.5215	1.04899
0.71611	1.997		2.52289	1.00076
0.71694	1.997		2.52428	1.03058
0.7175	1.997		2.52567	1.0332
0.71833	1.998		2.52706	1.0162
0.71889	1.998		2.52844	1.03247
0.71972	1.998		2.52983	1.0246
0.72028	1.998		2.53122	1.00646
0.72111	1.998		2.53261	1.01453
0.72167	1.998		2.534	1.00009
0.7225	1.999		2.53539	1.02346
0.72306	1.999		2.53678	1.00815
0.72389	1.999		2.53817	1.02185
0.72444	1.999		2.53956	1.0031
0.72528	1.999		2.54094	1.01224
0.72583	1.999		2.54233	1.01165
0.72667	2		2.54372	1.02844
0.72722	2		2.54511	1.03481
0.72806	2		2.5465	0.99384
0.72861	2		2.54789	1.00842
0.72944	2		2.54928	1.02218
0.73	2.001		2.55067	1.00573
0.73083	2.001		2.55206	1.02897
0.73139	2.001		2.55344	1.0033
0.73222	2.001		2.55483	0.98907
0.73278	2.001		2.55622	1.01734
0.73361	2.001		2.55761	1.01513
0.73417	2.002		2.559	0.99297
0.735	2.002		2.56039	1.02588
0.73556	2.002		2.56178	1.01467
0.73639	2.002		2.56317	1.02528
0.73694	2.002		2.56456	0.99907
0.73778	2.003		2.56594	1.00854
0.73833	2.003		2.56733	1.00875
0.73917	2.003		2.56872	1.01587
0.73972	2.003		2.57011	1.02273
0.74056	2.003		2.57178	1.02857
0.74111	2.004		2.57289	1.01023
0.74194	2.004		2.57456	1.00841
0.7425	2.004		2.57594	0.98592
0.74333	2.004		2.57733	1.02447
0.74389	2.004		2.57872	0.99182
0.74472	2.005		2.58011	1.02581
0.74528	2.005		2.5815	0.99545
0.74611	2.005		2.58289	1.0015
0.74667	2.005		2.58428	0.9929
0.7475	2.005		2.58567	1.0031
0.74806	2.006		2.58706	1.00989
0.74889	2.006		2.58844	0.99249
0.74944	2.006		2.58983	1.00794
0.75028	2.006		2.59122	1.00438
0.75083	2.007		2.59261	0.99572
0.75167	2.007		2.594	1.02037
0.75222	2.007		2.59539	0.99727
0.75306	2.007		2.59678	0.99874
0.75361	2.008		2.59817	0.99665
0.75444	2.008		2.59956	1.01279
0.755	2.008		2.60094	1.00458
0.75583	2.008		2.60233	0.97368
0.75639	2.009		2.60372	1.02965
0.75722	2.009		2.60511	1.02346
0.75778	2.009		2.6065	1.02447
0.75861	2.009		2.60789	1.02521
0.75917	2.01		2.60928	0.99545
0.76	2.01		2.61067	1.00109
0.76056	2.01		2.61206	0.99316
0.76139	2.01		2.61344	1.00305
0.76194	2.011		2.61483	1.03307
0.76278	2.011		2.61622	1.02037
0.76333	2.011		2.61761	0.99216
0.76417	2.011		2.619	0.99047
0.76472	2.012		2.62039	1.04893
0.76556	2.012		2.62178	1.01519
0.76611	2.012		2.62317	1.01876
0.76694	2.012		2.62456	1.02105
0.7675	2.013		2.62594	1.03375
0.76833	2.013		2.62733	1.00512
0.76889	2.013		2.62872	0.99344
0.76972	2.014		2.63011	0.97893
0.77028	2.014		2.6315	0.98598
0.77111	2.014		2.63289	0.99632
0.77167	2.015		2.63428	0.97314
0.7725	2.015		2.63567	1.01304
0.77306	2.015		2.63706	0.9798
0.77389	2.015		2.63844	1.0037
0.77444	2.016		2.63983	1.01405
0.77528	2.016		2.64122	1.02857
0.77583	2.016		2.64261	0.98907
0.77667	2.017		2.644	1.02145
0.77722	2.017		2.64539	1.00163
0.77806	2.017		2.64678	1.01487
0.77861	2.018		2.64817	1.02434
0.77944	2.018		2.64983	1.024
0.78	2.018		2.65122	0.99559
0.78083	2.019		2.65261	0.9976
0.78139	2.019		2.654	1.00378
0.78222	2.019		2.65539	1.01963
0.78278	2.02		2.65678	1.00391
0.78361	2.02		2.65817	0.99276
0.78417	2.021		2.65956	1.00102
0.785	2.021		2.66094	1.0117
0.78556	2.021		2.66233	1.00364
0.78639	2.022		2.66372	0.98021
0.78694	2.022		2.66511	1.00384
0.78778	2.022		2.6665	1.02736
0.78833	2.023		2.66789	0.99384
0.78917	2.023		2.66928	1.00156
0.78972	2.024		2.67067	1.01936
0.79056	2.024		2.67206	1.00942
0.79111	2.024		2.67344	0.99464
0.79194	2.025		2.67483	1.00082
0.7925	2.025		2.67622	1.00721
0.79333	2.026		2.67761	0.98443
0.79389	2.026		2.679	1.01707
0.79472	2.027		2.68039	1.00593
0.79528	2.027		2.68178	1.00814
0.79611	2.028		2.68317	1.00229
0.79667	2.028		2.68456	0.98067
0.7975	2.028		2.68594	0.99075
0.79806	2.029		2.68733	0.997
0.79889	2.029		2.68872	0.98698
0.79944	2.03		2.69011	0.9835
0.80028	2.03		2.6915	0.98302
0.80083	2.031		2.69289	0.99284
0.80167	2.031		2.69428	0.99861
0.80222	2.032		2.69567	0.99027
0.80306	2.032		2.69706	0.9808
0.80361	2.033		2.69844	0.99188
0.80444	2.033		2.69983	1.01023
0.805	2.034		2.70122	1.00969
0.80583	2.034		2.70261	1.02844
0.80639	2.035		2.704	1.00868
0.80722	2.036		2.70567	0.99969
0.80778	2.036		2.70706	1.01829
0.80861	2.037		2.70844	1.00028
0.80917	2.037		2.70983	1.00861
0.81	2.038		2.71122	1.023
0.81056	2.038		2.71261	0.98114
0.81139	2.039		2.714	0.99901
0.81194	2.04		2.71539	0.99975
0.81278	2.04		2.71678	0.99438
0.81333	2.041		2.71817	1.00028
0.81417	2.042		2.71956	1.01137
0.81472	2.042		2.72094	1.00115
0.81556	2.043		2.72233	1.01929
0.81611	2.044		2.72372	1.00526
0.81694	2.044		2.72511	1.01574
0.8175	2.045		2.7265	0.99155
0.81833	2.046		2.72789	1.00042
0.81889	2.046		2.72928	1.03644
0.81972	2.047		2.73067	0.97556
0.82028	2.048		2.73206	1.00243
0.82111	2.048		2.73344	1.01843
0.82167	2.049		2.73483	1.00224
0.8225	2.05		2.73622	0.9974
0.82306	2.051		2.73761	0.99599
0.82389	2.052		2.739	0.9976
0.82444	2.052		2.74039	0.99714
0.82528	2.053		2.74178	1.01164
0.82583	2.054		2.74317	1.0031
0.82667	2.055		2.74456	0.99572
0.82722	2.056		2.74594	1.00283
0.82806	2.057		2.74733	0.98981
0.82861	2.057		2.74872	0.99404
0.82944	2.058		2.75011	0.99821
0.83	2.059		2.7515	1.00599
0.83083	2.06		2.75289	1.02292
0.83139	2.061		2.75428	1.01494
0.83222	2.062		2.75567	1.00882
0.83278	2.063		2.75706	1.01756
0.83361	2.064		2.75872	1.00082
0.83417	2.065		2.76011	0.99505
0.835	2.066		2.7615	0.99283
0.83556	2.067		2.76289	1.00163
0.83639	2.069		2.76428	0.98377
0.83694	2.07		2.76567	1.01721
0.83778	2.071		2.76706	1.0103
0.83833	2.072		2.76844	1.00694
0.83917	2.073		2.76983	0.99531
0.83972	2.074		2.77122	1.00774
0.84056	2.076		2.77261	1.00257
0.84111	2.077		2.774	1.01366
0.84194	2.078		2.77539	0.99667
0.8425	2.08		2.77678	1.0111
0.84333	2.081		2.77817	0.97798
0.84389	2.082		2.77956	0.99733
0.84472	2.084		2.78094	0.99499
0.84528	2.085		2.78233	0.99424
0.84611	2.087		2.78372	1.00163
0.84667	2.088		2.78511	0.972
0.8475	2.09		2.7865	1.00075
0.84806	2.092		2.78789	0.9847
0.84889	2.093		2.78928	1.01924
0.84944	2.095		2.79067	1.00392
0.85028	2.097		2.79206	1.0154
0.85083	2.098		2.79344	0.99706
0.85167	2.023		2.79483	1.00035
0.85222	2.01		2.79622	1.01984
0.85306	2.003		2.79761	0.98692
0.85361	1.998		2.799	1.00639
0.85444	1.993		2.80039	1.00364
0.855	1.989		2.80178	0.98705
0.85583	1.986		2.80317	0.99512
0.85639	1.983		2.80456	0.98255
0.85722	1.98		2.80594	1.00156
0.85778	1.978		2.80733	1.0191
0.85861	1.975		2.80872	1.01721
0.85917	1.973		2.81011	1.0015
0.86	1.971		2.81178	1.00412
0.86056	1.969		2.81317	0.99545
0.86139	1.967		2.81456	1.01541
0.86194	1.966		2.81594	1.01062
0.86278	1.964		2.81733	1.00982
0.86333	1.963		2.81872	0.98497
0.86417	1.961		2.82011	1.00419
0.86472	1.96		2.8215	0.9986
0.86556	1.958		2.82289	1.00392
0.86611	1.957		2.82428	1.01943
0.86694	1.956		2.82567	1.02844
0.8675	1.955		2.82706	1.02273
0.86833	1.953		2.82844	1.00076
0.86889	1.952		2.82983	1.01345
0.86972	1.951		2.83122	1.00774
0.87028	1.95		2.83261	1.00996
0.87111	1.949		2.834	0.99444
0.87167	1.948		2.83539	1.01056
0.8725	1.947		2.83678	1.01768
0.87306	1.946		2.83817	0.98174
0.87389	1.946		2.83956	1.01701
0.87444	1.945		2.84094	0.9888
0.87528	1.944		2.84233	1.00378
0.87583	1.943		2.84372	0.99882
0.87667	1.942		2.84511	1.03462
0.87722	1.941		2.8465	0.98752
0.87806	1.941		2.84789	1.01353
0.87861	1.94		2.84928	1.00492
0.87944	1.939		2.85067	1.00177
0.88	1.938		2.85206	0.99088
0.88083	1.938		2.85344	0.99438
0.88139	1.937		2.85483	1.00654
0.88222	1.936		2.85622	1.00156
0.88278	1.936		2.85761	1.00311
0.88361	1.935		2.859	1.02037
0.88417	1.934		2.86039	0.99828
0.885	1.934		2.86178	1.00607
0.88556	1.933		2.86317	1.01097
0.88639	1.933		2.86456	1.00425
0.88694	1.932		2.86594	0.99814
0.88778	1.932		2.86733	0.99868
0.88833	1.931		2.86872	1.01681
0.88917	1.93		2.87011	0.99754
0.88972	1.93		2.8715	1.01103
0.89056	1.929		2.87289	1.00431
0.89111	1.929		2.87428	0.99357
0.89194	1.928		2.87567	1.00371
0.8925	1.928		2.87706	1.0412
0.89333	1.927		2.87844	1.01089
0.89389	1.927		2.87983	1.00398
0.89472	1.926		2.88122	0.997
0.89528	1.926		2.88261	1.00888
0.89611	1.926		2.884	1.00042
0.89667	1.925		2.88567	1.0156
0.8975	1.925		2.88706	1.01641
0.89806	1.924		2.88844	1.02191
0.89889	1.924		2.88983	1.00909
0.89944	1.923		2.89122	1.01856
0.90028	1.923		2.89261	1.01976
0.90083	1.923		2.894	1.00001
0.90167	1.922		2.89539	1.02158
0.90222	1.922		2.89678	0.9927
0.90306	1.921		2.89817	1.00216
0.90361	1.921		2.89956	1.00767
0.90444	1.921		2.90094	1.00041
0.905	1.92		2.90233	1.00882
0.90583	1.92		2.90372	1.01277
0.90639	1.919		2.90511	0.99975
0.90722	1.919		2.9065	1.01889
0.90778	1.919		2.90789	1.03676
0.90861	1.918		2.90928	1.01271
0.90917	1.918		2.91067	1.02064
0.91	1.918		2.91206	0.99665
0.91056	1.917		2.91344	1.02186
0.91139	1.917		2.91483	1.00425
0.91194	1.917		2.91622	1.0162
0.91278	1.916		2.91761	0.99256
0.91333	1.916		2.919	1.00835
0.91417	1.916		2.92039	1.00492
0.91472	1.915		2.92178	1.024
0.91556	1.915		2.92317	0.97993
0.91611	1.915		2.92456	1.01164
0.91694	1.915		2.92594	0.99156
0.9175	1.914		2.92733	0.99316
0.91833	1.914		2.92872	1.00438
0.91889	1.914		2.93011	1.02286
0.91972	1.913		2.9315	1.00444
0.92028	1.913		2.93289	1.00458
0.92111	1.913		2.93428	1.00949
0.92167	1.913		2.93567	0.99962
0.9225	1.912		2.93706	1.00076
0.92306	1.912		2.93872	0.99283
0.92389	1.912		2.94011	0.98698
0.92444	1.911		2.94122	1.00969
0.92528	1.911		2.94289	1.00915
0.92583	1.911		2.94428	1.00693
0.92667	1.911		2.94567	1.02346
0.92722	1.91		2.94706	0.99942
0.92806	1.91		2.94844	0.98995
0.92861	1.91		2.94983	1.02024
0.92944	1.91		2.95122	0.99706
0.93	1.91		2.95261	0.99855
0.93083	1.909		2.954	1.00746
0.93139	1.909		2.95539	0.99445
0.93222	1.909		2.95678	0.9927
0.93278	1.909		2.95817	1.00485
0.93361	1.908		2.95956	1.00632
0.93417	1.908		2.96094	1.0062
0.935	1.908		2.96233	0.99316
0.93556	1.908		2.96372	0.99874
0.93639	1.907		2.96511	1.00237
0.93694	1.907		2.9665	0.99082
0.93778	1.907		2.96789	1.01883
0.93833	1.907		2.96928	0.99243
0.93917	1.907		2.97067	0.99478
0.93972	1.906		2.97206	0.99982
0.94056	1.906		2.97344	1.00895
0.94111	1.906		2.97483	0.98913
0.94194	1.906		2.97622	1.00915
0.9425	1.906		2.97761	1.0111
0.94333	1.905		2.979	1.01492
0.94389	1.905		2.98039	1.0156
0.94472	1.905		2.98178	0.9933
0.94528	1.905		2.98317	1.02777
0.94611	1.905		2.98456	1.00425
0.94667	1.905		2.98594	0.97664
0.9475	1.904		2.98733	1.01137
0.94806	1.904		2.98872	1.00452
0.94889	1.904		2.99011	0.99847
0.94944	1.904		2.9915	0.99646
0.95028	1.904		2.99289	0.98974
0.95083	1.904		2.99428	1.0119
0.95167	1.903		2.99567	1.01211
0.95222	1.903		2.99706	1.01944
0.95306	1.903		2.99844	1.0111
0.95361	1.903		2.99983	1.00142
0.95444	1.903		3.0015	1.02662
0.955	1.903		3.00289	0.99156
0.95583	1.902		3.00428	1.00922
0.95639	1.902		3.00567	0.99942
0.95722	1.902		3.00706	1.02379
0.95778	1.902		3.00844	1.01627
0.95861	1.902		3.00983	1.01198
0.95917	1.902		3.01122	0.98853
0.96	1.901		3.01261	1.00417
0.96056	1.901		3.014	1.00895
0.96139	1.901		3.01539	1.03119
0.96194	1.901		3.01678	1.00109
0.96278	1.901		3.01817	1.00028
0.96333	1.901		3.01956	1.01198
0.96417	1.901		3.02094	1.0037
0.96472	1.9		3.02233	1.00546
0.96556	1.9		3.02372	1.00634
0.96611	1.9		3.02511	1.00344
0.96694	1.9		3.0265	1.0195
0.9675	1.9		3.02789	0.99068
0.96833	1.9		3.02928	1.00612
0.96889	1.9		3.03067	1.00237
0.96972	1.899		3.03206	0.99317
0.97028	1.899		3.03344	1.00566
0.97111	1.899		3.03483	0.99982
0.97167	1.899		3.03622	1.01594
0.9725	1.899		3.03761	1.00338
0.97306	1.899		3.039	1.00814
0.97389	1.899		3.04039	1.00969
0.97444	1.899		3.04178	1.01822
0.97528	1.898		3.04317	1.01238
0.97583	1.898		3.04456	1.00243
0.97667	1.898		3.04594	1.03778
0.97722	1.898		3.04733	1.00337
0.97806	1.898		3.04872	1.05034
0.97861	1.898		3.05011	1.0279
0.97944	1.898		3.05178	1.0234
0.98	1.898		3.05317	1.00398
0.98083	1.897		3.05456	1.00654
0.98139	1.897		3.05594	0.9896
0.98222	1.897		3.05733	1.01506
0.98278	1.897		3.05872	1.01029
0.98361	1.897		3.06011	1.0119
0.98417	1.897		3.0615	0.99559
0.985	1.897		3.06289	0.99746
0.98556	1.897		3.06428	0.99894
0.98639	1.897		3.06567	0.99445
0.98694	1.896		3.06706	1.00955
0.98778	1.896		3.06844	1.00512
0.98833	1.896		3.06983	1.01735
0.98917	1.896		3.07122	1.0277
0.98972	1.896		3.07261	1.00707
0.99056	1.896		3.074	1.01748
0.99111	1.896		3.07539	1.01997
0.99194	1.896		3.07678	1.00076
0.9925	1.896		3.07817	0.9982
0.99333	1.895		3.07956	1.01815
0.99389	1.895		3.08094	1.02601
0.99472	1.895		3.08233	1.01165
0.99528	1.895		3.08372	1.01997
0.99611	1.895		3.08511	1.02594
0.99667	1.895		3.0865	1.01816
0.9975	1.895		3.08789	0.99438
0.99806	1.895		3.08928	0.99847
0.99889	1.895		3.09067	1.02003
0.99944	1.895		3.09206	1.02137
1.00028	1.894		3.09344	1.01675
1.00083	1.894		3.09483	1.01862
1.00167	1.894		3.09622	1.0252
1.00222	1.894		3.09761	1.00693
1.00306	1.894		3.099	1.00896
1.00361	1.894		3.10039	1.00854
1.00444	1.894		3.10178	1.02897
1.005	1.894		3.10317	1.02286
1.00583	1.894		3.10456	1.00585
1.00639	1.894		3.10594	1.01057
1.00722	1.893		3.10733	1.01567
1.00778	1.893		3.10872	1.02279
1.00861	1.893		3.11039	1.00014
1.00917	1.893		3.11178	0.99357
1.01	1.893		3.11317	1.01083
1.01056	1.893		3.11456	1.02615
1.01139	1.893		3.11594	0.99411
1.01194	1.893		3.11733	1.00929
1.01278	1.893		3.11872	1.02642
1.01333	1.893		3.12011	1.02393
1.01417	1.892		3.1215	1.01742
1.01472	1.892		3.12289	1.01889
1.01556	1.892		3.12428	1.02709
1.01611	1.892		3.12567	1.02239
1.01694	1.892		3.12706	1.00506
1.0175	1.892		3.12844	1.016
1.01833	1.892		3.12983	1.02467
1.01889	1.892		3.13122	1.0205
1.01972	1.892		3.13261	1.0334
1.02028	1.892		3.134	1.01802
1.02111	1.892		3.13539	1.02139
1.02167	1.891		3.13678	1.01165
1.0225	1.891		3.13817	1.02709
1.02306	1.891		3.13956	1.00929
1.02389	1.891		3.14094	1.0148
1.02444	1.891		3.14233	1.03361
1.02528	1.891		3.14372	1.00593
1.02583	1.891		3.14511	1.02562
1.02667	1.891		3.1465	1.01386
1.02722	1.891		3.14789	1.01734
1.02806	1.891		3.14928	1.00237
1.02861	1.891		3.15067	1.00465
1.02944	1.89		3.15206	1.01856
1.03	1.89		3.15344	1.02964
1.03083	1.89		3.15483	1.01218
1.03139	1.89		3.15622	0.99894
1.03222	1.89		3.15761	1.02515
1.03278	1.89		3.159	1.00868
1.03361	1.89		3.16039	1.0283
1.03417	1.89		3.16178	1.02246
1.035	1.89		3.16317	1.00961
1.03556	1.89		3.16456	1.02628
1.03639	1.89		3.16622	0.99565
1.03694	1.889		3.16761	1.03529
1.03778	1.889		3.169	1.03186
1.03833	1.889		3.17039	1.02319
1.03917	1.889		3.17178	1.02682
1.03972	1.889		3.17317	1.00237
1.04056	1.889		3.17456	1.00129
1.04111	1.889		3.17594	1.02286
1.04194	1.889		3.17733	1.03644
1.0425	1.889		3.17872	1.01023
1.04333	1.889		3.18011	1.02003
1.04389	1.888		3.1815	1.05
1.04472	1.888		3.18289	1.02487
1.04528	1.888		3.18428	1.01345
1.04611	1.888		3.18567	1.01002
1.04667	1.888		3.18706	1.03011
1.0475	1.888		3.18844	1.01271
1.04806	1.888		3.18983	1.02749
1.04889	1.888		3.19122	0.99934
1.04944	1.888		3.19261	1.01775
1.05028	1.888		3.194	1.00343
1.05083	1.888		3.19539	1.02555
1.05167	1.887		3.19678	1.03402
1.05222	1.887		3.19817	0.98712
1.05306	1.887		3.19956	1.00962
1.05361	1.887		3.20094	1.03857
1.05444	1.887		3.20233	1.00976
1.055	1.887		3.20372	1.00915
1.05583	1.887		3.20511	1.01897
1.05639	1.887		3.2065	1.02354
1.05722	1.887		3.20789	1.02352
1.05778	1.887		3.20928	1.01009
1.05861	1.887		3.21067	1.04019
1.05917	1.886		3.21206	1.02837
1.06	1.886		3.21344	1.03111
1.06056	1.886		3.21483	1.02031
1.06139	1.886		3.21622	1.03509
1.06194	1.886		3.21761	1.03005
1.06278	1.886		3.219	1.03576
1.06333	1.886		3.22039	1.01272
1.06417	1.886		3.22178	1.02602
1.06472	1.886		3.22317	1.0191
1.06556	1.886		3.22456	1.01984
1.06611	1.885		3.22594	1.0377
1.06694	1.885		3.22733	1.00532
1.0675	1.885		3.229	1.02151
1.06833	1.885		3.23039	1.0267
1.06889	1.885		3.23178	1.01729
1.06972	1.885		3.23317	1.02434
1.07028	1.885		3.23456	0.9888
1.07111	1.885		3.23594	1.02602
1.07167	1.885		3.23733	1.01788
1.0725	1.884		3.23872	1.02877
1.07306	1.884		3.24011	1.0187
1.07389	1.884		3.2415	1.01016
1.07444	1.884		3.24289	0.9847
1.07528	1.884		3.24428	1.02024
1.07583	1.884		3.24567	1.02776
1.07667	1.884		3.24706	1.00847
1.07722	1.884		3.24844	1.01419
1.07806	1.884		3.24983	1.01184
1.07861	1.884		3.25122	1.0105
1.07944	1.883		3.25261	1.02992
1.08	1.883		3.254	1.05471
1.08083	1.883		3.25539	1.02548
1.08139	1.883		3.25678	1.02743
1.08222	1.883		3.25817	1.01533
1.08278	1.883		3.25956	1.02474
1.08361	1.883		3.26094	1.01977
1.08417	1.883		3.26233	1.04033
1.085	1.882		3.26372	1.03777
1.08556	1.882		3.26511	1.03421
1.08639	1.882		3.2665	1.03301
1.08694	1.882		3.26789	1.03879
1.08778	1.882		3.26928	1.01607
1.08833	1.882		3.27067	1.01164
1.08917	1.882		3.27206	1.04605
1.08972	1.882		3.27344	1.01963
1.09056	1.882		3.27483	1.0418
1.09111	1.881		3.27622	1.01473
1.09194	1.881		3.27761	1.02467
1.0925	1.881		3.279	1.02736
1.09333	1.881		3.28039	1.05034
1.09389	1.881		3.28178	1.0191
1.09472	1.881		3.28317	1.04617
1.09528	1.881		3.28456	1.02695
1.09611	1.881		3.28594	1.02379
1.09667	1.88		3.28761	1.00847
1.0975	1.88		3.289	1.03757
1.09806	1.88		3.29039	1.0332
1.09889	1.88		3.29178	1.0541
1.09944	1.88		3.29317	1.06021
1.10028	1.88		3.29456	1.03871
1.10083	1.88		3.29594	1.01016
1.10167	1.879		3.29733	1.03307
1.10222	1.879		3.29872	1.04981
1.10306	1.879		3.30011	1.03971
1.10361	1.879		3.3015	1.04872
1.10444	1.879		3.30289	1.04819
1.105	1.879		3.30428	1.04026
1.10583	1.879		3.30567	1.02649
1.10639	1.878		3.30706	1.0162
1.10722	1.878		3.30844	1.03992
1.10778	1.878		3.30983	1.03784
1.10861	1.878		3.31122	1.03683
1.10917	1.878		3.31261	1.02501
1.11	1.878		3.314	1.04228
1.11056	1.878		3.31539	1.02004
1.11139	1.877		3.31678	1.0496
1.11194	1.877		3.31817	1.03864
1.11278	1.877		3.31956	1.03871
1.11333	1.877		3.32094	1.0584
1.11417	1.877		3.32233	1.03704
1.11472	1.877		3.32372	1.03046
1.11556	1.877		3.32511	1.05572
1.11611	1.876		3.3265	1.03059
1.11694	1.876		3.32789	1.04248
1.1175	1.876		3.32928	1.04074
1.11833	1.876		3.33067	1.03038
1.11889	1.876		3.33206	1.05477
1.11972	1.876		3.33344	1.02547
1.12028	1.875		3.33483	1.04678
1.12111	1.875		3.33622	1.04053
1.12167	1.875		3.33761	1.01311
1.1225	1.875		3.339	1.04363
1.12306	1.875		3.34039	1.00465
1.12389	1.875		3.34178	1.03871
1.12444	1.874		3.34317	1.0191
1.12528	1.874		3.34483	1.03663
1.12583	1.874		3.34622	1.04167
1.12667	1.874		3.34761	1.03206
1.12722	1.874		3.349	1.03294
1.12806	1.873		3.35039	1.01533
1.12861	1.873		3.35178	1.06021
1.12944	1.873		3.35317	1.02965
1.13	1.873		3.35456	1.02931
1.13083	1.873		3.35594	1.04692
1.13139	1.872		3.35733	1.01815
1.13222	1.872		3.35872	1.0396
1.13278	1.872		3.36011	1.03226
1.13361	1.872		3.3615	1.03314
1.13417	1.872		3.36289	1.01936
1.135	1.871		3.36428	1.02063
1.13556	1.871		3.36567	1.04812
1.13639	1.871		3.36706	1.06034
1.13694	1.871		3.36844	1.05705
1.13778	1.871		3.36983	1.03529
1.13833	1.87		3.37122	1.01788
1.13917	1.87		3.37261	1.04819
1.13972	1.87		3.374	1.03516
1.14056	1.87		3.37539	1.03966
1.14111	1.869		3.37678	1.02507
1.14194	1.869		3.37817	1.02999
1.1425	1.869		3.37956	1.03004
1.14333	1.869		3.38094	1.03287
1.14389	1.868		3.38233	1.01661
1.14472	1.868		3.38372	1.03125
1.14528	1.868		3.38511	1.01883
1.14611	1.868		3.3865	1.04502
1.14667	1.868		3.38789	1.04153
1.1475	1.867		3.38928	1.03933
1.14806	1.867		3.39067	1.05041
1.14889	1.867		3.39206	1.04355
1.14944	1.866		3.39344	1.03092
1.15028	1.866		3.39483	1.01796
1.15083	1.866		3.39622	1.02131
1.15167	1.866		3.39761	1.05087
1.15222	1.865		3.399	1.01634
1.15306	1.865		3.40039	1.01976
1.15361	1.865		3.40178	1.01198
1.15444	1.865		3.40317	1.02763
1.155	1.864		3.40456	1.01527
1.15583	1.864		3.40594	1.0406
1.15639	1.864		3.40733	1.03946
1.15722	1.863		3.40872	1.02139
1.15778	1.863		3.41011	1.02373
1.15861	1.863		3.4115	1.01869
1.15917	1.862		3.41289	1.03206
1.16	1.862		3.41428	1.03011
1.16056	1.862		3.41594	1.03415
1.16139	1.861		3.41733	1.02259
1.16194	1.861		3.41872	1.04342
1.16278	1.861		3.42011	1.03468
1.16333	1.86		3.4215	1.06303
1.16417	1.86		3.42289	1.03401
1.16472	1.86		3.42428	1.03415
1.16556	1.859		3.42567	1.03051
1.16611	1.859		3.42706	1.03791
1.16694	1.859		3.42844	1.03972
1.1675	1.858		3.42983	1.04107
1.16833	1.858		3.43122	1.0328
1.16889	1.858		3.43261	0.99941
1.16972	1.857		3.434	1.00955
1.17028	1.857		3.43539	1.01124
1.17111	1.856		3.43678	1.04643
1.17167	1.856		3.43817	1.00545
1.1725	1.856		3.43956	1.03576
1.17306	1.855		3.44094	1.03998
1.17389	1.855		3.44233	1.02199
1.17444	1.854		3.44372	1.02823
1.17528	1.854		3.44511	1.02648
1.17583	1.854		3.4465	1.04745
1.17667	1.853		3.44789	1.0457
1.17722	1.853		3.44928	1.05161
1.17806	1.852		3.45067	1.0187
1.17861	1.852		3.45206	1.02004
1.17944	1.851		3.45344	1.03783
1.18	1.851		3.45483	1.02555
1.18083	1.85		3.45622	1.03649
1.18139	1.85		3.45761	1.03435
1.18222	1.849		3.459	1.02831
1.18278	1.849		3.46039	1.0291
1.18361	1.848		3.46178	0.99806
1.18417	1.848		3.46317	1.02682
1.185	1.848		3.46456	1.02958
1.18556	1.847		3.46594	1.04597
1.18639	1.847		3.46733	1.03415
1.18694	1.846		3.469	1.00869
1.18778	1.845		3.47039	1.00163
1.18833	1.845		3.47178	1.01641
1.18917	1.844		3.47317	1.04516
1.18972	1.844		3.47456	1.01399
1.19056	1.843		3.47594	1.03455
1.19111	1.843		3.47733	1.00371
1.19194	1.842		3.47872	1.03139
1.1925	1.842		3.48011	1.03952
1.19333	1.841		3.4815	1.03321
1.19389	1.841		3.48289	1.02401
1.19472	1.84		3.48428	1.04221
1.19528	1.839		3.48567	1.02602
1.19611	1.839		3.48706	1.03985
1.19667	1.838		3.48844	1.02662
1.1975	1.838		3.48983	1.01331
1.19806	1.837		3.49122	1.03368
1.19889	1.837		3.49261	1.04463
1.19944	1.836		3.494	1.03683
1.20028	1.835		3.49539	1.01876
1.20083	1.835		3.49678	1.01305
1.20167	1.834		3.49817	1.03032
1.20222	1.834		3.49956	1.02777
1.20306	1.833		3.50094	1.01279
1.20361	1.833		3.50233	1.04369
1.20444	1.832		3.50372	1.03361
1.205	1.831		3.50511	1.04301
1.20583	1.831		3.5065	1.02965
1.20639	1.83		3.50789	1.0201
1.20722	1.83		3.50928	1.02723
1.20778	1.829		3.51067	1.01096
1.20861	1.828		3.51206	1.02629
1.20917	1.828		3.51344	1.02642
1.21	1.827		3.51483	1.01238
1.21056	1.827		3.51622	1.01734
1.21139	1.826		3.51761	1.02803
1.21194	1.825		3.519	1.03315
1.21278	1.825		3.52039	1.03119
1.21333	1.824		3.52178	1.01607
1.21417	1.824		3.52317	1.01217
1.21472	1.823		3.52456	1.01225
1.21556	1.823		3.52594	1.03502
1.21611	1.822		3.52733	1.023
1.21694	1.821		3.52872	0.99914
1.2175	1.821		3.53011	1.02151
1.21833	1.82		3.5315	1.02608
1.21889	1.82		3.53289	1.02131
1.21972	1.819		3.53456	1.00996
1.22028	1.819		3.53567	1.01009
1.22111	1.818		3.53706	1.02031
1.22167	1.818		3.53844	1.01963
1.2225	1.817		3.53983	1.02809
1.22306	1.816		3.54122	1.02037
1.22389	1.816		3.54261	1.00055
1.22444	1.815		3.54428	1.03522
1.22528	1.815		3.54539	1.01903
1.22583	1.814		3.54706	1.01265
1.22667	1.814		3.54844	1.02924
1.22722	1.813		3.54983	1.01285
1.22806	1.813		3.55122	1.00727
1.22861	1.812		3.55261	1.02648
1.22944	1.812		3.554	1.00632
1.23	1.811		3.55539	1.032
1.23083	1.811		3.55678	1.01997
1.23139	1.81		3.55817	1.02259
1.23222	1.81		3.55956	1.01856
1.23278	1.809		3.56094	1.0273
1.23361	1.809		3.56233	1.02393
1.23417	1.808		3.56372	1.0494
1.235	1.808		3.56511	1.01379
1.23556	1.807		3.5665	1.03079
1.23639	1.807		3.56789	1.03778
1.23694	1.807		3.56928	1.03905
1.23778	1.806		3.57067	1.02393
1.23833	1.806		3.57206	1.01943
1.23917	1.805		3.57344	1.01453
1.23972	1.805		3.57483	1.0197
1.24056	1.804		3.57622	1.02488
1.24111	1.804		3.57761	1.042
1.24194	1.803		3.579	1.02951
1.2425	1.803		3.58039	1.02265
1.24333	1.803		3.58178	1.00895
1.24389	1.802		3.58317	1.04529
1.24472	1.802		3.58456	1.00855
1.24528	1.801		3.58594	1.01984
1.24611	1.801		3.58733	1.01446
1.24667	1.801		3.58872	1.02454
1.2475	1.8		3.59011	1.023
1.24806	1.8		3.5915	1.05753
1.24889	1.799		3.59289	1.02595
1.24944	1.799		3.59428	1.04301
1.25028	1.799		3.59567	1.02669
1.25083	1.798		3.59706	1.04684
1.25167	1.798		3.59844	1.01062
1.25222	1.798		3.59983	1.04012
1.25306	1.797		3.60122	1.03905
1.25361	1.797		3.60261	1.05007
1.25444	1.796		3.604	1.04456
1.255	1.796		3.60539	1.0367
1.25583	1.796		3.60706	1.00936
1.25639	1.795		3.60817	1.04946
1.25722	1.795		3.60983	1.03024
1.25778	1.795		3.61122	1.04692
1.25861	1.794		3.61261	1.04335
1.25917	1.794		3.61372	1.02366
1.26	1.794		3.61539	1.02796
1.26056	1.793		3.61678	1.02763
1.26139	1.793		3.61789	1.00969
1.26194	1.793		3.61956	1.00849
1.26278	1.792		3.62094	1.02151
1.26333	1.792		3.62233	1.02776
1.26417	1.792		3.62372	1.01802
1.26472	1.791		3.62511	1.05457
1.26556	1.791		3.6265	1.01822
1.26611	1.791		3.62789	1.01332
1.26694	1.791		3.62928	1.03179
1.2675	1.79		3.63067	1.02837
1.26833	1.79		3.63206	0.99645
1.26889	1.79		3.63344	1.0244
1.26972	1.789		3.63483	1.01016
1.27028	1.789		3.63622	1.0281
1.27111	1.789		3.63761	1.03448
1.27167	1.788		3.639	1.02474
1.2725	1.788		3.64039	1.03025
1.27306	1.788		3.64178	1.02205
1.27389	1.788		3.64317	1.02024
1.27444	1.787		3.64456	1.00659
1.27528	1.787		3.64594	1.01634
1.27583	1.787		3.64733	1.02803
1.27667	1.786		3.64872	1.03179
1.27722	1.786		3.65011	1.02494
1.27806	1.786		3.6515	1.01883
1.27861	1.786		3.65289	1.0111
1.27944	1.785		3.65428	1.01997
1.28	1.785		3.65567	1.0279
1.28083	1.785		3.65706	1.02265
1.28139	1.785		3.65844	1.03334
1.28222	1.784		3.65983	1.0291
1.28278	1.784		3.66122	1.01977
1.28361	1.784		3.66261	1.02044
1.28417	1.784		3.664	1.03475
1.285	1.783		3.66539	1.02695
1.28556	1.783		3.66678	1.00828
1.28639	1.783		3.66817	1.02366
1.28694	1.783		3.66956	1.03018
1.28778	1.782		3.67094	1.0377
1.28833	1.782		3.67233	1.00566
1.28917	1.782		3.67372	1.02978
1.28972	1.782		3.67539	1.00115
1.29056	1.781		3.67678	1.00909
1.29111	1.781		3.67817	1.03402
1.29194	1.781		3.67956	1.03247
1.2925	1.781		3.68094	1.03925
1.29333	1.781		3.68233	1.01069
1.29389	1.78		3.68372	1.01876
1.29472	1.78		3.68511	1.01574
1.29528	1.78		3.6865	1.02225
1.29611	1.78		3.68789	1.03287
1.29667	1.779		3.68928	1.00942
1.2975	1.779		3.69067	1.01782
1.29806	1.779		3.69206	1.02709
1.29889	1.779		3.69344	1.03394
1.29944	1.779		3.69483	1.01815
1.30028	1.778		3.69622	0.99653
1.30083	1.778		3.69761	1.02622
1.30167	1.778		3.699	1.03092
1.30222	1.778		3.70039	1.02675
1.30306	1.778		3.70178	1.0109
1.30361	1.777		3.70317	1.02649
1.30444	1.777		3.70456	1.00553
1.305	1.777		3.70594	1.03818
1.30583	1.777		3.70733	1.0238
1.30639	1.777		3.70872	1.01594
1.30722	1.776		3.71011	1.0451
1.30778	1.776		3.7115	1.03462
1.30861	1.776		3.71289	1.01595
1.30917	1.776		3.71428	1.02918
1.31	1.776		3.71567	1.03871
1.31056	1.775		3.71706	1.02682
1.31139	1.775		3.71844	1.03253
1.31194	1.775		3.71983	0.99471
1.31278	1.775		3.72122	1.03509
1.31333	1.775		3.72261	1.02064
1.31417	1.774		3.724	1.02709
1.31472	1.774		3.72539	1.03206
1.31556	1.774		3.72678	1.03535
1.31611	1.774		3.72817	1.04154
1.31694	1.774		3.72956	1.04154
1.3175	1.773		3.73094	1.0109
1.31833	1.773		3.73233	1.01412
1.31889	1.773		3.734	1.01957
1.31972	1.773		3.73539	1.02635
1.32028	1.773		3.73678	0.99458
1.32111	1.772		3.73817	1.01775
1.32167	1.772		3.73956	1.02991
1.3225	1.772		3.74094	1.0152
1.32306	1.772		3.74233	1.04758
1.32389	1.772		3.74372	1.02676
1.32444	1.772		3.74511	1.0158
1.32528	1.771		3.7465	1.03152
1.32583	1.771		3.74789	1.02366
1.32667	1.771		3.74928	1.04987
1.32722	1.771		3.75067	1.04973
1.32806	1.771		3.75206	1.03408
1.32861	1.77		3.75344	1.03756
1.32944	1.77		3.75483	1.02528
1.33	1.77		3.75622	1.0361
1.33083	1.77		3.75761	1.01742
1.33139	1.77		3.759	1.04301
1.33222	1.77		3.76039	1.02306
1.33278	1.769		3.76178	1.015
1.33361	1.769		3.76317	1.00842
1.33417	1.769		3.76456	1.03454
1.335	1.769		3.76594	1.00559
1.33556	1.769		3.76733	1.00874
1.33639	1.769		3.76872	1.02011
1.33694	1.768		3.77011	0.99827
1.33778	1.768		3.7715	1.02507
1.33833	1.768		3.77289	1.01265
1.33917	1.768		3.77428	1.04698
1.33972	1.768		3.77567	1.02414
1.34056	1.767		3.77706	1.01198
1.34111	1.767		3.77844	1.03495
1.34194	1.767		3.77983	1.01419
1.3425	1.767		3.78122	1.00492
1.34333	1.767		3.78261	1.02501
1.34389	1.767		3.784	1.01614
1.34472	1.766		3.78539	1.02575
1.34528	1.766		3.78706	1.02327
1.34611	1.766		3.78844	1.0152
1.34667	1.766		3.78983	1.01796
1.3475	1.766		3.79122	0.99995
1.34806	1.766		3.79261	1.02575
1.34889	1.765		3.794	1.01553
1.34944	1.765		3.79539	1.03099
1.35028	1.765		3.79678	1.0162
1.35083	1.765		3.79817	1.01902
1.35167	1.765		3.79956	1.01748
1.35222	1.765		3.80094	1.01587
1.35306	1.764		3.80233	1.02131
1.35361	1.764		3.80372	1.01116
1.35444	1.764		3.80511	1.00196
1.355	1.764		3.8065	1.03724
1.35583	1.764		3.80789	1.02595
1.35639	1.764		3.80928	1.03462
1.35722	1.763		3.81067	1.02178
1.35778	1.763		3.81206	1.02615
1.35861	1.763		3.81344	1.03018
1.35917	1.763		3.81483	1.03838
1.36	1.763		3.81622	1.00607
1.36056	1.762		3.81761	1.01668
1.36139	1.762		3.819	1.02205
1.36194	1.762		3.82039	1.02025
1.36278	1.762		3.82178	1.02615
1.36333	1.762		3.82317	1.03314
1.36417	1.762		3.82456	1.00781
1.36472	1.761		3.82594	0.9939
1.36556	1.761		3.82733	1.03025
1.36611	1.761		3.82872	1.0009
1.36694	1.761		3.83011	1.03394
1.3675	1.761		3.8315	1.02306
1.36833	1.761		3.83289	1.02104
1.36889	1.76		3.83428	1.02151
1.36972	1.76		3.83567	1.01842
1.37028	1.76		3.83706	1.00901
1.37111	1.76		3.83844	1.04013
1.37167	1.76		3.84011	1.04039
1.3725	1.759		3.8415	1.02844
1.37306	1.759		3.84289	1.04717
1.37389	1.759		3.84428	1.02286
1.37444	1.759		3.84567	1.02374
1.37528	1.759		3.84706	1.02487
1.37583	1.759		3.84844	1.02393
1.37667	1.758		3.84983	1.01762
1.37722	1.758		3.85122	1.0463
1.37806	1.758		3.85261	0.99821
1.37861	1.758		3.854	1.02319
1.37944	1.758		3.85539	1.01856
1.38	1.758		3.85678	1.02669
1.38083	1.757		3.85817	1.02487
1.38139	1.757		3.85956	1.0326
1.38222	1.757		3.86094	1.02548
1.38278	1.757		3.86233	1.02354
1.38361	1.757		3.86372	1.0322
1.38417	1.756		3.86511	1.03475
1.385	1.756		3.8665	1.00814
1.38556	1.756		3.86789	1.01277
1.38639	1.756		3.86928	1.03952
1.38694	1.756		3.87067	1.00774
[truncated: 13,706 more rows]

## Sheet: Figure 6e
	Charge/discharge profile			H2 evolution
Time (h)	Voltage (V)		Time (h)	Intensity (a.u.)
0.000138889	1.568		0.00111	1.07237
0.000833333	1.672		0.0025	1.03697
0.00153	1.71		0.00389	1.0535
0.00222	1.73		0.00528	1.05511
0.00292	1.744		0.00667	1.02501
0.00361	1.753		0.00806	1.0582
0.00431	1.761		0.00944	1.03818
0.005	1.766		0.01083	1.0322
0.00569	1.771		0.01222	1.03932
0.00639	1.775		0.01361	1.04852
0.00708	1.779		0.015	1.0334
0.00778	1.782		0.01639	1.03179
0.00847	1.785		0.01778	1.04529
0.00917	1.788		0.01917	1.05579
0.00986	1.79		0.02056	1.04691
0.01056	1.792		0.02194	1.05101
0.01125	1.794		0.02333	1.02629
0.01194	1.795		0.02472	1.05027
0.01264	1.797		0.02611	1.05666
0.01333	1.799		0.0275	1.0267
0.01403	1.8		0.02889	1.02326
0.01472	1.801		0.03028	1.02306
0.01542	1.803		0.03167	1.00835
0.01611	1.804		0.03306	1.01756
0.01681	1.805		0.03444	1.02098
0.0175	1.806		0.03583	1.0242
0.01819	1.807		0.03722	1.01675
0.01889	1.808		0.03861	1.00868
0.01958	1.809		0.04	0.98907
0.02028	1.81		0.04139	0.98524
0.02097	1.811		0.04278	0.99667
0.02167	1.812		0.04417	1.00942
0.02236	1.813		0.04556	1.01977
0.02306	1.813		0.04694	1.00975
0.02375	1.814		0.04833	1.0326
0.02444	1.815		0.04972	1.00048
0.02514	1.816		0.05111	1.03193
0.02583	1.816		0.05278	1.03838
0.02653	1.817		0.05417	1.04766
0.02722	1.818		0.05556	1.04281
0.02792	1.818		0.05694	1.02447
0.02861	1.819		0.05833	1.04409
0.02931	1.82		0.05972	1.00747
0.03	1.82		0.06111	1.02776
0.03069	1.821		0.0625	1.01144
0.03139	1.822		0.06389	1.03025
0.03208	1.822		0.06528	1.02588
0.03278	1.823		0.06667	1.02131
0.03347	1.823		0.06806	1.00607
0.03417	1.824		0.06944	1.00653
0.03486	1.824		0.07083	0.99189
0.03556	1.825		0.07222	0.99915
0.03625	1.826		0.07361	0.98746
0.03694	1.826		0.075	1.02145
0.03764	1.827		0.07639	1.01405
0.03833	1.827		0.07778	0.99579
0.03903	1.828		0.07917	1.00519
0.03972	1.828		0.08056	0.972
0.04042	1.828		0.08194	0.97893
0.04111	1.829		0.08333	0.98981
0.04181	1.829		0.08472	0.97617
0.0425	1.83		0.08611	0.99518
0.04319	1.83		0.0875	0.98134
0.04389	1.831		0.08889	0.96898
0.04458	1.831		0.09028	0.94486
0.04528	1.832		0.09167	0.97966
0.04597	1.832		0.09306	0.96878
0.04667	1.833		0.09444	0.95876
0.04736	1.833		0.09583	0.97825
0.04806	1.833		0.09722	0.9679
0.04875	1.834		0.09861	0.99357
0.04944	1.834		0.1	0.96635
0.05014	1.835		0.10139	0.98731
0.05083	1.835		0.10278	0.98859
0.05153	1.835		0.10417	0.98967
0.05222	1.836		0.10556	1.00182
0.05292	1.836		0.10694	1.00841
0.05361	1.837		0.10833	0.99384
0.05431	1.837		0.10972	1.00479
0.055	1.837		0.11111	0.98483
0.05569	1.838		0.1125	0.99719
0.05639	1.838		0.11389	0.98551
0.05708	1.839		0.11556	0.98053
0.05778	1.839		0.11694	0.99289
0.05847	1.839		0.11833	0.99787
0.05917	1.84		0.11972	0.98947
0.05986	1.84		0.12111	1.00028
0.06056	1.84		0.1225	0.97832
0.06125	1.841		0.12389	0.99787
0.06194	1.841		0.12528	0.97147
0.06264	1.841		0.12667	1.00942
0.06333	1.842		0.12806	0.99041
0.06403	1.842		0.12944	0.96763
0.06472	1.842		0.13083	1.01258
0.06542	1.843		0.13222	0.97999
0.06611	1.843		0.13361	0.98302
0.06681	1.843		0.135	0.95897
0.0675	1.844		0.13639	0.96817
0.06819	1.844		0.13778	0.98315
0.06889	1.845		0.13917	0.97945
0.06958	1.845		0.14056	0.98665
0.07028	1.845		0.14194	0.96676
0.07097	1.845		0.14333	0.97213
0.07167	1.846		0.14472	0.95265
0.07236	1.846		0.14611	0.97463
0.07306	1.846		0.1475	0.97912
0.07375	1.847		0.14889	1.00465
0.07444	1.847		0.15028	0.99262
0.07514	1.847		0.15167	1.01318
0.07583	1.848		0.15306	1.00746
0.07653	1.848		0.15444	1.00868
0.07722	1.848		0.15583	1.02555
0.07792	1.849		0.15722	1.02864
0.07861	1.849		0.15861	1.03401
0.07931	1.849		0.16	1.02252
0.08	1.85		0.16139	1.02951
0.08069	1.85		0.16278	1.03125
0.08139	1.85		0.16417	0.99719
0.08208	1.85		0.16556	1.02373
0.08278	1.851		0.16694	1.02098
0.08347	1.851		0.16833	1.00874
0.08417	1.851		0.16972	1.00841
0.08486	1.851		0.17139	1.0058
0.08556	1.852		0.17278	1.00197
0.08625	1.852		0.17417	0.99134
0.08694	1.852		0.17556	1.00338
0.08764	1.853		0.17694	1.007
0.08833	1.853		0.17833	1.00204
0.08903	1.853		0.17972	0.99445
0.08972	1.853		0.18111	0.98148
0.09042	1.854		0.1825	0.97577
0.09111	1.854		0.18389	0.96105
0.09181	1.854		0.18528	0.96682
0.0925	1.855		0.18667	0.97395
0.09319	1.855		0.18806	0.99263
0.09389	1.855		0.18944	0.98262
0.09458	1.855		0.19083	0.98007
0.09528	1.856		0.19222	0.99646
0.09597	1.856		0.19361	1.00734
0.09667	1.856		0.195	1.02171
0.09736	1.856		0.19639	1.01231
0.09806	1.857		0.19778	1.02286
0.09875	1.857		0.19917	1.02978
0.09944	1.857		0.20056	1.00237
0.10014	1.858		0.20194	1.01856
0.10083	1.858		0.20333	1.0107
0.10153	1.858		0.20472	1.00949
0.10222	1.858		0.20611	1.0064
0.10292	1.859		0.2075	1.02843
0.10361	1.859		0.20889	1.03099
0.10431	1.859		0.21028	1.0197
0.105	1.859		0.21167	0.98524
0.10569	1.86		0.21306	1.00632
0.10639	1.86		0.21444	0.98933
0.10708	1.86		0.21583	0.98081
0.10778	1.86		0.21722	0.98881
0.10847	1.861		0.21861	0.99773
0.10917	1.861		0.22	1.00895
0.10986	1.861		0.22139	1.00049
0.11056	1.861		0.22278	0.98658
0.11125	1.862		0.22444	1.00505
0.11194	1.862		0.22583	0.99216
0.11264	1.862		0.22722	0.98947
0.11333	1.862		0.22861	0.97959
0.11403	1.863		0.23	0.99968
0.11472	1.863		0.23139	1.00075
0.11542	1.863		0.23278	0.99082
0.11611	1.863		0.23417	1.01929
0.11681	1.864		0.23556	0.99733
0.1175	1.864		0.23694	1.00673
0.11819	1.864		0.23833	0.99498
0.11889	1.864		0.23972	0.97617
0.11958	1.865		0.24111	0.95131
0.12028	1.865		0.2425	0.97939
0.12097	1.865		0.24389	0.96965
0.12167	1.865		0.24528	0.9929
0.12236	1.866		0.24667	0.97819
0.12306	1.866		0.24806	0.9816
0.12375	1.866		0.24944	0.97656
0.12444	1.866		0.25083	0.96407
0.12514	1.867		0.25222	1.00102
0.12583	1.867		0.25361	1.00243
0.12653	1.867		0.255	0.97294
0.12722	1.867		0.25639	0.98793
0.12792	1.868		0.25778	0.99754
0.12861	1.868		0.25917	0.98524
0.12931	1.868		0.26056	0.98611
0.13	1.868		0.26194	0.9878
0.13069	1.869		0.26333	0.98954
0.13139	1.869		0.26472	0.95547
0.13208	1.869		0.26611	0.96924
0.13278	1.869		0.2675	0.98174
0.13347	1.87		0.26889	0.97563
0.13417	1.87		0.27028	0.96488
0.13486	1.87		0.27167	0.98672
0.13556	1.87		0.27306	0.96529
0.13625	1.87		0.27444	0.99216
0.13694	1.871		0.27583	0.94486
0.13764	1.871		0.2775	0.98168
0.13833	1.871		0.27889	0.9878
0.13903	1.871		0.28028	0.97818
0.13972	1.871		0.28167	0.96401
0.14042	1.872		0.28278	0.98611
0.14111	1.872		0.28444	0.97704
0.14181	1.872		0.28583	0.95795
0.1425	1.872		0.28722	0.98121
0.14319	1.872		0.28861	0.95762
0.14389	1.873		0.29	0.98484
0.14458	1.873		0.29139	0.97173
0.14528	1.873		0.29278	0.97469
0.14597	1.873		0.29417	0.97126
0.14667	1.874		0.29556	0.954
0.14736	1.874		0.29694	0.94527
0.14806	1.874		0.29833	0.97006
0.14875	1.874		0.29972	0.95063
0.14944	1.875		0.30111	0.962
0.15014	1.875		0.3025	0.97845
0.15083	1.875		0.30389	0.98611
0.15153	1.875		0.30528	0.97194
0.15222	1.875		0.30667	0.95514
0.15292	1.876		0.30806	0.95823
0.15361	1.876		0.30944	0.97106
0.15431	1.876		0.31083	0.96924
0.155	1.876		0.31222	0.97892
0.15569	1.877		0.31361	0.99001
0.15639	1.877		0.315	0.98423
0.15708	1.877		0.31639	0.98832
0.15778	1.877		0.31778	0.99855
0.15847	1.877		0.31917	1.00687
0.15917	1.878		0.32056	0.98873
0.15986	1.878		0.32194	1.01218
0.16056	1.878		0.32333	1.01816
0.16125	1.878		0.32472	1.01399
0.16194	1.879		0.32611	1.00156
0.16264	1.879		0.3275	1.00794
0.16333	1.879		0.32889	1.00741
0.16403	1.879		0.33028	1.00506
0.16472	1.879		0.33167	0.99626
0.16542	1.88		0.33306	1.01043
0.16611	1.88		0.33444	0.99196
0.16681	1.88		0.33583	0.97556
0.1675	1.88		0.33722	1.02025
0.16819	1.881		0.33861	0.98604
0.16889	1.881		0.34	0.97349
0.16958	1.881		0.34139	0.9843
0.17028	1.881		0.34306	0.98497
0.17097	1.881		0.34444	1.00216
0.17167	1.882		0.34583	0.99008
0.17236	1.882		0.34722	0.9765
0.17306	1.882		0.34861	0.997
0.17375	1.882		0.35	0.99276
0.17444	1.883		0.35139	0.99787
0.17514	1.883		0.35278	0.96568
0.17583	1.883		0.35417	0.99223
0.17653	1.883		0.35556	0.98235
0.17722	1.883		0.35694	0.96394
0.17792	1.884		0.35833	0.98873
0.17861	1.884		0.35972	0.99101
0.17931	1.884		0.36111	0.97618
0.18	1.884		0.3625	0.97133
0.18069	1.885		0.36389	0.98598
0.18139	1.885		0.36528	0.99672
0.18208	1.885		0.36667	0.96293
0.18278	1.885		0.36806	0.96744
0.18347	1.885		0.36944	0.96092
0.18417	1.886		0.37083	0.97456
0.18486	1.886		0.37222	0.97529
0.18556	1.886		0.37361	0.98021
0.18625	1.886		0.375	0.97711
0.18694	1.886		0.37639	0.98974
0.18764	1.887		0.37778	0.97174
0.18833	1.887		0.37917	0.94695
0.18903	1.887		0.38056	0.98021
0.18972	1.887		0.38194	0.94788
0.19042	1.887		0.38333	0.9673
0.19111	1.888		0.38472	0.99229
0.19181	1.888		0.38611	0.98187
0.1925	1.888		0.3875	1.00197
0.19319	1.888		0.38889	1.00922
0.19389	1.888		0.39028	0.97784
0.19458	1.889		0.39167	0.9966
0.19528	1.889		0.39306	0.98497
0.19597	1.889		0.39444	1.0009
0.19667	1.889		0.39583	0.97187
0.19736	1.889		0.39722	0.99088
0.19806	1.89		0.39861	1.00519
0.19875	1.89		0.4	1.02091
0.19944	1.89		0.40139	1.01453
0.20014	1.89		0.40278	1.00727
0.20083	1.89		0.40417	1.00317
0.20153	1.891		0.40556	1.01352
0.20222	1.891		0.40694	1.02997
0.20292	1.891		0.40861	1.00082
0.20361	1.891		0.41	1.00136
0.20431	1.892		0.41139	0.99988
0.205	1.892		0.41278	0.98699
0.20569	1.892		0.41417	0.99841
0.20639	1.892		0.41556	1.00304
0.20708	1.892		0.41694	0.99794
0.20778	1.893		0.41833	1.02581
0.20847	1.893		0.41972	0.99262
0.20917	1.893		0.42111	1.0242
0.20986	1.893		0.4225	1.00956
0.21056	1.893		0.42389	0.99504
0.21125	1.894		0.42528	0.98913
0.21194	1.894		0.42667	0.98739
0.21264	1.894		0.42806	1.02319
0.21333	1.894		0.42944	0.99404
0.21403	1.894		0.43083	1.01359
0.21472	1.895		0.43222	0.97536
0.21542	1.895		0.43361	1.00264
0.21611	1.895		0.435	1.0113
0.21681	1.895		0.43639	0.98819
0.2175	1.895		0.43778	0.99235
0.21819	1.896		0.43917	0.97468
0.21889	1.896		0.44056	0.99242
0.21958	1.896		0.44194	0.98269
0.22028	1.896		0.44333	0.96435
0.22097	1.896		0.44472	1.00291
0.22167	1.897		0.44611	1.00324
0.22236	1.897		0.4475	1.0197
0.22306	1.897		0.44889	1.01023
0.22375	1.897		0.45028	0.97362
0.22444	1.897		0.45167	0.99128
0.22514	1.898		0.45306	0.98598
0.22583	1.898		0.45444	0.95594
0.22653	1.898		0.45583	0.98987
0.22722	1.898		0.45722	0.97503
0.22792	1.898		0.45861	0.96521
0.22861	1.899		0.46	0.95125
0.22931	1.899		0.46139	0.96884
0.23	1.899		0.46278	1.00223
0.23069	1.899		0.46417	0.98188
0.23139	1.899		0.46556	1.00278
0.23208	1.899		0.46722	0.9675
0.23278	1.9		0.46861	0.97112
0.23347	1.9		0.47	0.98315
0.23417	1.9		0.47139	0.96959
0.23486	1.9		0.47278	1.00451
0.23556	1.9		0.47417	0.96582
0.23625	1.9		0.47556	0.98846
0.23694	1.901		0.47694	0.95809
0.23764	1.901		0.47833	0.98894
0.23833	1.901		0.47972	0.97656
0.23903	1.901		0.48111	0.98612
0.23972	1.901		0.4825	0.97321
0.24042	1.902		0.48389	0.96791
0.24111	1.902		0.48528	0.96845
0.24181	1.902		0.48667	0.96489
0.2425	1.902		0.48806	0.95876
0.24319	1.902		0.48944	0.97724
0.24389	1.902		0.49083	0.99599
0.24458	1.903		0.49222	1.00599
0.24528	1.903		0.49361	0.96717
0.24597	1.903		0.495	0.9921
0.24667	1.903		0.49639	1.00734
0.24736	1.903		0.49778	1.00397
0.24806	1.904		0.49917	0.99793
0.24875	1.904		0.50056	0.99297
0.24944	1.904		0.50194	1.00559
0.25014	1.904		0.50333	1.02703
0.25083	1.904		0.50472	1.0076
0.25153	1.904		0.50611	1.01789
0.25222	1.905		0.5075	1.00439
0.25292	1.905		0.50889	0.99532
0.25361	1.905		0.51028	1.00385
0.25431	1.905		0.51167	1.02413
0.255	1.905		0.51306	1.00062
0.25569	1.905		0.51444	1.00068
0.25639	1.906		0.51583	0.99847
0.25708	1.906		0.51722	1.00465
0.25778	1.906		0.51861	0.9939
0.25847	1.906		0.52	1.00847
0.25917	1.906		0.52139	1.02466
0.25986	1.906		0.52278	1.00378
0.26056	1.907		0.52417	1.00942
0.26125	1.907		0.52556	0.99579
0.26194	1.907		0.52694	0.99882
0.26264	1.907		0.52833	1.02158
0.26333	1.907		0.52972	0.99444
0.26403	1.908		0.53111	0.99115
0.26472	1.908		0.53278	0.98275
0.26542	1.908		0.53417	0.99855
0.26611	1.908		0.53556	0.98725
0.26681	1.908		0.53694	0.98195
0.2675	1.908		0.53833	0.99223
0.26819	1.908		0.53972	0.97059
0.26889	1.909		0.54111	0.97657
0.26958	1.909		0.5425	0.9853
0.27028	1.909		0.54389	0.96932
0.27097	1.909		0.54528	0.98013
0.27167	1.909		0.54667	0.97637
0.27236	1.91		0.54806	1.00028
0.27306	1.91		0.54944	0.99539
0.27375	1.91		0.55083	0.98967
0.27444	1.91		0.55222	0.98484
0.27514	1.91		0.55361	0.97087
0.27583	1.91		0.555	0.97758
0.27653	1.91		0.55639	0.96394
0.27722	1.911		0.55778	0.95521
0.27806	1.911		0.55917	1.00545
0.27861	1.911		0.56056	0.96891
0.27944	1.911		0.56194	0.98503
0.28	1.911		0.56333	0.98322
0.28083	1.912		0.56472	0.97415
0.28139	1.912		0.56611	0.98323
0.28222	1.912		0.5675	0.99034
0.28278	1.912		0.56889	0.98477
0.28361	1.912		0.57028	0.97362
0.28417	1.912		0.57167	0.97939
0.285	1.913		0.57306	0.98228
0.28556	1.913		0.57444	0.97503
0.28639	1.913		0.57583	0.98067
0.28694	1.913		0.57722	0.96636
0.28778	1.913		0.57861	0.98638
0.28833	1.913		0.58	0.97832
0.28917	1.914		0.58139	0.98652
0.28972	1.914		0.58278	0.97489
0.29056	1.914		0.58417	0.98793
0.29111	1.914		0.58556	0.98571
0.29194	1.914		0.58694	0.99578
0.2925	1.914		0.58833	0.97752
0.29333	1.914		0.59	0.98813
0.29389	1.914		0.59139	0.96905
0.29472	1.914		0.59278	0.98726
0.29528	1.915		0.59417	0.97254
0.29611	1.915		0.59556	0.98477
0.29667	1.915		0.59694	0.98
0.2975	1.915		0.59833	0.99042
0.29806	1.915		0.59972	0.99055
0.29889	1.915		0.60111	0.98195
0.29944	1.916		0.6025	0.9835
0.30028	1.916		0.60389	1.00458
0.30083	1.916		0.60528	0.99074
0.30167	1.916		0.60667	0.99034
0.30222	1.916		0.60806	0.98194
0.30306	1.916		0.60944	0.97529
0.30361	1.917		0.61083	0.9759
0.30444	1.917		0.61222	0.97704
0.305	1.917		0.61361	0.97912
0.30583	1.917		0.615	0.99343
0.30639	1.917		0.61639	0.9816
0.30722	1.918		0.61778	0.99525
0.30778	1.918		0.61917	0.97274
0.30861	1.918		0.62056	0.9804
0.30917	1.918		0.62194	0.98886
0.31	1.918		0.62333	1.0021
0.31056	1.919		0.62472	0.98006
0.31139	1.919		0.62611	0.9892
0.31194	1.919		0.6275	0.98652
0.31278	1.919		0.62889	0.96938
0.31333	1.919		0.63028	0.99243
0.31417	1.92		0.63167	1.00264
0.31472	1.92		0.63306	1.00196
0.31556	1.92		0.63444	0.99774
0.31611	1.92		0.63583	1.00291
0.31694	1.92		0.63722	1.03435
0.3175	1.921		0.63861	0.9974
0.31833	1.921		0.64	0.99431
0.31889	1.921		0.64167	0.9939
0.31972	1.921		0.64306	1.00123
0.32028	1.921		0.64444	1.01198
0.32111	1.922		0.64583	0.99982
0.32167	1.922		0.64722	1.00874
0.3225	1.922		0.64861	1.0027
0.32306	1.922		0.65	1.00808
0.32389	1.922		0.65139	0.99882
0.32444	1.923		0.65278	0.99834
0.32528	1.923		0.65417	1.01177
0.32583	1.923		0.65556	1.00256
0.32667	1.923		0.65694	1.00874
0.32722	1.924		0.65833	0.99888
0.32806	1.924		0.65972	1.0162
0.32861	1.924		0.66111	1.01029
0.32944	1.924		0.6625	0.99558
0.33	1.924		0.66389	0.98679
0.33083	1.925		0.66528	1.00969
0.33139	1.925		0.66667	1.00634
0.33222	1.925		0.66806	1.01957
0.33278	1.925		0.66944	1.01936
0.33361	1.925		0.67083	1.01418
0.33417	1.926		0.67222	1.01016
0.335	1.926		0.67361	1.00693
0.33556	1.926		0.675	1.01305
0.33639	1.926		0.67639	0.99753
0.33694	1.927		0.67778	0.98517
0.33778	1.927		0.67917	1.0066
0.33833	1.927		0.68056	0.98121
0.33917	1.927		0.68194	0.99047
0.33972	1.927		0.68333	0.97355
0.34056	1.928		0.68472	0.98598
0.34111	1.928		0.68611	0.99074
0.34194	1.928		0.6875	0.97489
0.3425	1.928		0.68889	0.98544
0.34333	1.929		0.69028	1.00815
0.34389	1.929		0.69194	1.00828
0.34472	1.929		0.69306	0.99498
0.34528	1.929		0.69444	1.00686
0.34611	1.93		0.69583	1.00183
0.34667	1.93		0.69722	1.0027
0.3475	1.93		0.69861	0.99027
0.34806	1.93		0.7	0.97415
0.34889	1.931		0.70139	0.99915
0.34944	1.931		0.70278	1.02414
0.35028	1.931		0.70444	0.99249
0.35083	1.931		0.70583	0.98356
0.35167	1.932		0.70722	1.00411
0.35222	1.932		0.70861	0.98148
0.35306	1.932		0.71	0.9972
0.35361	1.933		0.71139	0.99243
0.35444	1.933		0.71278	1.01897
0.355	1.933		0.71417	0.96965
0.35583	1.933		0.71556	1.00572
0.35639	1.934		0.71694	0.97496
0.35722	1.934		0.71833	1.00788
0.35778	1.934		0.71972	1.02011
0.35861	1.935		0.72111	1.01405
0.35917	1.935		0.7225	0.99848
0.36	1.935		0.72389	1.01339
0.36056	1.935		0.72528	0.98846
0.36139	1.936		0.72667	1.01372
0.36194	1.936		0.72806	1.01326
0.36278	1.936		0.72944	0.99337
0.36333	1.937		0.73083	1.00096
0.36417	1.937		0.73222	1.01252
0.36472	1.937		0.73361	1.00378
0.36556	1.937		0.735	0.99525
0.36611	1.938		0.73639	0.96844
0.36694	1.938		0.73778	1.008
0.3675	1.938		0.73917	0.98598
0.36833	1.939		0.74056	1.02252
0.36889	1.939		0.74194	1.00754
0.36972	1.939		0.74333	1.00169
0.37028	1.94		0.74472	0.95661
0.37111	1.94		0.74611	0.97664
0.37167	1.94		0.7475	0.96696
0.3725	1.941		0.74889	1.033
0.37306	1.941		0.75028	1.0037
0.37389	1.941		0.75167	1.00553
0.37444	1.942		0.75306	0.99948
0.37528	1.942		0.75444	0.98114
0.37583	1.943		0.75583	1.00155
0.37667	1.943		0.75722	0.99935
0.37722	1.943		0.75861	1.01211
0.37806	1.944		0.76	0.99619
0.37861	1.944		0.76139	0.99478
0.37944	1.944		0.76278	1.01634
0.38	1.945		0.76417	0.98201
0.38083	1.945		0.76556	0.99129
0.38139	1.945		0.76722	0.98369
0.38222	1.946		0.76861	0.98403
0.38278	1.946		0.77	0.97073
0.38361	1.947		0.77139	0.99081
0.38417	1.947		0.77278	0.96831
0.385	1.947		0.77417	0.98618
0.38556	1.948		0.77556	0.98263
0.38639	1.948		0.77694	0.9878
0.38694	1.949		0.77833	0.99324
0.38778	1.949		0.77972	0.9724
0.38833	1.949		0.78111	0.98187
0.38917	1.95		0.7825	0.99612
0.38972	1.95		0.78389	0.99458
0.39056	1.951		0.78528	0.98799
0.39111	1.951		0.78667	0.98323
0.39194	1.952		0.78806	0.96998
0.3925	1.952		0.78944	0.98282
0.39333	1.953		0.79083	0.98268
0.39389	1.953		0.79222	0.99713
0.39472	1.953		0.79361	0.97253
0.39528	1.954		0.795	1.01419
0.39611	1.954		0.79639	0.99243
0.39667	1.955		0.79778	0.98201
0.3975	1.955		0.79917	0.96958
0.39806	1.956		0.80056	0.98336
0.39889	1.956		0.80194	1.00458
0.39944	1.957		0.80333	1.00278
0.40028	1.957		0.80472	1.00384
0.40083	1.958		0.80611	1.01143
0.40167	1.959		0.8075	1.00781
0.40222	1.959		0.80889	0.99128
0.40306	1.96		0.81028	0.98652
0.40361	1.96		0.81167	0.99874
0.40444	1.961		0.81306	1.01924
0.405	1.961		0.81444	0.97268
0.40583	1.962		0.81583	0.97188
0.40639	1.963		0.81722	0.98214
0.40722	1.963		0.81861	0.99189
0.40778	1.964		0.82	0.97852
0.40861	1.964		0.82139	0.96663
0.40917	1.965		0.82278	0.99982
0.41	1.966		0.82417	0.98437
0.41056	1.966		0.82556	0.98611
0.41139	1.967		0.82694	0.9804
0.41194	1.967		0.82833	1.00035
0.41278	1.968		0.82972	0.98275
0.41333	1.969		0.83111	0.96327
0.41417	1.969		0.8325	0.97994
0.41472	1.97		0.83389	0.98073
0.41556	1.971		0.83528	0.97967
0.41611	1.971		0.83667	0.98423
0.41694	1.972		0.83833	0.96179
0.4175	1.972		0.83944	0.97536
0.41833	1.973		0.84083	0.97207
0.41889	1.974		0.8425	0.99525
0.41972	1.974		0.84389	0.97543
0.42028	1.975		0.84528	0.99452
0.42111	1.976		0.84667	0.99108
0.42167	1.976		0.84806	0.98134
0.4225	1.977		0.84944	0.97509
0.42306	1.978		0.85083	0.97805
0.42389	1.978		0.85222	0.99022
0.42444	1.979		0.85361	0.99155
0.42528	1.98		0.855	0.98914
0.42583	1.98		0.85639	0.9929
0.42667	1.981		0.85778	0.99606
0.42722	1.982		0.85917	0.98215
0.42806	1.982		0.86056	1.00177
0.42861	1.983		0.86194	0.97139
0.42944	1.984		0.86333	1.00169
0.43	1.985		0.86472	0.99243
0.43083	1.985		0.86611	0.98592
0.43139	1.986		0.8675	0.97798
0.43222	1.987		0.86889	0.98483
0.43278	1.987		0.87028	1.00243
0.43361	1.988		0.87167	1.00251
0.43417	1.989		0.87306	1.00815
0.435	1.989		0.87444	0.96306
0.43556	1.99		0.87583	1.00136
0.43639	1.99		0.87722	0.99404
0.43694	1.991		0.87861	0.9806
0.43778	1.992		0.88	0.96608
0.43833	1.992		0.88139	0.97825
0.43917	1.993		0.88278	0.97449
0.43972	1.994		0.88417	0.96972
0.44056	1.994		0.88556	0.98685
0.44111	1.995		0.88694	0.98349
0.44194	1.995		0.88833	1.00438
0.4425	1.996		0.88972	0.99418
0.44333	1.997		0.89111	0.99961
0.44389	1.997		0.8925	0.9978
0.44472	1.998		0.89389	1.02581
0.44528	1.998		0.89528	1.01943
0.44611	1.999		0.89667	1.02239
0.44667	1.999		0.89806	1.02279
0.4475	2		0.89944	1.032
0.44806	2.001		0.90083	1.03166
0.44889	2.001		0.90222	1.01137
0.44944	2.002		0.90361	1.0117
0.45028	2.002		0.905	1.02132
0.45083	2.003		0.90639	0.99665
0.45167	2.003		0.90778	1.01601
0.45222	2.004		0.90917	0.99182
0.45306	2.004		0.91083	1.01258
0.45361	2.005		0.91222	1.03541
0.45444	2.005		0.91361	1.01366
0.455	2.005		0.915	1.00324
0.45583	2.006		0.91639	0.98853
0.45639	2.006		0.91778	1.00324
0.45722	2.007		0.91917	0.98423
0.45778	2.007		0.92056	0.9761
0.45861	2.008		0.92194	0.9939
0.45917	2.008		0.92333	0.98355
0.46	2.008		0.92472	0.9798
0.46056	2.009		0.92611	1.00102
0.46139	2.009		0.9275	0.97139
0.46194	2.009		0.92889	0.98994
0.46278	2.01		0.93028	0.981
0.46333	2.01		0.93167	0.97771
0.46417	2.011		0.93306	1.00008
0.46472	2.011		0.93444	0.99001
0.46556	2.011		0.93583	0.98107
0.46611	2.012		0.93722	0.99559
0.46694	2.012		0.93861	0.98437
0.4675	2.012		0.94	0.95803
0.46833	2.013		0.94139	0.96731
0.46889	2.013		0.94278	0.98282
0.46972	2.013		0.94417	0.97207
0.47028	2.014		0.94556	0.96844
0.47111	2.014		0.94694	0.99095
0.47167	2.014		0.94833	0.96945
0.4725	2.014		0.94972	0.98746
0.47306	2.015		0.95111	0.98974
0.47389	2.015		0.9525	1.01176
0.47444	2.015		0.95389	0.97355
0.47528	2.016		0.95528	0.96037
0.47583	2.016		0.95667	0.9767
0.47667	2.016		0.95806	0.98222
0.47722	2.016		0.95944	0.98557
0.47806	2.017		0.96083	0.96213
0.47861	2.017		0.96222	0.97362
0.47944	2.017		0.96361	0.99452
0.48	2.017		0.965	0.95931
0.48083	2.017		0.96639	0.98389
0.48139	2.018		0.96778	0.97732
0.48222	2.018		0.96917	0.99189
0.48278	2.018		0.97056	0.97314
0.48361	2.018		0.97194	0.9749
0.48417	2.019		0.97333	0.99438
0.485	2.019		0.97472	0.97657
0.48556	2.019		0.97611	0.98867
0.48639	2.019		0.9775	0.98121
0.48694	2.02		0.97889	0.98148
0.48778	2.02		0.98028	0.9802
0.48833	2.02		0.98167	0.98141
0.48917	2.02		0.98306	0.97073
0.48972	2.02		0.98444	0.9763
0.49056	2.021		0.98583	0.99693
0.49111	2.021		0.98722	0.99868
0.49194	2.021		0.98861	1.00909
0.4925	2.021		0.99	0.99727
0.49333	2.021		0.99167	1.00545
0.49389	2.021		0.99306	1.00411
0.49472	2.021		0.99444	1.02279
0.49528	2.021		0.99583	0.98913
0.49611	2.021		0.99722	0.99532
0.49667	2.022		0.99861	1.00419
0.4975	2.022		1	0.99148
0.49806	2.022		1.00139	0.98113
0.49889	2.022		1.00278	1.00531
0.49944	2.022		1.00417	1.01688
0.50028	2.022		1.00556	0.97844
0.50083	2.022		1.00694	0.99713
0.50167	2.023		1.00833	0.99914
0.50222	2.023		1.00972	0.997
0.50306	2.023		1.01111	0.98282
0.50361	2.023		1.0125	0.98121
0.50444	2.023		1.01389	1.00149
0.505	2.024		1.01528	0.97811
0.50583	2.024		1.01667	0.97113
0.50639	2.025		1.01806	0.97522
0.50722	2.025		1.01944	0.97966
0.50778	2.025		1.02083	0.96502
0.50861	2.025		1.02222	0.99665
0.50917	2.025		1.02361	0.99901
0.51	2.026		1.025	0.98135
0.51056	2.026		1.02639	1.01513
0.51139	2.026		1.02778	0.97866
0.51194	2.026		1.02917	0.97389
0.51278	2.026		1.03056	0.99363
0.51333	2.026		1.03194	0.99821
0.51417	2.026		1.03333	0.98013
0.51472	2.026		1.03472	1.01413
0.51556	2.026		1.03611	0.99338
0.51611	2.027		1.0375	1.0154
0.51694	2.027		1.03889	0.99888
0.5175	2.027		1.04028	1.0058
0.51833	2.027		1.04167	0.9972
0.51889	2.027		1.04306	1.00196
0.51972	2.027		1.04444	1.00115
0.52028	2.027		1.04583	0.99969
0.52111	2.027		1.04722	0.99182
0.52167	2.027		1.04861	0.98584
0.5225	2.027		1.05	0.98094
0.52306	2.028		1.05139	0.99357
0.52389	2.028		1.05278	0.99827
0.52444	2.028		1.05417	1.02084
0.52528	2.028		1.05556	1.02521
0.52583	2.028		1.05722	1.00975
0.52667	2.028		1.05861	1.00895
0.52722	2.028		1.06	0.98805
0.52806	2.028		1.06139	0.99552
0.52861	2.028		1.06278	0.99793
0.52944	2.028		1.06417	1.00882
0.53	2.029		1.06556	1.00781
0.53083	2.029		1.06694	0.99915
0.53139	2.029		1.06833	1.00351
0.53222	2.029		1.06972	1.01412
0.53278	2.029		1.07111	0.99069
0.53361	2.029		1.0725	0.98309
0.53417	2.029		1.07389	0.98289
0.535	2.029		1.07528	1.00042
0.53556	2.029		1.07667	0.98887
0.53639	2.029		1.07806	0.97865
0.53694	2.029		1.07944	0.98725
0.53778	2.029		1.08083	0.99525
0.53833	2.03		1.08222	0.99149
0.53917	2.03		1.08361	0.99444
0.53972	2.03		1.085	0.97597
0.54056	2.03		1.08639	0.99511
0.54111	2.03		1.08778	1.00915
0.54194	2.03		1.08917	1.00969
0.5425	2.03		1.09056	0.9804
0.54333	2.03		1.09194	0.96723
0.54389	2.03		1.09333	0.97664
0.54472	2.03		1.09472	0.96965
0.54528	2.03		1.09611	0.97798
0.54611	2.03		1.0975	0.98154
0.54667	2.031		1.09889	0.98087
0.5475	2.031		1.10028	0.97684
0.54806	2.031		1.10167	0.97187
0.54889	2.031		1.10306	0.9945
0.54944	2.031		1.10444	0.9902
0.55028	2.031		1.10583	0.96105
0.55083	2.031		1.10722	0.98423
0.55167	2.031		1.10861	0.99027
0.55222	2.031		1.11	0.96542
0.55306	2.031		1.11139	0.98968
0.55361	2.031		1.11278	0.9634
0.55444	2.032		1.11417	0.981
0.555	2.032		1.11556	0.96488
0.55583	2.032		1.11694	0.99982
0.55639	2.032		1.11833	1.00149
0.55722	2.032		1.11972	0.99868
0.55778	2.032		1.12111	0.98429
0.55861	2.032		1.1225	0.988
0.55917	2.032		1.12389	0.97422
0.56	2.032		1.12528	0.97947
0.56056	2.032		1.12694	1.00014
0.56139	2.032		1.12833	1.00036
0.56194	2.033		1.12972	1.00417
0.56278	2.033		1.13111	0.97844
0.56333	2.033		1.1325	0.97025
0.56417	2.033		1.13389	1.00458
0.56472	2.033		1.13528	0.99095
0.56556	2.033		1.13667	0.96219
0.56611	2.033		1.13806	0.97986
0.56694	2.033		1.13944	0.9515
0.5675	2.033		1.14083	0.93841
0.56833	2.033		1.14222	0.98134
0.56889	2.033		1.14361	0.97684
0.56972	2.034		1.145	0.96669
0.57028	2.034		1.14639	0.98108
0.57111	2.034		1.14778	0.98034
0.57167	2.034		1.14917	0.98483
0.5725	2.033		1.15056	0.97361
0.57306	2.033		1.15194	0.96119
0.57389	2.033		1.15333	0.97724
0.57444	2.033		1.15472	0.9921
0.57528	2.034		1.15611	1.01439
0.57583	2.034		1.1575	0.9931
0.57667	2.034		1.15889	0.97422
0.57722	2.034		1.16028	0.97832
0.57806	2.034		1.16167	0.98893
0.57861	2.034		1.16306	0.98242
0.57944	2.034		1.16444	0.97858
0.58	2.034		1.16583	0.97261
0.58083	2.034		1.16722	0.97153
0.58139	2.034		1.16861	0.97858
0.58222	2.034		1.17	0.9638
0.58278	2.034		1.17139	0.96225
0.58361	2.035		1.17278	0.99539
0.58417	2.035		1.17417	0.98195
0.585	2.035		1.17556	0.97463
0.58556	2.035		1.17694	0.96918
0.58639	2.035		1.17833	0.9595
0.58694	2.035		1.18	0.99485
0.58778	2.035		1.18139	0.98638
0.58833	2.035		1.18278	0.99196
0.58917	2.035		1.18417	0.99338
0.58972	2.035		1.18556	0.97395
0.59056	2.035		1.18694	0.97428
0.59111	2.035		1.18833	0.97489
0.59194	2.036		1.18972	0.97523
0.5925	2.036		1.19111	0.96925
0.59333	2.036		1.1925	0.99296
0.59389	2.036		1.19389	0.97503
0.59472	2.036		1.19528	0.98195
0.59528	2.036		1.19667	0.99579
0.59611	2.036		1.19806	0.98288
0.59667	2.036		1.19944	0.96979
0.5975	2.036		1.20083	0.97778
0.59806	2.036		1.20222	0.96494
0.59889	2.037		1.20361	0.96589
0.59944	2.037		1.205	0.96239
0.60028	2.037		1.20639	0.98087
0.60083	2.037		1.20778	0.96662
0.60167	2.037		1.20917	0.97382
0.60222	2.037		1.21056	0.97899
0.60306	2.037		1.21194	0.97657
0.60361	2.037		1.21333	0.9765
0.60444	2.037		1.21472	0.97495
0.605	2.038		1.21611	0.98846
0.60583	2.038		1.2175	0.96737
0.60639	2.038		1.21889	0.97899
0.60722	2.038		1.22028	0.972
0.60778	2.038		1.22167	0.96689
0.60861	2.038		1.22306	0.98033
0.60917	2.038		1.22444	0.98638
0.61	2.038		1.22583	0.97691
0.61056	2.039		1.22722	0.97327
0.61139	2.039		1.22861	0.96468
0.61194	2.039		1.23	0.97779
0.61278	2.039		1.23139	0.98215
0.61333	2.039		1.23278	1.01573
0.61417	2.039		1.23417	0.9972
0.61472	2.039		1.23556	0.96192
0.61556	2.039		1.23694	0.97771
0.61611	2.039		1.23833	0.97428
0.61694	2.04		1.23972	0.99371
0.6175	2.04		1.24111	0.99411
0.61833	2.04		1.2425	0.98154
0.61889	2.04		1.24389	0.97705
0.61972	2.04		1.24528	0.9677
0.62028	2.04		1.24667	0.98866
0.62111	2.04		1.24833	0.98315
0.62167	2.04		1.24944	0.98074
0.6225	2.04		1.25111	0.97967
0.62306	2.04		1.2525	1.00942
0.62389	2.041		1.25389	0.98121
0.62444	2.041		1.25528	0.98416
0.62528	2.041		1.25667	0.97893
0.62583	2.041		1.25806	0.96516
0.62667	2.041		1.25944	0.98356
0.62722	2.041		1.26083	0.97234
0.62806	2.041		1.26222	0.9816
0.62861	2.041		1.26361	0.99216
0.62944	2.042		1.265	0.97536
0.63	2.042		1.26639	0.99418
0.63083	2.042		1.26778	0.99156
0.63139	2.042		1.26917	0.98927
0.63222	2.042		1.27056	0.97711
0.63278	2.042		1.27194	0.98168
0.63361	2.042		1.27333	0.97833
0.63417	2.042		1.27472	0.9927
0.635	2.042		1.27611	0.99559
0.63556	2.043		1.2775	0.98094
0.63639	2.043		1.27889	0.97819
0.63694	2.043		1.28028	0.98396
0.63778	2.043		1.28167	0.98766
0.63833	2.043		1.28306	0.9841
0.63917	2.043		1.28444	0.9798
0.63972	2.043		1.28583	1.01002
0.64056	2.044		1.28722	0.97537
0.64111	2.044		1.28861	0.95474
0.64194	2.044		1.29	1.00445
0.6425	2.044		1.29139	1.01203
0.64333	2.044		1.29278	1.00922
0.64389	2.044		1.29417	0.98369
0.64472	2.044		1.29556	0.99135
0.64528	2.044		1.29694	0.98766
0.64611	2.044		1.29833	1.01695
0.64667	2.045		1.29972	0.97529
0.6475	2.045		1.30111	0.98451
0.64806	2.045		1.3025	0.98187
0.64889	2.045		1.30389	0.98168
0.64944	2.045		1.30528	0.97066
0.65028	2.045		1.30667	0.98866
0.65083	2.045		1.30806	0.98766
0.65167	2.046		1.30944	1.00472
0.65222	2.046		1.31111	1.00955
0.65306	2.046		1.3125	1.01782
0.65361	2.046		1.31389	0.98464
0.65444	2.046		1.315	0.97449
0.655	2.046		1.31667	0.99283
0.65583	2.046		1.31806	0.98059
0.65639	2.047		1.31944	0.99485
0.65722	2.047		1.32083	0.98941
0.65778	2.047		1.32222	0.99464
0.65861	2.047		1.32361	0.96804
0.65917	2.047		1.325	0.98007
0.66	2.047		1.32639	0.99854
0.66056	2.047		1.32778	0.99659
0.66139	2.048		1.32917	1.00055
0.66194	2.048		1.33056	0.98342
0.66278	2.048		1.33194	0.97792
0.66333	2.048		1.33333	0.97052
0.66417	2.048		1.33472	0.97139
0.66472	2.048		1.33611	0.9888
0.66556	2.049		1.3375	0.96844
0.66611	2.049		1.33889	0.97792
0.66694	2.049		1.34028	0.99518
0.6675	2.049		1.34167	0.97395
0.66833	2.049		1.34306	0.99431
0.66889	2.049		1.34444	0.98484
0.66972	2.05		1.34583	0.9972
0.67028	2.05		1.34722	0.97623
0.67111	2.05		1.34861	0.96132
0.67167	2.05		1.35	0.9804
0.6725	2.05		1.35139	0.98356
0.67306	2.051		1.35278	0.98094
0.67389	2.051		1.35417	1.00505
0.67444	2.051		1.35556	0.97811
0.67528	2.051		1.35694	0.99821
0.67583	2.051		1.35833	0.99296
0.67667	2.052		1.35972	1.00316
0.67722	2.052		1.36111	0.97254
0.67806	2.052		1.3625	0.96864
0.67861	2.052		1.36389	0.9851
0.67944	2.052		1.36528	0.99921
0.68	2.052		1.36667	1.02454
0.68083	2.053		1.36806	0.98067
0.68139	2.053		1.36944	1.02319
0.68222	2.053		1.37083	1.01695
0.68278	2.053		1.37222	0.9843
0.68361	2.053		1.37361	0.99901
0.68417	2.054		1.375	0.98054
0.685	2.054		1.37639	1.00962
0.68556	2.054		1.37778	1.00297
0.68639	2.054		1.37917	0.97664
0.68694	2.054		1.38056	1.00646
0.68778	2.055		1.38194	0.99337
0.68833	2.055		1.38333	1.01641
0.68917	2.055		1.385	0.99148
0.68972	2.055		1.38639	0.99135
0.69056	2.055		1.38778	0.99296
0.69111	2.056		1.38917	0.99605
0.69194	2.056		1.39056	1.03253
0.6925	2.056		1.39194	1.00607
0.69333	2.056		1.39333	1.01715
0.69389	2.057		1.39472	0.99767
0.69472	2.057		1.39611	1.0119
0.69528	2.057		1.3975	1.00204
0.69611	2.057		1.39889	0.99464
0.69667	2.058		1.40028	1.01446
0.6975	2.058		1.40167	1.00466
0.69806	2.058		1.40306	1.00357
0.69889	2.058		1.40444	0.98443
0.69944	2.059		1.40583	1.00558
0.70028	2.059		1.40722	0.96549
0.70083	2.059		1.40861	0.99874
0.70167	2.059		1.41	0.98162
0.70222	2.06		1.41139	0.99653
0.70306	2.06		1.41278	0.99041
0.70361	2.06		1.41417	1.00243
0.70444	2.06		1.41556	0.97792
0.705	2.061		1.41694	1.0068
0.70583	2.061		1.41833	1.01554
0.70639	2.061		1.41972	1.0062
0.70722	2.062		1.42111	1.01097
0.70778	2.062		1.4225	0.99431
0.70861	2.062		1.42389	1.01002
0.70917	2.062		1.42528	1.00014
0.71	2.063		1.42667	0.99237
0.71056	2.063		1.42806	0.98859
0.71139	2.063		1.42944	1.00028
0.71194	2.064		1.43083	0.99189
0.71278	2.064		1.43222	0.99531
0.71333	2.064		1.43361	1.0021
0.71417	2.065		1.435	0.99767
0.71472	2.065		1.43639	0.98585
0.71556	2.065		1.43778	0.98631
0.71611	2.065		1.43917	0.99095
0.71694	2.066		1.44056	0.99196
0.7175	2.066		1.44194	1.0033
0.71833	2.066		1.44333	0.96797
0.71889	2.067		1.44472	0.98524
0.71972	2.067		1.44611	1.0025
0.72028	2.067		1.44778	0.98249
0.72111	2.068		1.44917	1.00102
0.72167	2.068		1.45056	0.98154
0.7225	2.069		1.45194	0.98087
0.72306	2.069		1.45333	0.99687
0.72389	2.069		1.45472	0.98141
0.72444	2.07		1.45611	0.98988
0.72528	2.07		1.4575	0.98483
0.72583	2.07		1.45889	0.98363
0.72667	2.071		1.46028	0.98377
0.72722	2.071		1.46167	0.98174
0.72806	2.071		1.46306	0.9935
0.72861	2.072		1.46444	0.98598
0.72944	2.072		1.46583	1.02011
0.73	2.072		1.46722	1.02466
0.73083	2.073		1.46861	1.00559
0.73139	2.073		1.47	0.98584
0.73222	2.074		1.47139	1.01802
0.73278	2.074		1.47278	1.01076
0.73361	2.075		1.47417	1.00767
0.73417	2.075		1.47556	1.01682
0.735	2.076		1.47694	1.00566
0.73556	2.076		1.47833	1.01601
0.73639	2.077		1.47972	1.01755
0.73694	2.077		1.48111	1.01541
0.73778	2.078		1.4825	1.01265
0.73833	2.078		1.48389	1.0285
0.73917	2.079		1.48528	1.02131
0.73972	2.079		1.48667	1.04315
0.74056	2.08		1.48806	1.01123
0.74111	2.08		1.48944	1.01796
0.74194	2.081		1.49083	1.00558
0.7425	2.082		1.49222	0.99975
0.74333	2.082		1.49361	1.01111
0.74389	2.083		1.495	1.03132
0.74472	2.083		1.49639	1.01453
0.74528	2.084		1.49778	0.99847
0.74611	2.085		1.49917	1.01271
0.74667	2.085		1.50056	1.00123
0.7475	2.086		1.50194	0.99733
0.74806	2.087		1.50333	0.98113
0.74889	2.087		1.50472	1.007
0.74944	2.088		1.50611	1.01446
0.75028	2.089		1.5075	1.00634
0.75083	2.089		1.50889	1.00626
0.75167	2.09		1.51056	1.02434
0.75222	2.091		1.51194	1.03112
0.75306	2.092		1.51333	1.0062
0.75361	2.092		1.51472	1.03119
0.75444	2.093		1.51611	1.01097
0.755	2.094		1.5175	0.99914
0.75583	2.095		1.51889	1.0328
0.75639	2.096		1.52028	0.98819
0.75722	2.097		1.52167	1.0234
0.75778	2.098		1.52306	0.99249
0.75861	2.099		1.52444	1.02064
0.75917	2.1		1.52583	1.01265
0.76	1.91		1.52722	1.00808
0.76056	1.907		1.52861	1.01601
0.76139	1.904		1.53	0.99425
0.76194	1.902		1.53139	1.00882
0.76278	1.9		1.53278	1.01607
0.76333	1.899		1.53417	1.01285
0.76417	1.897		1.53556	0.99115
0.76472	1.896		1.53694	0.99398
0.76556	1.894		1.53833	1.01217
0.76611	1.893		1.53972	1.02844
0.76694	1.892		1.54111	1.01728
0.7675	1.891		1.5425	0.99129
0.76833	1.89		1.54389	1.00398
0.76889	1.889		1.54528	1.00708
0.76972	1.888		1.54667	0.99679
0.77028	1.887		1.54806	1.02085
0.77111	1.886		1.54944	0.98726
0.77167	1.885		1.55083	1.00123
0.7725	1.885		1.55222	1.01519
0.77306	1.884		1.55361	1.00573
0.77389	1.883		1.555	0.97275
0.77444	1.882		1.55639	1.00774
0.77528	1.881		1.55778	1.00116
0.77583	1.881		1.55917	0.98336
0.77667	1.88		1.56056	1.00572
0.77722	1.88		1.56194	1.02125
0.77806	1.879		1.56333	0.98504
0.77861	1.878		1.56472	1.01339
0.77944	1.878		1.56611	1.03025
0.78	1.877		1.5675	0.99464
0.78083	1.877		1.56917	1.02393
0.78139	1.876		1.57028	0.98995
0.78222	1.876		1.57167	1.03617
0.78278	1.875		1.57306	1.0285
0.78361	1.874		1.57444	1.01225
0.78417	1.874		1.57611	1.03999
0.785	1.873		1.5775	1.01856
0.78556	1.873		1.57889	1.01258
0.78639	1.872		1.58028	1.03354
0.78694	1.872		1.58167	1.01755
0.78778	1.872		1.58306	1.00936
0.78833	1.871		1.58444	1.01816
0.78917	1.871		1.58583	1.04167
0.78972	1.87		1.58722	1.02656
0.79056	1.87		1.58861	1.01379
0.79111	1.869		1.59	1.03267
0.79194	1.869		1.59139	1.02286
0.7925	1.869		1.59278	0.99994
0.79333	1.868		1.59417	0.9976
0.79389	1.868		1.59556	1.03435
0.79472	1.867		1.59694	1.01587
0.79528	1.867		1.59833	1.0074
0.79611	1.867		1.59972	1.02897
0.79667	1.866		1.60111	1.0148
0.7975	1.866		1.6025	1.01607
0.79806	1.865		1.60389	1.03025
0.79889	1.865		1.60528	1.00069
0.79944	1.865		1.60667	1.00901
0.80028	1.864		1.60806	0.99484
0.80083	1.864		1.60944	1.00659
0.80167	1.864		1.61083	0.99283
0.80222	1.863		1.61222	1.01984
0.80306	1.863		1.61361	1.01607
0.80361	1.863		1.615	1.02319
0.80444	1.862		1.61639	0.99344
0.805	1.862		1.61778	1.02493
0.80583	1.862		1.61917	1.03267
0.80639	1.861		1.62056	1.0187
0.80722	1.861		1.62194	1.01171
0.80778	1.861		1.62333	1.0113
0.80861	1.861		1.62472	1.0187
0.80917	1.86		1.62611	1.02393
0.81	1.86		1.6275	0.99726
0.81056	1.86		1.62889	0.99948
0.81139	1.859		1.63028	0.99438
0.81194	1.859		1.63167	1.03751
0.81278	1.859		1.63306	0.998
0.81333	1.859		1.63472	1.0289
0.81417	1.858		1.63611	1.01037
0.81472	1.858		1.6375	1.00707
0.81556	1.858		1.63889	0.99135
0.81611	1.857		1.64028	1.01372
0.81694	1.857		1.64167	0.99202
0.8175	1.857		1.64306	1.02379
0.81833	1.857		1.64444	1.02025
0.81889	1.856		1.64583	1.0144
0.81972	1.856		1.64722	1.00089
0.82028	1.856		1.64861	1.01506
0.82111	1.856		1.65	1.00123
0.82167	1.855		1.65139	1.03247
0.8225	1.855		1.65278	0.98981
0.82306	1.855		1.65417	1.01203
0.82389	1.855		1.65556	1.01715
0.82444	1.854		1.65694	1.04235
0.82528	1.854		1.65833	1.02131
0.82583	1.854		1.65972	1.02205
0.82667	1.854		1.66111	0.99969
0.82722	1.853		1.6625	1.02589
0.82806	1.853		1.66389	1.02219
0.82861	1.853		1.66528	1.04186
0.82944	1.853		1.66667	1.01386
0.83	1.853		1.66806	1.00036
0.83083	1.852		1.66944	0.99915
0.83139	1.852		1.67083	1.01076
0.83222	1.852		1.67222	0.9921
0.83278	1.852		1.67361	1.01735
0.83361	1.852		1.675	1.00586
0.83417	1.851		1.67639	1.01627
0.835	1.851		1.67778	1.00545
0.83556	1.851		1.67917	0.99129
0.83639	1.851		1.68056	1.01601
0.83694	1.851		1.68194	0.99471
0.83778	1.851		1.68333	1.01083
0.83833	1.85		1.685	1.02333
0.83917	1.85		1.68639	1.03173
0.83972	1.85		1.68778	1.00593
0.84056	1.85		1.68917	1.01902
0.84111	1.85		1.69056	1.01069
0.84194	1.849		1.69194	1.01682
0.8425	1.849		1.69333	1.04113
0.84333	1.849		1.69472	1.02918
0.84389	1.849		1.69611	1.02313
0.84472	1.849		1.6975	1.02125
0.84528	1.848		1.69889	1.03106
0.84611	1.848		1.70028	1.05161
0.84667	1.848		1.70167	1.0535
0.8475	1.848		1.70306	1.04428
0.84806	1.848		1.70444	1.03636
0.84889	1.847		1.70583	1.01339
0.84944	1.847		1.70722	1.03207
0.85028	1.847		1.70861	1.01627
0.85083	1.847		1.71	1.0412
0.85167	1.847		1.71139	1.04194
0.85222	1.847		1.71278	1.02782
0.85306	1.846		1.71417	1.01594
0.85361	1.846		1.71556	1.03757
0.85444	1.846		1.71694	1.02507
0.855	1.846		1.71833	1.01607
0.85583	1.846		1.71972	1.01902
0.85639	1.846		1.72111	1.04335
0.85722	1.845		1.7225	1.01546
0.85778	1.845		1.72389	1.03293
0.85861	1.845		1.72528	0.99552
0.85917	1.845		1.72667	1.03932
0.86	1.845		1.72806	1.03488
0.86056	1.845		1.72944	1.00392
0.86139	1.845		1.73083	1.01742
0.86194	1.844		1.73222	1.03004
0.86278	1.844		1.73361	1.04577
0.86333	1.844		1.735	1.02466
0.86417	1.844		1.73639	1.02085
0.86472	1.844		1.73806	1.03173
0.86556	1.843		1.73944	1.0064
0.86611	1.843		1.74083	1.03119
0.86694	1.843		1.74194	1.00089
0.8675	1.843		1.74361	1.01225
0.86833	1.843		1.745	1.01076
0.86889	1.843		1.74611	0.99787
0.86972	1.843		1.7475	1.00847
0.87028	1.842		1.74889	1.02823
0.87111	1.842		1.75056	1.00727
0.87167	1.842		1.75167	1.04248
0.8725	1.842		1.75306	1.01581
0.87306	1.842		1.75444	1.02695
0.87389	1.842		1.75583	1.01594
0.87444	1.842		1.75722	1.00068
0.87528	1.842		1.75861	1.01432
0.87583	1.841		1.76028	1.01606
0.87667	1.841		1.76167	1.03441
0.87722	1.841		1.76306	1.02118
0.87806	1.841		1.76444	1.01768
0.87861	1.841		1.76583	1.00969
0.87944	1.841		1.76722	1.00351
0.88	1.841		1.76861	1.01614
0.88083	1.84		1.77	1.00324
0.88139	1.84		1.77139	1.01124
0.88222	1.84		1.77278	1.03595
0.88278	1.84		1.77417	1.0148
0.88361	1.84		1.77556	1.00337
0.88417	1.84		1.77694	1.03864
0.885	1.84		1.77833	1.00485
0.88556	1.839		1.77972	1.00558
0.88639	1.839		1.78111	1.01305
0.88694	1.839		1.7825	1.00129
0.88778	1.839		1.78389	0.99485
0.88833	1.839		1.78528	1.03025
0.88917	1.839		1.78667	1.02501
0.88972	1.839		1.78806	1.03086
0.89056	1.839		1.78944	1.01889
0.89111	1.838		1.79083	1.02374
0.89194	1.838		1.79222	1.00774
0.8925	1.838		1.79361	1.03125
0.89333	1.838		1.795	1.02662
0.89389	1.838		1.79639	0.97885
0.89472	1.838		1.79778	1.01211
0.89528	1.838		1.79917	1.0152
0.89611	1.837		1.80056	1.03186
0.89667	1.837		1.80194	1.03065
0.8975	1.837		1.80333	1.04153
0.89806	1.837		1.80472	1.01184
0.89889	1.837		1.80611	0.99955
0.89944	1.837		1.8075	1.0033
0.90028	1.837		1.80889	1.0068
0.90083	1.837		1.81028	1.01587
0.90167	1.837		1.81167	1.01998
0.90222	1.836		1.81306	1.03744
0.90306	1.836		1.81444	1.01687
0.90361	1.836		1.81583	1.02716
0.90444	1.836		1.81722	0.9847
0.905	1.836		1.81861	1.03092
0.90583	1.836		1.82	1.00607
0.90639	1.836		1.82139	1.01339
0.90722	1.836		1.82278	1.01506
0.90778	1.835		1.82417	1.01627
0.90861	1.835		1.82556	1.01279
0.90917	1.835		1.82694	0.98698
0.91	1.835		1.82861	1.04415
0.91056	1.835		1.83	1.0062
0.91139	1.835		1.83139	1.01769
0.91194	1.835		1.83278	1.01291
0.91278	1.835		1.83417	0.99686
0.91333	1.834		1.83556	1.0144
0.91417	1.834		1.83694	1.02036
0.91472	1.834		1.83833	1.01124
0.91556	1.834		1.83972	1.01318
0.91611	1.834		1.84111	1.0367
0.91694	1.834		1.8425	1.0154
0.9175	1.834		1.84389	1.03838
0.91833	1.833		1.84528	1.03206
0.91889	1.833		1.84667	1.0406
0.91972	1.833		1.84806	1.0156
0.92028	1.833		1.84944	1.03153
0.92111	1.833		1.85083	1.01903
0.92167	1.833		1.85222	1.00882
0.9225	1.833		1.85361	1.01318
0.92306	1.833		1.855	1.02837
0.92389	1.833		1.85639	1.01842
0.92444	1.832		1.85778	1.03327
0.92528	1.832		1.85917	1.02662
0.92583	1.832		1.86056	1.02871
0.92667	1.832		1.86194	1.01815
0.92722	1.832		1.86333	1.03879
0.92806	1.832		1.86472	1.00841
0.92861	1.832		1.86611	1.01721
0.92944	1.832		1.8675	1.01472
0.93	1.831		1.86889	0.99311
0.93083	1.831		1.87028	1.03892
0.93139	1.831		1.87167	0.99874
0.93222	1.831		1.87306	1.01338
0.93278	1.831		1.87444	1.01917
0.93361	1.831		1.87583	1.02978
0.93417	1.831		1.87722	1.03402
0.935	1.831		1.87861	1.01312
0.93556	1.831		1.88	1.03374
0.93639	1.83		1.88139	1.00458
0.93694	1.83		1.88278	1.0328
0.93778	1.83		1.88417	1.00613
0.93833	1.83		1.88556	1.0332
0.93917	1.83		1.88694	1.02803
0.93972	1.83		1.88833	1.0191
0.94056	1.831		1.88972	1.03051
0.94111	1.83		1.89111	0.99955
0.94194	1.83		1.8925	1.03395
0.9425	1.83		1.89417	1.00969
0.94333	1.83		1.89556	1.01198
0.94389	1.83		1.89694	1.03617
0.94472	1.83		1.89833	1.02098
0.94528	1.83		1.89972	1.01641
0.94611	1.83		1.90111	1.02058
0.94667	1.83		1.9025	1.02708
0.9475	1.83		1.90389	1.03119
0.94806	1.829		1.90528	0.99942
0.94889	1.829		1.90667	1.05806
0.94944	1.829		1.90806	1.01856
0.95028	1.829		1.90944	1.01789
0.95083	1.829		1.91083	1.03582
0.95167	1.829		1.91222	1.02387
0.95222	1.829		1.91361	1.02246
0.95306	1.829		1.915	1.01977
0.95361	1.829		1.91639	1.0363
0.95444	1.828		1.91778	1.0281
0.955	1.828		1.91917	1.01298
0.95583	1.828		1.92056	1.04194
0.95639	1.828		1.92194	1.03267
0.95722	1.828		1.92333	1.02884
0.95778	1.828		1.92472	1.02985
0.95861	1.827		1.92611	1.03086
0.95917	1.827		1.9275	1.04294
0.96	1.827		1.92889	1.03038
0.96056	1.827		1.93028	1.04268
0.96139	1.827		1.93167	1.04314
0.96194	1.827		1.93306	1.03421
0.96278	1.827		1.93444	1.03535
0.96333	1.827		1.93583	1.01285
0.96417	1.826		1.93722	1.01769
0.96472	1.826		1.93861	1.03683
0.96556	1.826		1.94028	1.03394
0.96611	1.826		1.94167	1.03516
0.96694	1.826		1.94306	1.02945
0.9675	1.826		1.94444	1.01936
0.96833	1.825		1.94583	1.01896
0.96889	1.825		1.94722	1.05236
0.96972	1.825		1.94861	1.02917
0.97028	1.825		1.95	1.02978
0.97111	1.825		1.95139	1.02219
0.97167	1.825		1.95278	1.02695
0.9725	1.825		1.95417	1.03636
0.97306	1.824		1.95556	1.04442
0.97389	1.824		1.95694	1.02528
0.97444	1.824		1.95833	1.02474
0.97528	1.824		1.95972	1.04072
0.97583	1.824		1.96111	1.05208
0.97667	1.824		1.9625	1.0369
0.97722	1.823		1.96389	1.04382
0.97806	1.823		1.96528	1.03301
0.97861	1.823		1.96667	1.03132
0.97944	1.823		1.96806	1.03562
0.98	1.823		1.96944	1.05302
0.98083	1.823		1.97083	1.01822
0.98139	1.822		1.97222	1.03489
0.98222	1.822		1.97361	1.00969
0.98278	1.822		1.975	1.02352
0.98361	1.822		1.97639	1.03925
0.98417	1.822		1.97778	1.03979
0.985	1.821		1.97917	1.03783
0.98556	1.821		1.98056	1.05261
0.98639	1.821		1.98194	1.03099
0.98694	1.821		1.98333	1.04254
0.98778	1.821		1.98472	1.04174
0.98833	1.82		1.98611	1.04866
0.98917	1.82		1.9875	1.05161
0.98972	1.82		1.98889	1.03187
0.99056	1.82		1.99028	1.04012
0.99111	1.819		1.99167	1.05021
0.99194	1.819		1.99306	1.02628
0.9925	1.819		1.99444	1.03139
0.99333	1.819		1.99583	1.05847
0.99389	1.819		1.9975	1.03582
0.99472	1.818		1.99889	1.03535
0.99528	1.818		2.00028	1.02965
0.99611	1.818		2.00167	1.0187
0.99667	1.818		2.00306	1.02501
0.9975	1.817		2.00444	1.02896
0.99806	1.817		2.00583	1.01782
0.99889	1.817		2.00722	1.04033
0.99944	1.817		2.00861	1.02279
1.00028	1.816		2.01	1.03797
1.00083	1.816		2.01139	1.02493
1.00167	1.816		2.01278	1.04785
1.00222	1.816		2.01417	1.03086
1.00306	1.815		2.01556	1.00076
1.00361	1.815		2.01694	1.01998
1.00444	1.815		2.01833	1.01574
1.005	1.815		2.01972	1.02313
1.00583	1.814		2.02111	1.00882
1.00639	1.814		2.0225	1.03253
1.00722	1.814		2.02389	1.0414
1.00778	1.814		2.02528	0.99679
1.00861	1.813		2.02667	1.0324
1.00917	1.813		2.02806	1.03092
1.01	1.813		2.02944	1.01002
1.01056	1.812		2.03083	1.03025
1.01139	1.812		2.03222	1.02151
1.01194	1.812		2.03361	1.02964
1.01278	1.812		2.035	1.02454
1.01333	1.811		2.03639	1.02749
1.01417	1.811		2.03778	1.01506
1.01472	1.811		2.03917	1.02085
1.01556	1.81		2.04056	1.03771
1.01611	1.81		2.04194	1.0412
1.01694	1.81		2.04333	1.02757
1.0175	1.809		2.04472	1.02589
1.01833	1.809		2.04611	1.02252
1.01889	1.808		2.0475	1.02669
1.01972	1.808		2.04889	1.02736
1.02028	1.808		2.05028	1.0406
1.02111	1.807		2.05167	1.01143
1.02167	1.807		2.05306	1.03099
1.0225	1.807		2.05444	1.04241
1.02306	1.806		2.05583	1.04442
1.02389	1.806		2.05722	1.04436
1.02444	1.806		2.05861	1.05114
1.02528	1.805		2.06	1.01655
1.02583	1.805		2.06139	1.0205
1.02667	1.804		2.06278	1.03179
1.02722	1.804		2.06417	1.02044
1.02806	1.804		2.06583	1.00774
1.02861	1.803		2.06722	1.03589
1.02944	1.803		2.06861	1.01218
1.03	1.802		2.07	1.03099
1.03083	1.802		2.07139	1.0152
1.03139	1.802		2.07278	1.0277
1.03222	1.801		2.07417	1.03589
1.03278	1.801		2.07556	1.00572
1.03361	1.8		2.07694	1.01641
1.03417	1.8		2.07833	1.04631
1.035	1.799		2.07972	1.03173
1.03556	1.799		2.08111	1.02629
1.03639	1.798		2.0825	1.00505
1.03694	1.798		2.08389	1.01331
1.03778	1.798		2.08528	1.01627
1.03833	1.797		2.08667	1.00156
1.03917	1.797		2.08806	1.05571
1.03972	1.796		2.08944	1.04543
1.04056	1.796		2.09083	1.03159
1.04111	1.795		2.09222	1.02226
1.04194	1.794		2.09361	1.015
1.0425	1.794		2.095	1.01116
1.04333	1.793		2.09639	1.0451
1.04389	1.793		2.09778	1.03301
1.04472	1.792		2.09917	1.03582
1.04528	1.792		2.10056	1.01547
1.04611	1.791		2.10194	1.02151
1.04667	1.791		2.10333	1.00794
1.0475	1.79		2.10472	1.01284
1.04806	1.79		2.10611	1.01963
1.04889	1.789		2.1075	1.01138
1.04944	1.788		2.10889	1.01775
1.05028	1.788		2.11028	1.0197
1.05083	1.787		2.11167	1.01211
1.05167	1.787		2.11306	1.01184
1.05222	1.786		2.11472	1.04026
1.05306	1.786		2.11611	1.02784
1.05361	1.785		2.1175	1.04395
1.05444	1.784		2.11889	1.01514
1.055	1.784		2.12028	1.02359
1.05583	1.783		2.12167	1.00942
1.05639	1.783		2.12306	1.02923
1.05722	1.782		2.12444	1.0236
1.05778	1.781		2.12583	1.0113
1.05861	1.781		2.12722	1.03454
1.05917	1.78		2.12861	1.02675
1.06	1.78		2.13	1.04698
1.06056	1.779		2.13139	1.02615
1.06139	1.778		2.13278	1.00593
1.06194	1.778		2.13417	1.0154
1.06278	1.777		2.13556	1.00861
1.06333	1.777		2.13694	1.01661
1.06417	1.776		2.13833	1.02958
1.06472	1.775		2.13972	1.04262
1.06556	1.775		2.14111	1.04106
1.06611	1.774		2.1425	1.01883
1.06694	1.773		2.14389	1.04852
1.0675	1.773		2.14528	1.02145
1.06833	1.772		2.14667	1.02098
1.06889	1.772		2.14806	1.01506
1.06972	1.771		2.14944	1.03555
1.07028	1.77		2.15083	1.02863
1.07111	1.77		2.15222	1.01788
1.07167	1.769		2.15361	1.02729
1.0725	1.769		2.155	1.0205
1.07306	1.768		2.15639	1.00512
1.07389	1.767		2.15778	1.03905
1.07444	1.767		2.15917	1.04516
1.07528	1.766		2.16056	1.01606
1.07583	1.766		2.16194	1.0236
1.07667	1.765		2.16333	1.03133
1.07722	1.765		2.16472	1.01755
1.07806	1.764		2.16611	1.02588
1.07861	1.763		2.1675	1.0238
1.07944	1.763		2.16889	1.03173
1.08	1.762		2.17028	1.00982
1.08083	1.762		2.17167	1.01514
1.08139	1.761		2.17306	1.01358
1.08222	1.761		2.17444	1.03146
1.08278	1.76		2.17583	1.03832
1.08361	1.76		2.17722	1.0334
1.08417	1.759		2.17861	1.02796
1.085	1.759		2.18	1.02784
1.08556	1.758		2.18139	0.99714
1.08639	1.757		2.18278	1.03273
1.08694	1.757		2.18417	1.03985
1.08778	1.756		2.18556	1.03603
1.08833	1.756		2.18722	1.06202
1.08917	1.755		2.18861	1.05013
1.08972	1.755		2.19	1.03542
1.09056	1.754		2.19139	1.03971
1.09111	1.754		2.1925	1.02722
1.09194	1.753		2.19417	1.02003
1.0925	1.753		2.19556	1.03831
1.09333	1.752		2.19694	1.04402
1.09389	1.752		2.19833	1.04066
1.09472	1.751		2.19972	1.04335
1.09528	1.751		2.20111	1.04221
1.09611	1.75		2.2025	1.03549
1.09667	1.75		2.20389	1.03952
1.0975	1.749		2.20528	1.04254
1.09806	1.749		2.20667	1.03025
1.09889	1.748		2.20806	1.03374
1.09944	1.748		2.20944	1.03892
1.10028	1.748		2.21083	1.03522
1.10083	1.747		2.21222	1.02917
1.10167	1.747		2.21361	1.05551
1.10222	1.747		2.215	1.01628
1.10306	1.746		2.21639	1.0197
1.10361	1.746		2.21778	1.03818
1.10444	1.745		2.21917	1.00936
1.105	1.745		2.22056	1.00076
1.10583	1.745		2.22194	1.00922
1.10639	1.744		2.22333	1.0144
1.10722	1.744		2.22472	0.99276
1.10778	1.743		2.22611	1.00735
1.10861	1.743		2.2275	1.00525
1.10917	1.743		2.22889	1.02057
1.11	1.742		2.23028	1.02978
1.11056	1.742		2.23167	0.99653
1.11139	1.741		2.23306	1.01117
1.11194	1.741		2.23444	1.04402
1.11278	1.741		2.23583	1.02972
1.11333	1.74		2.23722	0.99861
1.11417	1.74		2.23861	1.00485
1.11472	1.74		2.24	1.01198
1.11556	1.739		2.24139	1.01796
1.11611	1.739		2.24278	1.00136
1.11694	1.739		2.24417	1.01728
1.1175	1.738		2.24556	1.02044
1.11833	1.738		2.24694	1.01225
1.11889	1.738		2.24833	1.02151
1.11972	1.737		2.24972	1.00479
1.12028	1.737		2.25111	1.01171
1.12111	1.737		2.2525	1.01345
1.12167	1.737		2.25389	0.99733
1.1225	1.736		2.25556	1.00136
1.12306	1.736		2.25694	1.00264
1.12389	1.736		2.25833	1.02548
1.12444	1.735		2.25972	1.01546
1.12528	1.735		2.26111	1.02347
1.12583	1.735		2.2625	1.01029
1.12667	1.734		2.26389	0.99585
1.12722	1.734		2.26528	1.01702
1.12806	1.734		2.26667	1.01922
1.12861	1.733		2.26806	1.02461
1.12944	1.733		2.26944	1.02428
1.13	1.733		2.27083	0.99673
1.13083	1.732		2.27222	1.01304
1.13139	1.732		2.27361	1.02648
1.13222	1.732		2.275	1.01822
1.13278	1.731		2.27639	1.00444
1.13361	1.731		2.27778	1.0062
1.13417	1.731		2.27917	1.02226
1.135	1.731		2.28056	1.02836
1.13556	1.73		2.28194	1.00928
1.13639	1.73		2.28333	1.02944
1.13694	1.73		2.28472	1.04591
1.13778	1.73		2.28611	1.00962
1.13833	1.73		2.2875	1.01621
1.13917	1.729		2.28889	1.0318
1.13972	1.729		2.29028	1.02273
1.14056	1.729		2.29167	1.0027
1.14111	1.728		2.29306	1.02837
1.14194	1.728		2.29444	1.03462
1.1425	1.728		2.29583	1.00794
1.14333	1.727		2.29722	0.98443
1.14389	1.727		2.29861	1.01089
1.14472	1.727		2.3	1.01842
1.14528	1.727		2.30139	1.00076
1.14611	1.726		2.30278	1.02131
1.14667	1.726		2.30417	1.00519
1.1475	1.726		2.30556	0.9978
1.14806	1.725		2.30694	1.00236
1.14889	1.725		2.30833	1.0316
1.14944	1.725		2.30972	1.01553
1.15028	1.724		2.31111	1.007
1.15083	1.724		2.3125	1.01002
1.15167	1.724		2.31389	1.00754
1.15222	1.724		2.31556	1.02185
1.15306	1.723		2.31694	1.02077
1.15361	1.723		2.31833	1.01728
1.15444	1.723		2.31972	1.02401
1.155	1.723		2.32111	1.00781
1.15583	1.723		2.3225	0.99646
1.15639	1.722		2.32389	1.01366
1.15722	1.722		2.32528	1.02562
1.15778	1.722		2.32667	0.99814
1.15861	1.722		2.32806	1.0334
1.15917	1.722		2.32944	1.02085
1.16	1.721		2.33083	1.02857
1.16056	1.721		2.33222	0.9931
1.16139	1.721		2.33361	0.99774
1.16194	1.721		2.335	1.04026
1.16278	1.721		2.33639	1.02594
1.16333	1.72		2.33778	1.05787
1.16417	1.72		2.33917	1.04745
1.16472	1.72		2.34056	1.04597
1.16556	1.72		2.34194	1.04986
1.16611	1.72		2.34333	1.04504
1.16694	1.719		2.34472	1.04584
1.1675	1.719		2.34611	1.04436
1.16833	1.719		2.3475	1.04986
1.16889	1.719		2.34889	1.02803
1.16972	1.719		2.35028	1.0445
1.17028	1.718		2.35167	1.042
1.17111	1.718		2.35306	1.05182
1.17167	1.718		2.35444	1.02515
1.1725	1.718		2.35583	1.03636
1.17306	1.718		2.35722	1.04644
1.17389	1.718		2.35861	1.0535
1.17444	1.717		2.36	1.04967
1.17528	1.717		2.36139	1.0502
1.17583	1.717		2.36278	1.03246
1.17667	1.717		2.36417	1.0066
1.17722	1.716		2.36556	1.01056
1.17806	1.716		2.36694	1.01614
1.17861	1.716		2.36833	1.02507
1.17944	1.716		2.36972	1.03287
1.18	1.716		2.37139	1.0195
1.18083	1.715		2.37278	1.01647
1.18139	1.715		2.37417	1.04362
1.18222	1.715		2.37556	1.03166
1.18278	1.715		2.37694	1.02058
1.18361	1.715		2.37833	1.02937
1.18417	1.714		2.37972	1.0154
1.185	1.714		2.38111	1.00163
1.18556	1.714		2.3825	0.997
1.18639	1.714		2.38389	1.01285
1.18694	1.714		2.38528	0.99969
1.18778	1.713		2.38667	1.00982
1.18833	1.713		2.38806	1.02648
1.18917	1.713		2.38944	1.01036
1.18972	1.713		2.39083	1.01949
1.19056	1.713		2.39222	1.03247
1.19111	1.712		2.39361	1.01399
1.19194	1.712		2.395	1.04778
1.1925	1.712		2.39639	1.01614
1.19333	1.712		2.39778	1.02379
1.19389	1.712		2.39917	1.03059
1.19472	1.712		2.40056	1.0326
1.19528	1.711		2.40194	1.01755
1.19611	1.711		2.40333	1.02098
1.19667	1.711		2.40472	1.03287
1.1975	1.711		2.40611	0.98645
1.19806	1.711		2.4075	1.01191
1.19889	1.71		2.40889	1.03884
1.19944	1.71		2.41028	1.01151
1.20028	1.71		2.41167	1.03508
1.20083	1.71		2.41306	1.02501
1.20167	1.71		2.41444	1.03691
1.20222	1.709		2.41583	1.02629
1.20306	1.709		2.41722	1.05209
1.20361	1.709		2.41861	1.02025
1.20444	1.709		2.42028	1.00492
1.205	1.709		2.42167	1.00001
1.20583	1.708		2.42306	1.02151
1.20639	1.708		2.42444	1.00552
1.20722	1.708		2.42583	1.03212
1.20778	1.708		2.42722	1.01453
1.20861	1.708		2.42861	1.02831
1.20917	1.708		2.43	1.0242
1.21	1.707		2.43139	1.02265
1.21056	1.707		2.43278	1.01541
1.21139	1.707		2.43417	1.02098
1.21194	1.707		2.43556	1.01386
1.21278	1.707		2.43694	1.023
1.21333	1.706		2.43833	1.02306
1.21417	1.706		2.43972	1.01762
1.21472	1.706		2.44111	0.99619
1.21556	1.706		2.4425	1.01775
1.21611	1.706		2.44389	1.02219
1.21694	1.705		2.44528	1.01655
1.2175	1.705		2.44667	0.99779
1.21833	1.705		2.44806	1.03576
1.21889	1.705		2.44944	1.02541
1.21972	1.705		2.45083	1.01467
1.22028	1.704		2.45222	1.01916
1.22111	1.704		2.45361	1.00646
1.22167	1.704		2.455	1.04106
1.2225	1.704		2.45639	1.05732
1.22306	1.704		2.45778	1.01809
1.22389	1.703		2.45917	0.99982
1.22444	1.703		2.46056	1.01568
1.22528	1.703		2.46194	1.00774
1.22583	1.703		2.46333	1.02958
1.22667	1.702		2.46472	1.00531
1.22722	1.702		2.46611	1.02608
1.22806	1.702		2.4675	1.00761
1.22861	1.702		2.46889	1.00338
1.22944	1.702		2.47028	1.01386
1.23	1.701		2.47167	1.01688
1.23083	1.701		2.47306	1.01896
1.23139	1.701		2.47444	1.02366
1.23222	1.701		2.47583	0.99841
1.23278	1.701		2.47722	1.00263
1.23361	1.701		2.47861	1.0117
1.23417	1.7		2.48	1.02017
1.235	1.7		2.48139	1.0113
1.23556	1.7		2.48306	0.9931
1.23639	1.7		2.48444	1.03959
1.23694	1.7		2.48583	1.00795
1.23778	1.699		2.48722	1.01056
1.23833	1.699		2.48861	1.01977
1.23917	1.699		2.49	1.02669
1.23972	1.699		2.49139	1.00419
1.24056	1.698		2.49278	1.02514
1.24111	1.698		2.49417	1.01574
1.24194	1.698		2.49556	1.04047
1.2425	1.698		2.49694	1.0105
1.24333	1.698		2.49833	1.01492
1.24389	1.697		2.49972	1.00532
1.24472	1.697		2.50111	1.0162
1.24528	1.697		2.5025	0.99599
1.24611	1.697		2.50389	1.00196
1.24667	1.697		2.50528	1.00498
1.2475	1.696		2.50667	1.01809
1.24806	1.696		2.50806	1.03744
1.24889	1.696		2.50944	0.99915
1.24944	1.696		2.51083	1.00526
1.25028	1.696		2.51222	1.01687
1.25083	1.695		2.51361	1.0025
1.25167	1.695		2.515	1.00634
1.25222	1.695		2.51639	1.00975
1.25306	1.695		2.51778	1.01917
1.25361	1.694		2.51917	1.02561
1.25444	1.694		2.52056	1.024
1.255	1.694		2.52194	1.0058
1.25583	1.694		2.52333	1.01453
1.25639	1.693		2.52472	1.01929
1.25722	1.693		2.52611	1.01567
1.25778	1.693		2.5275	1.01581
1.25861	1.693		2.52889	1.01769
1.25917	1.692		2.53028	1.01312
1.26	1.692		2.53167	0.99988
1.26056	1.692		2.53306	1.02199
1.26139	1.692		2.53444	1.01809
1.26194	1.692		2.53583	1.01883
1.26278	1.691		2.53722	0.99934
1.26333	1.691		2.53861	1.00969
1.26417	1.691		2.54	0.98786
1.26472	1.691		2.54139	1.01466
1.26556	1.69		2.54278	1.00989
1.26611	1.69		2.54417	1.00405
1.26694	1.69		2.54583	0.98369
1.2675	1.69		2.54722	1.02871
1.26833	1.689		2.54861	0.99868
1.26889	1.689		2.55	1.00204
1.26972	1.689		2.55139	1.0113
1.27028	1.689		2.55278	1.03529
1.27111	1.688		2.55417	1.01117
1.27167	1.688		2.55556	0.99559
1.2725	1.688		2.55694	1.01062
1.27306	1.688		2.55833	1.01191
1.27389	1.688		2.55972	1.02997
1.27444	1.687		2.56111	1.00082
1.27528	1.687		2.5625	1.03845
1.27583	1.687		2.56389	1.02508
1.27667	1.687		2.56528	1.01956
1.27722	1.687		2.56667	1.01681
1.27806	1.686		2.56806	1.01184
1.27861	1.686		2.56944	1.01459
1.27944	1.686		2.57083	1.00888
1.28	1.686		2.57222	1.01916
1.28083	1.685		2.57361	1.00942
1.28139	1.685		2.575	1.02219
1.28222	1.685		2.57639	1.02185
1.28278	1.684		2.57778	1.01043
1.28361	1.684		2.57917	1.02548
1.28417	1.684		2.58056	1.00089
1.285	1.684		2.58194	1.02594
1.28556	1.684		2.58333	1.015
1.28639	1.683		2.58472	1.01869
1.28694	1.683		2.58611	1.0232
1.28778	1.683		2.5875	1.00243
1.28833	1.683		2.58889	1.02541
1.28917	1.682		2.59028	1.00115
1.28972	1.682		2.59167	1.00861
1.29056	1.682		2.59306	1.02675
1.29111	1.682		2.59444	1.0068
1.29194	1.681		2.59583	0.99848
1.2925	1.681		2.59722	1.01499
1.29333	1.681		2.59861	1.01641
1.29389	1.681		2.6	1.00593
1.29472	1.68		2.60139	1.00869
1.29528	1.68		2.60278	1.016
1.29611	1.68		2.60417	1.01682
1.29667	1.68		2.60556	1.02037
1.2975	1.679		2.60694	1.01426
1.29806	1.679		2.60833	1.01439
1.29889	1.679		2.60972	0.9988
1.29944	1.679		2.61139	1.01291
1.30028	1.678		2.61278	1.01312
1.30083	1.678		2.61417	1.00734
1.30167	1.678		2.61556	1.01305
1.30222	1.678		2.61694	1.02428
1.30306	1.677		2.61833	1.00847
1.30361	1.677		2.61972	1.01345
1.30444	1.677		2.62111	1.01379
1.305	1.677		2.6225	1.01405
1.30583	1.676		2.62389	1.01372
1.30639	1.676		2.62528	0.98484
1.30722	1.676		2.62667	1.00814
1.30778	1.675		2.62806	1.01829
1.30861	1.675		2.62944	1.01036
1.30917	1.675		2.63083	1.00149
1.31	1.675		2.63222	0.99626
1.31056	1.674		2.63361	0.98913
1.31139	1.674		2.635	1.02178
1.31194	1.674		2.63639	0.99619
1.31278	1.674		2.63778	1.01386
1.31333	1.673		2.63917	1.01843
1.31417	1.673		2.64056	0.9935
1.31472	1.673		2.64194	1.02823
1.31556	1.672		2.64333	1.03535
1.31611	1.672		2.64472	1.02938
1.31694	1.672		2.64611	1.01217
1.3175	1.672		2.6475	1.0029
1.31833	1.671		2.64889	0.99633
1.31889	1.671		2.65028	1.02615
1.31972	1.671		2.65167	1.03375
1.32028	1.671		2.65306	1.02414
1.32111	1.67		2.65444	1.015
1.32167	1.67		2.65583	1.0203
1.3225	1.67		2.65722	1.02466
1.32306	1.669		2.65861	1.01526
1.32389	1.669		2.66	1.00761
1.32444	1.669		2.66139	1.00599
1.32528	1.669		2.66278	0.99779
1.32583	1.668		2.66417	1.00646
1.32667	1.668		2.66556	1.02716
1.32722	1.668		2.66694	0.98914
1.32806	1.667		2.66833	1.01949
1.32861	1.667		2.66972	1.01533
1.32944	1.667		2.67111	1.0113
1.33	1.666		2.6725	1.00277
1.33083	1.666		2.67389	1.00062
1.33139	1.666		2.67528	1.00841
1.33222	1.666		2.67694	1.01151
1.33278	1.665		2.67833	0.99975
1.33361	1.665		2.67972	1.00128
1.33417	1.665		2.68111	1.02145
1.335	1.664		2.6825	1.02455
1.33556	1.664		2.68389	1.01876
1.33639	1.664		2.68528	1.01279
1.33694	1.664		2.68667	1.03152
1.33778	1.663		2.68806	0.99659
1.33833	1.663		2.68944	1.04025
1.33917	1.663		2.69083	1.01829
1.33972	1.662		2.69222	1.02743
1.34056	1.662		2.69361	1.02178
1.34111	1.662		2.695	1.0234
1.34194	1.662		2.69639	1.01514
1.3425	1.661		2.69778	1.02393
1.34333	1.661		2.69917	1.02427
1.34389	1.661		2.70056	1.03273
1.34472	1.66		2.70194	1.03777
1.34528	1.66		2.70333	1.02581
1.34611	1.66		2.70472	1.02972
1.34667	1.66		2.70611	1.02366
1.3475	1.659		2.7075	1.04604
1.34806	1.659		2.70889	1.01802
1.34889	1.658		2.71028	1.02313
1.34944	1.658		2.71167	1.0105
1.35028	1.658		2.71306	1.02246
1.35083	1.657		2.71444	1.00949
1.35167	1.657		2.71583	1.04053
1.35222	1.657		2.71722	1.00875
1.35306	1.656		2.71861	1.03864
1.35361	1.656		2.72	1.02487
1.35444	1.656		2.72139	1.00982
1.355	1.656		2.72278	1.01614
1.35583	1.655		2.72417	1.04106
1.35639	1.655		2.72556	1.03697
1.35722	1.655		2.72694	1.01036
1.35778	1.654		2.72833	1.01889
1.35861	1.654		2.72972	1.02615
1.35917	1.654		2.73111	1.00357
1.36	1.653		2.73278	1.01151
1.36056	1.653		2.73417	0.99518
1.36139	1.653		2.73556	0.9892
1.36194	1.652		2.73694	1.00531
1.36278	1.652		2.73833	1.02145
1.36333	1.652		2.73972	1.0197
1.36417	1.652		2.74111	0.99633
1.36472	1.651		2.7425	1.02662
1.36556	1.651		2.74389	1.03898
1.36611	1.651		2.74528	1.03704
1.36694	1.65		2.74667	1.00035
1.3675	1.65		2.74806	1.02273
1.36833	1.65		2.74944	0.99882
1.36889	1.649		2.75083	0.99921
1.36972	1.649		2.75222	1.00868
1.37028	1.649		2.75361	1.00062
1.37111	1.648		2.755	1.01513
1.37167	1.648		2.75639	1.01668
1.3725	1.648		2.75778	1.01567
1.37306	1.647		2.75917	1.02098
1.37389	1.647		2.76056	1.03018
1.37444	1.647		2.76194	1.01392
1.37528	1.646		2.76333	1.00559
1.37583	1.646		2.76472	1.01848
1.37667	1.646		2.76611	1.00613
1.37722	1.645		2.7675	1.00021
1.37806	1.645		2.76889	1.01795
1.37861	1.645		2.77028	1.01225
1.37944	1.645		2.77167	1.01165
1.38	1.644		2.77306	1.00828
1.38083	1.644		2.77444	1.04429
1.38139	1.644		2.77583	1.00256
1.38222	1.643		2.77722	0.98638
1.38278	1.643		2.77861	1.00599
1.38361	1.643		2.78	1.00324
1.38417	1.642		2.78139	1.02662
1.385	1.642		2.78278	1.0062
1.38556	1.642		2.78417	0.99525
1.38639	1.641		2.78556	1.0156
1.38694	1.641		2.78694	1.01976
[truncated: 8,254 more rows]

## Sheet: Figure 6g
Cycle number	Capacity (mA h g-1)	Coulombic efficiency (%)
1	120.6	95.66
2	122.2	99.33
3	123	99.51
4	122.9	99.54
5	122.7	99.63
6	122.5	99.65
7	122.2	99.64
8	121.7	99.64
9	121.3	99.71
10	121.1	99.76
11	120.8	99.74
12	120.5	99.75
13	120.2	99.77
14	120	99.77
15	119.7	99.78
16	119.5	99.77
17	119.2	99.78
18	119	99.79
19	118.8	99.79
20	118.6	99.79
21	118.4	99.79
22	118.1	99.78
23	117.9	99.78
24	117.7	99.81
25	117.4	99.74
26	116.8	99.71
27	116.3	99.76
28	116	99.8
29	115.7	99.82
30	115.8	99.98
31	116	99.88
32	115.9	99.79
33	115.5	99.8
34	115.3	99.88
35	115.7	99.98
36	116	99.92
37	116.1	99.91
38	116.1	99.85
39	115.9	99.69
40	115.2	99.7
41	114.6	99.73
42	114.7	100
43	115.1	99.94
44	115.2	99.86
45	114.9	99.7
46	113.7	99.52
47	113.4	99.94
48	113.9	100.03
49	114.1	99.78
50	112.8	99.55
51	112.4	99.9
52	113	100.1
53	112.8	99.7
54	112.3	99.79
55	112.2	99.98
56	112	99.73
57	112.2	99.84
58	111.9	100.02
59	112	99.82
60	112.2	99.93
61	111.6	99.76
62	111.8	99.98
63	111.5	99.8
64	111.7	99.88
65	111.2	99.89
66	111.3	99.77
67	111.2	99.99
68	111.1	99.76
69	111.2	100.01
70	110.8	99.74
71	111	100
72	110.9	99.71
73	110.6	99.98
74	110.9	99.96
75	111	99.9
76	110.9	99.85
77	110.8	99.84
78	110.7	99.85
79	110.5	99.83
80	110.3	99.83
81	110.1	99.85
82	110	99.87
83	110.1	99.92
84	110.2	99.93
85	110.4	99.92
86	110.5	99.91
87	110.4	99.78
88	109.7	99.67
89	109.3	99.86
90	109.9	100.09
91	110.1	99.89
92	109.5	99.71
93	109.6	99.82
94	109.3	99.84
95	109.2	99.87
96	109.1	99.82
97	108.7	99.76
98	108.7	99.93
99	108.2	99.76
100	108.3	99.94
101	108.3	99.81
102	107.9	99.75
103	107.6	99.86
104	107.3	99.8
105	107.4	99.97
106	107.3	99.77
107	107	100.04
108	107.2	99.72
109	106.9	99.87
110	106.8	99.89
111	107.2	100
112	106.9	99.91
113	107.5	99.98
114	106.9	99.72
115	107.4	100.07
116	106.9	99.71
117	107.1	100.02
118	107	99.7
119	107	100.05
120	107.4	100
121	107.6	99.89
122	107.6	99.85
123	107.5	99.84
124	107.4	99.86
125	107.3	99.84
126	107.1	99.82
127	107	99.86
128	106.9	99.82
129	106.7	99.86
130	106.6	99.85
131	106.3	99.81
132	106.2	99.86
133	106.2	99.89
134	106.2	99.93
135	106.3	99.92
136	105.8	99.72
137	105.6	99.86
138	105.6	99.84
139	105.4	99.89
140	105.6	100.03
141	105.6	99.81
142	105.7	99.98
143	106.2	99.97
144	106	99.76
145	105.8	99.84
146	105.7	99.92
147	105.6	99.68
148	105	99.86
149	105	99.86
150	104.7	99.75
151	104.4	99.83
152	104.1	99.85
153	104.2	99.98
154	104.8	100.13
155	105.3	99.96
156	105.3	99.84
157	105.3	99.86
158	105.2	99.85
159	105	99.82
160	105	99.91
161	104.9	99.84
162	104.7	99.83
163	104.6	99.86
164	104.4	99.82
165	104.3	99.88
166	104.2	99.85
167	104	99.81
168	103.9	99.86
169	103.7	99.83
170	103.5	99.87
171	103.3	99.82
172	103.2	99.86
173	103	99.85
174	103	99.94
175	102.9	99.85
176	102.9	99.93
177	102.7	99.83
178	102.5	99.8
179	102.3	99.85
180	102.2	99.86
181	102	99.84
182	101.8	99.87
183	101.6	99.83
184	101.5	99.94
185	101.8	100
186	102.1	100.03
187	102.3	99.92
188	102.7	99.98
189	103	99.92
190	103.3	100.05
191	103.6	99.94
192	103.7	99.88
193	103.8	99.94
194	104	99.92
195	104.1	99.9
196	104.3	99.88
197	104.4	99.9
198	104.5	99.93
199	104.7	99.89
200	104.8	99.88
201	105	99.89
202	105.1	99.88
203	105.1	99.82
204	105	99.8
205	104.8	99.83
206	104.7	99.84
207	104.4	99.75
208	104.1	99.73
209	103.7	99.78
210	103.4	99.79
211	103	99.77
212	102.8	99.77
213	102.6	99.82
214	102.4	99.8
215	102.1	99.78
216	101.9	99.86
217	101.6	99.8
218	101.3	99.78
219	101.1	99.84
220	100.8	99.8
221	100.5	99.86
222	100.2	99.8
223	99.9	99.79
224	99.4	99.76
225	99	99.75
226	98.7	99.85
227	98.2	99.78
228	97.8	99.81
229	97.5	99.95
230	97.3	99.83
231	96.9	99.85
232	96.6	99.8
233	96.2	99.8
234	96.3	99.97
235	96.4	99.98
236	96.6	99.89
237	96.8	100.06
238	97.4	100.09
239	97.9	100.05
240	98.4	100.05
241	98.9	100.03
242	99.4	100
243	99.9	100.07
244	100.3	99.99
245	100.8	100.06
246	101.1	99.88
247	101.4	99.99
248	101.2	99.88
249	101.4	99.93
250	101.8	99.94
251	101.8	99.83
252	101.6	99.92
253	101.6	99.83
254	101.8	99.94
255	102	99.89
256	102.3	99.92
257	102.2	99.76
258	102.3	99.95
259	102.1	99.71
260	101.9	99.76
261	101.6	99.76
262	101.3	99.75
263	100.9	99.79
264	100.6	99.74
265	100.3	99.78
266	100	99.76
267	99.9	99.95
268	99.6	99.67
269	99.4	99.82
270	99	99.79
271	98.8	99.85
272	98.6	99.86
273	98.2	99.66
274	98	99.79
275	97.5	99.84
276	97.4	99.83
277	97.3	99.8
278	97.2	99.59
279	97	99.43
280	97	99.51
281	96.8	99.15
282	96.5	99.54
283	96.3	99.78
284	95.9	99.82
285	95.6	99.52
286	95.6	99.1
287	95.8	99.14
288	95.6	99.57
289	95.7	98.64
290	95.5	99.22
291	95.6	99.96
292	95.6	99.81
293	96	99.19
294	100.5	98.75
295	99.6	96.81
296	99.4	99.23
297	98.8	99.26
298	99.2	99.23
299	98.8	99.83
300	98.6	99.77
301	98.4	99.56
302	98.3	99.72
303	98	99.94
304	97.6	99.78
305	97.2	100.09
306	97.1	99.68
307	97.5	100.07
308	97.3	99.87
309	97.2	99.65
310	97.8	99.54
311	97.6	99.61
312	97.8	99.8
313	97.1	99.85
314	97.4	99.58
315	96.9	99.95
316	97.4	99.98
317	96.8	99.88
318	96.9	99.92
319	97.6	99.77
320	98.1	99.87
321	98.3	99.81
322	98.4	99.74
323	98.3	99.81
324	98.3	99.84
325	98.2	99.79
326	98.1	99.85
327	98.2	99.84
328	98.2	99.82
329	98	99.82
330	98	97.72
331	98.1	99.14
332	98.1	99.87
333	98.6	99.84
334	98.5	99.82
335	98.2	99.33
336	98.1	99.56
337	98	100.13
338	96.8	100.2
339	95.3	100.06
340	95.5	99.59
341	96.6	99.59
342	97.5	100.02
343	97.2	99.83
344	96.1	99.89
345	96.1	99.91
346	96.5	99.8
347	96.3	99.94
348	96.6	99.75
349	96.2	99.85
350	96.3	99.95
351	96.2	99.83
352	96	99.98
353	96.3	99.86
354	96.1	99.68
355	96.5	99.77
356	96.7	99.89
357	96.2	99.96
358	95.7	99.9
359	95.6	99.74
360	96	98.85
361	96.3	99.21
362	96	98.36
363	95.7	99.88
364	95.4	99.9
365	95.4	99.39
366	95.4	99.96
367	95.7	99.92
368	95.4	99.77
369	93.7	99.79
370	95	99.83
371	95	100.08
372	95.1	99.96
373	94.7	99.86
374	94.6	99.73
375	95.2	99.4
376	95.7	99.68
377	95.8	99.66
378	95.5	99.8
379	95.4	99.34
380	94.9	99.77
381	94.6	99.37
382	94.4	99.28
383	94.3	99.84
384	94.1	99.79
385	94.1	99.35
386	94	98.22
387	93.8	98.01
388	93.6	99.74
389	94	99.12
390	94	98.74
391	93.8	99.94
392	93.4	99.42
393	93.5	99.63
394	94	99.39
395	94.8	99.92
396	95.7	100.1
397	95.3	99.88
398	93.6	99.46
399	93.2	99.9
400	93.9	99.73

## Sheet: Figure 6h
	Flat			90o bending			180o bending			folding			Rolling			Recovered
Cycle number	Capacity (mA h g-1)		Cycle number	Capacity (mA h g-1)		Cycle number	Capacity (mA h g-1)		Cycle number	Capacity (mA h g-1)		Cycle number	Capacity (mA h g-1)		Cycle number	Capacity (mA h g-1)
1	110.92		11	112.501		21	109.056		31	104.619		41	99.7336		51	110.66
2	110.849		12	112.383		22	109.056		32	104.595		42	100.088		52	110.731
3	110.755		13	112.171		23	108.938		33	104.524		43	99.946		53	110.778
4	110.566		14	111.982		24	108.796		34	104.383		44	100.064		54	110.92
5	110.519		15	111.793		25	108.678		35	104.312		45	100.017		55	111.014
6	110.519		16	111.675		26	108.536		36	104.265		46	99.828		56	111.038
7	110.542		17	111.416		27	108.395		37	104.17		47	99.4504		57	110.967
8	110.448		18	111.298		28	108.277		38	104.147		48	99.3796		58	111.109
9	110.472		19	111.085		29	108.112		39	103.934		49	99.2144		59	111.132
10	110.495		20	110.92		30	108.041		40	103.958		50	99.2852		60	110.991
